# Supplementary material for: Six tris­(bipyrid­yl)iron(II) complexes with 2-substituted 1,1,3,3-tetra­cyano­propenide, perchlorate and tetra­fluorido­borate anions; order versus disorder, hydrogen bonding and C—N⋯π inter­actions
Source: Acta Crystallogr E Crystallogr Commun. 2018 Nov 6;74(Pt 12):1717–26. doi: 10.1107/S2056989018015426 (PMC6281087; doi:10.1107/S2056989018015426)
Supplement: Supplementary file 1 [file e-74-01717-sup1.cif]

##############################################################################
#                                                                            #
# This CIF contains the data in a paper accepted for publication in          #
# Acta Crystallographica Section E. It conforms to the requirements of       #
# Notes for Authors for Acta Crystallographica Section E, and has been       #
# peer reviewed under the auspices of the IUCr Commission on Journals.       #
#                                                                            #
# Full details of the Crystallographic Information File format               #
# are given in the paper "The Crystallographic Information File (CIF):       #
# a New Standard Archive File for Crystallography" by S. R. Hall, F. H.      #
# Allen and I. D. Brown [Acta Cryst. (1991), A47, 655-685].                  #
#                                                                            #
# The current version of the core CIF dictionary is obtainable from          #
# ftp://ftp.iucr.org/pub/cif_core.dic.                                       #
#                                                                            #
# Software is freely available for graphical display of the structure(s)     #
# in this CIF. For information consult the CIF software page                 #
# http://www.iucr.org/resources/cif/software.                                #
#                                                                            #
# This file may be used for bona fide research purposes within the           #
# scientific community so long as proper attribution is given to the journal # 
# article from which it was obtained.                                        #
#                                                                            #
##############################################################################
data_global
_audit_creation_method     'from SHELXL-2014'
_journal_date_recd_electronic     2018-10-19
_journal_date_accepted     2018-10-31
_journal_name_full     'Acta Crystallographica, Section E'
_journal_year     2018
_journal_volume     74
_journal_issue     12
_journal_page_first     1717
_journal_page_last     1726
_journal_paper_category     GM
_journal_paper_doi     10.1107/S2056989018015426
_journal_coeditor_code     SJ5565
loop_
    _publ_contact_author_name
    _publ_contact_author_address
    _publ_contact_author_email
    'Dr Zouaoui Setifi'
;
D\'epartement de Technologie
Facult\'e de Technologie
Universit\'e 20 Ao\\^ut 1955-Skikda
BP 26, Route d'El-Hadaiek
Skikda 21000
Algeria
Laboratoire de Chimie, Ing\'enierie Mol\'eculaire et Nanostructures (LCIMN),
Universit\'e Ferhat Abbas S\'etif 1,
S\'etif 19000,
Algeria
;
 setifi_zouaoui@yahoo.fr
_publ_contact_author_fax     ?
_publ_contact_author_phone     ?
_publ_section_title
;
Six tris(bipyridyl)iron(II) complexes with 2-substituted
1,1,3,3-tetracyanopropenide, perchlorate and tetrafluoridoborate anions; order
<i>versus</i> disorder, hydrogen bonding and C---N...\p interactions
;
loop_
    _publ_author_name
    _publ_author_footnote
    _publ_author_address
    'Addala, Abderezak' .
;
Laboratoire de Chimie, Ing\'enierie Mol\'eculaire et Nanostructures (LCIMN)
Universit\'e Ferhat Abbas S\'etif 1
S\'etif 19000
Algeria
;
    'Setifi, Zouaoui' .
;
D\'epartement de Technologie
Facult\'e de Technologie
Universit\'e 20 Ao\^ut 1955-Skikda
BP 26, Route d'El-Hadaiek
Skikda 21000
Algeria
Laboratoire de Chimie, Ing\'enierie Mol\'eculaire et Nanostructures (LCIMN),
Universit\'e Ferhat Abbas S\'etif 1,
S\'etif 19000,
Algeria
;
    'Morimoto, Yukio' .
;
Division of Quantum Beam Material Science,
Research Reactor Institute,
Kyoto University,
Kumatori, Osaka 590-0494,
Japan
;
    'Artetxe, Be\~nat' .
;
Departamento de Qu\'imica Inorg\'anica
Facultad de Ciencia y Tecnolog\'ia
Universidad de Pa\'is Vasco UPV/EHU
PO Box 644, E-48080 Bilbao
Spain
;
    'Matsumoto, Takashi' .
;
Application Laboratories, Rigaku Corporation,
3-9-12, Matsubara-cho,
Akishima,
Tokyo 196-8666,
Japan
;
    'Guti\'errez-Zorrilla, Juan M.' .
;
Departamento de Qu\'imica Inorg\'anica
Facultad de Ciencia y Tecnolog\'ia
Universidad de Pa\'is Vasco UPV/EHU
PO Box 644, E-48080 Bilbao
Spain
;
    'Glidewell, Christopher' .
;    School of Chemistry, University of St Andrews,
     St Andrews, Fife KY16 9ST, UK
;
_publ_section_synopsis
;
The structures are reported of racemic six tris(bipyridyl)iron salts with a
range of 2-substituted-11,1,3,3-tetracyanopropenide anions, mostly also
containing either perchlorate or tetrafluoridoborate as co-anions. In three of
the compounds the polynitrile anions are fully ordered, and in three others
they are disordered, while the co-anion is also ordered in three compounds,
but disordered in two others. Supramolecular assemblies range from no
continuous aggregation up to a three-dimensional hydrogen-bonded framework
structure.
;
data_I
_audit_creation_method     SHELXL-2014
_chemical_name_systematic
;
Tris(2,2'-bipyridine)iron(II)
bis(1,1,3,3-tetracyano-2-methoxypropenide) 0.776-hydrate
;
_chemical_name_common     ?
_chemical_formula_moiety     'C30 H24 Fe N6 2+, 2(C8 H3 N4 O -), 0.776(H2 O)'
_chemical_formula_sum     'C46 H31.55 Fe N14 O2.78'
_chemical_formula_iupac     '[Fe (C10 H8 N2)3] (C8 H3 N4 O)2, 0.776H2 O'
_chemical_formula_weight     880.65
_chemical_melting_point     ?
_space_group_crystal_system     monoclinic
_space_group_name_H-M_alt     'C 2/c'
_space_group_name_Hall     '-C 2yc'
loop_
    _space_group_symop_operation_xyz
    'x, y, z'
    '-x, y, -z+1/2'
    'x+1/2, y+1/2, z'
    '-x+1/2, y+1/2, -z+1/2'
    '-x, -y, -z'
    'x, -y, z-1/2'
    '-x+1/2, -y+1/2, -z'
    'x+1/2, -y+1/2, z-1/2'
_cell_length_a     38.3410(3)
_cell_length_b     11.27560(10)
_cell_length_c     19.33740(16)
_cell_angle_alpha     90
_cell_angle_beta     97.5030(10)
_cell_angle_gamma     90
_cell_volume     8288.32(12)
_cell_formula_units_Z     8
_cell_measurement_reflns_used     7579
_cell_measurement_theta_min     4.090
_cell_measurement_theta_max     68.241
_cell_measurement_temperature     100(2)
_exptl_crystal_description     needle
_exptl_crystal_colour     red
_exptl_crystal_size_max     0.146
_exptl_crystal_size_mid     0.052
_exptl_crystal_size_min     0.020
_exptl_crystal_density_diffrn     1.411
_exptl_crystal_density_meas     ?
_exptl_crystal_density_method     ?
_exptl_crystal_F_000     3630
_exptl_absorpt_coefficient_mu     3.419
_exptl_absorpt_correction_type     multi-scan
_exptl_absorpt_process_details
;
(CrysAlis PRO; Rigaku OD, 2015)
;
_exptl_absorpt_correction_T_min     0.845
_exptl_absorpt_correction_T_max     0.934
_exptl_special_details     ?
_diffrn_ambient_temperature     100(2)
_diffrn_source     'sealed tube'
_diffrn_radiation_type     CuK\a
_diffrn_radiation_wavelength     1.54184
_diffrn_radiation_monochromator     ?
_diffrn_measurement_device_type     'Rigaku XtaLAB Synergy-S'
_diffrn_measurement_method     '\w scans'
_diffrn_detector_area_resol_mean     5.811
_diffrn_reflns_number     26027
_diffrn_reflns_av_R_equivalents     0.0416
_diffrn_reflns_av_unetI/netI     0.0413
_diffrn_reflns_theta_min     4.090
_diffrn_reflns_theta_max     68.241
_diffrn_reflns_theta_full     67.684
_diffrn_measured_fraction_theta_max     0.999
_diffrn_measured_fraction_theta_full     0.999
_diffrn_reflns_limit_h_min     -37
_diffrn_reflns_limit_h_max     46
_diffrn_reflns_limit_k_min     -13
_diffrn_reflns_limit_k_max     11
_diffrn_reflns_limit_l_min     -23
_diffrn_reflns_limit_l_max     23
_diffrn_standards_number     0
_diffrn_standards_interval_count     0
_diffrn_standards_interval_time     0
_diffrn_standards_decay_%     0
_refine_special_details     ?
_reflns_number_total     7579
_reflns_number_gt     6565
_reflns_threshold_expression     'I > 2\s(I)'
_refine_ls_structure_factor_coef     Fsqd
_refine_ls_matrix_type     full
_refine_ls_R_factor_all     0.0405
_refine_ls_R_factor_gt     0.0327
_refine_ls_wR_factor_gt     0.0775
_refine_ls_wR_factor_ref     0.0810
_refine_ls_goodness_of_fit_ref     1.045
_refine_ls_restrained_S_all     1.049
_refine_ls_number_reflns     7579
_refine_ls_number_parameters     694
_refine_ls_number_restraints     560
_refine_ls_hydrogen_treatment     mixed
_refine_ls_weighting_scheme     calc
_refine_ls_weighting_details
              'w=1/[\s^2^(Fo^2^)+(0.0369P)^2^+3.4626P] where P=(Fo^2^+2Fc^2^)/3'
_atom_sites_solution_hydrogens     mixed
_atom_sites_solution_primary     ?
_atom_sites_solution_secondary     ?
_refine_ls_shift/su_max     0.004
_refine_ls_shift/su_mean     0.000
_refine_diff_density_max     0.217
_refine_diff_density_min     -0.382
_refine_ls_extinction_method     none
_refine_ls_extinction_coef     .
loop_
    _atom_type_symbol
    _atom_type_description
    _atom_type_scat_dispersion_real
    _atom_type_scat_dispersion_imag
    _atom_type_scat_source
    'C' 'C' 0.0181 0.0091
                         'International Tables Vol C Tables 4.2.6.8 and 6.1.1.4'
    'H' 'H' 0.0000 0.0000
                         'International Tables Vol C Tables 4.2.6.8 and 6.1.1.4'
    'Fe' 'Fe' -1.1336 3.1974
                         'International Tables Vol C Tables 4.2.6.8 and 6.1.1.4'
    'N' 'N' 0.0311 0.0180
                         'International Tables Vol C Tables 4.2.6.8 and 6.1.1.4'
    'O' 'O' 0.0492 0.0322
                         'International Tables Vol C Tables 4.2.6.8 and 6.1.1.4'
_computing_data_collection
;
CrysAlis PRO (Rigaku OD, 2015)
;
_computing_cell_refinement
;
CrysAlis PRO (Rigaku OD, 2015)
;
_computing_data_reduction
;
CrysAlis PRO (Rigaku OD, 2015)
;
_computing_structure_solution
;
SHELXT (Sheldrick, 2015a)
;
_computing_structure_refinement
;
SHELXL2014 (Sheldrick, 2015b)
;
_computing_molecular_graphics
;
PLATON (Spek, 2009)
;
_computing_publication_material     'SHELXL2014 and PLATON'
loop_
    _atom_site_type_symbol
    _atom_site_label
    _atom_site_fract_x
    _atom_site_fract_y
    _atom_site_fract_z
    _atom_site_U_iso_or_equiv
    _atom_site_adp_type
    _atom_site_calc_flag
    _atom_site_occupancy
    _atom_site_disorder_assembly
    _atom_site_disorder_group
    Fe Fe1 0.63020(2) 0.51545(2) 0.36805(2) 0.01784(8) Uani d 1 . .
    N N11 0.65493(3) 0.53184(12) 0.28524(7) 0.0198(3) Uani d 1 . .
    C C12 0.64166(4) 0.46533(14) 0.22925(9) 0.0220(3) Uani d 1 . .
    C C13 0.65452(5) 0.47382(16) 0.16571(9) 0.0281(4) Uani d 1 . .
    H H13 0.6449 0.4259 0.1275 0.034 Uiso calc 1 . .
    C C14 0.68138(5) 0.55208(17) 0.15817(9) 0.0292(4) Uani d 1 . .
    H H14 0.6900 0.5603 0.1146 0.035 Uiso calc 1 . .
    C C15 0.69551(4) 0.61845(16) 0.21524(9) 0.0277(4) Uani d 1 . .
    H H15 0.7144 0.6719 0.2117 0.033 Uiso calc 1 . .
    C C16 0.68182(4) 0.60589(15) 0.27739(9) 0.0237(3) Uani d 1 . .
    H H16 0.6918 0.6514 0.3164 0.028 Uiso calc 1 . .
    N N21 0.60283(3) 0.39919(12) 0.30723(7) 0.0229(3) Uani d 1 . .
    C C22 0.61261(4) 0.38738(15) 0.24245(9) 0.0244(4) Uani d 1 . .
    C C23 0.59581(5) 0.30908(17) 0.19369(11) 0.0337(4) Uani d 1 . .
    H H23 0.6033 0.3020 0.1490 0.040 Uiso calc 1 . .
    C C24 0.56809(5) 0.24158(18) 0.21051(12) 0.0410(5) Uani d 1 . .
    H H24 0.5563 0.1873 0.1778 0.049 Uiso calc 1 . .
    C C25 0.55784(5) 0.25471(18) 0.27583(12) 0.0387(5) Uani d 1 . .
    H H25 0.5386 0.2102 0.2885 0.046 Uiso calc 1 . .
    C C26 0.57570(5) 0.33299(16) 0.32268(10) 0.0299(4) Uani d 1 . .
    H H26 0.5685 0.3404 0.3677 0.036 Uiso calc 1 . .
    N N31 0.66037(3) 0.38781(11) 0.41112(7) 0.0186(3) Uani d 1 . .
    C C32 0.65038(4) 0.33959(14) 0.46985(8) 0.0189(3) Uani d 1 . .
    C C33 0.66942(4) 0.24931(15) 0.50592(9) 0.0224(3) Uani d 1 . .
    H H33 0.6619 0.2170 0.5468 0.027 Uiso calc 1 . .
    C C34 0.69950(4) 0.20654(15) 0.48204(9) 0.0235(3) Uani d 1 . .
    H H34 0.7129 0.1449 0.5062 0.028 Uiso calc 1 . .
    C C35 0.70956(4) 0.25577(15) 0.42208(9) 0.0238(4) Uani d 1 . .
    H H35 0.7301 0.2283 0.4045 0.029 Uiso calc 1 . .
    C C36 0.68950(4) 0.34510(15) 0.38806(9) 0.0214(3) Uani d 1 . .
    H H36 0.6966 0.3777 0.3468 0.026 Uiso calc 1 . .
    N N41 0.60540(3) 0.48407(12) 0.44904(7) 0.0215(3) Uani d 1 . .
    C C42 0.61868(4) 0.39386(14) 0.49126(8) 0.0199(3) Uani d 1 . .
    C C43 0.60337(4) 0.35995(15) 0.54935(8) 0.0224(3) Uani d 1 . .
    H H43 0.6128 0.2955 0.5774 0.027 Uiso calc 1 . .
    C C44 0.57418(4) 0.42113(16) 0.56607(9) 0.0254(4) Uani d 1 . .
    H H44 0.5635 0.3997 0.6059 0.030 Uiso calc 1 . .
    C C45 0.56094(5) 0.51383(16) 0.52369(10) 0.0297(4) Uani d 1 . .
    H H45 0.5411 0.5575 0.5342 0.036 Uiso calc 1 . .
    C C46 0.57693(4) 0.54205(16) 0.46596(10) 0.0281(4) Uani d 1 . .
    H H46 0.5675 0.6052 0.4368 0.034 Uiso calc 1 . .
    N N51 0.65666(3) 0.64356(12) 0.42118(7) 0.0197(3) Uani d 1 . .
    C C52 0.64292(4) 0.75371(14) 0.40960(8) 0.0200(3) Uani d 1 . .
    C C53 0.65725(4) 0.85275(15) 0.44540(9) 0.0245(4) Uani d 1 . .
    H H53 0.6470 0.9288 0.4364 0.029 Uiso calc 1 . .
    C C54 0.68670(4) 0.83901(16) 0.49433(9) 0.0269(4) Uani d 1 . .
    H H54 0.6969 0.9053 0.5197 0.032 Uiso calc 1 . .
    C C55 0.70104(4) 0.72676(16) 0.50567(9) 0.0278(4) Uani d 1 . .
    H H55 0.7213 0.7154 0.5388 0.033 Uiso calc 1 . .
    C C56 0.68566(4) 0.63181(15) 0.46859(9) 0.0240(4) Uani d 1 . .
    H H56 0.6958 0.5553 0.4766 0.029 Uiso calc 1 . .
    N N61 0.60056(3) 0.64995(12) 0.33182(7) 0.0203(3) Uani d 1 . .
    C C62 0.61195(4) 0.75802(14) 0.35579(8) 0.0203(3) Uani d 1 . .
    C C63 0.59599(4) 0.86231(15) 0.33035(9) 0.0246(4) Uani d 1 . .
    H H63 0.6045 0.9368 0.3482 0.030 Uiso calc 1 . .
    C C64 0.56748(5) 0.85656(16) 0.27866(9) 0.0277(4) Uani d 1 . .
    H H64 0.5564 0.9270 0.2598 0.033 Uiso calc 1 . .
    C C65 0.55536(4) 0.74666(16) 0.25490(9) 0.0266(4) Uani d 1 . .
    H H65 0.5356 0.7405 0.2199 0.032 Uiso calc 1 . .
    C C66 0.57225(4) 0.64599(16) 0.28246(9) 0.0249(4) Uani d 1 . .
    H H66 0.5636 0.5708 0.2660 0.030 Uiso calc 1 . .
    C C72 0.69853(4) 0.03189(15) 0.76960(9) 0.0233(3) Uani d 1 . .
    C C73 0.73040(4) 0.06663(15) 0.80710(9) 0.0230(3) Uani d 1 . .
    C C71 0.69130(5) 0.03611(19) 0.69654(10) 0.0349(4) Uani d 0.5 A -1
    C C711 0.65742(9) 0.0407(5) 0.6542(2) 0.0373(6) Uani d 0.5 A -1
    N N711 0.63014(13) 0.0548(6) 0.6228(3) 0.0524(14) Uani d 0.5 A -1
    C C712 0.72008(14) 0.0137(8) 0.6580(3) 0.0373(6) Uani d 0.5 A -1
    N N712 0.7426(5) -0.004(3) 0.6258(10) 0.048(3) Uani d 0.5 A -1
    C C74 0.69130(5) 0.03611(19) 0.69654(10) 0.0349(4) Uani d 0.5 A -2
    C C741 0.65633(9) 0.0724(5) 0.6693(2) 0.0373(6) Uani d 0.5 A -2
    N N741 0.62855(12) 0.0995(6) 0.6437(3) 0.0524(14) Uani d 0.5 A -2
    C C742 0.71740(14) 0.0318(8) 0.6508(3) 0.0373(6) Uani d 0.5 A -2
    N N742 0.7387(5) 0.019(3) 0.6148(10) 0.048(3) Uani d 0.5 A -2
    O O721 0.67432(3) -0.00543(11) 0.80958(6) 0.0262(3) Uani d 1 . .
    C C721 0.65061(4) -0.10027(16) 0.78297(9) 0.0270(4) Uani d 1 . .
    H H72A 0.6314 -0.0674 0.7501 0.032 Uiso calc 1 . .
    H H72B 0.6409 -0.1382 0.8218 0.032 Uiso calc 1 . .
    H H72C 0.6636 -0.1591 0.7591 0.032 Uiso calc 1 . .
    C C731 0.73998(4) 0.03020(15) 0.87735(9) 0.0241(4) Uani d 1 . .
    N N731 0.74938(4) 0.00079(15) 0.93384(8) 0.0310(4) Uani d 1 . .
    C C732 0.75460(4) 0.14209(15) 0.77815(9) 0.0244(4) Uani d 1 . .
    N N732 0.77397(4) 0.20489(14) 0.75575(8) 0.0315(3) Uani d 1 . .
    C C81 0.54650(7) 1.1235(3) 0.48817(15) 0.0176(6) Uani d 0.5 B -3
    C C82 0.5402(5) 1.0580(9) 0.5457(7) 0.013(2) Uani d 0.5 B -3
    C C83 0.51553(8) 1.0960(3) 0.59211(15) 0.0171(6) Uani d 0.5 B -3
    C C811 0.5778(3) 1.1118(6) 0.4577(6) 0.0172(11) Uani d 0.5 B -3
    N N811 0.6031(3) 1.1034(14) 0.4306(8) 0.0236(19) Uani d 0.5 B -3
    C C812 0.5233(6) 1.218(2) 0.4605(12) 0.022(2) Uani d 0.5 B -3
    N N812 0.50462(10) 1.2848(3) 0.4312(2) 0.0283(8) Uani d 0.5 B -3
    O O821 0.55423(6) 0.95522(19) 0.56635(11) 0.0203(5) Uani d 0.5 B -3
    C C821 0.5713(3) 0.8826(8) 0.5190(4) 0.0209(17) Uani d 0.5 B -3
    H H82A 0.5611 0.8998 0.4709 0.031 Uiso calc 0.5 B -3
    H H82B 0.5677 0.7987 0.5292 0.031 Uiso calc 0.5 B -3
    H H82C 0.5965 0.9002 0.5249 0.031 Uiso calc 0.5 B -3
    C C831 0.5074(3) 1.0183(11) 0.6457(6) 0.0188(17) Uani d 0.5 B -3
    N N831 0.50032(7) 0.9583(3) 0.69043(14) 0.0228(6) Uani d 0.5 B -3
    C C832 0.50228(16) 1.2143(5) 0.5954(2) 0.0229(8) Uani d 0.5 B -3
    N N832 0.4923(4) 1.3088(9) 0.5996(7) 0.0245(16) Uani d 0.5 B -3
    C C91 0.51837(8) 1.1779(3) 0.52930(15) 0.0211(7) Uani d 0.5 C -4
    C C92 0.5362(5) 1.0758(9) 0.5529(7) 0.017(3) Uani d 0.5 C -4
    C C93 0.56295(8) 1.0217(3) 0.51734(16) 0.0199(7) Uani d 0.5 C -4
    C C911 0.50149(16) 1.2498(5) 0.5745(3) 0.0229(8) Uani d 0.5 C -4
    N N911 0.4875(4) 1.3128(12) 0.6101(7) 0.038(3) Uani d 0.5 C -4
    C C912 0.5162(6) 1.217(2) 0.4576(12) 0.022(2) Uani d 0.5 C -4
    N N912 0.51267(10) 1.2623(4) 0.40475(18) 0.0280(9) Uani d 0.5 C -4
    O O921 0.53230(6) 1.0179(2) 0.61084(11) 0.0255(5) Uani d 0.5 C -4
    C C921 0.4991(2) 1.0262(12) 0.6387(6) 0.022(2) Uani d 0.5 C -4
    H H92A 0.4999 1.0929 0.6713 0.032 Uiso calc 0.5 C -4
    H H92B 0.4948 0.9525 0.6631 0.032 Uiso calc 0.5 C -4
    H H92C 0.4800 1.0389 0.6004 0.032 Uiso calc 0.5 C -4
    C C931 0.5753(3) 0.9057(8) 0.5361(4) 0.0264(18) Uani d 0.5 C -4
    N N931 0.58600(10) 0.8107(3) 0.54668(17) 0.0386(8) Uani d 0.5 C -4
    C C932 0.5802(3) 1.0784(6) 0.4647(6) 0.0172(11) Uani d 0.5 C -4
    N N932 0.5952(3) 1.1207(14) 0.4241(8) 0.0235(18) Uani d 0.5 C -4
    O O101 0.51547(6) 0.47541(18) 0.18585(11) 0.0536(8) Uani d 0.776(6) . .
    H H101 0.5074(9) 0.4061(16) 0.1599(16) 0.080 Uiso d 0.776(6) . .
    H H102 0.5013(8) 0.5380(19) 0.1643(17) 0.080 Uiso d 0.776(6) . .
loop_
    _atom_site_aniso_label
    _atom_site_aniso_U_11
    _atom_site_aniso_U_22
    _atom_site_aniso_U_33
    _atom_site_aniso_U_12
    _atom_site_aniso_U_13
    _atom_site_aniso_U_23
    Fe1 0.01377(12) 0.01514(13) 0.02387(14) -0.00043(9) -0.00034(9) 0.00311(10)
    N11 0.0178(6) 0.0160(7) 0.0242(7) 0.0018(5) -0.0028(5) 0.0031(5)
    C12 0.0188(8) 0.0189(8) 0.0266(9) 0.0049(6) -0.0034(6) 0.0015(7)
    C13 0.0257(9) 0.0309(10) 0.0262(9) 0.0079(7) -0.0021(7) -0.0021(7)
    C14 0.0255(9) 0.0367(11) 0.0255(9) 0.0088(8) 0.0037(7) 0.0069(8)
    C15 0.0237(8) 0.0256(9) 0.0342(9) 0.0010(7) 0.0055(7) 0.0064(8)
    C16 0.0200(8) 0.0204(9) 0.0301(9) -0.0022(6) 0.0008(7) 0.0021(7)
    N21 0.0180(7) 0.0166(7) 0.0323(8) -0.0008(5) -0.0033(6) 0.0050(6)
    C22 0.0212(8) 0.0194(8) 0.0308(9) 0.0020(6) -0.0030(7) 0.0015(7)
    C23 0.0314(10) 0.0280(10) 0.0391(11) -0.0025(8) -0.0053(8) -0.0060(8)
    C24 0.0376(11) 0.0311(11) 0.0501(13) -0.0101(9) -0.0095(9) -0.0060(9)
    C25 0.0302(10) 0.0282(10) 0.0540(13) -0.0129(8) -0.0081(9) 0.0065(9)
    C26 0.0240(9) 0.0245(9) 0.0388(10) -0.0070(7) -0.0050(7) 0.0091(8)
    N31 0.0165(6) 0.0160(7) 0.0227(7) -0.0021(5) 0.0002(5) -0.0006(5)
    C32 0.0176(7) 0.0165(8) 0.0219(8) -0.0024(6) -0.0001(6) -0.0006(6)
    C33 0.0232(8) 0.0198(8) 0.0238(8) 0.0000(6) 0.0012(6) 0.0015(7)
    C34 0.0223(8) 0.0199(8) 0.0273(9) 0.0039(6) -0.0006(7) 0.0034(7)
    C35 0.0181(8) 0.0226(9) 0.0305(9) 0.0018(6) 0.0027(7) 0.0010(7)
    C36 0.0179(8) 0.0205(8) 0.0260(8) -0.0004(6) 0.0036(6) 0.0015(7)
    N41 0.0169(6) 0.0182(7) 0.0290(7) 0.0008(5) 0.0010(5) 0.0024(6)
    C42 0.0173(7) 0.0172(8) 0.0244(8) -0.0021(6) -0.0006(6) -0.0012(6)
    C43 0.0214(8) 0.0221(8) 0.0231(8) -0.0026(6) 0.0011(6) 0.0008(7)
    C44 0.0219(8) 0.0272(9) 0.0278(9) -0.0056(7) 0.0061(7) -0.0030(7)
    C45 0.0207(8) 0.0255(9) 0.0444(11) 0.0012(7) 0.0101(8) -0.0012(8)
    C46 0.0201(8) 0.0222(9) 0.0428(11) 0.0052(7) 0.0076(7) 0.0070(8)
    N51 0.0167(6) 0.0196(7) 0.0226(7) 0.0007(5) 0.0018(5) 0.0029(5)
    C52 0.0197(7) 0.0188(8) 0.0218(8) 0.0009(6) 0.0047(6) 0.0027(6)
    C53 0.0250(8) 0.0185(8) 0.0300(9) 0.0006(7) 0.0039(7) 0.0009(7)
    C54 0.0272(9) 0.0219(9) 0.0308(9) -0.0052(7) 0.0010(7) -0.0024(7)
    C55 0.0226(8) 0.0274(9) 0.0311(9) -0.0028(7) -0.0049(7) 0.0015(7)
    C56 0.0195(8) 0.0217(9) 0.0293(9) 0.0012(6) -0.0026(7) 0.0046(7)
    N61 0.0166(6) 0.0203(7) 0.0236(7) -0.0002(5) 0.0016(5) 0.0031(6)
    C62 0.0177(8) 0.0211(8) 0.0224(8) 0.0015(6) 0.0043(6) 0.0035(6)
    C63 0.0264(9) 0.0195(9) 0.0281(9) 0.0039(7) 0.0043(7) 0.0022(7)
    C64 0.0274(9) 0.0272(10) 0.0287(9) 0.0104(7) 0.0037(7) 0.0085(7)
    C65 0.0221(8) 0.0310(10) 0.0259(9) 0.0052(7) -0.0003(7) 0.0051(7)
    C66 0.0189(8) 0.0268(9) 0.0280(9) 0.0002(7) -0.0003(7) 0.0030(7)
    C72 0.0199(8) 0.0232(9) 0.0270(9) -0.0017(6) 0.0040(6) 0.0049(7)
    C73 0.0224(8) 0.0250(9) 0.0221(8) -0.0018(7) 0.0041(6) 0.0008(7)
    C71 0.0257(9) 0.0488(12) 0.0281(10) -0.0135(8) -0.0040(7) 0.0142(9)
    C711 0.0372(9) 0.053(2) 0.0182(11) -0.0224(9) -0.0070(7) 0.0119(8)
    N711 0.0408(13) 0.074(5) 0.036(3) -0.0212(19) -0.0168(17) 0.022(2)
    C712 0.0372(9) 0.053(2) 0.0182(11) -0.0224(9) -0.0070(7) 0.0119(8)
    N712 0.046(3) 0.086(9) 0.012(5) -0.035(3) 0.000(4) 0.006(4)
    C74 0.0257(9) 0.0488(12) 0.0281(10) -0.0135(8) -0.0040(7) 0.0142(9)
    C741 0.0372(9) 0.053(2) 0.0182(11) -0.0224(9) -0.0070(7) 0.0119(8)
    N741 0.0408(13) 0.074(5) 0.036(3) -0.0212(19) -0.0168(17) 0.022(2)
    C742 0.0372(9) 0.053(2) 0.0182(11) -0.0224(9) -0.0070(7) 0.0119(8)
    N742 0.046(3) 0.086(9) 0.012(5) -0.035(3) 0.000(4) 0.006(4)
    O721 0.0206(6) 0.0299(7) 0.0288(6) -0.0049(5) 0.0057(5) 0.0013(5)
    C721 0.0216(8) 0.0283(10) 0.0315(9) -0.0059(7) 0.0045(7) 0.0013(7)
    C731 0.0190(8) 0.0255(9) 0.0282(10) -0.0069(6) 0.0046(7) -0.0059(7)
    N731 0.0272(8) 0.0400(9) 0.0254(8) -0.0127(7) 0.0020(6) -0.0002(7)
    C732 0.0221(8) 0.0244(9) 0.0263(8) 0.0001(7) 0.0019(7) -0.0016(7)
    N732 0.0285(8) 0.0297(8) 0.0370(9) -0.0055(6) 0.0073(7) 0.0009(7)
    C81 0.0179(15) 0.0160(15) 0.0189(15) -0.0005(12) 0.0021(12) -0.0010(12)
    C82 0.010(3) 0.015(3) 0.015(3) 0.001(3) 0.003(3) -0.002(3)
    C83 0.0171(15) 0.0154(16) 0.0189(15) 0.0002(13) 0.0030(13) 0.0020(13)
    C811 0.0203(14) 0.003(4) 0.028(2) 0.001(2) 0.0027(15) -0.004(2)
    N811 0.020(5) 0.024(4) 0.027(3) 0.001(3) 0.001(3) 0.002(2)
    C812 0.018(7) 0.0232(11) 0.0216(18) -0.011(3) -0.004(3) -0.0005(12)
    N812 0.032(2) 0.027(2) 0.026(2) 0.0033(15) 0.0028(16) 0.0046(17)
    O821 0.0211(11) 0.0167(11) 0.0238(11) 0.0040(9) 0.0052(9) 0.0011(9)
    C821 0.026(3) 0.018(3) 0.020(4) 0.005(2) 0.005(3) -0.003(3)
    C831 0.011(4) 0.020(3) 0.024(3) 0.001(2) -0.005(3) -0.005(2)
    N831 0.0245(14) 0.0211(15) 0.0232(15) -0.0033(11) 0.0044(11) -0.0002(12)
    C832 0.0207(10) 0.036(3) 0.012(3) 0.0038(18) 0.0005(18) 0.0045(15)
    N832 0.023(3) 0.021(3) 0.031(4) 0.006(2) 0.010(3) 0.002(2)
    C91 0.0204(15) 0.0266(18) 0.0163(15) -0.0018(13) 0.0026(12) 0.0009(13)
    C92 0.014(5) 0.018(4) 0.019(3) 0.000(3) -0.001(3) -0.003(3)
    C93 0.0211(16) 0.0186(16) 0.0194(16) -0.0024(13) -0.0002(13) 0.0018(13)
    C911 0.0207(10) 0.036(3) 0.012(3) 0.0038(18) 0.0005(18) 0.0045(15)
    N911 0.033(5) 0.058(5) 0.026(4) 0.022(3) 0.015(3) 0.012(3)
    C912 0.018(7) 0.0232(11) 0.0216(18) -0.011(3) -0.004(3) -0.0005(12)
    N912 0.029(2) 0.032(2) 0.024(2) 0.0027(15) 0.0052(15) 0.0040(17)
    O921 0.0230(12) 0.0351(14) 0.0186(11) -0.0015(11) 0.0034(10) 0.0065(10)
    C921 0.018(5) 0.030(3) 0.016(3) -0.006(3) 0.001(3) 0.002(2)
    C931 0.033(3) 0.025(4) 0.021(4) -0.002(3) 0.003(3) 0.002(3)
    N931 0.060(2) 0.0267(19) 0.0300(17) 0.0072(16) 0.0087(16) 0.0065(14)
    C932 0.0203(14) 0.003(4) 0.028(2) 0.001(2) 0.0027(15) -0.004(2)
    N932 0.017(4) 0.027(5) 0.027(3) 0.000(3) 0.004(4) 0.001(2)
    O101 0.0717(16) 0.0340(12) 0.0508(14) -0.0051(10) -0.0084(10) 0.0019(9)
_geom_special_details
;
 All esds (except the esd in the dihedral angle between two l.s. planes)
 are estimated using the full covariance matrix.  The cell esds are taken
 into account individually in the estimation of esds in distances, angles
 and torsion angles; correlations between esds in cell parameters are only
 used when they are defined by crystal symmetry.  An approximate (isotropic)
 treatment of cell esds is used for estimating esds involving l.s. planes.
;
loop_
    _geom_bond_atom_site_label_1
    _geom_bond_atom_site_label_2
    _geom_bond_site_symmetry_2
    _geom_bond_distance
    _geom_bond_publ_flag
    Fe1 N31 . 1.9624(13) ?
    Fe1 N41 . 1.9677(14) ?
    Fe1 N61 . 1.9684(13) ?
    Fe1 N21 . 1.9700(14) ?
    Fe1 N11 . 1.9732(14) ?
    Fe1 N51 . 1.9746(14) ?
    N11 C16 . 1.350(2) ?
    N11 C12 . 1.360(2) ?
    C12 C13 . 1.386(2) ?
    C12 C22 . 1.467(2) ?
    C13 C14 . 1.378(3) ?
    C13 H13 . 0.9500 ?
    C14 C15 . 1.384(3) ?
    C14 H14 . 0.9500 ?
    C15 C16 . 1.380(2) ?
    C15 H15 . 0.9500 ?
    C16 H16 . 0.9500 ?
    N21 C26 . 1.345(2) ?
    N21 C22 . 1.360(2) ?
    C22 C23 . 1.387(3) ?
    C23 C24 . 1.380(3) ?
    C23 H23 . 0.9500 ?
    C24 C25 . 1.379(3) ?
    C24 H24 . 0.9500 ?
    C25 C26 . 1.381(3) ?
    C25 H25 . 0.9500 ?
    C26 H26 . 0.9500 ?
    N31 C36 . 1.345(2) ?
    N31 C32 . 1.359(2) ?
    C32 C33 . 1.387(2) ?
    C32 C42 . 1.468(2) ?
    C33 C34 . 1.384(2) ?
    C33 H33 . 0.9500 ?
    C34 C35 . 1.385(2) ?
    C34 H34 . 0.9500 ?
    C35 C36 . 1.381(2) ?
    C35 H35 . 0.9500 ?
    C36 H36 . 0.9500 ?
    N41 C46 . 1.349(2) ?
    N41 C42 . 1.361(2) ?
    C42 C43 . 1.387(2) ?
    C43 C44 . 1.388(2) ?
    C43 H43 . 0.9500 ?
    C44 C45 . 1.383(3) ?
    C44 H44 . 0.9500 ?
    C45 C46 . 1.379(3) ?
    C45 H45 . 0.9500 ?
    C46 H46 . 0.9500 ?
    N51 C56 . 1.352(2) ?
    N51 C52 . 1.356(2) ?
    C52 C53 . 1.389(2) ?
    C52 C62 . 1.474(2) ?
    C53 C54 . 1.384(2) ?
    C53 H53 . 0.9500 ?
    C54 C55 . 1.386(3) ?
    C54 H54 . 0.9500 ?
    C55 C56 . 1.378(2) ?
    C55 H55 . 0.9500 ?
    C56 H56 . 0.9500 ?
    N61 C66 . 1.349(2) ?
    N61 C62 . 1.355(2) ?
    C62 C63 . 1.386(2) ?
    C63 C64 . 1.383(2) ?
    C63 H63 . 0.9500 ?
    C64 C65 . 1.381(3) ?
    C64 H64 . 0.9500 ?
    C65 C66 . 1.379(2) ?
    C65 H65 . 0.9500 ?
    C66 H66 . 0.9500 ?
    C72 O721 . 1.350(2) ?
    C72 C73 . 1.393(2) ?
    C72 C71 . 1.405(3) ?
    C73 C731 . 1.421(2) ?
    C73 C732 . 1.426(2) ?
    C71 C712 . 1.433(4) ?
    C71 C711 . 1.443(3) ?
    C711 N711 . 1.150(4) ?
    C712 N712 . 1.147(4) ?
    C741 N741 . 1.155(4) ?
    C742 N742 . 1.150(4) ?
    O721 C721 . 1.453(2) ?
    C721 H72A . 0.9800 ?
    C721 H72B . 0.9800 ?
    C721 H72C . 0.9800 ?
    C731 N731 . 1.153(2) ?
    C732 N732 . 1.151(2) ?
    C81 C82 . 1.383(10) ?
    C81 C811 . 1.412(7) ?
    C81 C812 . 1.448(17) ?
    C82 O821 . 1.318(10) ?
    C82 C83 . 1.45(2) ?
    C83 C831 . 1.423(11) ?
    C83 C832 . 1.431(6) ?
    C811 N811 . 1.165(14) ?
    C812 N812 . 1.136(13) ?
    O821 C821 . 1.445(8) ?
    C821 H82A . 0.9800 ?
    C821 H82B . 0.9800 ?
    C821 H82C . 0.9800 ?
    C831 N831 . 1.158(10) ?
    C832 N832 . 1.139(13) ?
    C91 C92 . 1.385(10) ?
    C91 C911 . 1.410(7) ?
    C91 C912 . 1.446(18) ?
    C92 O921 . 1.322(10) ?
    C92 C93 . 1.44(2) ?
    C93 C931 . 1.422(11) ?
    C93 C932 . 1.435(7) ?
    C911 N911 . 1.166(14) ?
    C912 N912 . 1.136(12) ?
    O921 C921 . 1.449(9) ?
    C921 H92A . 0.9800 ?
    C921 H92B . 0.9800 ?
    C921 H92C . 0.9800 ?
    C931 N931 . 1.156(10) ?
    C932 N932 . 1.137(14) ?
    O101 H101 . 0.958(10) ?
    O101 H102 . 0.953(10) ?
loop_
    _geom_angle_atom_site_label_1
    _geom_angle_atom_site_label_2
    _geom_angle_atom_site_label_3
    _geom_angle_site_symmetry_1
    _geom_angle_site_symmetry_3
    _geom_angle
    _geom_angle_publ_flag
    N31 Fe1 N41 . . 81.36(5) ?
    N31 Fe1 N61 . . 175.56(6) ?
    N41 Fe1 N61 . . 96.04(6) ?
    N31 Fe1 N21 . . 90.22(5) ?
    N41 Fe1 N21 . . 94.61(6) ?
    N61 Fe1 N21 . . 93.58(6) ?
    N31 Fe1 N11 . . 95.40(5) ?
    N41 Fe1 N11 . . 174.98(6) ?
    N61 Fe1 N11 . . 87.44(5) ?
    N21 Fe1 N11 . . 81.54(6) ?
    N31 Fe1 N51 . . 94.67(5) ?
    N41 Fe1 N51 . . 89.22(6) ?
    N61 Fe1 N51 . . 81.67(5) ?
    N21 Fe1 N51 . . 174.20(6) ?
    N11 Fe1 N51 . . 94.88(5) ?
    C16 N11 C12 . . 117.59(15) ?
    C16 N11 Fe1 . . 127.14(12) ?
    C12 N11 Fe1 . . 115.15(11) ?
    N11 C12 C13 . . 121.89(16) ?
    N11 C12 C22 . . 113.92(15) ?
    C13 C12 C22 . . 124.17(16) ?
    C14 C13 C12 . . 119.69(17) ?
    C14 C13 H13 . . 120.2 ?
    C12 C13 H13 . . 120.2 ?
    C13 C14 C15 . . 118.82(17) ?
    C13 C14 H14 . . 120.6 ?
    C15 C14 H14 . . 120.6 ?
    C16 C15 C14 . . 119.01(16) ?
    C16 C15 H15 . . 120.5 ?
    C14 C15 H15 . . 120.5 ?
    N11 C16 C15 . . 122.96(16) ?
    N11 C16 H16 . . 118.5 ?
    C15 C16 H16 . . 118.5 ?
    C26 N21 C22 . . 117.67(15) ?
    C26 N21 Fe1 . . 127.14(13) ?
    C22 N21 Fe1 . . 115.18(11) ?
    N21 C22 C23 . . 121.92(17) ?
    N21 C22 C12 . . 114.10(14) ?
    C23 C22 C12 . . 123.97(17) ?
    C24 C23 C22 . . 119.63(19) ?
    C24 C23 H23 . . 120.2 ?
    C22 C23 H23 . . 120.2 ?
    C25 C24 C23 . . 118.49(18) ?
    C25 C24 H24 . . 120.8 ?
    C23 C24 H24 . . 120.8 ?
    C24 C25 C26 . . 119.57(18) ?
    C24 C25 H25 . . 120.2 ?
    C26 C25 H25 . . 120.2 ?
    N21 C26 C25 . . 122.72(19) ?
    N21 C26 H26 . . 118.6 ?
    C25 C26 H26 . . 118.6 ?
    C36 N31 C32 . . 118.09(14) ?
    C36 N31 Fe1 . . 126.23(11) ?
    C32 N31 Fe1 . . 115.68(10) ?
    N31 C32 C33 . . 121.79(15) ?
    N31 C32 C42 . . 113.78(14) ?
    C33 C32 C42 . . 124.41(15) ?
    C34 C33 C32 . . 119.68(15) ?
    C34 C33 H33 . . 120.2 ?
    C32 C33 H33 . . 120.2 ?
    C33 C34 C35 . . 118.35(15) ?
    C33 C34 H34 . . 120.8 ?
    C35 C34 H34 . . 120.8 ?
    C36 C35 C34 . . 119.51(15) ?
    C36 C35 H35 . . 120.2 ?
    C34 C35 H35 . . 120.2 ?
    N31 C36 C35 . . 122.57(15) ?
    N31 C36 H36 . . 118.7 ?
    C35 C36 H36 . . 118.7 ?
    C46 N41 C42 . . 117.91(14) ?
    C46 N41 Fe1 . . 126.62(12) ?
    C42 N41 Fe1 . . 115.46(11) ?
    N41 C42 C43 . . 121.79(15) ?
    N41 C42 C32 . . 113.65(14) ?
    C43 C42 C32 . . 124.55(15) ?
    C42 C43 C44 . . 119.39(16) ?
    C42 C43 H43 . . 120.3 ?
    C44 C43 H43 . . 120.3 ?
    C45 C44 C43 . . 118.84(16) ?
    C45 C44 H44 . . 120.6 ?
    C43 C44 H44 . . 120.6 ?
    C46 C45 C44 . . 119.10(16) ?
    C46 C45 H45 . . 120.5 ?
    C44 C45 H45 . . 120.5 ?
    N41 C46 C45 . . 122.95(16) ?
    N41 C46 H46 . . 118.5 ?
    C45 C46 H46 . . 118.5 ?
    C56 N51 C52 . . 117.97(14) ?
    C56 N51 Fe1 . . 127.03(11) ?
    C52 N51 Fe1 . . 114.95(10) ?
    N51 C52 C53 . . 122.28(15) ?
    N51 C52 C62 . . 113.99(14) ?
    C53 C52 C62 . . 123.73(15) ?
    C54 C53 C52 . . 119.03(16) ?
    C54 C53 H53 . . 120.5 ?
    C52 C53 H53 . . 120.5 ?
    C53 C54 C55 . . 118.81(16) ?
    C53 C54 H54 . . 120.6 ?
    C55 C54 H54 . . 120.6 ?
    C56 C55 C54 . . 119.56(16) ?
    C56 C55 H55 . . 120.2 ?
    C54 C55 H55 . . 120.2 ?
    N51 C56 C55 . . 122.35(16) ?
    N51 C56 H56 . . 118.8 ?
    C55 C56 H56 . . 118.8 ?
    C66 N61 C62 . . 117.72(14) ?
    C66 N61 Fe1 . . 126.87(12) ?
    C62 N61 Fe1 . . 115.19(10) ?
    N61 C62 C63 . . 122.27(14) ?
    N61 C62 C52 . . 113.93(14) ?
    C63 C62 C52 . . 123.79(15) ?
    C64 C63 C62 . . 119.17(16) ?
    C64 C63 H63 . . 120.4 ?
    C62 C63 H63 . . 120.4 ?
    C65 C64 C63 . . 118.84(16) ?
    C65 C64 H64 . . 120.6 ?
    C63 C64 H64 . . 120.6 ?
    C66 C65 C64 . . 119.31(15) ?
    C66 C65 H65 . . 120.3 ?
    C64 C65 H65 . . 120.3 ?
    N61 C66 C65 . . 122.68(16) ?
    N61 C66 H66 . . 118.7 ?
    C65 C66 H66 . . 118.7 ?
    O721 C72 C73 . . 114.29(15) ?
    O721 C72 C71 . . 121.76(15) ?
    C73 C72 C71 . . 123.95(16) ?
    C72 C73 C731 . . 121.06(15) ?
    C72 C73 C732 . . 122.33(15) ?
    C731 C73 C732 . . 116.59(15) ?
    C72 C71 C712 . . 117.0(3) ?
    C72 C71 C711 . . 128.0(3) ?
    C712 C71 C711 . . 114.1(3) ?
    N711 C711 C71 . . 173.7(6) ?
    N712 C712 C71 . . 178.6(13) ?
    C72 O721 C721 . . 118.13(13) ?
    O721 C721 H72A . . 109.5 ?
    O721 C721 H72B . . 109.5 ?
    H72A C721 H72B . . 109.5 ?
    O721 C721 H72C . . 109.5 ?
    H72A C721 H72C . . 109.5 ?
    H72B C721 H72C . . 109.5 ?
    N731 C731 C73 . . 176.79(18) ?
    N732 C732 C73 . . 178.5(2) ?
    C82 C81 C811 . . 122.3(9) ?
    C82 C81 C812 . . 121.8(14) ?
    C811 C81 C812 . . 115.5(11) ?
    O821 C82 C81 . . 127.2(16) ?
    O821 C82 C83 . . 110.3(8) ?
    C81 C82 C83 . . 122.5(9) ?
    C831 C83 C832 . . 115.4(5) ?
    C831 C83 C82 . . 119.4(5) ?
    C832 C83 C82 . . 124.5(3) ?
    N811 C811 C81 . . 177.9(11) ?
    N812 C812 C81 . . 171(3) ?
    C82 O821 C821 . . 120.5(9) ?
    O821 C821 H82A . . 109.5 ?
    O821 C821 H82B . . 109.5 ?
    H82A C821 H82B . . 109.5 ?
    O821 C821 H82C . . 109.5 ?
    H82A C821 H82C . . 109.5 ?
    H82B C821 H82C . . 109.5 ?
    N831 C831 C83 . . 177.7(11) ?
    N832 C832 C83 . . 178.2(10) ?
    C92 C91 C911 . . 121.3(8) ?
    C92 C91 C912 . . 122.2(14) ?
    C911 C91 C912 . . 116.5(12) ?
    O921 C92 C91 . . 125.8(16) ?
    O921 C92 C93 . . 111.1(8) ?
    C91 C92 C93 . . 123.0(9) ?
    C931 C93 C932 . . 115.0(5) ?
    C931 C93 C92 . . 120.0(5) ?
    C932 C93 C92 . . 124.9(4) ?
    N911 C911 C91 . . 177.4(8) ?
    N912 C912 C91 . . 170(3) ?
    C92 O921 C921 . . 119.0(9) ?
    O921 C921 H92A . . 109.5 ?
    O921 C921 H92B . . 109.5 ?
    H92A C921 H92B . . 109.5 ?
    O921 C921 H92C . . 109.5 ?
    H92A C921 H92C . . 109.5 ?
    H92B C921 H92C . . 109.5 ?
    N931 C931 C93 . . 175.2(9) ?
    N932 C932 C93 . . 177.0(9) ?
    H101 O101 H102 . . 104.3(14) ?
loop_
    _geom_torsion_atom_site_label_1
    _geom_torsion_atom_site_label_2
    _geom_torsion_atom_site_label_3
    _geom_torsion_atom_site_label_4
    _geom_torsion_site_symmetry_1
    _geom_torsion_site_symmetry_2
    _geom_torsion_site_symmetry_3
    _geom_torsion_site_symmetry_4
    _geom_torsion
    _geom_torsion_publ_flag
    C16 N11 C12 C13 . . . . -1.2(2) ?
    Fe1 N11 C12 C13 . . . . 175.16(12) ?
    C16 N11 C12 C22 . . . . 179.89(13) ?
    Fe1 N11 C12 C22 . . . . -3.77(17) ?
    N11 C12 C13 C14 . . . . -0.4(2) ?
    C22 C12 C13 C14 . . . . 178.40(16) ?
    C12 C13 C14 C15 . . . . 1.6(3) ?
    C13 C14 C15 C16 . . . . -1.3(3) ?
    C12 N11 C16 C15 . . . . 1.6(2) ?
    Fe1 N11 C16 C15 . . . . -174.25(12) ?
    C14 C15 C16 N11 . . . . -0.4(3) ?
    C26 N21 C22 C23 . . . . -0.9(2) ?
    Fe1 N21 C22 C23 . . . . -179.95(13) ?
    C26 N21 C22 C12 . . . . 178.22(14) ?
    Fe1 N21 C22 C12 . . . . -0.88(17) ?
    N11 C12 C22 N21 . . . . 3.0(2) ?
    C13 C12 C22 N21 . . . . -175.86(15) ?
    N11 C12 C22 C23 . . . . -177.92(16) ?
    C13 C12 C22 C23 . . . . 3.2(3) ?
    N21 C22 C23 C24 . . . . 0.7(3) ?
    C12 C22 C23 C24 . . . . -178.30(17) ?
    C22 C23 C24 C25 . . . . 0.2(3) ?
    C23 C24 C25 C26 . . . . -0.9(3) ?
    C22 N21 C26 C25 . . . . 0.1(2) ?
    Fe1 N21 C26 C25 . . . . 179.11(14) ?
    C24 C25 C26 N21 . . . . 0.8(3) ?
    C36 N31 C32 C33 . . . . 0.3(2) ?
    Fe1 N31 C32 C33 . . . . -179.51(12) ?
    C36 N31 C32 C42 . . . . 178.94(13) ?
    Fe1 N31 C32 C42 . . . . -0.92(17) ?
    N31 C32 C33 C34 . . . . 0.1(2) ?
    C42 C32 C33 C34 . . . . -178.34(15) ?
    C32 C33 C34 C35 . . . . -0.2(2) ?
    C33 C34 C35 C36 . . . . -0.1(2) ?
    C32 N31 C36 C35 . . . . -0.7(2) ?
    Fe1 N31 C36 C35 . . . . 179.16(12) ?
    C34 C35 C36 N31 . . . . 0.5(2) ?
    C46 N41 C42 C43 . . . . 1.2(2) ?
    Fe1 N41 C42 C43 . . . . -178.44(12) ?
    C46 N41 C42 C32 . . . . -177.82(14) ?
    Fe1 N41 C42 C32 . . . . 2.55(17) ?
    N31 C32 C42 N41 . . . . -1.07(19) ?
    C33 C32 C42 N41 . . . . 177.49(15) ?
    N31 C32 C42 C43 . . . . 179.96(15) ?
    C33 C32 C42 C43 . . . . -1.5(3) ?
    N41 C42 C43 C44 . . . . -1.5(2) ?
    C32 C42 C43 C44 . . . . 177.37(15) ?
    C42 C43 C44 C45 . . . . 0.6(2) ?
    C43 C44 C45 C46 . . . . 0.5(3) ?
    C42 N41 C46 C45 . . . . 0.0(3) ?
    Fe1 N41 C46 C45 . . . . 179.58(14) ?
    C44 C45 C46 N41 . . . . -0.8(3) ?
    C56 N51 C52 C53 . . . . -1.1(2) ?
    Fe1 N51 C52 C53 . . . . 176.63(12) ?
    C56 N51 C52 C62 . . . . 178.47(14) ?
    Fe1 N51 C52 C62 . . . . -3.82(17) ?
    N51 C52 C53 C54 . . . . 0.4(2) ?
    C62 C52 C53 C54 . . . . -179.13(16) ?
    C52 C53 C54 C55 . . . . 0.4(3) ?
    C53 C54 C55 C56 . . . . -0.4(3) ?
    C52 N51 C56 C55 . . . . 1.1(2) ?
    Fe1 N51 C56 C55 . . . . -176.34(13) ?
    C54 C55 C56 N51 . . . . -0.3(3) ?
    C66 N61 C62 C63 . . . . -1.3(2) ?
    Fe1 N61 C62 C63 . . . . 173.68(12) ?
    C66 N61 C62 C52 . . . . 179.89(14) ?
    Fe1 N61 C62 C52 . . . . -5.13(17) ?
    N51 C52 C62 N61 . . . . 5.9(2) ?
    C53 C52 C62 N61 . . . . -174.61(15) ?
    N51 C52 C62 C63 . . . . -172.94(15) ?
    C53 C52 C62 C63 . . . . 6.6(3) ?
    N61 C62 C63 C64 . . . . -0.1(2) ?
    C52 C62 C63 C64 . . . . 178.60(15) ?
    C62 C63 C64 C65 . . . . 1.2(3) ?
    C63 C64 C65 C66 . . . . -1.0(3) ?
    C62 N61 C66 C65 . . . . 1.6(2) ?
    Fe1 N61 C66 C65 . . . . -172.72(13) ?
    C64 C65 C66 N61 . . . . -0.5(3) ?
    O721 C72 C73 C731 . . . . 18.9(2) ?
    C71 C72 C73 C731 . . . . -161.99(18) ?
    O721 C72 C73 C732 . . . . -159.56(16) ?
    C71 C72 C73 C732 . . . . 19.5(3) ?
    O721 C72 C71 C712 . . . . -147.4(4) ?
    C73 C72 C71 C712 . . . . 33.6(5) ?
    O721 C72 C71 C711 . . . . 21.3(4) ?
    C73 C72 C71 C711 . . . . -157.7(3) ?
    C73 C72 O721 C721 . . . . -145.54(15) ?
    C71 C72 O721 C721 . . . . 35.4(2) ?
    C811 C81 C82 O821 . . . . -23.7(18) ?
    C812 C81 C82 O821 . . . . 163.8(16) ?
    C811 C81 C82 C83 . . . . 157.2(11) ?
    C812 C81 C82 C83 . . . . -15.3(18) ?
    O821 C82 C83 C831 . . . . -6.2(14) ?
    C81 C82 C83 C831 . . . . 173.0(10) ?
    O821 C82 C83 C832 . . . . 164.0(7) ?
    C81 C82 C83 C832 . . . . -16.8(16) ?
    C81 C82 O821 C821 . . . . -17.4(18) ?
    C83 C82 O821 C821 . . . . 161.8(7) ?
    C911 C91 C92 O921 . . . . 18.6(18) ?
    C912 C91 C92 O921 . . . . -161.6(14) ?
    C911 C91 C92 C93 . . . . -158.8(9) ?
    C912 C91 C92 C93 . . . . 20.9(17) ?
    O921 C92 C93 C931 . . . . 14.6(14) ?
    C91 C92 C93 C931 . . . . -167.6(10) ?
    O921 C92 C93 C932 . . . . -162.3(9) ?
    C91 C92 C93 C932 . . . . 15.5(17) ?
    C91 C92 O921 C921 . . . . 26.6(18) ?
    C93 C92 O921 C921 . . . . -155.7(10) ?
loop_
    _geom_hbond_atom_site_label_D
    _geom_hbond_atom_site_label_H
    _geom_hbond_atom_site_label_A
    _geom_hbond_site_symmetry_A
    _geom_hbond_distance_DH
    _geom_hbond_distance_HA
    _geom_hbond_distance_DA
    _geom_hbond_angle_DHA
    _geom_hbond_publ_flag
    C34 H34 N742 . 0.95 2.62 3.51(3) 156 no
    C43 H43 N741 . 0.95 2.59 3.525(7) 170 no
    C53 H53 N811 . 0.95 2.58 3.496(15) 161 no
    C63 H63 N811 . 0.95 2.47 3.329(16) 151 no
    C63 H63 N932 . 0.95 2.59 3.434(16) 148 no
    C66 H66 O101 . 0.95 2.49 3.297(3) 142 no
    C25 H25 N831 5_666 0.95 2.48 3.398(3) 162 no
    C54 H54 N742 1_565 0.95 2.61 3.51(3) 157 no
    O101 H101 N812 2_645 0.96(2) 2.23(3) 3.143(4) 159(2) no
    O101 H101 N912 2_645 0.96(2) 2.13(3) 3.085(5) 175(3) no
    O101 H102 N832 6_575 0.95(3) 2.13(3) 3.017(12) 154(3) no
    O101 H102 N911 6_575 0.95(3) 2.02(3) 2.931(14) 161(3) no
_shelx_space_group_comment
;
The symmetry employed for this shelxl refinement is uniquely defined
by the following loop, which should always be used as a source of
symmetry information in preference to the above space-group names.
They are only intended as comments.
;
_shelx_estimated_absorpt_T_min     0.635
_shelx_estimated_absorpt_T_max     0.935
_shelx_hkl_file
;
  -1   1   0  367.74   15.19
   1  -1   0  359.20   15.13
   1   1   0  358.67   15.14
   1   1   0  346.83   15.20
  -1  -1   0  368.00   15.21
   0   0   2    0.09    0.39
   0   0  -2    0.05    0.33
   0   0  -2    0.53    0.41
   0   0   2    0.60    0.36
  -1   1   1    0.70    0.39
   1  -1  -1    1.34    0.39
  -1   1   1    0.37    0.25
  -4   0   0 1532.62   65.48
   4   0   0 1583.01   65.45
   1   1   1   70.97    2.95
  -1  -1  -1   67.10    3.00
   1   1   1   64.59    2.94
  -1   1  -1   63.60    2.97
  -2   0   2 1026.04   43.11
   4   0  -1   -0.15    0.27
  -3   1   0 1433.01   59.52
   3   1   0 1411.93   59.43
  -2   0  -2 4050.89  169.79
  -4   0  -1    0.44    0.46
  -3   1   1   35.95    1.61
   3  -1  -1   37.26    1.66
   3   1  -1   33.15    1.71
   3   1   1    3.41    0.47
   3  -1   1    3.03    0.57
   3   1   1    4.16    0.53
  -3   1  -1    3.40    0.63
   1  -1  -2  718.32   30.21
  -1  -1   2  699.54   30.11
  -1   1   2  728.20   30.09
  -4   0   2  269.11   11.73
   4   0  -2  279.06   11.64
  -1   1  -2   73.72    3.15
   1   1   2   71.08    3.17
   1   1   2   69.68    3.22
   1  -1   2   69.62    3.19
  -3  -1   2  954.22   41.32
   3  -1  -2 1058.31   41.45
   0   0  -3   -0.22    0.48
   0   0   3    0.60    0.55
   0   0  -3   -0.80    0.62
   0   0   3   -0.14    0.56
  -4   0  -2   37.08    1.88
   6   0   0   94.07    4.08
  -6   0   0   89.97    4.12
   2   0  -3    0.19    0.43
  -2   0   3    0.38    0.56
   5   1   0 1510.54   64.95
  -5   1   0 1556.79   64.83
   5  -1   0 1554.22   64.89
   6   0  -1    0.02    0.43
   5  -1  -1   -0.05    0.36
   5   1  -1    0.41    0.54
  -3   1  -2  213.15    9.09
   3   1   2  213.62    9.19
   3   1   2  214.23    9.18
  -2   0  -3   -0.58    0.63
   2   0   3   -0.16    0.64
  -2   0  -3   -0.10    0.64
   5   1   1   73.67    3.19
  -5  -1  -1   67.06    3.34
  -5   1  -1   72.09    3.08
  -5   1  -1   67.46    3.28
   5  -1   1   68.74    3.24
   6   0   1    0.57    0.58
  -6   0  -1   -0.71    0.64
  -4   0   3   -0.60    0.60
   0  -2   0 1816.69   76.26
   6   0  -2 1709.60   71.70
   1  -1  -3    1.63    0.79
  -1  -1   3    2.33    0.58
   1   1  -3    1.89    0.64
   5   1  -2  570.29   23.70
  -5  -1   2  556.11   23.57
   1   1   3  296.86   12.61
  -1   1  -3  302.32   12.64
   1  -1   3  286.84   12.65
  -1   1  -3  306.57   12.71
   1   1   3  287.57   12.69
   0   2   1  265.71   11.45
   0  -2  -1  273.42   11.49
   0   2   1  268.06   11.46
   0  -2   1  265.16   11.43
   2   2   0  374.78   16.03
  -2  -2   0  377.07   16.05
   2  -2   0  381.67   15.89
   2   2   0  370.67   15.89
  -3  -1   3  478.83   21.05
   3  -1  -3  534.04   21.19
  -2  -2   1    0.08    0.70
   2  -2  -1    0.59    0.61
  -2   2   1    0.32    0.50
   2   2   1   91.63    3.96
  -2  -2  -1   90.08    4.10
  -2   2  -1   86.24    4.05
   2  -2   1   87.17    3.85
   2   2   1   90.24    4.02
   5   1   2  182.02    7.58
  -5  -1  -2  176.36    7.69
   5   1   2  170.85    7.59
  -5   1  -2  172.98    7.46
   5  -1   2  168.10    7.60
  -4   0  -3    0.62    0.79
  -6   0  -2  685.42   29.00
   7   1   0  737.93   30.03
  -7  -1   0  717.67   30.13
   7  -1   0  682.25   29.94
  -7   1   0  713.42   29.91
   3   1   3  311.81   12.64
  -3  -1  -3  279.21   12.73
   3  -1   3  296.14   12.66
  -3   1  -3  266.39   12.68
  -3   1  -3  301.68   12.59
   3   1   3  306.01   12.69
   7   1  -1    1.16    0.66
   7  -1  -1    0.51    0.50
  -7  -1   1    0.37    0.91
   0   2   2  383.42   16.37
   0   2   2  388.28   16.45
   0  -2  -2  385.56   16.49
   4  -2   0  360.86   16.06
  -4  -2   0  402.21   16.40
  -4   2   0  407.30   16.29
   4   2   0  407.78   16.12
  -6   0   3   -0.27    0.63
   6   0  -3   -0.21    0.40
   2   0  -4   31.06    1.83
   2   0  -4   33.85    1.62
  -2   0   4   29.81    1.77
   0   0  -4  347.65   14.19
   0   0   4  320.65   14.29
   0   0   4  319.06   14.18
   0   0  -4  345.14   14.33
  -2   2   2 1051.20   44.91
   2  -2  -2 1074.98   45.03
  -2   2   2 1094.90   45.07
  -4   2   1    2.52    0.58
   4  -2  -1    3.74    0.57
  -4  -2   1    2.44    0.99
   8   0  -1   -0.61    0.57
   5  -1  -3  230.18    9.27
  -5  -1   3  208.33    9.09
  -5   1   3  204.98    9.28
   8   0   0   10.37    0.86
  -8   0   0    8.08    0.95
  -2  -2  -2  766.73   34.53
  -2   2  -2  826.56   34.52
   2   2   2  823.95   34.44
   2   2   2  837.01   34.44
   4   2   1   99.92    4.62
  -4  -2  -1   95.31    4.73
  -4   2  -1  103.62    4.64
   4   2   1  105.04    4.49
   7  -1   1  280.72   12.32
   7   1   1  277.39   12.35
  -7  -1  -1  303.99   12.46
  -7   1  -1  289.47   12.20
   7  -1  -2    3.02    0.37
   7   1  -2    3.94    0.67
  -4   0   4 1825.59   76.75
   2   0   4    2.34    0.83
   2   0   4    1.86    0.79
  -2   0  -4    1.13    0.90
  -2   0  -4    1.04    0.80
   8   0  -2    0.88    0.49
  -8   0  -1   -1.02    0.76
   4  -2  -2    0.92    0.64
  -4   2   2    0.67    0.45
   4   2  -2    1.37    0.82
  -1  -1   4   83.47    3.90
   1   1  -4   83.42    3.91
   1  -1  -4   85.62    3.71
  -3   1   4  135.72    6.00
  -3  -1   4  136.99    6.15
  -3   1   4  142.15    6.30
   3  -1  -4  156.82    6.34
  -1   1  -4   31.16    1.83
   1  -1   4   31.65    1.84
  -1   1  -4   34.28    1.82
   5   1   3   20.62    1.35
   5   1   3   20.51    1.41
  -5   1  -3   18.04    1.19
  -5  -1  -3   18.25    1.53
  -6   0  -3    1.12    0.88
   6   0   3    1.43    0.88
   0  -2  -3  143.34    6.47
   0   2   3  148.24    6.42
   0   2   3  141.08    6.27
  -4   2  -2    0.85    0.90
   4   2   2    0.19    0.67
   4   2   2   -0.09    0.73
  -4  -2  -2    0.24    1.04
  -6   2   0   10.47    1.03
   6   2   0    9.27    0.64
  -6  -2   0   12.03    1.24
  -2   2   3   22.11    1.17
   2  -2  -3   21.44    1.49
  -2   2   3   20.85    1.50
  -6   2   1  536.57   23.06
  -6  -2   1  546.62   23.29
   6   2  -1  556.23   23.19
  -7   1  -2   10.00    0.85
  -7  -1  -2    8.85    1.20
   7   1   2   11.43    1.01
   7  -1   2    9.59    1.11
   7   1  -3 1889.88   77.59
  -7  -1   3 1816.69   77.50
  -6   0   4  307.52   13.24
   8   0  -3   -0.09    0.48
  -4   0  -4 1298.81   54.00
  -4   0  -4 1262.53   53.97
  -2  -2  -3  498.31   22.11
   2   2   3  525.72   22.01
   2   2   3  521.77   21.96
  -8   0  -2   92.03    4.29
  -6   2  -1   43.85    2.43
   6   2   1   46.85    2.20
  -5   1   4   33.48    2.07
  -5  -1   4   35.26    1.82
   5  -1  -4   38.72    2.06
   3  -1   4   75.48    3.78
  -3   1  -4   78.58    3.82
  -3   1  -4   84.78    3.73
   3   1   4   77.79    3.84
  -4   2   3    2.80    0.44
   4  -2  -3    2.66    0.85
   6  -2  -2 1501.27   60.56
   6   2  -2 1391.13   60.67
  -6  -2   2 1461.20   60.78
  -6   2   2 1414.87   60.48
   9   1  -1   95.11    4.37
  -9  -1   1   96.66    4.59
   9  -1   0    7.39    0.94
  -9  -1   0    7.70    1.19
  -9   1   0    7.90    0.85
   9   1   0    8.68    0.97
  -2   0   5   -1.16    0.90
   2   0  -5    0.38    0.63
   0   0  -5   -0.21    0.75
   0   0   5    0.98    0.77
  10   0  -1   -0.04    0.66
 -10   0   1   -0.58    0.80
   9   1  -2  311.48   12.68
   9  -1  -2  287.33   12.50
 -10   0   0   81.44    3.99
  10   0   0   87.39    3.94
  -9  -1  -1    4.79    1.15
  -9   1  -1    3.92    0.70
   9  -1   1    2.29    0.88
   4   2   3  162.88    7.15
   4   2   3  159.23    7.14
   1  -3   0    3.77    0.80
   1   3   0    1.49    0.89
  -1  -3   0    4.59    0.92
   6   2   2 9999.00  418.90
  -4   0   5    0.60    0.88
  10   0  -2   19.98    1.19
   7   1   3   28.87    1.71
  -7  -1  -3   26.50    1.91
  -7   1  -3   26.04    1.57
  -1  -3   1   37.33    2.11
   1  -3  -1   41.31    2.13
  -1   3   1   39.59    2.11
  -2   0  -5   -0.81    0.90
   2   0   5   -0.61    0.87
  -2   0  -5    0.06    1.06
  -6   2   3   79.11    3.40
   6   2  -3   83.94    3.82
  -6  -2   3   77.43    3.41
   6  -2  -3   92.71    3.79
  -1  -3  -1  161.79    7.17
   1  -3   1  156.95    6.99
   1   3   1  162.67    7.06
   1   3   1  161.76    7.12
   1  -1  -5    0.38    0.57
   1   1  -5   -0.46    0.89
  -1  -1   5    0.27    0.93
   1   1  -5    1.32    0.81
  -1   1   5    0.03    0.71
   2  -2  -4  465.07   19.99
  -2   2   4  482.01   19.73
  -2  -2   4  446.82   19.78
   0   2   4 1191.58   50.16
   7   1  -4  930.24   38.39
  -7   1   4  910.40   38.55
  -7  -1   4  892.18   38.35
 -10   0  -1    1.17    0.84
  -8   2   1   61.75    2.97
  -8   2   0  526.33   22.89
  -8   2   0  632.58   23.25
  -5   1  -4    6.12    0.91
   5   1   4    4.84    1.05
   8   0  -4 7515.87  312.83
  -8   0   4 7360.16  313.04
  -3   1   5   11.92    0.82
  -3  -1   5    9.35    1.06
  -3  -3   0    9.93    1.20
   3  -3   0    9.74    0.81
   3   3   0   10.69    0.83
  -6   0  -4  415.23   17.86
  -8   0  -3   -0.18    0.94
   1  -1   5  319.18   13.95
  -1  -1  -5  320.17   13.80
  -1   1  -5  322.67   13.94
  -1   1  -5  328.75   13.94
   3   3  -1  722.91   30.53
  -3  -3   1  756.86   30.82
   3  -3  -1  710.63   30.63
   9  -1  -3    7.59    0.47
  -9  -1   3    8.88    0.83
   9   1  -3    8.14    0.84
  -4   2   4  103.95    4.47
  -4  -2   4   99.91    4.57
   4  -2  -4  108.56    4.85
   2   2   4  155.52    6.93
   2   2   4  152.47    6.80
   3   3   1   32.52    1.95
   3   3   1   34.57    1.79
   3  -3   1   33.36    1.63
  -3  -3  -1   36.47    2.08
   8   2  -2    1.75    0.88
  -8   2   2    1.53    0.64
  -9   1  -2  397.29   16.44
  -9  -1  -2  383.29   16.67
   9  -1   2  370.16   16.56
  -8   2  -1  664.61   28.88
   8   2   1  687.18   28.69
  -1   3   2   49.70    2.65
  -1   3   2   46.85    2.52
  -1  -3   2   54.39    2.62
   1  -3  -2   54.41    2.70
  -6   0   5    0.34    0.88
  10   0  -3    0.15    0.53
  -1  -3  -2  303.22   13.04
   1   3   2  300.13   12.93
   1  -3   2  292.74   12.82
   1   3   2  305.85   12.94
  -5  -1   5  538.24   22.90
  -3   3   2  289.56   12.73
  -3   3   2  285.23   12.55
  -3  -3   2  298.77   12.73
   3  -3  -2  299.72   12.63
   4   0   5   -1.00    0.95
  -4   0  -5   -1.72    0.91
  -4   0  -5   -0.27    1.02
 -10   0  -2  165.66    7.43
   6   2   3 4060.54  169.35
  -6   2  -3 4025.99  169.11
  -3   1  -5   44.80    2.42
  -3   1  -5   44.42    2.49
   5   3   0 1043.97   39.87
  -5   3   0 1030.98   40.13
  -5  -3   0 1026.86   40.27
  -5  -3   1  461.12   20.89
   5  -3  -1  496.49   20.58
  -3   3  -2  133.54    6.06
  -3  -3  -2  134.86    6.13
   3   3   2  135.42    5.90
   3   3   2  132.36    5.97
   3  -3   2  128.24    5.68
  11   1  -1   62.04    2.97
 -11   1   1   57.16    2.95
 -11  -1   1   59.85    3.17
  -6  -2   4  113.72    5.14
   6  -2  -4  131.62    5.48
 -11  -1   0   15.28    1.50
  11   1   0   14.20    1.24
 -11   1   0   14.32    1.21
   8   2  -3   88.59    4.16
  -8   2   3   87.13    3.84
   4   2   4    8.03    1.10
   4   2   4    5.60    1.03
  -8   2  -2  585.13   19.19
   8  -2   2  579.69   19.05
   8   2   2  622.25   18.95
  -5  -3  -1  177.24    8.09
  -5   3  -1  176.77    7.97
   5   3   1  180.50    7.75
  -9   1   4   51.76    2.69
  -9  -1   4   47.05    2.41
   9   1  -4   49.01    2.43
  11   1  -2  137.55    6.16
  -1   3   3  111.30    4.96
   1  -3  -3  105.32    4.97
  -1   3   3  103.16    4.77
  -1  -3   3  103.91    4.87
  -7   1  -4  205.17    9.50
  -7  -1  -4  220.68    9.74
   7   1   4  231.12    9.64
   5  -3  -2  135.33    5.62
  -5   3   2  119.33    5.55
  -5  -3   2  123.81    5.87
   2   0  -6  157.06    6.82
  -2   0   6  150.43    7.01
  -1  -3  -3   15.05    1.52
   1  -3   3   13.82    1.13
   1   3   3   14.71    1.30
   1   3   3   15.89    1.24
  -7  -1   5   24.07    1.54
  -7   1   5   27.83    1.83
   0   0   6    1.19    0.91
   0   0  -6    2.16    0.89
  -8   0   5    1.87    0.90
   8   0  -5    0.03    0.50
 -12   0   1    0.14    0.95
  12   0  -1    0.24    0.71
  -9   1  -3  395.39   17.00
  -9  -1  -3  401.26   17.25
   9   1   3  396.65   17.09
 -11   1  -1  304.25   13.08
 -11  -1  -1  308.24   13.34
  11  -1   1  301.40   13.18
   3  -3  -3   26.64    1.75
  -3  -3   3   24.63    1.76
  -3   3   3   24.91    1.42
  -3   3   3   25.91    1.78
 -10   0   4  166.39    7.54
  10   0  -4  170.94    7.31
  -2  -2   5   40.64    1.97
   2  -2  -5   33.95    1.60
  -8   0  -4 2487.19  104.64
   0   2   5  329.77   13.76
   0  -2   5  309.44   13.82
 -12   0   0  880.15   37.62
  12   0   0  892.53   37.55
 -10   2   1  229.69   10.05
  -4   0   6   49.06    2.69
 -10   2   0  787.81   34.23
  10  -2   0  832.09   34.12
 -10   2   0  801.20   33.94
  12   0  -2    4.02    0.77
 -12   0   2    3.20    1.04
  -5   1  -5  100.05    4.68
   5   3   2    6.35    0.91
   5   3   2    8.66    1.15
  -5   3  -2    8.84    1.18
  -4  -2   5  357.99   15.31
  -6   0  -5   -0.07    1.06
  11   1  -3  261.21   11.31
   1   1  -6  647.79   26.65
  -1  -1   6  624.56   26.60
   1   1  -6  656.82   26.57
  -1   1   6  602.65   26.42
   1  -1  -6  610.56   26.36
 -10   2   2  491.81   17.51
 -10  -2   2  388.42   17.20
 -10   0  -3   -0.96    1.06
  -7   3   0  621.56   25.28
   7   3   0  584.97   24.96
   3   3   3   44.55    2.44
   3  -3   3   45.57    2.21
   3   3   3   48.00    2.48
  -7   3   1  162.12    7.18
   2   0   6    8.60    1.13
  -2   0  -6    4.75    1.27
  -2   0  -6    5.97    1.06
  -3  -1   6   52.31    2.77
  -3   1   6   51.43    2.49
   2   2   5   22.61    1.50
 -12   0  -1   -0.07    0.89
 -10   2  -1  136.92    6.43
  10  -2   1  150.97    6.35
 -10   2  -1  137.91    6.00
  -5  -3   3   80.82    3.94
  -5   3   3   74.53    3.52
   5  -3  -3   83.98    3.76
   8   2  -4    5.23    0.99
  -8  -2   4    5.04    0.50
   6   2   4  130.06    5.88
  -6   2  -4  123.76    5.61
   6   2   4  132.38    5.89
   1   1   6  528.78   22.31
  -1   1  -6  523.38   22.41
   1  -1   6  513.41   22.44
  -1  -1  -6  515.62   22.26
  -1   1  -6  538.08   22.46
  -8   2  -3  239.39   10.44
   8   2   3  261.09   10.74
   7   3   1 1315.79   55.58
  -7   3  -1 1334.93   55.85
  -6   0   6   38.21    2.23
 -11   1  -2  375.15   15.96
 -11  -1  -2  367.47   16.20
   7  -3  -2   86.18    3.91
  12   0  -3   -0.11    0.63
  -5  -1   6  337.34   14.59
  -1   3   4  118.37    5.31
  -6  -2   5   13.31    1.00
 -10   2   3   21.40    1.20
 -10  -2   3   18.29    0.93
   9   1  -5 2212.31   95.66
  -9   1   5 2372.85   95.92
  -9  -1   5 2289.74   95.68
   3  -3  -4   10.31    1.26
  -3   3   4    9.14    0.83
   1   3   4   15.65    1.20
  -4   0  -6  910.49   37.92
   4   0   6  894.68   37.81
  -4   0  -6  870.82   37.81
  -4   2  -5    0.95    0.77
   4   2   5   -0.19    0.89
   5   3   3  142.93    5.29
   5   3   3  148.91    5.40
  -3  -1  -6   90.26    4.30
  -3   1  -6   90.66    4.37
  10   2   2  413.28   16.08
 -10   2  -2  408.13   16.31
 -12   0  -2   13.57    1.39
 -10   0   5   -0.07    0.75
  10   0  -5    0.62    0.53
  11   1  -4    6.91    0.87
 -11  -1   4    5.90    0.87
  -9  -1  -4  415.61   17.92
  -9   1  -4  408.72   17.67
   7   3   2 2866.51  119.24
  -7   3  -2 2794.80  119.47
   7  -3  -3  746.91   30.15
  -7   3   3  693.17   29.95
  -7   1  -5   45.36    2.50
 -13   1   1  167.79    7.49
 -13  -1   1  166.47    7.72
   5  -3  -4  213.87    9.25
  -5   3   4  206.11    8.92
  -7  -1   6   63.08    3.18
  -7   1   6   66.13    3.42
 -13  -1   0  103.97    4.98
 -13   1   0   98.37    4.66
   3   3   4 1236.63   52.23
   8   0  -6  264.25   11.38
  -8   0   6  270.36   11.69
   0  -4   0  697.08   29.44
   0   4   0  687.09   29.53
 -12   0   4   48.45    2.63
  12   0  -4   50.40    2.38
  -9   3   1    3.49    0.87
  13   1  -2  638.83   27.18
  -8   0  -5   -1.14    1.12
  -9   3   0   92.13    4.41
 -10   0  -4   49.63    2.78
  -2  -2   6   55.48    2.85
   2  -2  -6   54.08    2.43
 -11  -1  -3    8.27    1.35
 -11   1  -3    8.93    1.06
   0  -4  -1    7.92    1.16
   0  -4   1    8.12    1.08
   0   4   1    9.76    1.21
   0   4   1    8.04    1.07
   2   4   0   -0.13    0.75
   2  -4   0    0.05    0.79
   2   4   0    1.12    1.11
  -2   4   0    0.76    0.88
  -2  -4   0    0.42    1.05
   0  -2   6  437.33   19.49
   0  -2  -6  462.56   19.27
  -8  -2   5   43.51    2.15
 -12   2   1   29.45    2.07
  12  -2  -1   35.02    1.91
 -12   2   1   37.14    1.88
 -10   2   4  418.77   17.67
 -10  -2   4  418.04   17.68
   2   4  -1  101.19    4.60
  -2  -4   1   97.81    4.81
   2  -4  -1  101.86    4.71
  -2   4   1  105.41    4.80
  -8   2  -4  453.58   19.27
   2   0  -7   -0.25    0.76
  -2   0   7    0.17    1.12
 -12   2   0    8.50    0.77
 -12   2   0    6.97    1.23
  12  -2   0    9.00    1.08
  -9   3   2   12.51    1.07
  -4  -2   6  309.07   13.52
  -4   2   6  314.71   13.30
   2   4   1  153.73    6.91
   2  -4   1  154.69    6.81
   2   4   1  156.39    7.06
  -2  -4  -1  155.72    7.09
 -13   1  -1    5.43    0.89
 -13  -1  -1    6.40    1.30
  -9   3  -1   35.04    2.27
   9   3   1   37.27    1.87
   0   0   7   -0.18    0.92
   0   0  -7    0.30    0.80
 -14   0   1   -0.25    0.98
  14   0  -1   -1.00    0.88
 -12   2   2    2.72    0.85
  -5   1  -6   19.26    1.56
  -4   0   7   -1.13    1.22
   6   2   5  413.83   17.75
  -6   2  -5  407.93   17.55
  13   1  -3    2.72    0.85
 -14   0   0  244.39   10.84
  -6   0  -6  135.44    6.38
 -10   2  -3  393.11   17.00
  10   2   3  419.65   17.29
   2  -2   6  131.24    6.11
 -14   0   2   27.73    1.97
  14   0  -2   28.75    1.71
   7   3   3    6.18    1.20
   7   3   3    4.15    0.96
   0   4   2   20.79    1.50
   0  -4   2   19.37    1.45
   0   4   2   19.77    1.56
   0  -4  -2   22.79    1.65
   4  -4   0  784.88   33.17
   4   4   0  788.64   33.19
 -12   0  -3    0.87    0.97
  -1   3   5    6.37    0.87
  -2   4   2   11.59    1.12
  -2  -4   2   11.00    1.27
   2  -4  -2   11.20    1.21
 -12   2  -1   16.05    1.58
 -12   2  -1   16.03    0.97
  -7   3   4  122.54    5.33
   7  -3  -4  131.18    5.75
   4  -4  -1   18.91    1.21
   4   4  -1   15.97    0.99
  -4   4   1   16.43    1.31
   5   3   4  352.88   15.32
   1   1  -7  215.67   10.02
  -1  -1   7  225.94    9.96
  -1   1   7  216.16    9.73
   1  -1  -7  229.83    9.67
  -3   3   5  121.50    5.39
  -3  -1   7  193.78    8.70
 -11  -1   5   42.42    2.25
  11   1  -5   43.48    2.23
 -11   1   5   41.07    2.58
   2   4   2   29.83    1.80
   2   4   2   25.76    1.83
   2  -4   2   30.37    1.62
   4  -4   1   89.24    3.93
   4   4   1   89.99    4.14
   4   4   1   90.40    4.41
  -2   0  -7   -0.07    0.94
  -2   0  -7    1.21    1.17
   2   0   7   -0.28    1.07
   1   3   5   59.54    2.98
  -6  -2   6  161.24    7.15
  -9   3   3    0.55    0.43
  -9  -1   6  863.59   36.81
   9   1  -6  868.91   36.75
  -9   1   6  876.19   37.02
 -12  -2   3   97.93    4.27
 -12   2   3   96.55    4.48
 -14   0  -1    0.24    1.01
   9   3   2  584.73   25.10
  -9   3  -2  602.53   25.41
  -1  -1  -7   91.21    4.36
   1  -1   7   95.54    4.66
   1   1   7   93.94    4.44
  -4   4   2  110.98    4.94
   4  -4  -2  118.89    4.98
   4   4  -2  101.58    4.64
 -13  -1  -2  417.30   18.54
 -13   1  -2  430.02   18.26
  14   0  -3    0.41    0.72
 -10   0   6 2009.46   86.82
  10   0  -6 2080.64   86.49
  -5  -1   7   40.30    2.35
 -12   0   5    0.07    0.81
  12   0  -5    1.03    0.52
  -5   3   5  315.35   13.39
  -9   1  -5   12.19    1.27
  -9  -1  -5   12.75    1.57
  -4   2  -6   13.83    1.26
   4   2   6   17.01    1.65
  13  -1  -4    7.32    0.55
  13   1  -4    9.05    0.97
 -13  -1   4    8.51    1.02
   0  -4   3    3.44    0.93
   0   4   3    2.76    0.87
   3   3   5   20.17    1.52
 -12   2  -2   72.18    3.32
 -12   2  -2   77.51    3.91
   4   4   2   54.09    2.64
   4  -4   2   40.48    2.00
   4   4   2   53.35    2.42
   6   4   0  253.17   10.80
 -10  -2   5    1.50    0.54
 -11   1  -4   12.49    1.27
 -11  -1  -4   11.00    1.67
   2  -4  -3   42.10    2.57
  -2   4   3   45.35    2.41
  -2  -4   3   48.49    2.60
   6  -4  -1  138.90    6.05
 -11   3   1   69.49    3.47
  -4   0  -7   -0.39    1.16
   4   0   7   -0.96    1.09
 -11   3   0  327.23   14.30
  -7   1  -6  130.78    6.27
  -7   1  -6  141.69    6.48
  -7  -1  -6  135.59    6.53
  -3   1  -7  233.48   10.60
   3  -1   7  228.76   10.64
   3   1   7  246.62   10.53
  -3  -1  -7  238.94   10.46
 -10   0  -5   -0.27    1.11
   2  -4   3   73.23    3.45
   2   4   3   74.57    3.69
   6   4   1   13.55    1.41
   6   4   1   12.52    1.00
  -8  -2   6  504.19   21.46
 -14   0  -2    7.20    1.20
  -4   4   3    0.41    0.69
   4  -4  -3    0.40    0.91
   6  -4  -2   10.01    0.95
  -6   4   2    8.45    0.94
 -12   2   4    4.28    0.61
 -12  -2   4    5.49    0.58
   9   3  -4    1.32    1.06
  -9  -3   4    0.64    1.27
 -11   3   2    3.29    0.85
  11   3  -2    1.92    1.12
  -7  -1   7   54.66    3.00
  -7   1   7   62.09    3.26
  -8   0   7    0.08    0.99
   8   2   5  666.31   27.52
  -8   2  -5  627.79   27.21
   7   3   4   55.44    3.03
  10  -2   4  128.56    6.19
 -10   2  -4  131.96    5.81
  14   0  -4  151.41    6.66
  -8   0  -6   39.93    2.63
  -8   0  -6   44.27    2.68
   7   3  -5   23.90    1.84
 -12   0  -4   54.10    3.06
 -15  -1   1    4.56    1.33
 -15   1   1    2.72    0.95
  -9   3  -3  417.09   18.82
   9   3   3  441.68   18.57
 -11   3  -1   35.26    2.29
  -2  -2   7   16.39    1.44
   2  -2  -7   14.55    0.87
  -2   2   7   18.04    1.22
  13  -1   3  504.10   20.74
 -13   1  -3  463.81   20.55
 -13  -1  -3  474.86   20.84
 -15  -1   0  227.92   10.43
 -15   1   0  231.70   10.17
 -15  -1   2   23.68    2.03
 -15   1   2   20.87    1.70
   0  -2  -7   28.63    1.55
   0   2  -7   25.33    1.91
   0  -2   7   25.54    1.91
  14   2  -1   33.62    2.06
  14  -2  -1   30.97    1.79
 -14   2   1   32.01    1.80
 -14   2   1   24.18    1.92
   5   3   5  245.68   10.89
   4   4   3  338.45   14.79
  -4  -4  -3  339.57   14.99
  -4  -2   7   35.97    2.09
  -4   2   7   33.38    1.76
   4  -2  -7   37.31    2.39
 -11  -1   6    2.13    0.75
 -11   1   6    3.09    1.19
  11   1  -6    2.51    0.79
   6   4   2  964.69   41.43
  -6   4  -2  992.06   41.74
  -6  -4  -2  993.83   41.86
   6   4   2  985.10   41.69
 -14   2   0   50.84    3.17
 -14   2   0   60.10    2.82
  14   2   0   62.45    3.26
 -11   3   3   88.77    4.05
  11   3  -3   88.13    4.42
   6   2   6  382.16   16.68
  -6   2  -6  380.68   16.44
  -1   3   6  180.66    8.13
   1  -3  -6  189.96    8.57
  -1   3   6  187.43    8.50
 -14   2   2   24.35    1.88
 -14   2   2   34.38    1.87
  12  -2   3   12.03    1.45
 -12   2  -3   14.55    1.66
 -12   2  -3   12.56    0.95
 -12  -2  -3   11.49    1.64
   3  -3  -6   16.96    1.75
  -6   4   3   -0.28    0.70
   6  -4  -3    0.18    0.80
  -6   4   3    1.18    1.21
  -2  -4   4    9.04    1.25
  -2   4   4    7.12    0.93
  -2   4   4    9.97    1.34
   0  -4   4  604.52   26.05
   0   4   4  615.84   26.04
 -13   1   5   28.91    2.12
 -13  -1   5   31.47    1.86
  13   1  -5   29.49    1.78
  -8  -4   1    0.96    1.24
  -8   4   0  566.71   24.27
  -8  -4   0  564.75   24.50
   5  -1   7    3.95    1.24
   5   1   7    5.37    1.23
   5  -1   7    5.65    1.38
  -5   1  -7    4.00    1.11
  -5   1  -7    3.07    1.20
  -5  -1  -7    5.02    1.37
   2   0  -8   59.68    2.99
  -2   0   8   57.25    3.29
   1   3   6    2.00    1.37
   1   3   6    1.42    0.90
  -1  -3  -6    2.45    1.45
 -15  -1  -1   79.58    4.34
  15   1   1   88.45    4.27
 -15   1  -1   83.21    4.06
 -12   0   6   10.39    1.24
  12   0  -6   10.31    0.76
 -15  -1   3  116.26    5.76
  -2   2  -7    4.37    1.27
  -2  -2  -7    3.21    0.85
   2  -2   7    2.57    1.08
  -6   0  -7    0.30    1.17
   6   0   7    0.72    1.14
  -6   0  -7   -0.56    1.07
 -11   3  -2 1134.76   48.66
  11   3   2 1150.14   48.32
  -4   0   8  119.82    5.82
   0   0  -8   11.82    1.62
   0   0   8   15.13    1.66
 -16   0   1    0.78    1.07
   6  -2  -7   20.15    1.82
  -6  -2   7   19.01    1.46
  -9  -1   7   17.09    1.41
  -9   1   7   15.64    1.66
   9   1  -7   16.49    1.29
  -4   4   4  105.16    4.92
  -4   4   4  115.86    5.38
 -14  -2  -1    4.95    1.46
 -14   2  -1    6.33    0.77
 -14   2  -1    7.12    1.43
  14   2   1    6.90    1.26
  -2  -4  -4   62.67    3.46
   2   4   4   57.74    3.10
   2  -4   4   57.79    2.92
 -14   0  -3   -0.18    1.10
   5  -3  -6   15.47    1.68
  -8  -4   2   52.42    3.04
   8  -4  -2   47.14    2.31
  -8   4   2   46.59    2.45
  -8  -4  -1  207.68    9.78
  -8   4  -1  212.02    9.58
   8   4   1  214.16    9.18
 -14   2   3   38.13    2.16
 -16   0   2   64.29    3.52
 -10  -2   6  112.38    5.16
 -10   2   6  120.29    5.68
 -16   0   0  668.80   28.72
  10   0  -7    0.20    0.54
 -10   0   7    0.86    1.04
 -12  -2   5   79.31    3.61
 -12   2   5   80.72    4.21
  14   0  -5   -0.39    0.58
 -14   0   5   -0.16    0.82
   9   3  -5   -0.61    1.03
  11   1   5   16.34    1.58
 -11  -1  -5   12.09    1.68
 -11   1  -5   13.99    1.38
  -3  -1   8  322.28   14.16
  -3   1   8  320.60   14.26
   1  -1  -8   39.90    2.08
  -1   1   8   37.23    2.20
   1   1  -8   40.39    2.50
  -1  -1   8   36.33    2.47
   9   1   6  531.01   22.52
  -9  -1  -6  513.95   22.61
  -9   1  -6  525.36   22.60
  -9   1  -6  510.59   22.37
  -3   3  -6   50.40    2.99
  -3  -3  -6   44.21    3.06
   3   3   6   51.67    2.93
   3   3   6   48.63    2.72
  -6  -4  -3   47.42    3.00
  -6   4  -3   48.66    2.84
   6   4   3   42.97    2.52
   6   4   3   47.10    2.73
  -6   0   8  438.76   19.10
  11   3  -4   24.98    1.90
 -11  -3   4   29.80    2.30
   2   0   8  619.86   26.90
   2   0   8  630.70   27.11
  -2   0  -8  637.76   27.15
   9   3   4  490.76   21.30
  -9   3  -4  493.28   21.42
 -16   0   3   -0.11    0.97
  16   0  -3    0.45    0.79
  -5   1   8   20.72    1.83
  -5  -1   8   18.26    1.66
  15  -1   2   18.28    1.63
  15   1   2   17.15    1.62
 -15   1  -2   12.95    1.33
 -15  -1  -2   15.09    1.73
   7   3   5  387.43   16.91
  -1   1  -8  230.94   10.50
  -1  -1  -8  236.23   10.67
   1   1   8  234.22   10.31
  -1  -1  -8  230.66   10.22
   1  -1   8  232.42   10.51
 -15  -1   4  544.54   23.27
 -16   0  -1   -0.38    1.09
  -6  -4   4    9.72    1.51
  -6   4   4    6.10    0.78
   6   4  -4    4.67    1.32
  -6   4   4    6.79    1.43
  13   3  -1    1.85    1.16
 -13   3   1    5.62    1.06
  -4   2  -7    1.49    0.97
   4   2   7    0.42    1.29
  -4   2  -7   -1.86    1.30
  -8  -4   3  531.54   22.33
  -8   4   3  496.35   21.76
   8  -4  -3  518.90   21.85
   8   4  -3  522.83   22.22
   4   4   4  624.20   27.22
  -4  -4  -4  652.53   27.50
  10  -2   5  418.24   18.80
  10   2   5  440.92   18.85
 -10   2  -5  428.29   18.49
 -10  -2  -5  429.33   19.00
  10   2   5  446.02   18.80
  -8   4  -2   55.94    3.24
  -8  -4  -2   62.78    3.49
   8   4   2   56.81    2.88
   8   4   2   59.02    3.24
  13  -1   4  230.03    9.90
 -13  -1  -4  216.16    9.97
 -13   1  -4  209.89    9.68
   7  -3  -6    1.76    1.09
  13   3   0    9.84    1.41
 -13   3   0    7.59    1.36
  14   2   2  305.16   12.84
 -14   2  -2  284.22   12.91
 -14  -2  -2  298.36   13.03
  14  -2   2  270.86   12.66
  10   0   6    6.28    1.36
 -10   0  -6    8.06    1.51
 -10   0  -6    5.97    1.44
  10   0   6    5.52    1.31
  -8   2   7  162.11    7.68
   8  -2  -7  177.53    7.69
  -8  -2   7  156.64    7.30
 -12   0  -5   -1.51    1.21
 -13   3   2  206.07    9.28
  13   3  -2  214.72    9.51
 -14   2   4    5.74    0.81
 -14  -2   4    4.47    1.50
 -11   3  -3   59.60    3.43
  11   3   3   58.62    3.31
  -8   2  -6   24.40    1.64
   8   2   6   26.66    2.05
  -8   2  -6   25.94    2.16
  -8  -2  -6   25.70    2.25
 -12  -2  -4  390.80   15.76
  12  -2   4  337.34   15.41
  12   2   4  360.10   15.52
 -12   2  -4  349.65   15.59
 -12   2  -4  342.81   15.06
   7  -1   7    2.18    1.25
  -7   1  -7    1.10    1.01
   7  -1   7    1.61    1.32
  -7  -1  -7    0.95    1.27
   7   1   7    1.50    1.23
  -7  -1  -7    2.42    1.19
  -7   1  -7    0.86    1.28
  -2   4   5    4.25    0.82
   2  -4  -5    4.15    1.20
  -2   4   5    4.44    1.37
   0  -4   5   56.25    3.12
   0  -4  -5   59.40    3.44
   0   4   5   63.83    3.09
   0   4   5   60.14    3.31
 -10  -4   1   15.97    1.87
 -10   4   1   15.33    1.34
 -13   1   6  641.54   27.53
 -13  -1   6  636.17   27.26
  13   1  -6  640.84   27.18
 -10  -4   0  248.71   10.93
 -10   4   0  230.59   10.57
  13   3   1   12.49    1.52
 -13   3  -1   12.24    1.48
  -8   0   8 1001.21   42.63
  -7   1   8  827.91   35.80
   7  -1  -8  879.79   35.91
  -7  -1   8  812.20   35.65
  -4   0  -8   83.64    4.19
   4   0   8   87.13    4.41
   4   0   8   78.63    4.18
  -4   0  -8   81.85    4.38
   5   3   6  433.19   18.29
   5   3   6  409.85   18.14
  -5  -3  -6  411.21   18.47
   3   1   8  165.31    7.48
   3  -1   8  164.58    7.68
  -3  -1  -8  157.15    7.75
  -3   1  -8  158.16    7.54
  -3   1  -8  167.25    7.62
  11   1  -7  565.89   23.76
 -11  -1   7  552.71   23.88
 -11   1   7  547.86   24.11
  -1   5   0  175.02    8.11
   1  -5   0  175.99    7.93
   1   5   0  181.69    8.16
   1   5   0  175.71    7.91
   8   0   7   -0.30    1.25
  -8   0  -7    0.64    1.24
  -8   0  -7   -0.76    1.21
  16   0  -4  435.45   18.60
  -4   4   5   56.67    3.37
  -4   4   5   60.98    2.90
 -13   3   3    1.64    0.76
  13   3  -3    4.14    1.16
 -13  -3   3    1.32    1.51
  10   4  -2  204.77    9.24
 -10  -4   2  198.00    9.40
 -14   0  -4   92.10    4.69
 -16   0  -2    0.98    1.12
   1  -5  -1    4.92    1.12
  -1   5   1    5.87    1.16
   1   5  -1    4.61    0.91
   1   5  -1    8.11    1.31
   2   4   5   29.21    1.88
   2   4   5   29.06    2.00
  -2  -4  -5   27.28    2.24
   2  -4   5   25.33    1.69
   1  -5   1   -0.25    0.87
  -1   5  -1   -0.29    1.18
   1   5   1    0.91    1.06
 -10   4  -1    1.23    1.08
 -10  -4  -1    2.27    1.48
  10   4   1    1.93    1.23
  -8   4   4  172.18    8.02
  -8  -4   4  163.73    8.02
   8   4  -4  171.76    7.92
  -1   3   7   -0.11    1.32
   1  -3  -7    1.20    1.33
  -2   2   8   53.33    2.81
  -2  -2   8   59.47    3.11
   2  -2  -8   57.48    3.43
  -3   3   7    7.07    1.42
   3  -3  -7    3.33    1.37
 -11  -3   5   19.13    2.01
 -11   3   5   17.68    2.00
  11   3  -5   19.55    1.67
  -3   5   0    4.70    1.14
   3  -5   0    6.36    0.86
   3   5   0    3.28    1.19
   3   5   0    4.51    0.85
 -12   0   7   -0.64    1.01
   6   4   4    5.88    1.18
  -6   4  -4    6.23    1.43
  -6  -4  -4    5.70    1.63
  -8  -4  -3   12.66    1.93
   8   4   3   11.42    1.46
  -8   4  -3   11.61    1.61
 -12   2   6   59.01    3.45
 -14   0   6 1071.07   45.50
 -15  -1  -3   13.48    1.67
 -15   1  -3   13.23    1.45
  15  -1   3   16.91    1.73
 -17   1   1   48.40    2.73
 -17  -1   1   45.90    3.03
  17   1  -1   50.18    2.77
   3   5  -1   75.00    4.13
  -3   5   1   81.42    4.00
   3  -5  -1   79.04    3.81
 -15   1   5   10.77    1.43
 -15  -1   5   10.26    1.16
  -6   2  -7   82.29    4.39
   6   2   7   88.74    4.40
  -6   2  -7   76.61    4.04
  -6  -2  -7   85.19    4.58
   4  -2  -8  528.98   21.63
  -4   2   8  504.17   21.56
  -4  -2   8  465.20   21.28
   9   3  -6  230.79   10.76
   9  -3  -6  251.14   10.81
   0   2  -8    7.07    1.34
   0  -2  -8    5.66    0.81
   0   2   8    6.32    1.08
   0  -2   8    3.15    1.15
 -16  -2   1  143.89    7.01
  16   2  -1  153.08    6.74
 -16   2   1  151.79    6.49
 -17  -1   2    7.00    1.61
 -17   1   2    6.75    1.22
 -14  -2  -3    3.07    1.48
 -14   2  -3    1.68    1.33
  14  -2   3    2.93    1.29
   3   5   1  421.42   18.89
   3   5   1  433.25   18.63
  -3  -5  -1  450.03   18.97
   1   3   7   36.59    2.56
  -1  -3  -7   39.32    2.71
  -1   5   2   17.01    1.48
   1   5  -2   17.65    1.72
  -1  -5   2   18.88    1.52
 -17  -1   0    3.20    1.26
  17   1   0    1.94    1.11
 -17   1   0    2.07    0.88
 -13   3  -2  728.89   31.04
 -13  -3  -2  711.84   31.18
   6   4  -5    1.37    1.26
  -6   4   5    0.58    1.33
  -6  -4   5   -0.44    1.14
  16   2  -2  263.16   10.84
 -16   2   2  248.89   10.68
  16  -2  -2  241.69   10.49
 -16  -2   2  253.87   11.19
 -16   2   0  252.11   12.26
 -16  -2   0  277.24   12.52
  16   2   0  296.93   12.31
 -10  -4   3   19.21    2.05
  10   4  -3   20.32    1.83
   5  -3  -7    3.13    1.30
 -10   2   7  183.18    8.20
 -10  -2   7  168.68    7.69
   1  -5   2   57.02    2.95
   1   5   2   62.43    3.23
 -14   2   5   49.53    3.06
  -9   3  -5   39.72    2.88
   9   3   5   45.55    2.65
   9   3   5   47.97    2.77
  -3   5   2   98.18    4.79
  -3   5   2   98.70    4.97
   3  -5  -2  101.05    4.79
   3   5  -2  102.72    5.08
  -4  -4  -5   37.66    2.58
   4   4   5   35.64    2.33
   4   4   5   30.77    2.16
  -9   1   8   15.00    1.78
  -9  -1   8   15.18    1.45
 -13  -3   4  112.65    5.71
  13   3  -4  106.74    5.31
  10   4   2 1204.17   50.82
  10   4   2 1204.67   51.22
 -10   4  -2 1209.42   51.23
 -10  -4  -2 1200.99   51.42
  11   1   6   77.63    4.16
 -11   1  -6   81.94    4.03
 -11  -1  -6   71.61    4.22
 -11   1  -6   78.21    4.29
  -6   2   8    8.33    1.47
  -6  -2   8    7.80    1.12
   6  -2  -8    9.01    1.52
  -5   1  -8    7.58    1.31
  -5  -1  -8    3.31    1.40
   5  -1   8    2.85    1.31
   5  -1   8    4.99    1.31
   5   1   8    4.46    1.33
  -5   1  -8    1.29    1.35
 -11   3  -4  404.76   18.40
  11   3   4  434.33   18.31
 -11  -3  -4  411.26   18.53
   5   5   0  426.78   18.91
  -5  -5   0  440.06   18.98
 -17   1   3  301.73   12.94
  17  -1  -3  283.24   12.51
 -17  -1   3  295.46   13.16
  -2  -2  -8    8.58    1.06
  -2   2  -8   10.83    1.61
   2   2   8   14.26    1.77
   2  -2   8    8.67    1.40
   2   2   8   10.08    1.27
 -10   0   8  779.10   33.36
  -5   5   1   15.96    1.54
  -5  -5   1   20.39    1.83
   5   5  -1   15.90    1.70
  -3  -5  -2  198.54    9.18
   3   5   2  198.48    9.04
 -16  -2   3    2.36    1.49
  16   2  -3    3.41    1.06
 -16   2   3    1.00    0.95
 -13   1  -5   20.61    1.71
 -13  -1  -5   19.33    1.97
  13  -1   5   22.75    2.05
   6   0   8   40.57    2.93
  -6   0  -8   51.98    2.92
   6   0   8   47.86    2.89
  -6   0  -8   47.89    2.97
  16   0  -5    0.47    0.62
 -16   0   5    0.92    0.96
 -17  -1  -1    0.48    1.36
  17  -1   1   -1.15    1.15
 -17   1  -1   -0.49    0.96
  17   1   1    0.10    1.10
  -2   0   9   -0.23    1.25
   2   0  -9   -1.71    1.35
  16  -2   1    5.21    1.15
 -16  -2  -1    3.93    1.50
 -16   2  -1    7.22    1.52
  16   2   1    6.42    1.36
   7   3   6   51.14    3.07
   7   3   6   55.83    3.09
  -3  -3  -7  194.44    9.07
   3   3   7  190.36    8.88
  -3   3  -7  188.88    8.90
  -5  -5  -1   28.23    2.33
   5   5   1   32.11    2.25
   5   5   1   34.10    1.83
  -4   0   9    1.02    1.25
   4   0  -9   -0.12    1.31
 -16   0  -3   -0.21    1.18
  -9   1  -7   90.20    4.78
  -9  -1  -7   94.92    5.06
   9   1   7  107.92    5.04
   9  -1   7   95.22    4.92
  -9   1  -7   94.96    5.00
  10   2   6  206.67    8.94
 -10  -2  -6  194.75    9.14
 -10   2  -6  183.63    8.56
   0   0  -9   -0.37    1.37
   0   0   9    0.35    1.19
   7  -3  -7   13.12    1.64
 -18   0   1    0.33    1.17
 -12  -2  -5  208.28    9.39
 -12   2  -5  174.36    9.22
  12   2   5  207.30    9.09
  12  -2   5  201.65    9.16
  -1   5   3   19.12    1.67
  -1   5   3   15.39    1.43
   5   5  -2    5.93    1.46
  -5   5   2    9.12    1.47
  -5   5   2    6.52    1.07
  -5  -5   2    7.39    1.50
   5  -5  -2    5.06    0.89
 -18   0   2  125.77    6.16
   2  -4  -6  181.45    8.29
  -2   4   6  180.30    8.27
  -2   4   6  171.23    7.81
   1  -5   3  198.57    8.85
  -1  -5  -3  201.96    9.25
   1   5   3  201.67    9.07
 -12   0  -6   48.60    3.03
   0  -4  -6   16.05    1.89
   0   4   6   12.64    1.28
   0   4   6   15.30    1.61
  -8  -4   5  347.73   15.00
   8   4  -5  324.39   14.81
  -8   4   5  333.13   14.95
 -15  -3   1  107.43    5.78
  15   3  -1  117.34    5.53
 -15   3   1  109.34    5.40
  12   4  -1    7.62    1.43
 -12   4   1    9.36    1.21
 -12  -4   1    5.17    1.62
  -3   5   3   10.52    1.47
  -3   5   3    7.47    1.10
   3   5  -3   10.85    1.62
 -18   0   0    2.16    1.21
  10   4  -4   60.28    3.39
 -10  -4   4   57.42    3.56
 -10   4   4   59.62    3.54
  -3   1   9    3.64    1.44
  -3  -1   9    3.31    1.22
  -8   4  -4 2407.12  101.86
   8   4   4 2382.13  101.73
  -8  -4  -4 2459.38  102.03
 -12  -4   0  297.00   13.21
 -12   4   0  285.20   12.84
  13   1  -7   14.17    1.14
 -13  -1   7   13.93    1.28
 -13   1   7   15.42    1.68
  -1   1   9   30.83    2.35
  -1  -1   9   27.58    2.12
   1  -1  -9   25.76    2.26
  -1   1   9   25.86    1.81
   1  -1  -9   27.50    1.70
  -6   0   9   -0.11    1.28
 -13   3  -3   84.16    4.59
 -13  -3  -3   89.81    4.84
   4  -4  -6   27.05    2.13
  -4   4   6   25.38    2.16
 -15  -3   0  384.05   16.95
  15   3   0  395.43   16.70
 -15   3   0  360.67   16.60
  15   3  -2    8.67    1.35
 -15   3   2    5.85    1.05
   8  -2  -8  673.85   27.24
  -8  -2   8  607.48   26.84
  -8   2   8  618.83   27.21
 -17  -1   4   95.22    4.85
 -17  -1   4   83.72    4.23
  10   0   7   -0.56    1.36
  10   0   7   -0.72    1.33
 -10   0  -7    1.17    1.20
 -10   0  -7   -0.24    1.39
 -12   4   2    9.28    1.09
 -12  -4   2   10.39    1.82
  12   4  -2   10.97    1.53
  -4   2  -8   29.77    2.39
  -4  -2  -8   36.51    2.67
   4   2   8   35.07    2.53
   5   5   2    7.84    1.36
  -5  -5  -2    8.40    1.68
   5   5   2    7.12    1.03
 -15   1  -4  301.34   13.48
 -15  -1  -4  304.78   13.80
  15  -1   4  331.74   13.74
 -15   1  -4  288.51   13.84
 -14   0  -5   -0.33    1.14
  11   3  -6   99.01    4.97
 -11   3   6  102.78    5.25
  -8   2  -7   11.73    1.76
  -8  -2  -7   13.49    1.85
  -8   2  -7   11.52    1.27
   8   2   7   12.70    1.71
 -16  -2   4   80.28    4.46
 -16   2   4   72.79    3.74
  16   2  -4   80.34    3.92
  15   1  -6    5.38    0.86
 -15  -1   6    9.11    1.10
 -15   1   6    7.53    1.39
 -18   0   3   -0.49    1.20
  -5  -1   9    7.24    1.33
  -5   1   9    5.17    1.49
  -6   4  -5   26.20    2.20
   6   4   5   26.11    1.97
   6   4   5   29.54    2.04
  -6  -4  -5   23.72    2.30
   2   0   9    0.49    1.33
   2   0   9    0.84    1.17
  -2   0  -9    0.25    1.31
  -2   0  -9   -1.06    1.15
 -10   4  -3  155.21    7.48
  10   4   3  156.91    7.41
 -10  -4  -3  157.10    7.70
  -7  -5   0  163.97    7.70
   7   5   0  157.38    7.56
   3   5   3    5.63    1.22
  -3  -5  -3    5.73    1.46
 -14   2  -4    5.40    1.61
  14  -2   4    1.06    1.31
 -14  -2  -4    1.79    1.35
   7   5  -1   79.88    4.28
  -7  -5   1   85.66    4.41
  -7   5   1   78.65    4.03
   2   4   6  719.78   30.80
  -2  -4  -6  732.43   31.01
   2   4   6  704.36   30.58
  17  -1   2  306.25   12.78
 -17  -1  -2  278.18   12.89
 -17   1  -2  275.65   12.58
 -16  -2  -2    0.41    1.56
  16   2   2    2.21    1.23
 -16   2  -2    0.88    1.28
  16  -2   2   -0.28    1.10
   1  -1   9    0.12    1.24
   1   1   9    1.50    0.99
  -1   1  -9    1.99    1.23
  -1   1  -9    2.04    1.20
   1   1   9    0.38    1.38
  -1  -1  -9    0.81    1.41
 -13   3   5   61.54    3.57
  13   3  -5   58.78    3.26
 -13  -3   5   56.93    3.67
 -12  -4  -1  164.58    7.64
 -12   4  -1  147.47    7.27
  -5  -5   3    0.43    1.12
  -5   5   3    0.79    1.28
  -5   5   3    0.21    0.83
   5   5  -3    0.47    1.30
 -18   0  -1   -0.22    1.15
 -14   0   7   -0.10    1.02
   5   3   7   42.87    2.82
  -5   3  -7   44.96    2.95
 -11  -1   8  395.54   17.17
 -11   1   8  393.34   17.40
 -12   2   7   18.59    1.93
 -15   3  -1    9.84    1.56
 -15  -3  -1   13.94    1.96
  15   3   1   14.12    1.60
 -15   3   3   -0.33    0.82
  15   3  -3    1.41    1.13
  14   2  -6   21.32    1.57
 -14   2   6   17.69    1.88
   7   5   1  278.11   12.77
  -7  -5  -1  294.13   12.95
   6  -4  -6    4.62    1.31
  -6   4   6    7.27    1.53
   7   1   8   14.60    1.77
  -7  -1  -8   12.64    1.54
   7  -1   8   16.47    1.88
   7   1   8   12.79    1.69
   7  -1   8   13.53    1.69
  -7   1  -8   13.64    1.61
  -7   1  -8   15.24    1.76
  -7  -1  -8   16.06    1.89
  -7   5   2   -0.81    0.88
  -7  -5   2   -0.48    1.39
   7   5  -2    1.39    1.31
 -12  -4   3    1.72    1.46
  12   4  -3    2.42    1.29
  -9   3   7   91.92    5.01
   9   3  -7   95.01    4.81
   9  -3  -7   96.45    4.85
  -8   0   9    1.78    1.34
 -12   0   8 3035.57  127.84
   1  -5  -4   51.37    3.00
  -1   5   4   49.80    2.74
  -1   5   4   49.67    3.01
  -7   1   9   26.33    2.19
  -7  -1   9   26.57    2.03
 -16   0   6  123.79    5.93
   8   0   8   63.48    3.61
  -8   0  -8   59.02    3.51
  -8   0  -8   62.42    3.63
 -18   0   4  181.50    8.59
   3  -5  -4   21.61    1.80
  -3   5   4   23.72    1.95
  -3   5   4   20.70    1.58
 -11   3  -5  279.73   12.85
  11   3   5  296.13   12.61
 -11  -3  -5  271.08   12.98
  11   3   5  279.50   12.74
   1   5   4   72.70    3.77
  -1  -5  -4   72.79    4.06
   1   5   4   76.32    3.93
   3  -3  -8  247.74   11.18
  -3   3   8  236.85   11.11
   1  -3  -8   15.35    1.96
  -1   3   8   13.35    1.81
   4   4   6  182.72    8.45
  -4  -4  -6  184.16    8.86
   4   4   6  187.99    8.60
 -16   0  -4  245.36   11.14
   5   5   3  324.40   14.66
  -5  -5  -3  342.01   14.95
   9   3   6  387.95   17.07
  -9  -3  -6  364.58   17.30
   9   3   6  403.83   17.05
   3   1   9   -0.09    1.08
  -3  -1  -9    2.21    1.45
   3  -1   9    2.82    1.24
  -3   1  -9    2.12    1.17
  -3   1  -9    2.79    1.32
  -4   0  -9   -0.52    1.33
  -4   0  -9   -0.20    1.13
   4   0   9   -0.51    1.38
   4   0   9    0.93    1.23
  12   4   2    2.41    1.29
 -12   4  -2    2.70    1.27
 -12  -4  -2    1.78    1.60
  10   4  -5  486.75   21.25
 -10  -4   5  491.87   21.49
 -10   4   5  483.09   21.40
 -17   1   5   52.93    3.11
 -17  -1   5   50.99    2.81
  10   2  -8  173.16    7.97
 -10   2   8  180.51    8.36
 -10  -2   8  173.40    7.87
  -7  -5  -2  438.65   19.40
   7   5   2  438.68   19.22
  -7  -5   3    5.75    1.43
  -7   5   3    6.42    0.95
  -7   5   3    5.43    1.47
  -6   2  -8   90.83    4.82
  -6  -2  -8   96.74    4.88
  -6   2  -8  106.35    5.20
   6   2   8  100.12    5.17
  -6  -2  -8  106.74    5.42
   5  -3  -8   19.45    1.99
 -16   2   5    2.97    1.39
  16   2  -5    1.43    0.95
 -16  -2   5    2.74    1.66
 -18   0  -2   23.43    1.98
 -15   3  -2   44.06    3.03
 -15  -3  -2   48.45    3.25
  15   3   2   49.66    3.02
  -2  -2   9   37.50    2.50
  -2   2   9   37.91    2.18
   2  -2  -9   42.60    2.88
  -1  -3  -8   91.78    4.88
   1   3   8   85.25    4.79
  15   3  -4   46.69    2.79
  13   3   4  420.54   17.81
 -13  -3  -4  392.86   18.26
  13   3   4  411.59   18.04
 -13   3  -4  404.32   18.16
  -4   2   9   26.87    2.36
   4  -2  -9   30.90    2.43
  -4  -2   9   27.47    2.06
  -5   5   4   93.60    4.72
  -5   5   4   88.48    4.14
  -5  -5   4   78.28    4.48
  16   2   3   14.43    1.74
 -16  -2  -3   13.79    1.97
  16  -2   3   15.42    1.66
 -16   2  -3   13.72    1.88
 -17   1  -3    7.30    1.24
 -17  -1  -3    5.51    1.57
  17  -1   3    6.48    1.48
   3   5   4  676.95   28.86
   3   5   4  665.93   28.88
  -3  -5  -4  676.44   29.17
 -13  -1  -6    4.10    1.50
 -13   1  -6    2.52    1.42
 -13   1  -6    2.54    1.08
  13  -1   6    2.65    1.52
  -8  -4   6    0.40    1.44
   8   4  -6    2.89    1.30
   8  -4  -6    0.60    1.17
  -8   4   6    1.20    1.40
 -12   4   4    4.00    1.62
  12   4  -4    4.94    1.38
   0  -2   9    3.56    1.24
   0   2   9    0.30    0.88
  18   2  -1   33.89    2.24
 -18   2   1   30.23    2.28
 -18  -2   1   30.20    2.55
  -9  -5   1  115.23    5.82
   9   5  -1  111.24    5.71
  -8  -4  -5  158.21    7.91
  -8   4  -5  161.09    7.78
   8   4   5  164.97    7.52
   8   4   5  160.12    7.60
 -11   1  -7  409.62   17.78
 -11   1  -7  421.22   18.08
  11   1   7  420.10   17.97
 -11  -1  -7  409.89   18.06
  11  -1   7  373.57   17.89
   9   5   0   94.19    4.97
  -9  -5   0   97.04    5.11
 -10  -4  -4   81.05    4.76
  10   4   4   78.79    4.38
 -10   4  -4   89.82    4.59
  19  -1  -1   48.94    2.78
 -19   1   1   50.08    2.83
 -19  -1   1   50.35    3.21
  19   1  -1   49.14    2.85
 -18  -2   2    4.83    1.58
 -18   2   2    4.06    1.07
 -18   2   2    3.20    1.21
  18  -2  -2    4.87    0.91
  18   2  -2    4.65    1.15
  12   2   6  223.26    9.87
  12  -2   6  201.32    9.88
 -12  -2  -6  218.69   10.14
  19   1  -2    0.82    1.01
 -19   1   2    2.17    1.00
 -19  -1   2   -0.28    1.46
  -9   1   9   -0.25    1.33
  -9  -1   9    1.54    1.11
  -7   3  -7   30.99    2.61
   7   3   7   34.78    2.48
 -18   2   0  197.54    9.44
  18  -2   0  194.95    9.11
 -18  -2   0  210.58    9.62
  18   2   0  212.88    9.37
   2  -4  -7  121.14    6.00
  -2   4   7  113.50    5.93
  -9  -5   2   35.16    2.66
  -9   5   2   37.76    2.19
 -10   0   9    0.45    1.17
   6  -2  -9   86.72    4.60
  -6  -2   9   73.52    4.07
  -6   2   9   86.88    4.55
  19   1   0   15.21    1.62
 -19   1   0   14.92    1.46
 -19  -1   0   14.78    1.90
  19  -1   0   14.91    1.48
 -13   3   6  354.33   15.94
  13   3  -6  360.47   15.61
 -13  -3   6  344.97   16.08
 -15  -1  -5   46.89    3.04
 -15   1  -5   40.93    2.61
  15  -1   5   45.97    2.94
   9   5   1   25.08    2.17
  -9  -5  -1   28.89    2.51
   7  -3  -8   41.07    2.78
 -10   2  -7    4.05    1.60
 -10  -2  -7    3.95    1.57
 -10   2  -7    3.00    0.95
  10   2   7    6.18    1.44
   0   4   7    3.53    0.92
   0   4   7    2.35    1.35
   0  -4  -7    4.44    1.57
 -14  -4   1    0.30    1.57
  14   4  -1    0.12    1.25
 -14   4   1   -0.55    1.04
 -15   1   7  312.10   14.03
 -15  -1   7  314.12   13.74
  -3   3  -8  182.23    8.61
  -3  -3  -8  177.02    8.78
   3   3   8  186.73    8.68
 -18   0   5   -0.10    1.07
  -4   4   7    2.74    1.51
   4  -4  -7    6.39    1.39
 -14  -2  -5   12.29    1.89
 -14   2  -5   12.23    1.86
  14  -2   5    7.93    1.66
  11   3  -7    6.73    1.28
 -11   3   7   10.41    1.69
 -18   2   3    2.50    1.10
  18   2  -3    5.15    1.19
 -18  -2   3    5.30    1.67
 -18   2   3    5.16    1.17
  -2  -2  -9    7.27    1.67
  -2   2  -9    7.10    1.47
   2  -2   9    7.86    1.46
   2   2   9    8.18    1.24
   2   2   9    6.92    1.74
 -14   4   0  289.12   12.80
  14   4   0  287.65   12.91
 -14  -4   0  279.70   13.15
   6   4   6 1037.96   42.49
  -6  -4  -6 1009.06   42.80
   6   4   6 1032.49   42.42
  -6   4  -6  889.66   42.55
  -5   1  -9  256.09   11.50
  -5   1  -9  252.26   11.48
  -5  -1  -9  243.83   11.66
   5   1   9  255.30   11.40
  -5  -1  -9  253.76   11.33
   5  -1   9  251.32   11.58
 -13   1   8   11.99    1.62
 -13  -1   8   13.20    1.36
 -19   1   3    8.43    1.30
 -19  -1   3    6.49    1.70
  19   1  -3    5.50    1.09
 -14   4   2  280.77   12.28
 -14  -4   2  259.26   12.79
  14   4  -2  292.98   12.65
   7   5   3   30.99    2.27
  -7  -5  -3   29.89    2.57
  12   4   3   83.80    4.48
 -12   4  -3   83.57    4.52
 -12  -4  -3   83.38    4.77
  12   0   7    0.63    1.40
 -12   0  -7    0.14    1.49
 -12   0  -7   -0.76    1.25
  -1   5   5  190.53    9.01
   1  -5  -5  210.22    9.40
  -1   5   5  210.60    9.35
 -14   0  -6   95.70    5.00
   9   1   8    3.41    1.45
  -9   1  -8    2.35    1.17
  -9   1  -8    2.42    1.45
  -9  -1  -8    3.60    1.44
   9  -1   8    2.33    1.33
  -9  -1  -8    4.40    1.33
   9   1   8    3.69    1.41
   7   5  -4  108.36    5.64
  -7   5   4  113.43    5.69
  -7  -5   4  110.75    5.67
   5   5   4   21.26    1.70
  -5  -5  -4   23.72    2.27
   5   5   4   20.92    1.83
   6   0   9    0.23    1.22
  -6   0  -9    0.46    1.31
   6   0   9   -1.21    1.43
  -6   0  -9   -1.07    1.36
  18   2   1   11.91    1.53
  18  -2   1    9.08    1.40
 -18  -2  -1    8.01    1.73
 -18   2  -1    7.48    1.60
  14   2  -7  100.25    4.87
 -14   2   7  102.00    5.29
  -3  -5   5   66.77    3.70
   3  -5  -5   69.26    3.78
  -3   5   5   70.64    3.88
  -3   5   5   67.62    3.42
   2   4   7    3.58    1.33
  -2  -4  -7    2.94    1.54
   2   4   7    4.22    1.03
 -15  -3  -3    0.31    1.59
 -15   3  -3    1.11    1.36
   1   5   5   18.09    1.77
   1   5   5   16.02    1.47
  -1  -5  -5   19.04    1.98
  19  -1   1   25.72    1.96
 -19  -1  -1   22.41    2.15
 -19   1  -1   22.24    1.82
 -17  -3   1  118.21    6.13
  17   3  -1  129.50    5.85
 -17   3   1  104.68    5.64
  -9  -5   3  125.71    6.09
  -9   5   3  124.18    6.03
   9   5  -3  106.51    5.85
 -15   3   5   44.47    3.06
  15   3  -5   43.82    2.70
  -2   0  10  278.93   12.37
   2   0 -10  262.44   12.41
 -18   0  -3    0.12    1.24
  -4   0  10  347.00   15.53
  -6   4   7    2.60    1.47
   6  -4  -7    3.38    1.24
 -14   4  -1   30.66    2.36
 -17   1   6  201.83    8.98
 -17  -1   6  184.56    8.62
 -17   3   2   50.62    3.01
 -17  -3   2   59.88    3.65
  17   3  -2   55.42    3.21
 -14   0   8  354.34   15.65
  -9  -5  -2   26.12    2.49
   9   5   2   30.49    2.29
   8  -2  -9   28.44    2.37
  -8   2   9   30.57    2.44
  -8  -2   9   27.43    1.98
 -16   0   7    0.32    0.91
 -17  -3   0  142.73    6.97
  17   3   0  142.01    6.66
 -17   3   0  125.39    6.53
 -12   2   8  184.08    8.86
  12   2  -8  187.82    8.48
  14   4  -3  236.06   11.09
 -14  -4   3  252.25   11.43
 -10   4   6    8.90    1.79
  10   4  -6   11.88    1.57
 -10  -4   6   12.63    1.91
  10  -4  -6   11.81    1.36
  10   0   8   -0.14    1.48
 -10   0  -8   -0.13    1.35
  10   0   8   -0.75    1.40
 -10   0  -8    0.39    1.29
  12   4  -5    4.43    1.34
 -12  -4   5    2.82    1.66
   0   0 -10    4.51    1.58
   0   0  10    5.28    1.65
   0   0 -10    5.80    1.12
  16   2  -6  357.66   15.46
 -16   2   6  347.13   15.82
 -20   0   1    0.89    1.19
  -8  -2  -8  432.37   18.86
   8   2   8  409.90   18.57
  -8   2  -8  451.99   18.71
  -8   2  -8  402.45   18.28
  -5  -5   5    2.40    1.31
   5  -5  -5    2.46    1.10
   5   5  -5    1.18    1.35
  -5   5   5    1.95    1.39
 -20   0   2    4.91    1.38
  18   2  -4   53.25    3.00
 -18  -2   4   53.64    3.60
 -16   0  -5   -1.61    1.32
  16   0   5    0.38    1.39
 -19  -1   4   40.22    2.92
 -19  -1   4   38.14    2.34
  19   1  -4   39.07    2.29
 -19   1   4   36.93    2.61
  16  -2   4  132.21    6.62
 -16  -2  -4  137.03    6.91
 -16   2  -4  136.16    6.84
   9   3  -8   44.83    2.88
  -9   3   8   49.79    3.20
   9  -3  -8   49.11    3.05
  -3  -1  10   -0.25    1.29
   3  -1 -10    0.15    1.43
  -3   1  10   -1.13    1.50
  -6   0  10  379.67   16.88
 -17  -1  -4    6.61    1.72
 -17   1  -4    1.85    1.07
 -17   1  -4    6.17    1.67
  17  -1   4    1.82    1.36
  -4  -2  -9    1.71    1.56
   4   2   9    7.62    1.60
  -4   2  -9   -0.77    1.41
   4   2   9    7.02    1.31
  11   3   6   36.67    2.57
  11   3   6   38.53    2.47
 -11  -3  -6   35.19    2.88
 -11   3  -6   29.07    2.65
  -3  -5  -5  249.04   11.24
   3   5   5  245.89   10.93
   3   5   5  232.55   10.84
 -11   1   9   19.93    1.96
 -11  -1   9   14.98    1.56
  -5   3  -8  151.19    7.43
   5   3   8  153.24    7.46
 -20   0   0  262.54   11.91
 -17  -3   3   11.79    1.87
  17   3  -3    9.96    1.41
   1  -1 -10  185.65    8.67
  -1  -1  10  175.99    8.48
  -1   1  10  174.18    8.54
 -13  -3  -5   64.93    4.20
 -13   3  -5   61.10    4.01
  13   3   5   72.33    3.93
  13   3   5   71.38    3.73
 -11  -5   1   94.33    5.23
  -5  -1  10  135.14    6.60
  -5   1  10  134.81    6.73
 -18   2  -2  227.10   11.26
  18  -2   2  240.27   10.97
 -18  -2  -2  239.82   11.36
  18   2   2  263.06   11.19
 -17   3  -1   17.37    1.87
 -17  -3  -1   17.75    2.25
  17   3   1   15.40    1.81
 -20   0   3   -0.70    1.34
   4   4   7   26.05    2.25
  -4  -4  -7   25.47    2.44
   4   4   7   27.31    1.96
  11   5   0  413.41   18.52
 -11  -5   0  426.78   18.73
 -10  -4  -5   68.37    4.39
 -10   4  -5   74.45    4.29
  10   4   5   80.10    4.18
  10   4   5   76.73    3.96
 -12   0   9   -0.12    1.15
  -2   0 -10   11.62    1.43
  -2   0 -10   12.21    1.74
   2   0  10    9.81    1.76
 -19  -1  -2   82.92    4.52
 -19   1  -2   78.58    4.10
  19  -1   2   77.07    4.24
 -14   4  -2  608.97   26.47
   9   3   7   -0.12    1.22
  -9  -3  -7    3.48    1.73
   0   6   0  212.72    9.81
  -9  -5   4    0.29    1.41
   9   5  -4    0.65    1.35
  -9   5   4    1.43    1.55
 -11  -5   2   25.21    2.45
  11   5  -2   25.31    2.17
   8   4  -7   21.70    2.05
   8  -4  -7   19.43    1.85
  -8   4   7   27.59    2.37
 -18   0   6  112.91    5.55
   7   5   4  367.89   17.30
  -7  -5  -4  411.90   17.67
   7   5   4  400.14   17.10
  -1   1 -10  113.97    5.85
   1   1  10  114.81    5.92
   1  -1  10  114.04    5.84
   1   1  10  112.57    5.53
  -1   1 -10  110.83    5.62
  -1  -1 -10  122.97    6.06
  -7   1  -9    1.99    1.42
   7  -1   9    0.63    1.44
  -7  -1  -9    0.45    1.40
   7  -1   9    4.47    1.49
  -7  -1  -9    1.26    1.19
  -7   1  -9    3.22    1.23
   7   1   9    0.95    1.25
   7   1   9    3.40    1.40
  14   4  -4   44.58    2.91
 -14  -4   4   50.11    3.37
   8   4   6  115.71    5.93
  -8  -4  -6  130.91    6.41
   8   4   6  121.13    5.91
  -8   4  -6  115.69    6.19
   0   6   1   67.17    3.77
   0  -6  -1   71.39    3.67
   0   6   1   68.22    3.59
   0   6  -1   63.67    3.81
  -2   6   0   97.00    4.87
   2   6   0   88.10    4.91
  -2  -6   0   93.64    4.76
  -2   6   0   94.76    4.70
   7   5  -5    2.80    1.39
  -7   5   5    0.42    1.36
  -7  -5   5    0.67    1.34
   7  -5  -5    2.65    1.08
  12   4   4  266.29   12.20
 -12   4  -4  257.44   12.28
  12   4   4  276.32   11.90
 -20   0  -1   -0.37    1.34
   9   5   3   68.90    3.91
  -9   5  -3   72.34    4.04
  -9  -5  -3   67.12    4.26
  11   5   1   68.12    3.96
 -11  -5  -1   77.34    4.31
 -11   5  -1   68.65    3.90
  -8   0  10  628.31   27.27
   3  -3  -9    0.60    1.46
  -2  -6   1  432.20   19.18
  -2   6   1  434.53   19.25
  -2   6   1  448.18   19.21
   2   6  -1  447.97   19.41
  13   3  -7   35.44    2.41
 -13   3   7   38.04    2.81
  -1   3   9   59.89    3.83
   1  -3  -9   70.15    4.01
  -7   1  10   58.02    3.48
  -7  -1  10   52.65    3.24
  10   2  -9   42.46    2.61
 -10   2   9   45.12    3.06
 -10  -2   9   46.35    2.61
  -2   6  -1   31.93    2.40
   2   6   1   32.63    2.37
  -2  -6  -1   33.57    2.37
  17   3  -4   22.19    1.85
  -8   0  -9   -1.40    1.47
   8   0   9    0.38    1.47
  -8   0  -9   -1.30    1.46
 -13   1  -7  129.97    6.42
 -13  -1  -7  135.45    6.81
 -13   1  -7  135.75    6.79
   5   5   5   47.99    2.90
  -5  -5  -5   48.09    3.33
   5   5   5   48.82    2.94
 -18  -2   5  145.46    7.43
 -18   2   5  138.47    7.15
  18   2  -5  149.74    6.81
 -15  -3  -4  196.33    8.98
  15   3   4  166.67    8.61
 -15   3  -4  187.93    8.80
 -19   1   5    1.55    1.09
 -19  -1   5    3.42    1.68
 -20   0   4    7.39    1.60
 -15  -3   6    9.74    2.00
 -15   3   6   11.99    1.89
  15   3  -6   10.79    1.40
  -5  -3   9   19.15    1.68
   5  -3  -9   28.04    2.31
 -11  -5   3    8.19    1.89
  11   5  -3    7.62    1.60
  -1   5   6  166.33    7.39
  -1   5   6  154.50    7.74
   1  -5  -6  160.40    7.85
 -18   0  -4   10.92    1.60
 -15   1  -6    5.21    1.25
  15  -1   6    4.67    1.54
 -15  -1  -6    7.34    1.60
  17   3   2   38.60    2.61
 -17  -3  -2   30.92    2.77
 -17   3  -2   31.40    2.61
   0  -6  -2    5.85    1.33
   0   6   2    4.27    1.25
   0   6  -2    7.54    1.58
   0   6   2    6.42    1.20
  -4   6   0   23.35    2.02
   4   6   0   25.12    2.12
  -4  -6   0   29.62    2.21
  -3   5   6   12.77    1.78
  -3  -5   6   13.05    1.54
   3  -5  -6   13.59    1.75
 -12   2  -7   31.89    2.68
 -12  -2  -7   26.78    2.62
  12   2   7   29.98    2.32
 -15  -1   8  146.97    6.88
 -15   1   8  148.41    7.22
   1   3   9    8.68    1.20
   1   3   9    5.85    1.78
  -1  -3  -9    8.01    1.70
 -14  -2  -6 1805.03   77.72
  14  -2   6 1846.25   77.50
   2   6  -2  244.20   11.16
  -2   6   2  232.20   10.88
  -2   6   2  257.67   10.99
  -2  -6   2  236.50   10.86
   4   6  -1  136.00    6.72
  -4   6   1  133.05    6.58
  -4  -6   1  141.19    6.65
  -4   6   1  135.18    6.52
   6   2   9    0.46    1.15
  -6  -2  -9    0.41    1.09
  -6   2  -9   -1.67    1.39
   6   2   9   -0.43    1.50
  -6  -2  -9    2.13    1.62
  -6   2  -9   -1.21    1.10
  -3  -1 -10  261.07   11.68
   3  -1  10  267.49   12.08
   3   1  10  262.57   11.77
  -3  -1 -10  269.47   12.21
  -3   1 -10  275.39   11.92
  -3   1 -10  244.58   11.94
   3   1  10  253.98   12.09
  -2   4   8   11.34    1.81
   2  -4  -8   11.40    1.78
  11   3  -8  155.53    7.34
 -11   3   8  154.54    7.68
 -11   1  -8   34.43    2.73
 -11   1  -8   31.79    2.32
 -11  -1  -8   31.75    2.65
  11  -1   8   30.37    2.59
  11   1   8   38.71    2.67
 -11  -1  -8   30.87    2.58
  11   1   8   33.27    2.54
  -1  -5  -6   63.55    3.93
   1   5   6   66.44    3.49
   1   5   6   67.69    3.79
  -4   0 -10   97.34    5.01
  -4   0 -10  102.18    5.35
   4   0  10   92.18    5.25
   4   0  10  103.78    5.13
 -12  -4   6   24.89    2.52
  12   4  -6   26.51    2.14
  -2   6  -2  170.78    8.12
   2   6   2  168.62    8.00
  -2  -6  -2  162.50    8.02
   2   6   2  175.07    7.79
  -4  -6  -1   34.51    2.59
  -4   6  -1   37.07    2.56
   4   6   1   36.79    2.55
 -17   1   7    1.05    1.25
 -17  -1   7    0.71    0.86
  -7   3  -8   32.82    2.57
   7   3   8   32.02    2.40
  -7  -3  -8   21.80    2.50
   6   4   7   21.84    1.95
   6   4   7   17.41    1.71
  -6  -4  -7   21.58    2.30
  -2  -2  10  180.50    8.33
  -2   2  10  170.48    8.53
 -11  -5  -2  410.14   17.80
  11   5   2  396.84   17.49
 -11   5  -2  379.32   17.47
 -18  -2  -3    0.16    1.52
 -18   2  -3    0.31    1.44
  18   2   3    0.94    1.34
  18  -2   3    0.47    1.35
  -4   4   8  549.27   24.74
   4  -4  -8  581.03   24.76
   0   4   8  291.41   13.58
   0  -4  -8  308.34   13.76
 -16   4   1  134.70    6.57
  16   4  -1  142.12    6.80
   4  -2 -10  244.07   10.76
  -4   2  10  218.09   10.60
  -4  -2  10  221.66   10.34
 -14   4  -3    3.58    1.37
  14   4   3    2.79    1.53
 -14   2   8  486.13   20.99
  14   2  -8  468.01   20.50
  -5  -5   6  116.33    6.27
   5   5  -6  123.33    6.36
   5  -5  -6  131.32    6.23
  -5   5   6  134.47    6.43
 -16   2   7  171.47    8.15
  16   2  -7  165.47    7.67
 -20   0  -2    2.56    1.19
   4   6  -2   -0.27    1.44
  -4   6   2    0.48    1.25
  -4   6   2    0.20    0.94
  -4  -6   2    2.76    1.25
 -16  -4   2   10.17    1.94
  16   4  -2   10.57    1.55
 -16   4   2    9.31    1.28
  -7   3   9   90.46    5.16
   7  -3  -9  102.52    5.23
 -19  -1  -3   51.61    3.31
  19  -1   3   50.08    3.18
  16   4   0  462.75   19.74
 -16   4   0  433.82   19.59
 -13   1   9  132.98    6.45
 -13  -1   9  124.86    6.16
  10   4  -7    5.03    1.44
  10  -4  -7    7.05    1.26
 -10  -4   7    4.32    1.58
 -10  -2  -8    1.51    1.60
  10   2   8    0.55    1.42
 -10   2  -8    1.07    1.56
 -10   2  -8    3.35    1.06
   0  -2  10  166.16    7.86
   0   2  10  160.93    7.47
  -9   1  10  162.51    7.76
  -9  -1  10  156.00    7.53
  20  -2  -1   37.97    2.19
 -20   2   1   30.35    2.47
 -20  -2   1   36.19    2.83
  20   2  -1   35.53    2.44
 -14   0  -7   -0.63    1.52
 -14   0  -7    0.55    1.28
 -14  -4   5  367.79   16.77
  14   4  -5  370.21   16.39
   9   5  -5   15.61    1.83
   9  -5  -5   16.58    1.43
  -9  -5   5   19.19    2.12
  -9   5   5   12.65    2.00
  20   2  -2   39.58    2.54
 -20   2   2   38.39    2.64
 -20  -2   2   41.53    3.13
  16  -2   5   -0.13    1.45
 -16   2  -5    0.32    1.55
 -16  -2  -5   -1.16    1.51
 -16   0   8  985.62   42.12
 -10   0  10   17.55    1.87
 -17   1  -5   25.70    2.67
 -17  -1  -5   31.53    2.55
  17  -1   5   32.15    2.58
 -17   1  -5   30.03    2.15
  -6  -2  10   46.00    2.82
   6  -2 -10   44.47    3.14
  -6   2  10   44.35    3.14
   3   3   9   49.80    3.28
  -3   3  -9   46.46    3.18
  -3  -5  -6   19.68    2.18
   3   5   6   17.21    1.62
   3   5   6   18.22    1.88
   0   6   3    8.79    1.34
   0   6  -3    6.71    1.54
   0   6   3   11.77    1.39
   0  -6  -3   10.04    1.49
   6  -4  -8   12.28    1.76
  -6   4   8   12.60    1.91
   4   6   2   11.49    1.53
  -4  -6  -2   11.94    1.72
  -6  -6   0    4.81    1.38
  -6   6   0    5.69    1.24
   6   6   0    3.61    1.39
  11   5  -4  124.15    6.08
 -11   5   4  115.61    6.17
 -11  -5   4  115.26    6.21
 -12   0  -8  355.23   15.63
  12   0   8  353.34   15.53
 -12   0  -8  329.38   15.47
 -21   1   1   -0.46    0.96
 -21  -1   1    0.46    1.49
  21  -1  -1   -0.91    1.10
   2   6  -3  194.14    9.00
  -2  -6   3  185.68    8.63
  -2   6   3  201.87    8.84
  -2   6   3  181.97    8.64
   2  -6  -3  183.59    8.67
 -20   2   0   99.86    5.47
  20  -2   0  102.27    5.08
 -20  -2   0  105.03    5.62
  20   2   0  109.27    5.38
  17   3  -5    9.37    1.44
 -17   3   5   10.06    1.79
   2   4   8    2.97    1.56
  -2  -4  -8    0.66    1.63
  -6   6   1    4.34    1.42
  -6  -6   1    2.81    1.33
  -6   6   1    1.58    0.95
   6   6  -1    2.99    1.29
  21  -1  -2   54.96    2.99
 -21  -1   2   56.11    3.60
  21   1  -2   58.33    3.20
 -21   1   2   53.06    3.18
 -20   0   5    2.04    1.36
 -20   0   5   -0.12    1.10
   9   5   4  464.10   19.90
   9   5   4  443.68   20.18
  -9   5  -4  466.58   20.36
  -9  -5  -4  465.86   20.53
  16   0   6   32.74    2.61
 -16   0  -6   32.13    2.51
  16   4  -3   10.47    1.62
 -16  -4   3    9.74    2.05
 -14   0   9   -0.97    1.21
   7   5   5   25.48    1.95
  -7  -5  -5   25.80    2.54
   7   5   5   26.46    2.12
 -20  -2   3   46.51    3.27
 -20   2   3   48.60    2.80
  20   2  -3   47.46    2.81
 -20   2   3   39.48    2.71
 -16   4  -1    5.91    1.51
  16   4   1    5.95    1.42
 -13  -5   1  391.22   17.65
 -18   0   7    0.23    0.91
   2   6   3    1.75    0.95
  -2  -6  -3    2.13    1.39
   2   6   3    2.98    1.22
 -12   2   9    1.34    1.43
  12   2  -9   -0.09    0.96
   6   6   1    3.70    1.38
  -6  -6  -1    3.30    1.38
 -21  -1   0   57.19    3.70
 -21   1   0   61.13    3.40
  21  -1   0   61.44    3.37
  -9   1  -9    0.44    1.36
   9   1   9    1.79    1.53
  -9   1  -9    0.52    1.24
  -9  -1  -9    2.10    1.39
  -9  -1  -9    0.96    1.43
   9   1   9    1.72    1.36
   9  -1   9   -1.10    1.41
  -7   5   6    7.65    1.65
   7   5  -6    9.19    1.68
  -7  -5   6    5.92    1.56
   7  -5  -6    7.02    1.28
  -2   2 -10  178.99    8.73
   2  -2  10  188.56    8.81
   2   2  10  181.50    8.49
  -2  -2 -10  194.37    9.10
 -17  -3  -3   45.27    3.17
  17   3   3   35.35    2.73
 -17   3  -3   35.29    2.83
 -13   5   0  158.41    7.73
 -13  -5   0  175.85    8.29
  13   3   6   83.95    4.40
 -13  -3  -6   78.70    4.81
 -13   3  -6   82.04    4.73
  -4  -6   3    0.80    1.21
  -4   6   3    2.04    1.30
   4   6  -3    3.31    1.55
  -4   6   3    1.78    1.04
  10   4   6   64.51    3.56
  10   4   6   62.68    3.69
 -10   4  -6   61.39    3.89
  -6   6   2   53.82    3.19
  -6   6   2   58.12    3.53
  -6  -6   2   63.39    3.61
   6   6  -2   63.03    3.68
 -19   1   6    4.35    1.35
 -19  -1   6    4.35    1.71
  18   2  -6  633.61   27.47
 -18  -2   6  648.98   28.17
 -18   2   6  644.70   27.95
  21   1  -3   17.41    1.57
 -21  -1   3   21.77    2.21
 -21   1   3   15.36    1.65
  12   4   5  500.08   21.32
  12   4   5  481.94   21.54
 -12   4  -5  486.57   21.70
  -5  -1 -10   45.60    3.25
   5   1  10   50.69    3.07
  -5  -1 -10   48.73    2.91
  -5   1 -10   48.02    3.15
   5  -1  10   44.43    3.18
  -5   1 -10   46.51    3.06
 -13  -5   2   12.42    1.98
  13   5  -2    9.94    1.70
 -11  -3  -7   40.04    3.18
  11   3   7   44.30    2.87
 -19   3   1   78.90    4.41
 -19  -3   1   83.01    4.80
  19   3  -1   87.53    4.52
  11   5   3   46.40    2.95
 -11   5  -3   42.29    2.96
 -11  -5  -3   42.63    3.21
  19   3  -2    4.18    1.25
 -19   3   2    2.49    1.08
 -19  -3   2    0.18    1.56
 -20   2  -1    2.74    1.51
  20  -2   1    5.04    1.35
  20   2   1    3.44    1.23
 -20  -2  -1    1.84    1.67
  -9   3   9    0.15    1.62
   9   3  -9    0.93    1.07
   9  -3  -9   -0.43    1.38
  -6   0 -10  297.93   13.55
  -6   0 -10  288.97   13.32
   6   0  10  288.53   13.33
   6   0  10  311.45   13.60
   8  -2 -10   10.51    1.87
  -8   2  10   12.25    1.83
  -8  -2  10   11.53    1.34
  19   3   0  115.53    5.49
 -19  -3   0  105.38    5.77
 -19   3   0   93.38    5.34
 -13  -5  -1   70.27    4.29
 -13   5  -1   63.41    3.80
  13   5   1   70.81    3.98
   8  -4  -8   58.08    3.36
  -8   4   8   50.66    3.46
   8   4  -8   51.66    3.33
 -15  -3  -5    8.63    1.98
 -15   3  -5    8.89    1.84
  15   3   5    7.86    1.71
 -10   0  -9    0.15    1.43
 -10   0  -9   -0.44    1.42
  10   0   9    1.25    1.53
   8   2   9   61.12    3.59
  -8   2  -9   58.19    3.37
  -8  -2  -9   60.41    3.49
  -8   2  -9   59.13    3.76
  -8  -2  -9   59.09    3.88
   8   2   9   64.74    3.80
 -15  -3   7    9.87    2.01
  15   3  -7    6.69    1.27
 -15   3   7    6.43    1.73
   4   4   8   81.62    4.54
  -4  -4  -8   81.53    4.85
   5   5   6   15.19    1.70
   5   5   6   25.33    2.02
  -5  -5  -6   21.38    2.31
 -20   0  -3    1.07    1.22
   4   6   3   11.31    1.61
   4   6   3   14.49    1.42
  -4  -6  -3   11.81    1.85
  20   2  -4  150.19    7.16
 -20  -2   4  151.42    7.72
 -20   2   4  153.90    7.26
  -6  -6  -2  123.97    6.34
   6   6   2  121.83    6.16
  21  -1   1   25.49    2.01
 -21  -1  -1   20.83    2.18
   8   4   7    1.29    1.23
   8   4   7    1.77    1.33
  -8  -4  -7    1.63    1.74
 -16  -4   4  827.93   35.46
  16   4  -4  804.25   35.02
   2   0 -11   -1.28    1.54
  -2   0  11    0.45    1.53
  13   5  -3   70.91    3.99
 -13  -5   3   63.98    4.17
 -11   1  10   -0.14    1.38
 -11  -1  10    0.12    1.13
 -18   0  -5   -1.37    1.27
  18   0   5   -0.42    1.49
  -4   0  11   -0.30    1.33
  -5   3  -9   18.61    2.11
   5   3   9   17.50    2.02
 -13   3   8   35.65    2.68
  13   3  -8   29.51    2.19
  19   3  -3   -0.72    1.22
 -19  -3   3    2.03    1.70
 -18  -2  -4   12.95    1.93
  18  -2   4   17.10    1.84
 -18   2  -4   16.55    2.13
 -14   4  -4   80.70    4.61
  14   4   4   81.91    4.52
 -16   4  -2  134.41    6.80
   6   6  -3  285.87   13.36
  -6  -6   3  286.44   13.25
  -6   6   3  308.41   13.39
  21   1  -4   28.21    1.95
 -21   1   4   29.13    2.24
 -21  -1   4   29.23    2.55
   2   6  -4    2.39    1.46
   2  -6  -4    2.83    1.19
  -2   6   4    0.88    1.23
  -2   6   4    2.61    1.03
   0   6  -4  223.12   10.75
   0   6   4  224.44   10.43
   0  -6  -4  229.66   10.64
   0   6   4  244.48   10.59
  -9   3  -8   27.38    2.55
   9   3   8   29.93    2.45
  -9  -3  -8   28.33    2.73
  -8  -6   1   91.36    4.96
  -8   6   1   88.54    4.56
   8   6  -1   89.57    4.87
  -8   6   0  141.44    7.02
  -8  -6   0  152.55    7.37
   8   6   0  150.44    7.29
   1  -5  -7   44.71    3.06
  -1   5   7   42.69    2.95
  19  -1   4  205.66    9.51
 -19   1  -4  197.42    9.78
 -19  -1  -4  201.32    9.66
   3  -5  -7   70.66    4.08
  -3  -5   7   68.61    3.93
  -3   5   7   72.46    4.14
 -11  -5   5   60.57    3.70
 -11   5   5   52.57    3.58
  11   5  -5   52.94    3.42
 -12  -4   7   15.98    2.14
  12   4  -7   15.31    1.72
 -12   0  10  164.04    7.93
  -4   2 -10    2.26    1.42
   4   2  10    0.95    1.51
   4   2  10    0.11    1.21
  -4  -2 -10    4.53    1.67
   0   0 -11    0.97    1.39
   0   0  11    0.46    1.40
   0   0 -11    0.19    1.00
 -14  -4   6  153.16    7.94
  14   4  -6  158.60    7.55
 -22   0   1   -0.71    1.34
 -22   0   2  163.62    7.98
 -19   3  -1  382.48   17.83
  19   3   1  412.46   17.84
 -19  -3  -1  408.34   18.16
  -6   0  11    2.35    1.37
  -9   5   6    4.00    1.58
   9  -5  -6    3.54    1.13
   9   5  -6    4.48    1.56
  -9  -5   6    6.41    1.61
  -3  -1  11   12.04    1.68
   3  -1 -11    7.18    1.83
  -3   1  11   12.23    1.86
 -20   0   6  449.62   19.72
  -4  -6   4   47.44    3.00
  -4   6   4   50.74    3.22
   4   6  -4   53.94    3.43
   4  -6  -4   51.32    2.95
 -17   3   6  373.25   16.28
  17   3  -6  348.47   15.81
   2   6   4   19.12    1.71
  -2  -6  -4   17.75    1.96
   2   6   4   18.36    1.72
  -8  -6   2   44.13    3.02
  -8   6   2   38.61    2.47
   8   6  -2   41.31    3.00
  -8   6   2   46.34    3.04
  -8  -6  -1    0.32    1.55
   8   6   1    3.10    1.43
   1   5   7  131.01    6.52
  -1  -5  -7  130.45    6.66
   1   5   7  127.05    6.15
 -17   1   8    0.84    1.27
  20   2   2  326.56   14.17
  20  -2   2  310.32   13.97
 -20   2  -2  305.23   14.26
 -20  -2  -2  304.72   14.32
 -13  -5  -2  608.62   26.04
  13   5   2  592.41   25.70
 -13   5  -2  569.39   25.63
   1  -1 -11  158.52    8.05
  -1  -1  11  164.71    7.90
  -1   1  11  159.55    7.98
 -15  -1  -7  150.26    7.73
 -15   1  -7  158.13    7.43
 -15   1  -7  157.14    7.84
  -5  -1  11   55.72    3.50
  -5   1  11   58.18    3.69
  -5   5   7   29.05    2.46
   5  -5  -7   30.63    2.42
  -5  -5   7   29.52    2.42
 -22   0   0   83.23    4.56
  14  -2   7    8.03    1.77
 -14  -2  -7   13.17    2.13
 -15   1   9   -1.56    1.36
 -15  -1   9    0.10    0.91
 -22   0   3    0.78    1.39
 -13   1  -8  382.81   16.62
  13   1   8  382.34   16.45
  13  -1   8  349.63   16.39
 -13  -1  -8  356.50   16.51
 -13   1  -8  368.88   16.25
 -13  -1  -8  355.86   16.47
   9   5   5  100.53    5.53
   9   5   5  114.58    5.37
  -9  -5  -5  114.82    6.01
  -9   5  -5  102.67    5.76
  16   2  -8    3.32    1.02
 -16   2   8    3.90    1.49
 -10   2  10  118.11    5.86
 -10  -2  10  107.24    5.33
  10   2 -10  104.55    5.31
 -19  -3   4   20.09    2.38
  19   3  -4   15.87    1.75
   3  -3 -10   47.41    3.37
  13   5  -4   77.03    4.32
 -13  -5   4   74.83    4.54
 -13   5   4   74.68    4.47
 -17   3  -4   89.10    5.04
 -17  -3  -4   86.88    5.15
   7   1  10   49.53    3.10
  -7   1 -10   44.65    3.05
  -7  -1 -10   41.33    3.15
   7  -1  10   41.82    3.10
  -7  -1 -10   47.48    2.95
  -7   1 -10   42.10    2.96
 -21  -1  -2  191.89    9.46
  21  -1   2  204.24    9.31
  -6  -6  -3    1.78    1.59
   6   6   3    1.05    1.22
 -11   3   9   20.08    2.22
  11   3  -9   22.51    1.94
  12   2   8  143.58    7.24
 -12   2  -8  152.39    7.46
 -12  -2  -8  141.64    7.50
 -11   5  -4   14.26    1.94
 -11  -5  -4   11.85    2.05
  11   5   4   13.42    1.72
  -2   0 -11   -0.16    1.50
  -2   0 -11   -1.08    1.11
   2   0  11    0.80    1.53
  -1   3  10  663.68   29.20
   1  -3 -10  673.19   29.32
 -20  -2   5   21.91    2.51
  20   2  -5   27.42    1.94
 -20   2   5   21.61    2.18
  10  -4  -8   65.78    3.74
  10   4  -8   59.61    3.63
 -16   2  -6   36.66    3.21
  16  -2   6   45.83    3.16
 -16  -2  -6   49.84    3.40
   1  -1  11    4.27    1.46
  -1  -1 -11    2.06    1.45
  -1   1 -11    3.24    1.26
   1   1  11    3.93    1.57
  -8   0  11    0.74    1.33
   6   4   8  342.17   15.18
  -6  -4  -8  335.65   15.47
  -6   4  -8  329.27   15.29
  -5  -3  10  102.45    5.18
   5  -3 -10  107.09    5.67
 -14   2   9   21.84    2.32
  14   2  -9   23.47    1.73
  16   4  -5    7.32    1.35
 -16  -4   5    6.32    1.88
 -16   4   5    9.53    1.91
  17  -1   6  504.52   21.47
 -17  -1  -6  465.03   21.49
   2  -4  -9    9.99    1.81
  -2   4   9    8.10    1.80
  -6   6   4    1.03    1.28
  -6  -6   4   -0.13    1.23
  -8   6   3  156.40    7.52
  -8  -6   3  145.33    7.41
 -19   1   7   14.00    1.66
  -7   1  11   11.55    1.78
  -7  -1  11    9.47    1.55
 -21   1   5   -0.15    1.27
 -21   1   5    1.44    1.11
   4   6   4    4.42    1.17
   4   6   4    9.31    1.30
  -4  -6  -4    6.52    1.57
   7   5   6   13.46    1.61
  -7  -5  -6    8.04    1.95
   7   5   6   11.28    1.56
   3   5   7    0.28    1.31
  -3  -5  -7    1.90    1.66
   3   5   7   -0.33    1.03
 -18  -2   7   52.41    3.60
 -18   2   7   50.02    3.28
  18   2  -7   45.20    2.69
  -8  -6  -2   40.37    2.96
   8   6   2   36.53    2.73
  -4   4   9   23.10    2.43
   4  -4  -9   25.07    2.34
 -16   4  -3  481.96   21.35
 -16  -4  -3  480.95   21.60
  -8   0 -10    0.95    1.36
  -8   0 -10    0.85    1.26
   8   0  10   -0.70    1.49
 -19   3  -2  105.98    5.76
 -19  -3  -2  109.04    5.94
  19   3   2  109.02    5.68
 -22   0  -1   -1.27    1.27
 -16   0   9    0.76    1.06
   0   4   9    9.34    1.71
   0  -4  -9   10.58    1.92
   7   5  -7  147.10    7.12
  -7  -5   7  139.05    7.13
  -7   5   7  142.28    7.17
   7  -5  -7  137.13    6.91
  18   4  -1    9.84    1.64
 -18   4   1    5.04    1.28
 -18   0   8  223.20   10.26
 -22   0   4  808.16   35.06
   1   3  10   24.01    2.45
  -1  -3 -10   23.69    2.52
 -11   1  -9   52.58    3.62
  11  -1   9   51.63    3.51
  11   1   9   55.77    3.54
 -11  -1  -9   56.65    3.68
  11   1   9   52.26    3.48
 -11   1  -9   54.43    3.33
 -11  -1  -9   51.26    3.44
   7   3   9  145.65    7.22
  -7  -3  -9  142.45    6.88
  -7  -3  -9  144.29    7.46
  -7   3  -9  143.58    7.28
  18   4  -2  462.20   20.39
  20   0   4  138.69    6.88
 -20   0  -4  134.75    6.78
 -12   4  -6  382.65   18.09
  12   4   6  415.24   17.74
  12   4   6  401.81   17.94
 -15  -5   1    8.57    2.00
  15   5  -1    7.07    1.58
 -15   5   1    5.45    1.20
 -14   0  -8   15.89    2.06
  14   0   8   17.11    2.12
 -14   0  -8   16.37    1.87
  -6  -2 -10   87.20    5.52
   6   2  10  106.45    5.28
   6   2  10   98.80    5.48
  -6   2 -10  107.70    5.48
  -6  -2 -10  103.73    5.13
 -18   4   0    7.65    1.51
  18   4   0    7.36    1.66
 -13  -1  10   25.37    2.03
 -13   1  10   21.63    2.22
   2  -6  -5  127.53    6.34
  -2   6   5  132.85    6.43
   2   6  -5  120.69    6.53
 -16   0  -7    1.03    1.28
 -16   0  -7    0.71    1.64
   0   6   5   57.11    3.13
   0   6   5   54.49    3.31
   0  -6  -5   49.06    3.31
  10   6  -1    0.15    1.40
 -10   6   1    0.31    0.98
 -10  -6   1    1.17    1.49
   7  -3 -10   -0.16    1.37
  -7   3  10   -2.01    1.66
   6  -4  -9   20.40    2.13
  -6   4   9   18.42    2.20
  13   5   3    2.06    1.38
 -13   5  -3    2.45    1.45
 -13  -5  -3    3.06    1.91
 -15   5   0  132.99    6.63
 -15  -5   0  140.64    7.16
  10   6   0   15.48    1.89
 -10  -6   0   11.44    1.95
 -15  -5   2    5.95    1.95
  15   5  -2    2.66    1.39
  10   2   9   43.74    3.08
  10   2   9   43.23    2.93
 -10   2  -9   43.74    3.17
 -10  -2  -9   41.10    3.30
 -10  -2  -9   37.92    2.86
  10   4   7   17.81    1.86
 -10   4  -7   17.71    2.12
  13   3   7   97.35    5.03
 -13  -3  -7   89.61    5.41
  20  -2   3   10.57    1.63
 -20  -2  -3    9.66    1.93
 -20   2  -3    6.47    1.71
 -14   4  -5   17.79    2.18
  14   4   5   15.73    1.57
 -14  -4  -5   15.71    2.30
  14   4   5   20.70    2.13
 -19   3   5   15.88    2.12
  19   3  -5   11.77    1.48
 -19  -3   5   12.98    2.25
 -11  -5   6   41.57    3.09
 -11   5   6   37.28    2.96
  11   5  -6   36.19    2.76
  -4  -6   5   57.99    3.57
   4  -6  -5   65.59    3.58
  -4   6   5   64.96    3.85
   3  -1  11   15.47    2.10
  -3   1 -11   17.66    1.84
   3   1  11   12.86    1.67
  -3   1 -11   17.17    2.00
   3   1  11   11.93    2.03
  -3  -1 -11   10.49    1.94
  18   4  -3   85.25    4.67
   2   4   9  112.77    6.15
  -2  -4  -9  123.37    6.43
  -2  -2  11   53.51    3.24
  -2   2  11   45.45    3.40
 -18  -2  -5   13.45    2.11
  18  -2   5   12.82    1.83
 -18   2  -5    6.49    1.88
  -4  -2  11   21.96    2.03
  -4   2  11   17.07    2.16
   4  -2 -11   19.77    2.31
  -4   0 -11    0.17    1.60
  -4   0 -11    0.49    1.15
   4   0  11    1.49    1.59
 -10   6   2   15.24    2.00
 -10  -6   2   13.77    2.01
 -15  -3  -6   31.22    2.83
 -15   3  -6   27.03    2.66
   2   6   5   23.46    1.97
  -2  -6  -5   26.08    2.39
   2   6   5   27.16    2.19
 -14   0  10  313.92   14.16
  15   3  -8   92.76    4.80
 -15   3   8   93.96    5.27
  -9  -1  11   83.60    4.62
  -9   1  11   86.84    4.83
 -13  -5   5   11.30    2.05
  13   5  -5    9.80    1.79
 -13   5   5   13.61    1.99
  10   6   1  129.43    6.62
 -10  -6  -1  132.07    6.80
 -12   0  -9    1.30    1.61
  12   0   9   -0.76    1.56
 -12   0  -9    1.24    1.39
 -10   0  11   -0.89    1.35
 -18   4  -1   -0.29    1.43
 -18  -4  -1    1.76    1.78
  18   4   1   -0.30    1.40
  -8   6   4   88.89    4.91
  -8  -6   4   84.60    4.81
  14   4  -7   35.94    2.63
 -14   4   7   38.81    3.00
 -14  -4   7   35.14    3.03
 -19   1  -5   15.84    2.14
 -19  -1  -5   11.69    1.92
  19  -1   5   12.32    1.85
  -5  -5  -7   20.49    2.34
   5   5   7   20.73    1.97
   5   5   7   22.97    2.09
   3   3  10  134.77    6.50
   3   3  10  135.80    6.95
 -20   0   7   -0.12    0.91
  21  -1   3   87.52    4.64
 -21  -1  -3   78.70    4.70
  12   2 -10   58.90    3.22
 -12   2  10   57.19    3.73
 -11   3  -8   20.90    2.39
  11   3   8   24.76    2.21
 -11  -3  -8   22.03    2.61
   6   6   4    6.52    1.46
  -6  -6  -4    8.51    1.88
 -15   5  -1    0.68    1.31
 -15  -5  -1    2.71    1.79
  -8  -6  -3    5.31    1.76
   8   6   3    2.97    1.36
   0  -2  11   -0.29    1.32
 -15  -5   3  189.70    9.11
  15   5  -3  176.37    8.74
  18   0   6  206.59    9.39
 -18   0  -6  194.61    9.58
 -18   0  -6  183.29    9.22
 -22   2   1    1.94    1.37
 -22  -2   1    0.18    1.69
  22   2  -1    1.06    1.17
  17   3  -7   12.57    1.57
 -17   3   7   17.40    2.11
 -22  -2   2  121.74    6.41
 -22   2   2  112.52    6.03
  22   2  -2  124.22    5.99
 -22   0  -2   58.87    3.61
  -6  -2  11   76.26    4.04
   6  -2 -11   72.24    4.39
  -6   2  11   63.82    4.21
 -20  -2   6  160.42    8.14
 -20   2   6  159.07    7.83
  20   2  -6  155.34    7.33
   9  -5  -7    7.19    1.35
   9   5  -7    8.38    1.61
  -9   5   7   10.97    1.98
  -9  -5   7    8.37    1.77
 -22   0   5   -0.70    1.41
 -22   0   5    2.69    1.19
   8   4  -9   52.66    3.33
   8  -4  -9   52.28    3.37
  12   4  -8   51.11    3.14
 -12  -4   8   41.51    3.45
  -6  -6   5    4.23    1.42
  -6   6   5    5.94    1.61
 -19  -3  -3   58.50    3.95
 -19   3  -3   49.81    3.61
  19   3   3   57.32    3.61
 -21  -1   6   68.45    4.35
 -21   1   6   68.06    3.97
 -10  -6   3   28.63    2.53
 -10   6   3   28.74    2.56
 -13   3   9   11.56    1.99
  13   3  -9   12.79    1.58
  22   2   0   61.19    3.55
 -22  -2   0   61.14    3.87
 -22   2   0   56.08    3.64
  22  -2   0   54.24    3.22
  16   4  -6   43.76    2.94
 -16  -4   6   45.08    3.50
 -16   4   6   43.90    3.29
  -9   3  10  172.86    8.41
   9   3 -10  165.40    8.02
   9  -3 -10  170.04    8.33
   8   4   8   64.59    3.87
 -22  -2   3    0.58    1.51
  22   2  -3   -0.47    1.20
 -22   2   3   -0.12    1.11
 -18  -4   4  107.12    5.83
  18   4  -4   96.96    5.26
 -11  -5  -5    2.58    1.76
 -11   5  -5    3.04    1.64
  11   5   5    3.07    1.33
  -9  -1 -10   56.63    3.58
   9   1  10   63.14    3.72
  -9  -1 -10   55.76    3.83
  -9   1 -10   59.73    3.58
  -9   1 -10   60.65    3.79
   9   1  10   58.96    3.91
 -23   1   2    8.49    1.31
 -23  -1   2    8.79    1.75
  -3   5   8  130.35    6.62
   3  -5  -8  135.84    6.67
  -3  -5   8  120.05    6.37
 -23  -1   1   32.14    2.69
  23  -1  -1   29.41    2.14
   1  -5  -8    1.35    1.56
  -1   5   8    1.26    1.44
 -17  -3  -5   38.64    3.11
 -17   3  -5   33.16    2.96
   4   6   5   26.85    2.07
   4   6   5   24.70    2.12
  -4  -6  -5   28.19    2.60
 -16  -4  -4   20.58    2.60
 -16   4  -4   16.90    2.12
  16   4   4   24.69    2.27
   9   5   6  372.43   17.14
  -9   5  -6  369.06   17.38
  -9  -5  -6  421.46   17.71
   9   5   6  385.99   17.03
  -4  -4  -9    1.15    1.60
   4   4   9    1.12    1.42
 -10  -6  -2  104.04    5.75
  10   6   2  104.81    5.54
 -21   3   1    2.06    1.22
 -21  -3   1    1.96    1.69
  21   3  -1    1.96    1.23
   2   2  11   50.96    3.08
   2  -2  11   55.60    3.47
  -2  -2 -11   54.44    3.72
  21   3  -2  185.68    8.39
 -21   3   2  163.66    8.21
 -21  -3   2  177.56    8.82
 -17   1   9  324.40   14.71
  -8  -2  11   15.75    1.63
  -8   2  11   14.42    1.98
 -23   1   3    2.62    1.14
 -23  -1   3    3.11    1.61
   5  -5  -8    5.08    1.49
  -5  -5   8    5.55    1.55
  -5   5   8    5.01    1.69
 -18   4  -2  115.51    6.35
 -18  -4  -2  123.61    6.76
  18   4   2  133.75    6.47
  23  -1   0   17.10    1.73
 -23  -1   0   16.40    2.08
 -15   5  -2   18.57    2.02
 -15  -5  -2   20.22    2.49
  15   5   2   19.75    2.15
   5  -1  11  105.12    5.59
  -5   1 -11  100.61    5.41
   5   1  11  101.07    5.25
  -5   1 -11   94.86    5.28
  -5  -1 -11  101.39    5.67
  -5  -1 -11  101.92    5.13
  -1  -5  -8   15.87    2.06
   1   5   8   13.88    1.89
 -15   5   4  305.26   14.33
  15   5  -4  317.69   14.12
 -15  -5   4  304.22   14.40
 -13  -5  -4 1023.21   43.23
  13   5   4  995.95   42.83
 -13   5  -4  972.63   42.88
 -21  -3   0  101.77    5.39
 -21   3   0   78.43    4.83
  21   3   0   95.10    4.96
  -9  -3  -9   61.84    4.20
   9   3   9   61.16    3.89
  -9   3  -9   68.33    4.11
  -8  -2 -10    0.58    1.49
   8   2  10    0.17    1.60
  -8  -2 -10    0.90    1.18
  -8   2 -10    0.67    1.60
   8   2  10    1.12    1.31
  -8   2 -10   -0.89    1.21
  22   2   1   39.68    2.74
  22  -2   1   31.59    2.40
 -22   2  -1   33.62    2.80
 -22  -2  -1   35.99    3.03
 -10   0 -10   25.87    2.35
  10   0  10   23.98    2.37
 -10   0 -10   25.56    2.37
 -19   1   8   59.36    3.67
 -16   2   9    8.67    1.77
 -11   1  11   25.84    2.33
 -11  -1  11   28.40    2.31
 -19   3   6    4.15    1.62
  19   3  -6    3.89    1.21
  -6   0 -11    2.34    1.24
   6   0  11    0.69    1.46
  -6   0 -11   -0.17    1.43
  21   3  -3   -0.13    1.23
 -21  -3   3   -0.41    1.84
   5   3  10    2.10    1.24
   5   3  10    1.69    1.55
  -5   3 -10    2.49    1.53
 -18   2   8  421.71   18.90
 -22  -2   4  105.18    5.76
  22   2  -4   99.03    5.08
   2  -6  -6  220.60   10.40
  -2   6   6  224.13   10.45
  20  -2   4  207.93    9.49
 -20  -2  -4  187.20    9.68
 -20   2  -4  198.85    9.74
 -20   0  -5    0.45    1.38
  20   0   5    0.16    1.47
 -15  -1  -8  115.02    6.17
 -15   1  -8  111.92    6.24
  15   1   8  118.02    6.09
 -15  -1  -8  113.23    6.18
   0  -6  -6  175.00    8.76
   0   6   6  187.07    8.70
  -8  -6   5   13.64    1.85
   8   6  -5   13.52    2.03
  -8   6   5   16.29    2.00
  12   6  -1    0.64    1.46
 -12  -6   1    5.19    1.72
 -14  -2  -8   45.94    3.45
 -14   2  -8   48.62    3.50
  -7  -5  -7   -1.19    1.60
   7   5   7    0.27    1.26
   7   5   7   -0.27    1.14
 -12   0  11    2.97    1.37
 -10  -6   4    3.07    1.66
  10   6  -4    5.17    1.73
 -10   6   4    6.94    1.74
 -15   1  10    4.51    1.58
 -16  -2  -7   27.74    2.74
  16  -2   7   28.67    2.62
  -8  -6  -4   10.76    1.97
   8   6   4    9.81    1.71
 -12  -6   0   50.76    3.64
  12   6   0   52.48    3.39
 -22   0  -3   -2.83    1.39
  10   4  -9   29.95    2.47
  -4   6   6    4.70    1.58
   4  -6  -6    1.76    1.27
  13   5  -6    3.03    1.41
 -13   5   6    4.63    1.68
 -13  -5   6    7.18    1.75
  17  -1   7   62.81    3.92
 -17   1  -7   62.58    4.14
 -17  -1  -7   61.92    4.00
 -23  -1   4  296.15   13.59
 -23   1   4  285.48   13.28
  -7   5   8  134.43    6.87
   7   5  -8  129.55    6.74
  -7  -5   8  129.61    6.82
   7  -5  -8  135.24    6.67
 -23  -1  -1   17.44    2.13
  23  -1   1   17.80    1.84
 -12  -6   2    4.05    1.70
   3   5   8   48.38    3.33
  -3  -5  -8   52.39    3.59
 -22   0   6   15.83    1.97
 -22   0   6   13.31    1.61
  -4   0  12  172.62    8.52
 -18  -4   5   49.55    3.72
 -18   4   5   48.61    3.51
  18   4  -5   48.21    3.14
  -2   0  12    5.12    1.64
 -11   5   7   13.53    2.09
  11   5  -7    9.16    1.74
 -11  -5   7   10.33    2.03
  -1   7   0  189.07    9.03
   1   7   0  190.78    9.07
  21   3   1    4.32    1.50
 -21  -3  -1    6.63    1.99
 -21   3  -1    6.90    1.63
 -18   0   9   -0.53    1.13
 -21  -1  -4    7.96    1.85
 -21   1  -4    4.70    1.87
  21  -1   4    8.55    1.79
  -6  -6  -5   22.73    2.42
   6   6   5   17.98    1.91
   6   6   5   18.09    1.75
 -13  -1  -9   35.96    2.93
 -13   1  -9   34.23    3.03
  13  -1   9   34.26    2.90
  13   1   9   44.69    3.04
 -13   1  -9   36.56    2.64
 -13  -1  -9   36.65    2.93
  11   3 -10    3.73    1.30
 -11   3  10    2.50    1.65
  -4  -2 -11   -0.19    1.54
   4   2  11    0.37    1.20
   4   2  11    0.18    1.63
  -4   2 -11    1.54    1.42
 -10  -6  -3   13.15    2.19
  10   6   3    7.93    1.58
   2   6   6   22.73    2.07
   2   6   6   22.27    1.90
  -2  -6  -6   21.71    2.36
   1   7  -1  217.79   10.43
  -1   7   1  224.68   10.32
 -12   4  -7  323.02   14.95
  12   4   7  325.14   14.61
 -14   2  10   74.90    4.43
   1   7   1   11.74    1.61
  -1   7  -1   11.15    1.73
  21   3  -4   48.79    3.06
 -21  -3   4   47.55    3.68
 -14  -4  -6   84.89    5.11
  14   4   6   82.85    4.43
  14   4   6   80.33    4.69
 -14   4  -6   82.77    4.86
  12   6   1    1.28    1.51
 -12  -6  -1    0.58    1.60
 -12  -2  -9  122.79    6.66
  12   2   9  125.56    6.45
  12   2   9  121.51    6.41
 -12  -2  -9  121.06    6.38
 -12   2  -9  127.77    6.62
 -10   2  11    2.80    1.63
   6   4   9   32.26    2.70
  -6   4  -9   36.53    2.97
  -6  -4  -9   33.18    3.06
  -6   0  12   24.79    2.39
 -19   3  -4  268.75   12.20
  19   3   4  240.82   11.94
 -19  -3  -4  264.97   12.34
 -20  -2   7   -0.21    1.73
 -20   2   7   -1.55    1.51
   3   7   0  130.02    6.79
  -3   7   0  140.38    6.79
   0   0  12   99.88    5.79
   0   0 -12  116.64    5.97
 -16   0  10   49.88    3.21
 -24   0   2   71.94    4.21
 -18   2  -6   22.39    2.58
  18  -2   6   26.76    2.52
 -18  -2  -6   30.58    2.76
 -24   0   1    1.11    1.40
 -15  -5  -3  118.67    6.34
  15   5   3  107.42    5.84
 -15   5  -3  106.22    5.83
  -3  -1  12   71.23    4.36
   3  -1 -12   83.56    4.75
  -3   1  12   72.96    4.53
 -22   2  -2  264.45   12.58
  22  -2   2  271.34   12.22
 -22  -2  -2  266.11   12.63
   6  -6  -6   44.11    2.80
   6   6  -6   36.00    2.36
   6   6  -6   43.48    3.15
  -6   6   6   48.14    3.18
  -6  -6   6   42.45    2.96
 -17  -5   1   88.27    5.21
  17   5  -1   82.83    4.81
  -3   7   1    1.63    1.22
  -3   7   1    2.93    1.28
   3   7  -1    1.11    1.31
 -15  -5   5   97.47    5.68
 -15   5   5   95.44    5.54
  15   5  -5   99.19    5.29
   2  -4 -10  113.36    5.62
  -2   4  10  125.86    6.36
   2  -4 -10  119.18    6.36
 -20   0   8    1.19    1.00
 -21   1   7   37.21    2.69
 -21  -1   7   36.65    3.08
 -18  -4  -3    2.94    1.76
 -18   4  -3    1.58    1.59
   3  -3 -11   20.92    2.44
 -12   6   3   44.84    3.36
  12   6  -3   50.34    3.32
 -12  -6   3   43.97    3.42
  -4   4  10   -0.36    1.65
   4  -4 -10    3.07    1.54
 -22  -2   5    0.63    1.85
 -22   2   5    1.74    1.31
 -22   2   5    0.87    1.52
  22   2  -5    2.17    1.02
  17   5  -2   42.71    3.11
 -17  -5   2   43.59    3.41
  -3  -7  -1  242.45   11.25
  -3   7  -1  251.31   11.38
   3   7   1  238.56   11.31
  -5  -1  12   24.74    2.28
  -5   1  12   19.41    2.36
 -14   4   8   44.74    3.42
 -14  -4   8   47.29    3.54
  14   4  -8   45.50    3.02
  -1  -1  12   44.32    3.20
  -1   1  12   48.25    3.40
   1  -1 -12   47.59    3.46
 -17   3   8    1.66    1.59
 -17  -3   8   -0.21    1.80
  17   3  -8   -0.12    0.98
  17   3  -8   -0.32    1.07
 -16  -4   7    2.97    1.90
  16   4  -7    3.56    1.30
 -16   4   7    3.43    1.71
  -1   7   2   38.19    2.65
   1   7  -2   39.56    2.96
 -19  -1  -6   45.57    3.43
  19  -1   6   53.18    2.84
  19  -1   6   52.43    3.53
 -17   5   0   72.34    4.38
  17   5   0   90.99    4.79
 -17  -5   0   88.37    5.14
   1   3 -11   16.16    1.53
   1  -3 -11   15.96    2.30
  -1   3  11   19.61    2.27
 -16   0  -8  995.42   41.13
 -16   0  -8  909.82   40.79
 -24   0   3    1.72    1.40
 -15   3  -7   45.99    3.48
 -15  -3  -7   43.47    2.75
  15   3   7   51.01    2.75
 -15  -3  -7   51.08    3.67
  -5   3  11   12.31    2.19
   5  -3 -11   24.74    2.43
  -1   7  -2  198.11    9.51
   1   7   2  198.45    9.34
 -10  -4  -8   23.56    1.88
  10   4   8   25.81    2.29
  10   4   8   25.12    1.86
  10  -4   8   25.95    1.88
   0  -4 -10   29.29    2.67
   0   4  10   22.76    2.47
   0  -4 -10   19.37    1.80
  20   4  -1  171.76    8.00
 -20   4   1  174.71    8.41
  20   4  -1  187.30    8.65
 -20  -4   1  182.33    9.04
  15   3  -9   30.62    2.21
 -15   3   9   30.24    2.74
  -7   1 -11    4.58    1.49
   7  -1  11    2.30    1.55
   7   1  11    4.50    1.47
  -7  -1 -11    4.46    1.43
  -7   1 -11    4.43    1.43
  -7  -1 -11    3.80    1.66
  -7   1 -11    2.10    1.12
  24   0   0  141.43    6.39
 -24   0   0  132.29    6.93
 -13  -3  -8  101.03    5.86
  13   3   8   97.54    5.46
  13   3   8  105.59    4.96
  20   4  -2  100.34    5.24
 -20  -4   2   87.21    5.50
  20   4  -2   97.33    4.66
  16  -4   5   90.45    4.42
  16   4   5   90.32    5.09
 -16   4  -5   93.65    5.26
 -16  -4  -5   90.11    4.46
 -16  -4  -5   82.84    5.32
   3   7  -2   60.25    3.73
  -3  -7   2   59.50    3.11
  -3   7   2   56.48    3.40
  -3   7   2   55.11    3.45
 -23   1   5    2.38    1.26
 -23  -1   5    2.01    1.74
 -23   1   5    2.86    1.22
  -4  -6  -6   10.59    2.00
   4   6   6   11.09    1.56
   4   6   6    8.00    1.46
  -9   5   8   31.20    2.69
   9   5  -8   29.83    1.95
  -9  -5   8   26.90    2.66
   9  -5  -8   26.96    2.31
   9   5  -8   27.60    2.50
 -14   0  -9    1.27    1.65
  14   0   9   -0.50    1.76
 -14   0  -9    1.04    1.14
 -14   0  -9   -0.16    1.34
  -6   4  10  383.63   17.34
   6  -4 -10  374.99   16.61
   6  -4 -10  389.88   17.28
  23  -1   2   10.13    1.67
 -23  -1  -2   11.10    1.90
  23   1   2   11.06    1.27
  23   1   2    9.18    1.25
  23  -1   2    9.06    1.27
  -8   0  12   13.87    1.96
   7   3  10  113.16    5.55
   7   3  10  113.16    5.87
  -7   3 -10  101.26    5.08
  -7   3 -10  103.13    5.07
  -7   3 -10  109.94    5.87
  -7  -3 -10  109.42    6.08
  -7  -3 -10  109.14    5.14
   7  -3  10   99.90    5.03
  21   3   2  179.29    8.78
  21   3   2  180.79    8.09
  21  -3   2  178.94    8.09
 -21   3  -2  162.59    8.76
 -21  -3  -2  193.26    9.17
  11   5   6  202.44    9.37
  11   5   6  215.46    9.99
 -11  -5  -6  208.53    9.45
 -11  -5  -6  214.48   10.41
 -11   5  -6  206.34   10.16
  11   5   6  212.89    9.72
 -11  -5  -6  214.70    9.43
 -12  -6  -2   38.21    2.36
 -12  -6  -2   36.80    2.32
 -12  -6  -2   37.82    3.20
  12   6   2   37.29    2.90
  -5  -5  -8   24.97    1.93
   5   5   8   28.75    2.41
  -5  -5  -8   26.35    2.76
 -10  -6   5  105.65    5.02
 -10   6   5  113.48    5.85
 -10  -6   5  101.83    5.75
  10   6  -5   99.41    5.65
 -20  -4   0   37.42    3.17
 -20   4   0   35.34    2.68
  20   4   0   40.67    2.89
 -18   0  -7    0.16    1.29
 -18   0  -7   -1.58    1.94
  18   0   7    0.34    1.55
  -5  -7   0  109.75    5.19
  -5   7   0  110.74    5.66
  -5   7   0  108.17    5.60
  -5  -7   0  111.58    5.75
   5   7   0  103.72    5.76
  13   1 -11    1.03    1.06
  13  -1 -11    1.92    1.14
 -13  -1  11    2.41    1.25
 -13   1  11    1.66    1.36
 -17  -5   3   27.58    2.86
  17   5  -3   27.58    2.44
 -11  -1 -10   11.84    1.93
  11   1  10   13.59    1.94
  11   1  10   11.03    1.95
 -11   1 -10    9.23    1.92
 -11   1 -10   14.62    1.49
 -11  -1 -10   13.44    1.89
  11  -1  10   10.56    1.92
 -11   1 -10   11.51    1.63
 -11  -1 -10   10.61    1.39
   2   0  12   29.89    2.61
  -2   0 -12   28.44    2.65
  -2   0 -12   25.92    1.91
  -7  -1  12    5.52    1.58
  -7   1  12    9.49    1.77
  -5  -7   1   11.62    1.73
  -5   7   1   12.89    1.51
   5   7  -1   10.78    1.74
  -5   7   1   13.01    1.74
  -5  -7   1    9.22    1.36
  -1   3 -11   56.77    3.01
  -1   3 -11   51.79    2.96
   1   3  11   52.08    3.68
   1  -1  12    4.64    1.54
  -1  -1 -12    6.35    1.94
   1   1  12    6.27    1.72
  -1   1 -12    5.63    1.21
  -3  -7  -2   14.26    1.84
  -3   7  -2   15.23    1.93
   3   7   2   13.22    1.82
  -3  -7  -2   15.11    1.45
 -13  -5  -5   59.10    4.18
  13   5   5   59.38    3.16
 -13  -5  -5   58.04    3.18
 -13  -5  -5   58.90    3.19
 -13   5  -5   55.13    3.85
  13   5   5   60.99    3.74
  -8   0 -11   -0.16    1.06
  -8   0 -11   -0.77    1.36
  -8   0 -11   -0.08    1.12
   8   0  11   -1.28    1.52
  -8   0 -11    1.06    1.52
   8   0  11    0.15    1.48
 -17  -3  -6  171.62    8.95
 -17   3  -6  187.60    8.94
  17  -3   6  180.66    8.00
 -17  -3  -6  167.10    8.03
  17   3   6  179.74    8.02
 -17  -5  -1    2.99    1.80
 -17  -5  -1    5.78    1.22
  17   5   1    2.98    1.13
 -17   5  -1    0.89    1.29
  20   4  -3   67.35    3.51
  20   4  -3   68.56    3.45
  20   4  -3   67.69    4.02
  19   3  -7   14.21    1.55
  19   3  -7   14.93    1.44
 -19   3   7   16.78    2.18
   7  -3 -11   33.27    2.19
   7  -3 -11   34.81    2.91
  -7   3  11   33.15    2.86
  21   3  -5   84.31    4.33
 -21  -3   5   73.54    4.91
 -21   3   5   75.36    4.66
  12  -4  -9    2.18    1.08
 -12   4   9    3.41    1.85
  12   4  -9    2.29    1.23
  -5  -7  -1   -0.16    1.09
  -5  -7  -1   -0.48    1.33
  -5   7  -1    0.40    1.16
  -5   7  -1   -0.15    1.19
   5   7   1    0.47    1.33
 -24   0   4  148.22    7.52
  -2  -4 -10  166.48    7.80
  -2   4 -10  165.65    7.73
  -2   4 -10  169.76    7.76
   2   4  10  175.33    8.49
  -2  -4 -10  182.02    8.73
  -8  -6   6   55.71    2.93
   8   6  -6   50.18    3.52
  -8  -6   6   53.64    3.58
  -8   6   6   50.15    3.57
 -10   2 -10   26.19    1.91
 -10  -2 -10   27.48    1.99
 -10  -2 -10   28.63    2.34
  10  -2  10   28.55    1.96
 -10  -2 -10   27.30    2.77
 -10  -2 -10   26.11    1.97
  10   2  10   30.84    2.63
  10   2  10   24.87    2.37
 -10   2 -10   28.00    2.61
 -10   2 -10   26.60    1.95
  -9   5  -7  161.57    8.46
  -9  -5  -7  178.16    8.75
   9   5   7  168.59    8.24
   9   5   7  172.11    8.16
   9   5   7  168.39    7.70
 -12  -6   4   45.37    2.61
  12   6  -4   47.39    3.29
 -12  -6   4   46.76    3.44
 -12   6   4   47.01    3.38
  12   6  -4   44.86    2.62
   6  -2  11    7.51    1.25
   6   2  11    7.73    1.55
  -6   2 -11    5.68    1.60
  -6  -2 -11    7.06    2.01
  -6   2 -11    8.35    1.30
  -6  -2 -11    7.68    1.33
   6   2  11    9.89    2.06
  18   4  -6  324.49   15.21
  18   4  -6  338.43   14.76
 -18   4   6  347.80   15.67
 -18  -4   6  353.47   15.91
   1   7  -3    1.20    1.60
  -1   7   3    1.92    1.18
  -1  -7   3    1.97    1.08
  -1   7   3    4.19    1.30
 -14   0  11    0.15    1.30
  14   0 -11   -0.08    1.03
  -8  -6  -5   39.06    2.37
  -8  -6  -5   34.86    3.10
   8   6   5   36.61    2.76
  24   0   1   -1.63    1.06
  24   0   1    0.07    1.02
 -24   0  -1   -0.63    1.32
   5   7  -2   74.05    4.35
   5   7  -2   72.96    3.65
  -5  -7   2   66.83    4.06
  -5   7   2   77.13    4.19
  -5   7   2   73.44    3.98
  -5  -7   2   70.91    3.70
  22   0   4   58.38    3.11
 -22   0  -4   55.87    3.58
  22   0   4   59.07    3.76
  10   6   4   70.52    3.73
 -10  -6  -4   72.25    3.73
 -10  -6  -4   73.52    4.58
 -10  -6  -4   68.99    3.67
  10   6   4   75.55    4.24
 -11  -3  -9   26.59    1.97
 -11  -3  -9   26.36    1.98
  11   3   9   26.93    2.48
 -11   3  -9   29.42    1.99
 -11  -3  -9   25.22    2.76
  11   3   9   24.37    1.87
 -11   3  -9   26.46    2.71
  -1   7  -3   63.04    4.08
   1   7   3   65.46    3.89
   1  -7   3   72.21    3.51
  -1  -7  -3   66.05    3.91
  20  -2   5    0.15    1.09
 -20   2  -5    1.00    1.69
  20  -2   5   -0.38    1.06
 -20  -2  -5    2.39    1.67
  20  -2   5   -0.16    1.59
 -20  -4  -1    5.63    2.03
  20  -4   1    3.73    1.21
 -20   4  -1    4.70    1.45
  20   4   1    1.47    1.46
  -3   7   3    7.30    1.42
  -3  -7   3    6.19    1.19
   3   7  -3    7.45    1.73
  -3   7   3    5.67    1.22
  12   2 -11    2.52    1.14
 -12   2  11    5.05    1.71
  12   2 -11    4.26    1.11
 -22   0   7   -0.80    1.62
 -22   0   7   -2.17    1.23
 -13   3  10   14.73    2.21
  13  -3 -10   12.11    1.42
  13   3 -10   12.09    1.41
  13   3 -10   11.29    1.49
  13   3 -10   11.94    1.36
   8  -4 -10   13.40    1.96
   8   4 -10   11.77    1.81
   8  -4 -10   14.51    1.58
  -3  -5   9    5.93    1.46
  -3   5   9    7.15    1.79
   3  -5  -9    6.83    1.82
   3  -5  -9    6.06    1.39
   2  -6  -7   50.10    3.39
  -2   6   7   50.08    3.44
   2   6  -7   52.71    2.86
  13   5  -7   21.74    1.66
 -13  -5   7   19.50    2.49
  13   5  -7   23.67    2.29
 -13   5   7   19.50    2.48
  -1   5   9  399.13   18.12
   1  -5  -9  403.58   18.20
  22   2   3    0.28    1.01
  22  -2   3    1.92    1.05
  22  -2   3    0.86    1.32
  22   2   3    2.12    1.07
 -22   2  -3    0.78    1.64
 -22  -2  -3    0.39    1.75
 -12   0 -10   22.92    1.83
  12   0  10   25.51    2.52
 -12   0 -10   20.34    2.32
 -12   0 -10   26.59    1.87
 -12   0 -10   24.95    2.37
  17   5  -4   16.40    1.43
  17   5  -4   15.21    1.90
  17   5  -4   16.36    1.50
 -17  -5   4   12.45    2.12
   8   4   9    3.80    1.47
   8   4   9    5.08    1.21
  -8  -4  -9    2.95    1.25
  -8  -4  -9    5.65    1.23
   8  -4   9    4.64    1.25
  -8   4  -9    4.17    1.22
  -8   4  -9    5.81    1.16
  -8   4  -9    5.11    1.75
   0   6   7   18.15    2.01
   0  -6   7   16.12    1.50
   0  -6  -7   16.45    2.13
 -14  -6   1   24.74    2.65
 -14  -6   1   25.47    1.83
  19   1  -9   54.62    3.06
 -19   1   9   60.47    3.62
  19   1  -9   54.69    3.01
  19  -1  -9   56.48    3.08
  -9  -1  12   -0.45    1.28
  -9   1  12   -0.90    1.59
   9  -1 -12    0.16    1.06
 -22   2   6   53.60    3.48
  22   2  -6   48.16    2.79
  22   2  -6   51.33    2.75
  22   2  -6   46.90    2.76
 -22  -2   6   55.03    3.93
 -22   2   6   50.35    3.25
   4   2 -12   24.02    1.78
  -4   2  12   25.91    2.54
  -4  -2  12   23.87    2.21
   4  -2 -12   21.76    1.76
  -5   7  -2   69.68    3.97
  -5  -7  -2   65.12    3.39
   5   7   2   62.05    3.39
  -5  -7  -2   63.92    3.96
   5   7   2   58.42    3.81
  15   5   4  158.03    7.25
  15   5   4  160.71    7.91
 -15  -5  -4  152.77    8.25
  15  -5   4  157.18    7.23
  15   5   4  162.24    7.25
 -15  -5  -4  158.96    7.28
 -15   5  -4  146.66    7.92
  -2   2  12   72.60    4.47
  -2  -2  12   74.28    4.25
   2   2 -12   70.92    3.67
   2   2 -12   69.40    3.67
   4  -6  -7   68.51    3.64
   4   6  -7   67.30    3.52
   4   6  -7   65.95    4.27
  -4   6   7   72.42    4.22
  -4  -6   7   66.33    3.54
   4  -6  -7   72.23    4.05
  20   4  -4   72.58    4.40
  20   4  -4   80.24    3.94
  20   4  -4   81.58    3.98
  20   0   6    4.44    1.84
  20   0   6    3.33    1.13
 -20   0  -6    6.86    1.54
  10   0 -12   71.47    3.70
 -10   0  12   73.41    4.34
  18  -2  -9   21.86    1.70
 -18   2   9   23.14    2.39
   3   3  11    8.37    1.89
  -3  -3 -11    6.03    1.27
  -3  -3 -11    7.66    1.41
  15   5  -6   16.73    2.07
  15   5  -6   21.30    1.59
 -15  -5   6   13.83    2.41
   5  -5  -9  163.83    7.59
   5  -5  -9  146.80    6.91
  -5  -5   9  137.00    7.37
  -5   5   9  144.94    7.54
 -21   1  -5    3.53    1.88
 -21  -1  -5    2.20    1.54
  21  -1   5    4.58    1.64
  21   1   5    3.89    1.08
  -3   1 -12   26.73    1.96
   3  -1  12   22.80    2.47
  -3  -1 -12   27.06    1.94
  -3  -1 -12   26.70    1.95
  -3  -1 -12   23.86    2.56
  -3   1 -12   29.13    1.99
   3   1  12   29.28    2.76
  -3   1 -12   25.78    2.29
 -14  -6   0   11.98    1.38
 -14  -6   0   13.91    2.19
  14   6   0    9.67    1.92
   6   6   6  109.40    5.97
   6   6   6  124.02    6.00
  -6  -6  -6  117.69    5.64
  -6  -6  -6  123.82    6.52
  17  -1 -10  536.38   23.37
  17   1 -10  536.04   23.34
  17  -1 -10  560.82   23.34
 -17   1  10  537.15   23.95
  -7  -7   0  148.23    7.68
  -7   7   0  150.95    7.49
   7   7   0  156.91    7.74
  -7   7   0  163.53    7.68
   7   7   0  152.81    7.11
   3   7   3    7.00    1.33
   3   7   3    5.76    1.41
  -3   7  -3    5.27    1.58
  -3  -7  -3    5.88    1.19
  -3  -7  -3    4.82    1.54
 -18   4  -4   79.67    4.92
 -18  -4  -4   88.23    4.24
 -18  -4  -4   76.17    5.11
  -7   7   1    3.92    1.49
  -7  -7   1    1.64    1.42
  -7   7   1    5.24    1.31
   7   7  -1    1.36    1.53
   7   7  -1    3.27    1.24
  14   6  -2   22.14    2.31
 -14  -6   2   19.52    1.64
 -14  -6   2   19.71    2.44
 -17  -5  -2  298.32   12.67
  17  -5   2  278.36   12.58
  17   5   2  288.59   12.62
 -17   5  -2  290.17   13.25
 -17  -5  -2  273.02   13.58
  -4   0 -12   14.42    1.49
  -4   0 -12   13.43    1.49
  -4   0 -12   11.16    1.98
   4   0  12   12.12    2.10
  -4   0 -12   19.26    1.79
 -12  -6  -3   52.70    2.97
  12   6   3   59.32    3.61
  12   6   3   51.73    2.91
 -12  -6  -3   51.84    3.78
 -12  -6  -3   53.59    2.98
  12   6   3   52.91    3.02
   9   3 -11   12.83    1.69
  -9   3  11   19.61    2.33
  -1  -5  -9    3.17    1.27
  -1  -5  -9    4.86    1.20
   1   5   9    4.21    1.72
  -1  -5  -9    2.55    1.72
  -5   7   3  131.84    6.84
   5   7  -3  130.12    7.02
  -5  -7   3  143.29    6.39
   5   7  -3  135.14    6.29
   6  -2 -12   11.78    1.41
  -6  -2  12   10.67    1.64
   6  -2 -12   13.91    2.19
  -6   2  12   11.33    2.13
 -23   1   6    5.96    1.48
 -23   1   6    6.20    1.38
  23   1  -6    6.71    1.15
  23   1  -6    4.61    1.15
  23   1  -6    6.38    1.15
 -23  -1   6    5.96    1.94
 -19  -3  -5   12.49    2.23
  19  -3   5   13.79    1.46
 -19  -3  -5   12.95    1.49
  19   3   5   13.64    1.45
 -19   3  -5   12.05    2.10
  19  -3   5   13.42    1.45
  11   5  -8   43.42    2.52
 -11  -5   8   40.26    3.35
 -11  -5   8   44.16    2.52
  11   5  -8   40.67    3.10
 -11   5   8   52.45    3.53
  21   3   3   52.09    3.52
 -21   3  -3   48.57    3.64
  21   3   3   53.56    2.82
  21   3   3   52.19    2.88
 -21  -3  -3   56.40    2.96
 -21  -3  -3   50.82    3.81
  21  -3   3   48.53    2.86
 -23  -1  -3    1.82    1.45
  23  -1   3    0.54    1.09
  23   1   3    1.52    1.06
  23   1   3    0.52    0.97
  23  -1   3    0.76    1.39
 -23   1  -3   -1.44    1.89
   0  -2  12  507.36   22.80
   0   2 -12  519.69   22.17
   0  -2 -12  505.59   23.04
   0   2 -12  513.77   22.16
   0   2  12  486.12   22.96
   0  -2 -12  530.12   22.18
  -4  -4 -10   11.90    1.52
  -4   4 -10   11.30    1.41
   4   4  10   15.98    2.13
  -4   4 -10   12.33    1.53
  -4  -4 -10   15.49    1.55
  -4  -4 -10   11.15    2.20
  16  -2 -10  328.03   14.82
  16   2 -10  353.01   14.84
 -16   2  10  345.24   15.58
  16   2 -10  334.88   14.85
  24   0  -5   -0.07    0.97
 -24   0   5   -0.19    1.38
 -24   2   2   85.81    5.13
  24   2  -2  101.30    5.14
 -24  -2   2   93.73    5.57
  24   2  -2  100.65    4.68
  24   2  -1   85.01    4.02
 -24  -2   1   79.71    4.90
  24   2  -1   82.14    4.46
  24   2  -1   73.73    3.96
  24   2  -1   81.23    3.99
 -24   2   1   77.80    4.60
   2  -6   7  132.32    6.38
   2   6   7  140.00    6.94
  -2  -6  -7  141.31    7.21
  -2  -6  -7  139.95    6.43
  -7   7  -1   30.43    2.44
  -7  -7  -1   26.56    2.60
   7   7   1   28.90    2.12
   7   7   1   32.23    2.67
  -7  -7  -1   30.67    2.07
  -7   5  -8    0.96    1.17
   7   5   8    0.47    1.39
   7  -5   8    2.94    1.22
  -7  -5  -8    2.54    1.16
  -7  -5  -8    1.30    1.17
  -7  -5  -8    4.07    1.96
   7   5   8    2.36    1.15
  20   2  -8    2.59    1.18
 -20   2   8    0.36    1.50
 -20  -2   8    3.38    1.82
  20   2  -8    0.43    1.02
  20   2  -8    3.43    1.17
  -7  -7   2   16.58    1.94
  -7   7   2   17.34    2.08
   7   7  -2   19.04    1.58
   7   7  -2   20.34    2.21
  -6  -6   7    5.12    1.17
   6   6  -7    4.16    1.20
  -6  -6   7    5.06    1.52
   6  -6  -7    3.99    1.33
   6  -6  -7    3.72    1.28
   6   6  -7    3.79    1.72
  -6   6   7    3.57    1.67
  14   6   1    0.83    1.10
 -14  -6  -1   -1.49    1.97
  14   6   1    1.71    1.44
 -14  -6  -1    1.56    1.08
 -24   0  -2  249.68   11.89
  24   0   2  269.24   11.96
  24   0   2  256.32   11.35
  24   0   2  254.95   11.36
 -21   1   8   12.51    1.76
  21  -1  -8   16.91    1.48
  21   1  -8   12.97    1.42
  21   1  -8   13.98    1.35
  21   1  -8   14.84    1.49
 -20  -4  -2    2.89    1.91
  20   4   2    3.59    1.64
 -20  -4  -2    1.88    1.17
  20  -4   2    1.53    1.09
 -20   4  -2   -1.59    1.63
   1   7  -4   20.21    2.29
  -1  -7   4   18.19    1.58
   1   7  -4   20.30    1.63
  -1   7   4   19.48    1.92
  -1   7   4   17.85    1.81
  14   6  -3   34.97    2.95
 -14  -6   3   41.88    2.43
 -14   6   3   39.76    3.24
 -14  -6   3   46.88    3.44
   7   5  -9   23.60    2.35
   7   5  -9   25.34    1.80
  -7  -5   9   21.86    1.75
  -7   5   9   22.36    2.41
   7  -5  -9   23.65    2.29
   7  -5  -9   22.01    1.88
  -7  -5   9   18.02    2.20
  -9  -1 -11    3.61    1.22
   9   1  11    7.80    1.73
   9  -1  11    5.44    1.17
  -9  -1 -11    4.90    1.29
  -9  -1 -11    4.74    1.49
  -9   1 -11    6.08    1.28
  -9   1 -11    5.65    1.57
   9   1  11    7.36    1.87
  -9  -1 -11    3.55    1.70
  -9   1 -11    6.95    1.71
  16   2   8  194.68    8.89
 -16  -2  -8  190.64    9.82
 -16   2  -8  204.11    9.94
 -16   2  -8  199.32    8.91
 -16  -2  -8  196.75    8.97
 -16  -2  -8  200.98    8.95
  24   2  -3   10.68    1.35
  24   2  -3   16.14    1.44
 -24  -2   3   14.37    2.21
  24   2  -3   11.57    1.55
  21   3  -6  351.09   15.52
  21   3  -6  356.33   15.89
 -21  -3   6  372.99   16.77
 -21   3   6  363.14   16.42
  10   6  -6  211.25   10.98
  10   6  -6  234.76   10.34
 -10   6   6  240.19   11.20
 -10  -6   6  238.39   10.35
 -10  -6   6  228.15   11.11
  12   6  -5  128.68    6.02
 -12   6   5  131.15    6.88
  12   6  -5  124.88    6.70
 -12  -6   5  131.08    6.04
 -12  -6   5  127.82    6.90
  14   4   7   58.82    3.63
  14  -4   7   58.77    3.22
  14  -4   7   59.37    3.25
 -14  -4  -7   64.95    4.40
 -14  -4  -7   58.38    3.31
 -14  -4  -7   63.29    3.31
 -14   4  -7   61.48    4.11
 -24   2   0   81.37    4.85
  24   2   0   82.94    4.14
  24  -2   0   84.33    4.12
  24   2   0   82.47    4.14
 -24  -2   0   87.95    5.09
  24   2   0   83.67    4.13
 -17   1  -8  201.74    8.73
 -17  -1  -8  190.00    8.74
  17   1   8  184.91    9.46
 -17   1  -8  196.86    9.66
 -17  -1  -8  187.40    9.46
  17  -1   8  192.30    8.69
 -17  -1  -8  196.06    9.60
  17   1   8  189.07    8.63
   3   7  -4  131.49    6.08
  -3  -7   4  130.14    6.12
  -3   7   4  132.19    6.62
   3   7  -4  128.22    6.89
  -1  -7  -4    6.39    1.27
  -1   7  -4    9.19    1.82
  -1  -7  -4    7.47    1.50
   1   7   4    5.95    1.37
   1  -7   4    7.87    1.26
  -1   7  -4    7.64    1.21
   9   3  10  257.56   11.75
  -9   3 -10  256.91   11.88
  -9   3 -10  242.62   10.99
  -9  -3 -10  250.32   12.04
  -9  -3 -10  243.79   10.99
  -9   3 -10  243.07   10.99
   9   3  10  248.14   11.53
   9  -3  10  249.70   10.98
  16   4  -8   15.79    1.48
  16   4  -8   12.33    1.42
  16   4  -8   17.07    1.84
 -16  -4   8   13.67    2.31
  16  -4  -8   14.04    1.39
 -16   4   8   14.08    2.28
  10   4 -10   94.94    5.12
  10  -4 -10   92.30    4.65
  23   3  -2    1.64    1.20
 -23  -3   2   -0.44    1.73
  23   3  -2    2.39    1.05
  23   3  -2    2.42    1.16
  23   3  -1    9.19    1.60
 -23   3   1    6.35    1.52
  23   3  -1    9.03    1.24
 -23  -3   1   11.07    2.15
  23   3  -1    9.32    1.29
  18   0 -10  358.08   15.47
  18   0 -10  356.07   15.52
 -18   0  10  348.31   15.93
  15   1   9   37.94    2.36
 -15   1  -9   43.73    3.36
 -15   1  -9   37.62    2.47
 -15   1  -9   42.81    2.46
 -15  -1  -9   38.89    2.47
  15   1   9   45.13    3.31
 -15  -1  -9   37.77    2.50
 -15  -1  -9   45.60    3.22
  15  -1   9   42.60    3.20
 -15  -1  -9   45.49    3.29
  -5   7  -3    1.71    1.51
   5   7   3    2.60    1.25
   5   7   3    2.37    1.25
  -5  -7  -3    4.44    1.65
  -5  -7  -3    0.42    1.10
  14   2   9   57.99    3.99
 -14   2  -9   67.33    4.25
 -14   2  -9   63.60    3.28
 -14  -2  -9   60.82    4.19
 -14   2  -9   61.78    3.32
  14  -2   9   62.76    3.30
  14   2   9   57.30    3.26
 -14  -2  -9   59.45    3.33
 -14  -2  -9   67.57    4.06
  20   0  -9   -1.67    1.07
 -20   0   9   -1.12    1.16
  20   0  -9    0.08    1.06
   3   5   9    2.63    1.55
  -3  -5  -9    1.01    1.30
  -3  -5  -9   -0.41    1.78
  -3  -5  -9   -0.17    1.09
  -8   2  12   65.60    4.22
  -8  -2  12   66.63    3.83
   8  -2 -12   62.03    3.45
  25   1  -2   33.81    2.09
 -25  -1   2   29.55    2.77
  25  -1  -2   33.32    2.10
  25   1  -2   32.61    2.04
  25   1  -2   32.46    2.06
  25  -1  -2   29.16    2.04
 -15   1  11   25.95    2.41
  15   1 -11   26.12    1.93
 -12  -4  -8   34.80    2.33
  12   4   8   39.02    2.78
 -12   4  -8   34.99    2.25
 -12  -4  -8   33.43    3.16
 -12  -4  -8   36.12    2.35
  12  -4   8   33.59    2.26
  18  -2   7   -1.99    1.12
  18  -2   7   -0.87    1.64
  18   2   7   -0.61    1.12
 -18  -2  -7   -0.68    1.22
 -18  -2  -7   -1.67    1.82
 -25  -1   1   13.88    2.15
  25   1  -1   14.97    1.48
  25  -1  -1   13.58    1.42
  25   1  -1   13.31    1.34
  17   5  -5  175.78    8.40
  17   5  -5  168.63    7.70
  17   5  -5  168.08    7.74
 -17  -5   5  176.31    8.86
  -2  -2 -12   11.48    1.43
  -2  -2 -12   14.75    1.45
  -2  -2 -12   15.07    2.27
  -2   2 -12   12.15    1.49
   2  -2  12   14.36    2.03
  -2   2 -12   14.07    1.53
  20   4  -5   56.71    3.38
  20   4  -5   49.53    2.84
  20   4  -5   50.27    2.80
 -20   4   5   48.03    3.67
  -7   7  -2   35.87    2.80
  -7  -7  -2   36.70    2.99
   7   7   2   35.78    2.43
  -7  -7  -2   36.45    2.31
   7   7   2   34.11    2.74
  -7  -7  -2   42.78    2.42
  16  -4   6  120.86    5.62
 -16  -4  -6  109.80    5.64
 -16  -4  -6  122.69    6.66
 -16   4  -6  123.43    6.56
 -16  -4  -6  115.25    5.64
  16  -4   6  122.10    5.61
  11  -1 -12   24.64    1.91
 -11   1  12   31.28    2.72
 -11  -1  12   27.35    2.35
  11   1 -12   25.20    1.90
   7   7  -3   69.16    3.53
   7   7  -3   69.26    4.21
  -7  -7   3   59.80    3.93
  -7   7   3   72.92    4.17
  17   3  -9    2.41    1.08
 -17   3   9   -0.58    1.52
  17   3  -9    0.42    1.10
  17  -3  -9    0.94    1.10
  -8   2 -11   -2.53    1.73
  -8   2 -11    1.62    1.15
   8   2  11   -0.19    1.55
   8   2  11    0.30    1.42
  -8  -2 -11   -1.07    1.19
   8  -2  11    0.68    1.17
  -8   2 -11   -0.25    1.17
  23   3  -3   17.83    1.55
  23   3  -3   17.43    1.88
 -23  -3   3   18.96    2.59
  23   3  -3   15.82    1.50
  14  -4  -9   23.28    1.85
  14   4  -9   25.41    1.78
  14   4  -9   25.56    1.87
 -14  -4   9   26.20    2.89
 -14   4   9   24.89    2.68
  14   4  -9   27.05    2.30
  14   4  -9   29.06    1.96
  23   3   0   90.11    5.10
  23   3   0   91.47    4.51
 -23  -3   0   93.95    5.55
 -23   3   0   80.44    5.01
  23   3   0   93.09    4.47
  23  -3   0   96.10    4.53
   5   3  11   40.78    3.13
  -5  -3 -11   33.86    3.09
   5   3  11   41.83    2.70
  -5   3 -11   37.61    2.42
  -5  -3 -11   36.75    2.38
  -5  -3 -11   35.36    2.36
  -5   3 -11   39.18    2.98
  -5  -3 -11   35.05    2.27
  -5   3 -11   33.99    2.31
   5  -3  11   36.75    2.31
   4  -6   7   12.91    1.44
   4   6   7   13.51    1.72
  -4  -6  -7   17.50    1.60
  -4  -6  -7   19.44    2.24
   4   6   7   17.46    1.95
   4   6   7   14.89    1.41
  10   0  11   -1.17    1.07
 -10   0 -11   -0.18    1.57
 -10   0 -11   -0.34    1.09
 -10   0 -11    0.17    1.51
  10   0  11    0.17    1.42
  25   1  -3   19.53    1.56
  25   1  -3   20.43    1.61
 -25  -1   3   20.25    2.35
  25  -1  -3   18.15    1.56
  25   1  -3   19.22    1.62
  25  -1  -3   17.10    1.54
  18   4  -7    1.04    1.08
 -18  -4   7    2.32    2.16
 -18   4   7    1.44    1.85
  18   4  -7    1.29    1.15
 -10  -6  -5    5.06    1.28
  10   6   5    6.76    1.55
  10   6   5    3.72    1.15
  10   6   5    6.51    1.33
 -10  -6  -5    6.31    2.03
  -5  -1 -12  114.44    5.50
  -5  -1 -12  110.87    6.35
  -5   1 -12  107.02    5.91
  -5   1 -12  118.29    5.52
  -5   1 -12  117.94    6.15
   5  -1  12  114.75    5.40
  -5  -1 -12  118.16    5.49
   5   1  12  105.45    6.20
   5   1  12  113.03    5.88
   5  -1  12  118.21    6.34
  19  -1   7   33.32    2.09
 -19  -1  -7   26.71    2.65
  19   1   7   27.06    1.96
  19  -1   7   28.31    1.92
 -19   1  -7   27.48    1.99
 -19  -1  -7   27.96    2.04
  19  -1   7   27.60    2.61
   5   7  -4  133.64    6.48
   5   7  -4  146.67    7.33
  -5   7   4  149.77    7.16
 -24  -2   4   48.70    3.67
  24   2  -4   47.96    2.67
  24   2  -4   49.51    2.99
  24   2  -4   44.82    2.67
 -17  -5  -3   82.64    4.17
  17  -5   3   81.31    4.14
 -17   5  -3   82.02    4.84
  17   5   3   85.36    4.18
  17   5   3   81.47    4.15
 -17  -5  -3   80.89    4.19
  17   5   3   83.26    4.85
  -3  -7  -4  106.76    5.03
  -3   7  -4   94.59    5.67
   3   7   4  104.20    5.43
  -3  -7  -4  101.38    5.62
   3  -7   4  103.99    4.97
 -13  -5  -6   36.05    2.25
 -13   5  -6   27.63    2.85
 -13  -5  -6   35.86    2.27
 -13  -5  -6   31.36    3.21
  13   5   6   32.59    2.16
  13   5   6   29.96    2.15
  13   5   6   32.27    2.76
  13  -5   6   31.25    2.09
  14   6   2  253.11   11.89
  14   6   2  252.35   11.20
 -14  -6  -2  236.89   12.15
 -14  -6  -2  251.12   11.24
  14   6   2  261.59   11.28
  12   0 -12    3.85    1.20
 -12   0  12    4.37    1.61
  19   3  -8  129.82    5.96
 -19   3   8  116.98    6.72
  19  -3  -8  126.42    5.90
 -11   3  11    0.20    1.67
  11   3 -11    0.40    1.10
  11  -3 -11    0.26    1.15
  11   3 -11   -1.09    1.15
  11   3 -11    2.12    1.14
  25   1   0   60.46    3.09
  25  -1   0   61.86    3.16
  25  -1   0   56.15    3.46
  25   1   0   55.16    3.15
 -25  -1   0   61.29    3.96
   8  -6  -7   24.04    1.90
  -8  -6   7   19.95    2.27
  -8   6   7   26.86    2.67
  -8  -6   7   23.55    1.79
   8   6  -7   27.50    2.52
  -9  -7   1   76.35    4.54
  -9  -7   1   78.43    3.88
  -9   7   1   78.91    4.53
   9   7  -1   68.69    4.44
   9   7  -1   73.19    3.89
  14   2 -11   97.59    4.79
  14  -2 -11   97.29    4.85
  14   2 -11   99.92    4.82
 -14   2  11  100.12    5.55
 -11   5  -7   21.98    2.67
  11   5   7   28.17    2.25
 -11  -5  -7   28.43    2.03
  11   5   7   24.11    2.35
  11   5   7   24.25    1.88
 -11  -5  -7   25.10    1.92
  11  -5   7   25.50    1.92
 -11  -5  -7   27.97    2.97
 -24   2  -1   35.23    3.01
  24  -2   1   37.25    2.26
  24   2   1   38.95    2.31
 -24  -2  -1   33.24    3.01
  24   2   1   37.12    2.28
  24   2   1   37.10    2.22
  24  -2   1   31.37    2.50
  -9  -7   0   13.34    1.51
   9   7   0   17.55    2.12
  -9  -7   0   13.67    2.12
  -9   7   0   14.47    1.70
   9   7   0   13.57    1.59
  22  -2   4   32.74    2.07
 -22   2  -4   29.95    2.99
  22  -2   4   29.35    2.03
 -22  -2  -4   27.49    2.75
  22   2   4   29.09    2.01
  22   2   4   29.76    1.94
  22   2   4   28.24    2.01
 -22  -2  -4   32.61    2.09
  22  -2   4   26.64    2.48
 -14  -6   4   16.62    2.43
 -14   6   4   16.06    2.24
 -14  -6   4   15.05    1.49
  14   6  -4   12.31    1.94
  14   6  -4   15.97    1.44
  14   6  -4   15.25    1.51
  19   5  -1  173.67    7.94
  19  -5  -1  169.11    7.94
  19   5  -1  195.09    8.82
 -19  -5   1  175.40    8.04
  19   5  -1  178.44    8.04
 -19  -5   1  188.19    9.18
  22   0   5    0.32    1.08
  22   0   5    1.21    1.61
  -6   0 -12  126.88    5.95
   6   0  12  125.48    6.71
  -6   0 -12  119.12    6.64
  -6   0 -12  126.47    6.37
   8   6   6    3.55    1.17
  -8  -6  -6    6.03    2.04
  -8  -6  -6    3.89    1.20
  -8  -6  -6    3.79    1.26
   8  -6   6    3.06    1.05
   8   6   6    1.84    1.22
 -16   0  11    2.47    1.42
  16   0 -11   -0.40    1.11
  13   1  10   44.46    3.32
 -13  -1 -10   42.72    2.64
 -13   1 -10   39.99    2.95
  13  -1  10   43.90    2.58
 -13  -1 -10   43.49    2.68
 -13   1 -10   44.70    3.35
 -13   1 -10   42.03    2.62
  13  -1  10   42.74    3.26
 -13  -1 -10   48.30    3.47
 -13   1 -10   46.02    2.64
 -13  -1 -10   42.10    3.23
 -12  -6  -4   53.07    2.99
 -12  -6  -4   53.54    3.05
  12   6   4   55.80    3.04
  12   6   4   53.90    2.95
 -12  -6  -4   46.13    3.74
  12   6   4   48.05    3.48
  15   3   8  191.04    8.91
 -15  -3  -8  196.37    8.97
 -15  -3  -8  191.68    9.95
 -15   3  -8  201.80    8.91
  15  -3   8  198.17    8.91
  15  -3   8  201.97    8.89
 -19  -5   2    6.25    1.21
  19   5  -2    4.15    1.08
  19   5  -2    5.92    1.69
 -19  -5   2    6.12    2.18
  19   5  -2    5.96    1.21
   9  -5  -9    0.96    1.35
   9  -5  -9    0.53    1.19
   9   5  -9    1.38    1.09
  -9   5   9    1.97    1.92
  -9  -5   9    2.73    1.67
   9   5  -9    0.52    1.55
  -9  -5   9    0.63    1.07
  -6  -4 -10  114.65    5.44
  -6   4 -10  104.61    5.43
  -6  -4 -10  122.00    5.55
   6   4  10  120.46    6.27
  -6  -4 -10  112.99    5.52
  -6   4 -10  116.40    5.50
  -6  -4 -10  110.10    6.41
  22   2  -7    3.77    1.18
  22   2  -7    6.16    1.27
  22   2  -7    2.38    1.08
 -22  -2   7    5.58    2.13
 -22   2   7    3.91    1.65
  15  -3 -10    2.15    1.16
  15   3 -10    2.36    1.12
 -15   3  10    0.98    1.65
  15   3 -10    2.10    1.09
 -24   0   6  144.61    7.30
  24   0  -6  133.89    6.25
  24   0  -6  135.25    6.29
  24   0  -6  135.98    6.25
  24   0  -6  137.36    6.29
  -9   7   2   25.43    2.49
  -9  -7   2   27.39    2.61
  -9  -7   2   28.38    2.02
   9   7  -2   33.45    2.71
  22   0  -8  120.60    5.51
  22   0  -8  111.57    5.51
  12   2  10    3.70    1.52
  12   2  10    5.12    1.74
 -12  -2 -10    2.68    1.22
 -12   2 -10    2.91    1.15
  12  -2  10    4.57    1.24
 -12   2 -10    2.64    1.24
 -12  -2 -10    5.92    1.40
 -12   2 -10    7.54    2.00
 -12  -2 -10    4.84    1.49
 -12  -2 -10    3.42    1.85
 -19  -5   0   10.29    1.41
  19   5   0   11.33    1.94
  19  -5   0    9.73    1.34
 -19  -5   0   12.38    1.39
 -19   5   0   11.66    1.65
  19   5   0    8.88    1.34
  19   5   0   10.33    1.23
 -17  -3  -7   12.71    1.56
  17  -3   7   12.93    1.44
  17   3   7   14.62    1.54
 -17  -3  -7   13.73    2.22
 -17  -3  -7   15.07    1.56
 -17   3  -7   12.51    2.20
 -15   5  -5  483.94   23.83
  15   5   5  551.18   23.08
  15   5   5  528.79   23.08
  15   5   5  563.87   23.86
  15  -5   5  531.17   23.00
 -15  -5  -5  548.34   23.15
   9   7   1    1.39    1.40
  -9  -7  -1   -0.41    1.13
  -9  -7  -1    0.78    1.55
   9   7   1   -0.09    1.25
  -9   7  -1    0.75    1.16
  23   3  -4  300.85   13.28
  23   3  -4  282.13   12.81
 -23  -3   4  304.74   13.99
 -10   4  -9    0.49    1.09
 -10  -4  -9    0.76    1.16
  10   4   9    3.04    1.53
 -10   4  -9    2.83    1.75
 -10   4  -9    2.32    1.20
  10  -4   9    2.04    1.19
  10   4   9    3.09    1.20
 -10  -4  -9    1.50    1.18
  23   3   1    0.30    1.01
  23   3   1    0.17    1.43
  23   3   1    0.38    1.03
  23   3   1   -0.16    1.09
 -23  -3  -1   -0.08    1.12
 -23  -3  -1   -2.00    1.95
 -23   3  -1    2.01    1.58
  23  -3   1   -0.24    1.11
  23  -3   1    0.43    1.05
 -15  -5   7    1.79    1.81
  15   5  -7    0.23    1.02
  15   5  -7    1.14    1.42
 -15  -5   7    1.52    0.99
  15   5  -7   -0.29    1.04
  25  -1  -4    7.77    1.19
  25   1  -4    8.14    1.21
  25   1  -4    8.12    1.24
 -25  -1   4    7.96    1.92
  25   1  -4    7.44    1.18
  25  -1  -4    6.56    1.21
 -25   1   4    8.67    1.48
  20   4   3   12.20    1.28
  20   4   3   15.74    2.11
  20  -4   3   15.28    1.43
  20   4   3   16.03    1.40
  20  -4   3   12.55    1.49
 -20  -4  -3   15.08    1.57
 -20  -4  -3   11.98    2.22
  20   4   3   14.91    1.44
  20   4   3   13.26    1.48
 -20   4  -3   10.93    1.99
  24   0   3   -0.82    1.56
 -16   0  -9   -0.70    1.37
 -16   0  -9    0.08    1.12
 -16   0  -9   -0.40    1.82
  16   0   9   -0.18    1.73
  16   0   9    1.29    1.11
 -16   0  -9    0.09    1.18
  20  -2   6    2.81    1.21
  20   2   6    2.75    1.16
  20  -2   6    2.17    1.11
  20  -2   6    4.14    1.75
  20   2   6    2.07    1.07
 -20  -2  -6    3.42    1.21
 -20  -2  -6    4.02    1.92
 -20   2  -6    3.87    1.92
 -10   2  12   93.76    5.31
  10  -2 -12   87.52    4.47
  10   2 -12   89.67    4.41
  23  -1  -7   12.01    1.34
 -23   1   7   13.07    1.71
  23  -1  -7   14.05    1.32
  23   1  -7   13.21    1.44
  23   1  -7   12.68    1.42
  23   1  -7   13.12    1.27
 -23   1   7   14.61    1.92
  23   1  -7   10.43    1.33
 -23  -1   7   17.72    2.45
  21   3   4    5.77    1.23
  21  -3   4    1.53    1.15
 -21  -3  -4    4.24    1.94
 -21  -3  -4    3.99    1.31
  21   3   4    3.28    1.08
  21   3   4    1.53    0.96
  21  -3   4    1.92    1.09
 -21   3  -4    0.82    1.66
   2  -4 -11  166.79    7.42
  -2   4  11  155.21    8.25
   2   4 -11  160.07    7.47
   2  -4 -11  179.08    8.50
   2  -4 -11  154.74    7.54
 -18   0  -8    6.12    1.54
 -18   0  -8    7.64    1.39
 -18   0  -8    4.82    1.93
 -18   0  -8    6.52    1.20
  18   0   8    6.70    1.26
  13   3   9   19.49    2.12
  13  -3   9   19.66    1.64
 -13   3  -9   18.68    1.65
 -13  -3  -9   16.87    2.39
 -13  -3  -9   16.59    1.72
 -13   3  -9   19.03    2.45
 -13  -3  -9   15.90    1.70
 -13   3  -9   22.32    1.75
  13   3   9   20.30    1.75
 -18  -4  -5   45.51    2.63
 -18   4  -5   42.24    3.39
  18   4   5   41.59    2.59
 -18  -4  -5   44.20    3.54
 -18  -4  -5   40.24    2.59
  18  -4   5   42.94    2.57
  18   4   5   40.69    2.47
  18   4   5   45.07    3.28
  -4   4  11   94.87    5.93
   4  -4 -11  123.02    6.17
   5   5   9   64.51    3.93
  -5  -5  -9   62.10    3.37
  -5  -5  -9   59.54    4.19
  -5  -5  -9   58.84    3.20
  -5  -5  -9   58.71    3.33
  13   5  -8    4.29    1.68
 -13   5   8    3.71    1.93
  13  -5  -8    6.05    1.28
  13   5  -8    7.20    1.20
 -13  -5   8    8.27    1.22
  13  -5  -8    6.99    1.21
  13   5  -8    6.18    1.11
 -13  -5   8    6.74    2.02
 -23   1  -4   59.44    4.17
 -23  -1  -4   56.70    3.92
  23  -1   4   59.67    3.79
  23   1   4   60.43    3.13
  23  -1   4   60.07    3.22
  23   1   4   59.46    3.18
  23   1   4   56.34    3.13
  19   5  -3  457.36   20.23
 -19  -5   3  475.16   21.35
  19   5  -3  472.25   20.19
  19   5  -3  482.19   20.92
  -7  -7  -3    5.70    1.29
   7  -7   3    5.48    1.06
   7   7   3    3.14    1.32
  -7  -7  -3    5.84    1.25
  -7  -7  -3    1.75    1.66
   7   7   3    3.25    1.52
   4   2  12   47.27    3.12
  -4  -2 -12   53.08    3.83
  -4  -2 -12   50.00    2.81
  -4  -2 -12   46.92    2.82
  -4   2 -12   48.86    3.37
  -4   2 -12   49.21    2.85
  25   1   1   24.31    1.79
  25   1   1   22.97    1.73
  25  -1   1   23.08    1.80
 -25  -1  -1   22.54    2.38
  25  -1   1   25.86    2.26
   4   0 -13   -0.23    1.10
  -4   0  13   -0.75    1.65
   4   0 -13   -0.50    1.09
   4   0 -13   -0.54    1.04
   1   7  -5    1.85    1.09
   1  -7  -5    2.82    1.11
  -1   7   5    2.99    1.38
  -1  -7   5    1.39    1.17
   1  -7  -5    3.21    1.35
   1   7  -5    0.95    1.64
  -9  -5  -8   18.45    2.61
   9   5   8   18.88    2.06
   9  -5   8   17.65    1.70
  -9   5  -8   18.16    1.67
   9   5   8   20.50    1.67
  -9  -5  -8   18.28    1.67
  -7   7   4  200.55    9.39
   7   7  -4  192.70    8.66
  -7  -7   4  184.93    9.19
   7   7  -4  188.20    9.40
  -7  -7   4  191.52    8.69
  -2   0  13   -1.15    1.74
   2   0 -13   -0.73    1.14
   2   0 -13    0.60    1.09
   5   7   4    5.61    1.34
  -5  -7  -4    6.80    1.86
  -5  -7  -4    4.76    1.14
   5   7   4    5.18    1.49
  -5  -7  -4    6.64    1.28
   5  -7   4    4.27    1.16
  -3   7   5   50.91    3.36
  -3  -7   5   56.59    2.94
   3   7  -5   48.51    2.82
   3   7  -5   51.66    3.67
   3  -7  -5   47.36    2.76
   2  -6  -8   61.33    3.27
   2  -6  -8   60.09    3.47
  -2   6   8   64.21    4.01
   2  -6  -8   62.07    3.97
 -12  -4  10   19.99    1.61
  12   4 -10   21.49    2.11
  12   4 -10   20.58    1.72
  12  -4 -10   20.22    1.76
  12   4 -10   21.40    1.64
 -12   4  10   22.80    2.58
  12   4 -10   21.72    1.71
  12   6  -6    3.22    1.61
  12   6  -6    4.01    1.18
 -12   6   6    1.22    1.74
 -12  -6   6    1.22    1.70
 -12  -6   6    2.49    1.16
   0  -4 -11    0.08    1.10
   0  -4 -11   -0.64    1.61
   0   4 -11   -0.35    1.21
   0   4  11    2.40    1.75
   0  -4 -11    0.09    1.27
 -24  -2   5   16.99    2.43
  24   2  -5   20.10    1.64
  24   2  -5   18.21    1.61
 -24   2   5   21.70    2.35
  22   4  -1    1.36    1.04
  22  -4  -1    4.08    1.13
 -22  -4   1    1.86    1.85
  22   4  -1    3.36    1.42
 -22  -4   1    2.56    1.16
   3   3 -12  184.87    8.61
   3  -3 -12  188.18    8.56
   3  -3 -12  190.84    9.55
   3   3 -12  197.36    8.66
   1   7   5    2.67    1.36
  -1   7  -5    0.38    1.47
  -1  -7  -5    2.19    1.30
  -1   7  -5    2.12    1.12
  -1  -7  -5    3.20    1.21
   1  -7   5    3.80    1.21
   1   7   5    5.08    1.28
  22   4  -2   27.64    1.85
 -22  -4   2   18.80    2.70
  22   4  -2   27.84    2.44
  22  -4  -2   22.47    1.76
 -22  -4   2   26.94    1.86
  19  -5   1   22.72    1.79
 -19   5  -1   25.30    2.31
  19   5   1   23.24    1.66
  19   5   1   22.50    2.36
 -19  -5  -1   23.69    1.85
  19   5   1   23.29    1.81
 -19  -5  -1   22.54    1.79
 -21  -1  -6  131.97    6.10
 -21  -1  -6  130.32    6.89
  21   1   6  127.40    6.00
  21  -1   6  135.23    6.85
  21  -1   6  131.99    6.06
  21   1   6  127.47    6.03
  21  -1   6  125.62    6.07
  21   1   6  142.62    6.98
 -21   1  -6  112.52    6.91
  -9  -7   3   53.64    3.61
  -9  -7   3   52.49    3.06
   9   7  -3   62.39    3.83
   9   7  -3   54.97    3.03
  -9   7   3   55.70    3.69
   6  -4 -11  228.84   10.58
   6  -4 -11  246.00   11.37
  -6  -6  -7    3.01    1.70
  -6  -6  -7    3.25    1.16
   6   6   7    0.23    1.09
   6   6   7    4.60    1.42
   6   6   7    6.87    1.47
  -6  -6  -7    2.31    1.27
 -21   3   7    1.42    1.60
  21   3  -7    2.64    1.15
  21   3  -7    1.37    1.22
 -21  -3   7   -2.42    2.03
   6   0 -13   -0.72    1.03
  -6   0  13   -0.74    1.64
   6   0 -13   -0.07    1.08
  -4   6   8   99.01    5.71
  -4  -6   8  105.51    5.08
   4   6  -8  110.44    5.90
   4  -6  -8  103.44    5.65
   4   6  -8  105.11    5.06
   4  -6  -8  101.24    5.15
   0   6   8   27.89    2.51
   0  -6  -8   24.88    1.93
   0  -6   8   26.84    1.97
   0  -6  -8   29.47    2.68
 -16  -6   1  331.18   14.37
  16   6  -1  332.01   14.35
  16   6  -1  315.98   15.06
 -16  -6   1  317.66   15.36
 -16  -6   1  329.72   14.40
 -20   4   6  189.90    8.73
  20   4  -6  169.35    7.62
 -20  -4   6  161.07    8.70
  20   4  -6  158.47    7.57
  20   4  -6  164.66    8.07
 -14   0 -10  277.15   12.03
 -14   0 -10  268.12   12.05
 -14   0 -10  269.84   12.68
 -14   0 -10  267.60   12.80
  14   0  10  268.32   12.73
  17   5  -6   76.86    3.78
 -17  -5   6   73.09    4.85
  17   5  -6   70.82    4.37
  17   5  -6   71.24    3.69
  24  -2   2   11.81    1.72
  24   2   2    9.86    1.28
 -24   2  -2    8.72    2.02
  24   2   2   10.77    1.37
  24  -2   2   11.23    1.42
  24   2   2   10.45    1.36
 -24  -2  -2   12.42    2.20
  14   6   3   85.74    4.30
 -14  -6  -3   84.01    4.33
  14   6   3   86.12    4.96
 -14  -6  -3   82.58    4.30
 -14  -6  -3   91.62    5.38
  14   6   3   87.38    4.37
   5  -3 -12   26.54    2.12
   5   3 -12   33.24    2.14
  -5   3  12   32.64    2.97
   5  -3 -12   37.74    3.07
   9   7   2    3.10    1.44
   9   7   2    5.61    1.38
  -9  -7  -2    3.84    1.79
  -9   7  -2    4.06    1.46
  -9  -7  -2    5.65    1.24
   1  -3 -12    0.48    1.07
   1   3 -12    1.20    1.24
   1   3 -12    2.24    1.16
   1  -3 -12    1.29    1.68
  19  -3   6  141.66    6.32
  19   3   6  132.55    6.30
 -19  -3  -6  127.28    6.32
  19   3   6  131.34    6.16
  19  -3   6  140.40    6.30
 -19   3  -6  141.51    7.29
 -19  -3  -6  123.82    7.25
 -19  -3  -6  132.46    6.29
  16   6  -2    8.31    1.79
  16   6  -2    7.39    1.28
 -16  -6   2    9.15    2.10
  16   6  -2    7.18    1.13
 -16  -6   2    7.21    1.24
   0   0 -13   -0.71    1.10
   0   0 -13    0.51    1.16
   0   0  13    0.59    1.57
   3   1 -13  103.33    4.93
   3  -1 -13  102.56    5.79
   3  -1 -13  101.64    4.91
  -3   1  13  100.44    5.74
   3   1 -13   99.79    4.91
  -3  -1  13  105.82    5.65
   3  -1 -13   97.40    4.87
 -26   0   2    6.62    1.59
  26   0  -2    8.82    1.26
  26   0  -2    7.03    1.24
  20   0   7    0.55    1.71
 -20   0  -7   -1.32    1.90
 -20   0  -7    0.90    1.19
  20   0   7    1.52    1.15
 -16  -6   0   41.65    2.52
 -16  -6   0   40.02    3.56
  16   6   0   43.14    2.53
 -16  -6   0   42.10    2.59
  10  -6  -7   22.02    1.83
 -10  -6   7   23.38    2.47
  10   6  -7   23.01    2.47
 -10  -6   7   23.82    1.81
  10   6  -7   22.05    1.82
 -10   6   7   22.87    2.54
 -13   1  12    1.65    1.62
  13  -1 -12    1.66    1.12
  13   1 -12    2.15    1.12
  22  -4   0   50.77    2.87
  22   4   0   51.15    3.50
  22   4   0   53.69    2.84
 -22  -4   0   51.48    2.90
 -22   4   0   43.78    3.27
 -22  -4   0   53.85    3.93
  26   0  -1    2.40    1.12
 -26   0   1    1.75    1.47
  26   0  -1   -0.71    1.09
  -7   3 -11    3.54    1.33
  -7  -3 -11   -0.90    1.70
   7  -3  11    2.17    1.22
   7   3  11    0.97    1.66
  -7  -3 -11    0.91    1.26
  -7  -3 -11   -0.33    1.18
  -7   3 -11    0.77    1.66
  -7   3 -11    0.44    1.15
  -7  -3 -11   -0.09    1.18
   7   3  11    1.64    1.41
  22   4  -3   29.09    1.90
  22   4  -3   28.42    2.46
 -22  -4   3   28.75    2.95
 -22  -4   3   25.17    1.87
  22  -4  -3   23.16    1.76
  22   4  -3   25.65    1.91
   5  -1 -13    3.41    1.21
  -5  -1  13    0.18    1.46
   5  -1 -13    2.01    1.04
   5   1 -13    2.70    1.10
   5   1 -13    1.96    1.10
   5   1 -13    2.35    1.09
  19  -1 -10   34.69    2.18
 -19   1  10   37.39    2.80
  19   1 -10   35.01    2.24
  19  -1 -10   29.47    2.19
  14   6  -5   19.02    1.66
 -14  -6   5   18.84    2.55
 -14  -6   5   19.82    1.64
  14   6  -5   18.22    1.56
 -14   6   5   16.83    2.41
  14   6  -5   20.68    2.31
  -5   7   5   81.86    4.56
   5   7  -5   71.50    4.61
   5   7  -5   74.58    3.87
  19   5  -4  103.02    4.84
  19   5  -4   97.16    5.40
  19   5  -4   94.49    4.74
 -19  -5   4  102.53    5.98
  18  -2 -10   11.53    1.33
  18  -2 -10   14.03    1.49
 -18   2  10   11.13    2.03
  18   2 -10   10.87    1.44
  18   2 -10   11.86    1.47
  25   1  -5    0.69    1.07
 -25   1   5    0.17    1.19
  25   1  -5    1.94    1.03
  25  -1  -5    0.50    0.96
 -25   1   5    0.18    1.18
  25  -1  -5    0.55    0.98
  25   1  -5    1.36    1.05
 -25  -1   5    1.76    1.76
  25   1  -5    0.83    1.02
  -7  -1 -12   43.82    2.67
  -7   1 -12   45.24    3.20
   7   1  12   40.14    3.06
  -7   1 -12   47.01    3.24
  -7   1 -12   40.82    2.66
  -7  -1 -12   52.95    3.67
   7  -1  12   44.05    2.58
  -7   1 -12   43.31    2.70
   1  -1 -13   10.60    2.03
  -1  -1  13    5.01    1.73
   1  -1 -13    9.01    1.31
   1   1 -13    7.11    1.35
  -1   1  13   10.30    1.96
   1  -1 -13   11.26    1.43
   1  -1 -13    9.09    1.30
   1   1 -13    9.48    1.40
  23   3  -5   42.41    2.76
 -23  -3   5   36.73    3.39
  23   3  -5   37.18    2.39
 -23   3   5   39.91    3.18
  20  -2  -9   20.23    1.77
  20   2  -9   19.73    1.79
 -20   2   9   24.38    2.45
  20  -2  -9   24.20    1.67
 -11   1 -11   46.38    3.47
  11   1  11   49.44    3.39
 -11  -1 -11   44.42    3.19
 -11   1 -11   42.48    2.70
  11  -1  11   43.91    2.65
 -11   1 -11   44.85    2.67
 -11  -1 -11   39.04    3.34
 -11  -1 -11   45.33    2.75
  11   1  11   44.93    3.46
 -11  -1 -11   45.28    2.74
 -11   1 -11   42.40    3.10
   3  -5 -10   48.16    2.74
  -3   5  10   48.85    3.54
   3  -5 -10   50.23    3.60
  23   3   2    2.36    1.16
 -23   3  -2    0.59    1.52
  23  -3   2    0.38    1.06
  23   3   2    0.93    1.08
  23  -3   2    0.24    1.12
  23   3   2   -0.18    1.41
 -23  -3  -2    0.68    1.94
  23   3   2   -0.46    1.04
 -23  -3  -2    2.21    1.17
 -26   0   3    0.19    1.39
  26   0  -3    0.08    1.05
  26   0  -3   -0.14    0.94
  26   0  -3    0.23    1.06
 -17  -5  -4  136.38    6.39
  17   5   4  137.88    6.37
  17   5   4  135.37    7.06
 -17  -5  -4  131.40    6.39
  17  -5   4  133.25    6.24
  17   5   4  141.10    6.37
  17  -5   4  136.66    6.38
 -17   5  -4  123.36    7.03
   6  -6  -8   53.81    3.12
   6  -6  -8   51.65    3.47
  -6  -6   8   53.65    3.02
  -6   6   8   55.90    3.80
   6   6  -8   56.72    3.84
  -3  -7  -5    2.24    1.19
   3  -7   5    3.36    1.15
  -3  -7  -5    1.85    1.55
   3   7   5    1.13    1.23
  -3   7  -5    2.24    1.09
 -11  -5   9    4.92    1.16
  11  -5  -9    1.06    1.18
  11   5  -9    1.71    1.12
 -11   5   9    2.07    1.82
 -11  -5   9    4.45    1.87
  11   5  -9    2.56    1.06
  11   5  -9    3.27    1.55
   2   4  11  125.81    6.29
  -2  -4 -11  104.02    5.37
  -2  -4 -11  107.06    5.31
  -2  -4 -11  115.18    6.32
  13  -3 -11   15.33    1.58
 -13   3  11   11.76    2.01
  13   3 -11   14.75    1.54
  13   3 -11   15.04    1.36
  13   3 -11   11.71    1.46
 -21   1   9    4.76    1.59
  21   1  -9    3.12    1.18
  21  -1  -9    4.45    1.14
  21  -1  -9    4.58    1.23
  21   1  -9    7.46    1.31
  21   1  -9    5.89    1.10
  -2  -6  -8   64.42    3.46
  -2  -6  -8   57.35    4.16
   2   6   8   68.67    4.07
   1  -5 -10  105.95    5.36
   1  -5 -10  111.13    5.55
  -1   5  10  126.90    6.35
   1  -5 -10  119.67    6.33
 -11   3 -10   26.31    2.77
  11   3  10   26.61    2.60
 -11  -3 -10   28.64    2.12
 -11  -3 -10   29.47    2.45
  11   3  10   31.99    2.61
 -11   3 -10   34.70    2.17
 -11   3 -10   30.24    2.17
 -11  -3 -10   32.37    3.06
  11  -3  10   26.29    2.09
 -11  -3 -10   29.51    2.21
   7  -3 -12   87.07    5.06
   7   3 -12   86.67    4.17
   7  -3 -12   77.06    4.21
   7   3 -12   84.09    4.14
  -7   3  12   77.88    4.97
   8   0 -13    0.42    1.16
  -8   0  13    0.18    1.50
  14   0 -12   55.59    3.11
 -14   0  12   56.30    3.66
  -1  -3 -12  286.63   12.43
   1   3  12  286.01   13.35
  -1  -3 -12  275.44   12.31
  -1   3 -12  273.79   12.43
  -1   3 -12  285.34   12.45
 -16  -6   3    5.49    1.18
 -16   6   3    4.70    1.88
  16   6  -3    3.72    1.10
  16   6  -3    2.73    1.64
 -16  -6   3    2.24    1.93
  16   6  -3    5.12    1.18
   8   4 -11    0.82    1.07
   8   4 -11   -0.33    1.37
   8  -4 -11   -0.38    1.61
  26   0   0   33.51    2.26
  26   0   0   37.19    2.64
  11   7  -1   35.95    2.93
 -11  -7   1   33.94    2.30
 -11   7   1   41.27    3.11
 -11  -7   1   34.11    3.05
   5  -5 -10  247.20   11.00
  -5   5  10  244.54   11.76
   5  -5 -10  245.82   11.72
  -5  -5  10  237.43   11.55
  16   6   1    6.23    1.79
 -16  -6  -1    8.06    1.32
 -16  -6  -1    5.57    2.07
 -16  -6  -1    5.87    1.37
  16   6   1    6.01    1.27
   7   1 -13   11.39    1.33
   7   1 -13   12.16    1.39
   7   1 -13   12.52    1.36
  -7   1  13   11.68    2.12
   7  -1 -13   13.21    1.50
  -7  -1  13   10.48    1.85
  11   7   0   83.14    5.03
 -11  -7   0   88.38    5.25
 -11  -7   0   91.80    4.46
  11   7   0   86.76    4.48
  25  -1   2  115.19    5.47
 -25  -1  -2  107.11    6.16
  25   1   2  113.88    5.44
  25  -1   2  122.96    6.00
  25   1   2  115.21    5.37
 -25   1  -2  103.86    6.29
  25   1   2  112.51    5.43
 -10  -2 -11    2.48    1.39
 -10   2 -11    3.36    1.23
 -10  -2 -11    0.83    1.28
  10  -2  11    1.75    1.17
 -10   2 -11    2.16    1.64
  10   2  11    2.16    1.73
 -10  -2 -11    2.11    1.25
 -10   2 -11    2.58    1.29
  10   2  11    2.18    1.46
 -10  -2 -11    0.22    1.63
 -17   1  11    7.25    1.80
  17  -1 -11    6.97    1.29
  17  -1 -11    8.11    1.38
  17   1 -11    6.91    1.35
  -8   0 -12   87.73    4.52
  -8   0 -12   95.03    4.57
  -8   0 -12   86.21    5.23
  -8   0 -12   84.35    4.96
   8   0  12   89.95    4.36
   8   0  12   91.94    5.31
  -8  -4 -10   80.71    4.00
  -8   4 -10   79.15    4.89
  -8  -4 -10   77.64    4.00
  -8   4 -10   77.11    4.01
  -8  -4 -10   75.25    4.07
   8   4  10   83.10    4.78
  -8   4 -10   73.28    3.99
 -19  -5  -2   20.03    1.71
  19   5   2   18.03    1.74
  19  -5   2   19.42    1.72
 -19   5  -2   19.97    2.27
 -19  -5  -2   22.01    1.85
  19   5   2   16.88    1.73
  12   2 -12   99.71    4.87
 -12   2  12  104.35    5.70
  12   2 -12   95.44    4.85
  12  -2 -12  100.37    4.91
  22   4   1  148.35    6.85
 -22  -4  -1  148.07    6.94
 -22   4  -1  130.44    7.48
  22  -4   1  146.85    6.93
  22   4   1  152.82    6.96
  22  -4   1  155.69    6.85
 -22  -4  -1  158.18    8.12
  22   4   1  151.99    7.65
  24   0  -7   -0.42    1.00
  24   0  -7    0.13    0.91
  24   0  -7    0.47    1.09
 -24   0   7   -2.18    1.82
  24   0  -7    1.14    1.06
  16   4  -9   16.43    1.84
  16   4  -9   18.49    1.70
  16  -4  -9   18.39    1.64
 -16  -4   9   16.92    2.55
  16   4  -9   18.73    1.65
 -16   4   9   16.57    2.31
  16   4  -9   16.43    1.49
  10  -6   6  122.32    6.06
  10   6   6  137.15    6.24
 -10  -6  -6  135.84    7.34
  10   6   6  128.10    6.16
 -10  -6  -6  134.27    6.21
  10  -6   6  135.47    6.10
  10   6   6  127.48    6.76
   2   0  13    1.41    1.73
  -2   0 -13   -1.23    1.64
  -2   0 -13    0.25    1.15
  -2   0 -13    0.35    1.19
   9   7  -4    2.13    1.17
  -9  -7   4    3.79    1.64
  -9  -7   4    2.07    1.21
  -9   7   4    5.31    1.77
  11   7  -2    4.34    1.75
 -11  -7   2    7.79    1.84
 -11  -7   2    7.22    1.32
 -11   7   2    6.00    1.74
 -12  -6  -5   10.19    1.46
 -12  -6  -5    7.28    1.40
  12   6   5    9.51    1.48
 -12  -6  -5    7.26    1.98
  12   6   5   12.91    1.87
  12   6   5   12.72    1.44
  12  -6   5    9.55    1.26
 -18  -4   8   98.83    6.07
  18   4  -8  104.50    4.96
  18   4  -8  100.74    4.83
  18   4  -8  100.25    5.34
 -18   4   8  105.63    5.92
  18  -4  -8  100.09    4.89
 -22  -4   4  163.69    8.80
  22   4  -4  178.98    8.31
  22   4  -4  164.95    7.67
 -22  -4   4  166.11    7.65
  22   4  -4  169.74    7.72
   7   7   4    4.75    1.42
  -7  -7  -4    5.91    1.28
   7  -7   4    4.36    1.12
  -7  -7  -4    3.50    1.87
  -7  -7  -4    5.43    1.33
   7   7   4    4.24    1.47
   1   5  10   11.57    2.06
  -1  -5 -10    7.74    1.36
  -1  -5 -10    4.94    1.75
  -1  -5 -10    8.19    1.51
  -1  -1 -13   17.77    2.40
  -1  -1 -13   18.67    1.66
  -1   1 -13   17.45    1.71
  -1  -1 -13   17.87    1.61
   1  -1  13   17.49    2.26
  -1   1 -13   13.87    1.61
   1   1  13   15.62    2.18
  -7  -5  -9    1.85    1.82
  -7   5  -9    3.58    1.28
  -7  -5  -9    6.15    1.37
  -7  -5  -9    3.57    1.33
   7   5   9    4.52    1.52
  -7  -5  -9    1.97    1.17
  22  -2   5    0.33    1.13
  22  -2   5    1.32    1.17
 -22   2  -5    1.33    1.85
  22   2   5    1.64    1.19
  22  -2   5   -1.38    1.64
  22   2   5    0.07    1.01
  22   2   5    1.81    1.13
 -22  -2  -5    1.73    1.75
 -22  -2  -5   -0.09    1.22
   6   2  12    4.91    1.78
  -6  -2 -12   -0.90    1.83
  -6   2 -12    0.91    1.28
  -6  -2 -12    2.94    1.27
  -6  -2 -12    1.46    1.24
  -6   2 -12   -2.16    1.53
   6  -2  12    0.47    1.20
   6   2  12   -0.60    1.45
  26   0  -4   24.10    1.71
 -26   0   4   18.15    2.33
  26   0  -4   25.20    1.80
  26   0  -4   22.06    1.73
  16  -2 -11    9.98    1.40
  16   2 -11    8.54    1.37
  16   2 -11    6.44    1.34
 -16   2  11    7.56    1.83
  -7   7   5   40.03    3.13
  -7  -7   5   35.76    2.41
   7   7  -5   41.17    2.44
  20   4   4  164.26    7.40
  20   4   4  171.72    7.43
  20   4   4  160.11    7.44
 -20  -4  -4  163.73    7.57
  20   4   4  154.84    7.52
 -20  -4  -4  166.17    8.67
 -20  -4  -4  167.05    7.53
 -20   4  -4  154.85    8.35
  -9  -7  -3  309.73   14.42
   9   7   3  296.66   13.52
  -9  -7  -3  309.70   13.49
   9   7   3  316.26   14.17
 -14   4  -8   17.29    2.60
 -14  -4  -8   26.15    2.01
 -14   4  -8   25.06    1.79
 -14  -4  -8   22.41    2.63
 -14   4  -8   22.80    1.85
  14   4   8   23.09    2.26
  14  -4   8   22.52    1.87
 -14  -4  -8   22.72    1.94
  11   7   1   15.99    1.74
 -11  -7  -1   13.53    1.62
 -11   7  -1   17.50    1.88
 -11  -7  -1   15.07    2.23
 -11  -7  -1   16.17    1.64
  11   7   1   19.00    2.18
 -12   0 -11   -0.09    1.26
 -12   0 -11   -0.57    1.54
  12   0  11   -1.46    1.77
 -12   0 -11    1.17    1.17
 -12   0 -11    0.19    1.53
  12   0  11   -0.96    1.11
 -24  -2   6   56.98    4.16
  24   2  -6   58.18    3.11
  24   2  -6   56.26    3.06
  24   2  -6   52.73    3.05
 -24   2   6   54.73    3.78
 -16  -4  -7    1.94    1.22
 -16  -4  -7    1.46    1.87
  16  -4   7    2.06    1.32
 -16   4  -7    5.21    1.92
  16  -4   7    3.97    1.24
  16   4   7    2.51    1.32
  24   0   4  417.42   18.55
  24   0   4  451.58   19.32
  20   0 -10   71.67    3.64
  20   0 -10   67.55    3.68
 -22   2   8  111.38    5.92
  22   2  -8  102.13    5.12
  22   2  -8  106.36    5.05
  22  -2  -8  101.39    5.03
  22   2  -8  103.89    5.11
 -22  -2   8  117.78    6.42
   7   5 -10    0.36    1.52
  -7  -5  10   -0.58    1.55
   7  -5 -10   -0.67    1.32
  -7   5  10    3.09    1.85
   8  -6  -8   13.60    1.60
  -8   6   8   12.26    2.14
  -8  -6   8   12.52    1.94
  -8  -6   8   10.86    1.45
   8   6  -8    7.48    1.90
   8   6  -8   10.79    1.46
  13  -5   7  184.03    8.36
 -13   5  -7  171.61    9.23
  13   5   7  187.15    9.11
 -13  -5  -7  194.77    8.52
  13   5   7  178.80    8.40
 -13  -5  -7  185.11    8.45
  -5   7  -5    0.07    1.03
  -5  -7  -5    0.47    1.12
  -5  -7  -5    1.01    1.70
   5  -7   5   -0.08    1.08
   5   7   5    0.77    1.30
  -5  -7  -5    0.45    1.22
  19   3  -9    0.99    1.27
  19  -3  -9   -0.24    1.10
 -19   3   9    1.24    1.75
  19   3  -9   -0.60    1.17
  -4  -6  -8   11.49    1.39
  -4  -6  -8   13.24    1.53
   4   6   8   10.85    1.88
  -4  -6  -8   16.23    2.26
  26   0   1   -0.75    1.17
  26   0   1   -1.69    1.56
  26   0   1    0.33    1.19
   9   3 -12    6.64    1.22
   9   3 -12    8.37    1.55
   9  -3 -12    5.94    1.41
   9   3 -12    7.95    1.31
  -9   3  12    9.02    2.03
  22   0   6  136.09    6.30
 -22   0  -6  127.48    6.23
  22   0   6  143.12    7.10
  24  -2   3    4.85    1.66
 -24   2  -3    1.73    1.62
  24   2   3    2.59    1.17
 -24  -2  -3    4.56    1.96
  24  -2   3    4.89    1.26
  24   2   3    3.58    1.17
 -24  -2  -3    2.59    1.19
  24   2   3    3.70    1.14
 -19  -5   5   47.41    3.92
  19   5  -5   50.51    2.88
  19   5  -5   50.43    2.82
  19   5  -5   50.98    3.43
 -16  -2  -9    0.73    1.20
  16   2   9   -0.49    1.21
 -16  -2  -9    2.21    1.79
  16  -2   9   -0.57    1.35
 -16  -2  -9   -1.38    1.40
  16  -2   9    1.18    1.08
 -16   2  -9    0.94    1.15
 -16   2  -9   -5.28    2.06
 -16  -2  -9    0.45    1.76
 -16   2  -9    1.04    1.09
  16   2   9    1.14    1.81
   8   6   7   12.41    1.44
   8   6   7   12.70    1.84
  -8  -6  -7   10.34    1.48
  -8  -6  -7   11.26    2.26
  -8  -6  -7   11.86    1.60
  16   6  -4   12.90    1.34
  16   6  -4   11.63    1.40
 -16  -6   4    8.17    2.15
 -16   6   4   11.63    2.29
  16   6  -4   12.00    2.04
 -16  -6   4   14.75    1.47
  18  -2   8   32.18    2.11
 -18  -2  -8   32.92    2.21
 -18  -2  -8   31.27    3.05
  18   2   8   32.08    2.19
 -18  -2  -8   31.94    2.28
 -18   2  -8   33.84    2.20
  18   2   8   31.33    2.08
 -21  -3  -5   -0.23    1.87
  21   3   5    4.20    1.12
 -21  -3  -5    2.34    1.23
  21   3   5    5.52    1.28
  21   3   5    3.77    1.05
  21  -3   5    4.52    1.32
  21  -3   5    4.58    1.24
 -21   3  -5    3.30    1.88
  -3   3 -12    7.52    1.47
  -3  -3 -12    8.55    1.33
   3   3  12    6.02    1.95
  -3  -3 -12    8.24    1.37
  -9  -1  13   -0.51    1.40
   9  -1 -13    0.18    1.13
   9   1 -13    1.85    1.16
  -9   1  13   -0.20    1.52
 -11   7   3   28.45    2.74
 -11  -7   3   28.88    2.04
 -11  -7   3   24.47    2.60
  -4   4 -11   82.77    4.40
  -4  -4 -11   85.60    4.29
  -4  -4 -11   84.29    4.42
  -4   4 -11   84.84    4.38
  -4  -4 -11   88.22    4.42
  -4  -4 -11   91.21    5.38
   4   4  11   93.72    5.23
   1   7  -6  129.06    6.21
   1   7  -6  133.44    7.06
   1  -7  -6  132.84    6.21
  -1  -7   6  138.94    6.26
  -1   7   6  142.45    6.85
   1  -7  -6  116.16    6.66
  17  -3 -10   59.39    3.33
 -17   3  10   58.81    4.10
  17   3 -10   63.36    3.40
  17   3 -10   61.67    3.32
  23   1  -8  386.55   16.61
 -23   1   8  384.12   17.36
  23  -1  -8  385.84   16.71
 -23  -1   8  355.53   17.76
  23   1  -8  387.51   16.76
  23   1  -8  381.82   16.65
  23  -1  -8  388.29   16.65
  23   1  -8  384.86   16.71
 -14  -6  -4   15.34    2.48
  14   6   4   15.52    1.75
  14   6   4   20.28    2.25
 -14  -6  -4   16.81    1.71
  14   6   4   15.81    1.63
 -14  -6  -4   14.58    1.64
  10   0 -13    3.23    1.26
 -10   0  13    0.92    1.50
  18   0 -11    0.42    1.17
 -18   0  11   -1.26    1.31
 -15   5  -6  103.17    6.13
  15   5   6  108.98    6.08
  15  -5   6  106.37    5.31
 -15  -5  -6  111.78    5.44
  15   5   6  117.50    5.39
 -15  -5  -6  112.60    5.45
  15   5   6  113.82    5.43
  16   6   2   93.52    4.68
  16   6   2   94.10    5.42
  16   6   2  102.59    4.81
 -16  -6  -2   92.05    5.77
 -16  -6  -2   91.37    4.70
 -17  -1  -9   46.53    3.55
  17   1   9   42.85    3.31
 -17  -1  -9   48.38    3.55
  17   1   9   48.01    2.64
  17   1   9   42.68    2.60
 -17  -1  -9   43.30    2.75
 -17  -1  -9   44.84    2.72
 -17   1  -9   41.95    3.61
 -17   1  -9   46.05    2.65
 -17   1  -9   45.15    2.77
   3   7  -6   48.70    2.85
   3   7  -6   50.21    3.68
  -3   7   6   54.50    3.53
  -3  -7   6   49.90    2.91
   3  -7  -6   48.84    2.78
  23   1   5   13.40    1.48
 -23  -1  -5   11.32    2.03
 -23  -1  -5   11.48    1.45
  23  -1   5    8.93    1.81
  23   1   5    8.61    1.29
 -23   1  -5    7.11    1.96
  14   4 -10    1.09    1.10
  14   4 -10    4.28    1.29
 -14  -4  10    1.42    1.88
  14  -4 -10    2.35    1.22
  14   4 -10    1.65    1.12
 -14   4  10    4.06    1.85
  14   4 -10    1.80    1.30
 -15  -5   8   98.71    4.67
 -15  -5   8   94.04    5.78
  15   5  -8   95.64    4.69
  15   5  -8   93.91    5.31
  15  -5  -8   95.70    4.71
  15   5  -8   95.45    4.69
   4   2 -13   24.92    1.91
   4  -2 -13   26.83    1.85
  -4  -2  13   29.79    2.47
   4   2 -13   21.46    1.93
   4  -2 -13   25.20    1.94
  -4   2  13   23.69    2.72
  22   0  -9    0.16    1.07
  22   0  -9   -0.09    1.13
  22   0  -9   -0.13    0.97
  12  -4   9    0.66    1.22
 -12   4  -9    0.43    1.18
 -12  -4  -9    0.10    1.30
 -12  -4  -9    0.45    1.29
 -12   4  -9    1.00    1.15
 -12  -4  -9    1.70    1.78
  12   4   9    1.90    1.47
  25   1  -6  204.24    9.20
 -25   1   6  194.87    9.82
 -25  -1   6  191.42   10.20
  25   1  -6  213.28    9.24
  25  -1  -6  216.01    9.14
  25   1  -6  202.10    9.16
  25   1  -6  209.75    9.19
 -25   1   6  202.72    9.99
  25  -1  -6  195.05    9.10
   2  -2 -13   17.31    1.66
   2   2 -13   19.09    1.74
   2  -2 -13   19.04    1.71
  -2   2  13   19.67    2.54
  -2  -2  13   21.08    2.23
   2   2 -13   20.38    1.79
  10   4 -11   40.11    2.37
  10   4 -11   35.37    2.32
  10  -4 -11   37.13    2.53
 -10   4  11   40.83    3.32
  10   4 -11   42.44    2.96
 -23  -3   6   23.50    2.92
  23   3  -6   22.29    1.80
 -23   3   6   21.49    2.55
   3   5  10  281.73   12.50
  -3  -5 -10  255.60   11.71
  -3  -5 -10  254.49   11.64
  -3  -5 -10  269.60   12.66
 -20  -4   7    7.04    2.24
 -20   4   7    3.54    1.85
  20   4  -7    5.64    1.41
  20   4  -7    4.04    1.24
  12  -6  -7    1.16    1.21
  12   6  -7    0.74    1.14
 -12  -6   7    0.50    1.13
  12   6  -7   -1.49    1.52
 -12  -6   7    3.63    1.95
 -12   6   7   -0.43    1.69
  11   5   8  104.23    5.00
  11  -5   8  101.53    4.95
 -11   5  -8  105.84    5.98
 -11   5  -8   97.76    4.93
 -11  -5  -8  106.73    6.21
 -11  -5  -8   94.31    5.03
 -11  -5  -8  102.66    5.00
  11   5   8  101.92    5.47
 -23  -3  -3    2.33    1.93
  23   3   3    4.81    1.21
  23  -3   3    1.75    1.18
 -23   3  -3    4.22    1.68
  23   3   3    3.68    1.23
  23   3   3    3.22    1.08
 -23  -3  -3    2.85    1.28
  -1  -7  -6   58.14    3.70
  -1   7  -6   58.76    3.99
   1   7   6   56.54    3.53
  -1  -7  -6   53.16    3.07
   1  -7   6   51.75    3.06
  -1   7  -6   56.08    3.05
 -19  -1  -8  143.33    7.90
  19  -1   8  153.90    7.17
  19  -1   8  164.87    8.03
 -19  -1  -8  150.97    7.20
  19   1   8  155.63    7.09
  19  -1   8  159.13    7.09
 -19   1  -8  147.30    8.14
 -19  -1  -8  154.81    8.12
 -19  -1  -8  157.12    7.14
  19   1   8  150.94    7.10
 -19   1  -8  154.88    7.16
  14   6  -6    2.43    1.18
 -14  -6   6    2.44    1.75
 -14  -6   6    0.99    1.05
  14   6  -6    4.98    1.75
 -14   6   6    2.61    1.71
  14   6  -6    1.45    1.12
 -18   4  -6   45.17    3.69
  18   4   6   46.51    2.88
  18  -4   6   52.42    2.91
  18   4   6   50.02    2.79
  18  -4   6   54.28    2.95
 -18  -4  -6   48.20    2.98
 -18  -4  -6   51.35    2.94
 -18  -4  -6   46.99    3.85
  17   5  -7   20.21    2.09
  17   5  -7   21.34    1.65
  17   5  -7   15.75    1.66
 -17  -5   7   17.68    2.55
  22   4   2  304.37   13.53
  22   4   2  325.88   14.35
 -22  -4  -2  299.78   13.54
 -22  -4  -2  315.99   14.74
  22  -4   2  301.75   13.42
  22   4   2  307.33   13.45
 -22   4  -2  261.14   14.12
  22   4   2  330.04   13.49
  22  -4   2  312.61   13.54
  -3   1 -13   31.11    2.28
  -3  -1 -13   33.70    3.10
  -3  -1 -13   29.45    2.27
  -3  -1 -13   36.96    2.30
   3   1  13   34.50    3.05
   3  -1  13   35.39    2.95
  -3   1 -13   35.19    2.32
  11   7   2   57.82    3.76
  11   7   2   54.43    3.22
 -11  -7  -2   48.65    3.86
 -11  -7  -2   53.63    3.15
  11   7   2   53.41    2.99
 -11  -7  -2   60.02    3.15
  -6   2  13   60.18    4.16
  -6  -2  13   59.10    3.76
   6   2 -13   59.41    3.23
   6  -2 -13   60.57    3.32
   6   2 -13   59.82    3.26
  26   0  -5    0.59    1.01
  26   0  -5   -0.38    1.06
  26   0  -5   -0.53    1.00
 -26   0   5    2.93    1.59
 -14  -2 -10   71.14    3.87
 -14  -2 -10   75.25    4.81
 -14   2 -10   74.25    3.86
  14   2  10   77.95    4.60
 -14  -2 -10   67.41    4.46
 -14   2 -10   81.83    4.82
 -14   2 -10   74.67    3.82
  14  -2  10   67.80    3.79
 -15   1 -10   25.91    2.01
 -15  -1 -10   21.68    1.96
 -15  -1 -10   25.76    2.62
  15  -1  10   25.49    2.67
  15   1  10   21.91    2.53
 -15   1 -10   20.94    2.63
 -15  -1 -10   29.87    2.68
 -15  -1 -10   21.00    1.90
  15  -1  10   25.22    1.96
 -15   1 -10   21.01    1.81
  22   4  -5    1.72    1.44
 -22   4   5   -1.12    1.75
  22   4  -5    1.56    1.24
  22   4  -5    0.41    1.12
   4   0  13    0.21    1.56
  -4   0 -13    0.18    1.22
  -4   0 -13    1.30    1.30
  -4   0 -13   -0.21    1.52
  -5   7   6   30.38    2.68
   5   7  -6   30.77    2.16
 -21   3   8    2.11    1.65
  21   3  -8    6.87    1.40
 -21  -3   8    5.09    2.12
  21  -3  -8    4.87    1.15
  21   3  -8    6.24    1.43
  21   3  -8    5.42    1.26
  15   1 -12  157.49    7.40
  15   1 -12  159.66    7.39
 -15   1  12  161.40    8.09
   0  -2 -13   80.26    4.01
   0   2 -13   81.32    4.12
   0   2 -13   84.84    4.18
   0  -2 -13   81.07    4.11
   0  -2 -13   74.83    4.02
   0  -2  13   74.61    4.67
   0   2  13   75.94    4.92
   0  -2 -13   82.49    5.07
  19  -5   3  113.64    5.56
 -19  -5  -3  116.02    5.63
 -19  -5  -3  117.79    5.59
  19   5   3  117.70    5.58
  19  -5   3  112.09    5.43
  19   5   3  126.61    5.66
 -19   5  -3  102.47    6.19
  -9   3 -11    5.37    1.32
   9  -3  11    5.79    1.42
   9   3  11    6.91    1.67
  -9  -3 -11    8.97    2.24
  -9   3 -11    4.59    1.44
  -9   3 -11    3.29    1.82
   9   3  11   11.34    2.05
  -9  -3 -11    6.75    1.42
 -26  -2   2   98.92    6.06
  26   2  -2  108.42    5.12
  26  -2  -2  105.44    5.04
  25  -1   3    9.43    1.80
  25  -1   3   12.09    1.47
 -25  -1  -3   10.76    1.93
  25   1   3    9.00    1.33
  25   1   3   10.48    1.44
 -25   1  -3    9.83    2.27
  25   1   3   11.24    1.31
  20   2   7   59.53    3.15
  20   2   7   58.55    3.21
 -20  -2  -7   55.89    4.08
 -20  -2  -7   58.59    3.21
 -20   2  -7   48.86    4.15
 -20  -2  -7   54.13    3.26
  20  -2   7   67.72    4.07
  20  -2   7   61.73    3.23
  13   5  -9    3.72    1.15
  13   5  -9    3.79    1.54
 -13  -5   9    1.43    1.08
  13   5  -9    3.15    1.13
 -13  -5   9    0.69    1.76
  13  -5  -9    2.31    1.13
   9  -5 -10  245.86   11.03
   9  -5 -10  247.51   11.64
   9   5 -10  242.19   10.91
  -9  -5  10  241.83   11.85
  -9   5  10  264.41   11.95
  -9  -5  10  243.53   10.93
   9   5 -10  238.87   11.62
  26  -2  -1   17.48    1.57
 -26   2   1   14.49    1.98
  26   2  -1   16.14    1.55
 -26  -2   1   12.98    2.20
  -9  -7   5    2.19    1.58
   9   7  -5    3.47    1.29
  -9  -7   5    0.88    1.19
  -9   7   5    2.18    1.75
   9  -7  -5    2.71    1.18
 -17  -3  -8   39.82    2.39
  17   3   8   31.57    2.29
 -17   3  -8   34.18    2.21
 -17  -3  -8   33.49    3.21
 -17  -3  -8   34.29    2.40
  17  -3   8   30.95    2.22
  17  -3   8   34.18    2.35
   9  -1  12  113.14    5.70
  -9  -1 -12  125.25    6.76
  -9  -1 -12  123.54    5.85
  -9   1 -12  127.91    5.87
  -9  -1 -12  120.36    6.29
  -9   1 -12  121.80    6.49
  -9   1 -12  121.95    6.42
  -9  -1 -12  122.50    5.86
   9   1  12  105.70    6.49
   9   1  12  124.09    6.43
  17   5   5    9.45    1.48
 -17   5  -5    7.99    1.88
  17   5   5    8.72    1.44
 -17  -5  -5    8.63    1.44
  17  -5   5   10.11    1.40
  17   5   5   11.07    1.96
 -15   3  -9   27.87    2.03
 -15   3  -9   32.35    2.19
 -15  -3  -9   29.70    3.11
 -15   3  -9   34.27    3.14
  15  -3   9   29.07    2.07
 -15  -3  -9   29.59    2.23
  15   3   9   30.36    2.17
 -26  -2   3   20.72    2.64
  26  -2  -3   21.88    1.66
  26   2  -3   22.38    2.04
  26   2  -3   21.54    1.81
  26   2  -3   20.73    1.78
  26   2  -3   20.67    1.80
  -3  -7  -6    3.41    1.30
   3  -7   6    4.73    1.29
  -3   7  -6    2.55    1.21
  -3  -7  -6    4.17    1.62
  25   3  -2   87.48    4.83
 -25  -3   2   86.87    5.39
  25   3  -2   85.49    4.33
  25   3  -2   84.04    4.28
  15  -3 -11   29.06    2.20
 -15   3  11   31.40    2.95
  15   3 -11   33.24    2.18
  15   3 -11   29.18    2.18
 -11  -7   4  137.73    6.29
 -11   7   4  139.61    7.14
  11   7  -4  128.30    6.22
 -11  -7   4  121.76    6.96
  21   5  -1   13.76    1.58
  21  -5  -1   12.62    1.44
  21   5  -1   12.72    1.91
 -21  -5   1   13.82    1.57
  21   5  -1   13.91    1.43
  25   3  -1   43.23    2.73
  25  -3  -1   50.53    2.68
  25   3  -1   50.05    2.81
  25   3  -1   46.99    3.30
  25   3  -1   47.97    2.77
  25  -3  -1   45.26    2.77
 -25  -3   1   51.77    3.84
  26   0   2   63.56    3.98
  26   0   2   62.56    3.42
 -21  -5   2  109.52    5.44
  21   5  -2  116.78    5.48
  21  -5  -2  110.67    5.35
  21   5  -2  118.48    6.14
  21   5  -2  113.30    5.37
 -10   6   8   41.80    3.33
  10  -6  -8   36.46    2.52
  10   6  -8   44.85    2.57
  10   6  -8   41.24    3.21
 -10  -6   8   39.79    2.49
 -10  -6   8   36.50    3.17
   9  -7   4   24.06    1.77
   9   7   4   26.64    1.85
  -9  -7  -4   25.46    1.93
  -9  -7  -4   20.73    2.69
   9   7   4   24.33    2.38
   9   7   4   24.06    2.07
   8   2 -13   11.31    1.39
  -8   2  13   16.54    2.32
   8   2 -13   10.89    1.39
   8  -2 -13    9.19    1.51
  14   2 -12   84.66    4.37
  14   2 -12   87.52    4.38
 -14   2  12   87.45    5.16
 -11   3  12  124.20    6.68
  11   3 -12  126.35    5.79
  11   3 -12  113.47    5.70
 -21  -1  -7   13.04    2.12
  21  -1   7   14.80    2.20
  21  -1   7   17.74    1.73
  21   1   7   15.10    1.50
  21   1   7   12.02    2.14
 -21  -1  -7   17.75    1.70
  21   1   7   13.47    1.54
 -21   1  -7   15.66    1.56
  21  -1   7   18.24    1.58
  26   2   0    8.33    1.36
  26   2   0    6.99    1.35
  26   2   0    9.74    1.38
 -26   2   0    9.11    1.88
 -26  -2   0    8.52    2.15
  26  -2   0    7.62    1.35
   6   6   8   19.60    2.04
  -6  -6  -8   21.45    1.97
   6   6   8   23.16    2.27
  -6  -6  -8   24.25    1.82
  -6  -6  -8   27.57    2.88
  16   6  -5    6.75    1.81
  16   6  -5    6.97    1.32
 -16   6   5    8.60    2.16
 -16  -6   5    8.71    1.30
 -16  -6   5    9.10    2.10
  16   6  -5    7.68    1.37
  -2   6   9   59.69    3.81
   2  -6  -9   55.02    3.76
   2  -6  -9   51.98    2.97
   2  -6  -9   51.02    3.17
  -7  -7  -5   32.26    3.01
  -7  -7  -5   31.56    2.20
  -7  -7  -5   30.16    2.30
   7   7   5   34.17    2.16
   7  -7   5   34.66    2.20
   7   7   5   37.47    2.74
 -16   0  12   78.46    4.57
  16   0 -12   77.77    4.05
  16   0 -12   79.03    4.11
 -11   1  13   25.26    2.56
 -11  -1  13   19.95    2.21
  11   1 -13   22.77    1.90
  11  -1 -13   22.92    1.92
  13   7  -1    3.31    1.74
 -13  -7   1    4.46    1.29
  13   7  -1    5.09    1.23
 -13  -7   1    6.20    1.93
  25   3  -3    3.41    1.23
  25   3  -3    6.14    1.40
 -25  -3   3    1.22    1.89
  25   3  -3    5.24    1.31
   5   3  12  260.02   12.08
  -5  -3 -12  245.80   11.13
  -5  -3 -12  244.48   11.20
  -5  -3 -12  274.26   12.38
  -5   3 -12  247.23   11.20
 -19  -3  -7   83.13    4.35
 -19   3  -7   85.76    5.33
  19   3   7   85.98    4.35
 -19  -3  -7   81.32    4.39
 -19  -3  -7   92.20    5.50
  19  -3   7   90.65    4.35
  19   3   7   84.17    4.20
   4  -6  -9   77.61    4.60
  -4   6   9   78.95    4.73
   4   6  -9   65.54    4.62
   4  -6  -9   78.42    4.11
   4   6  -9   74.28    3.95
  -4  -6   9   78.43    3.99
  21   5   0    5.40    1.37
  21  -5   0    2.73    1.21
  21   5   0    5.45    1.69
  21   5   0    4.98    1.13
 -21  -5   0    3.25    1.31
  -8  -2 -12  155.79    6.88
   8  -2  12  134.81    6.74
  -8   2 -12  148.74    6.87
   8   2  12  147.94    7.38
   8   2  12  152.44    7.76
  -8  -2 -12  145.50    7.80
  -8   2 -12  136.33    6.84
  -8   2 -12  150.27    7.59
 -16  -6  -3   39.35    2.54
  16   6   3   40.40    3.13
  16   6   3   35.39    2.44
 -16  -6  -3   39.44    3.48
  16   6   3   39.05    2.55
   9   5   9   -0.18    1.38
  -9  -5  -9    0.49    1.86
   9  -5   9    1.58    1.32
  -9  -5  -9   -0.09    1.26
   9   5   9    0.09    1.22
  -9  -5  -9    0.20    1.38
  -9   5  -9    0.09    1.26
  -9  -5  -9   -1.04    1.30
   7  -7  -6    6.26    1.39
   7   7  -6    4.56    1.29
  -7   7   6    8.33    1.83
  -7  -7   6    5.29    1.38
  13   7   0   19.31    2.34
  13   7   0   21.57    1.72
 -13  -7   0   22.07    2.63
 -13  -7   0   18.66    1.82
  13   7   0   19.22    1.94
 -13  -7   0   22.28    1.91
 -18   0  -9   -1.69    1.22
  18   0   9   -0.33    1.16
  18   0   9   -0.79    1.82
 -18   0  -9    1.28    1.30
 -18   0  -9   -1.11    1.83
 -10  -4 -10  154.25    7.06
 -10  -4 -10  145.75    8.14
 -10   4 -10  164.75    8.08
 -10  -4 -10  148.55    7.01
  10   4  10  161.07    7.81
 -10   4 -10  145.12    7.02
 -10   4 -10  145.36    7.06
 -24   2   7   -0.60    1.54
  24   2  -7    0.64    1.18
  24   2  -7    0.96    1.21
  24   2  -7    0.34    1.19
  24  -2  -7    0.22    1.01
  25   3   0   58.63    3.11
  25  -3   0   57.38    3.15
  25   3   0   51.10    3.61
  25   3   0   60.42    3.15
  25   3   0   58.01    3.09
  25  -3   0   52.27    2.99
 -25  -3   0   58.02    4.14
 -25   3   0   42.61    3.57
  -2  -2 -13   16.42    1.59
  -2   2 -13   15.02    1.73
  -2  -2 -13   16.13    1.61
  -2   2 -13   17.37    1.79
  -2  -2 -13   19.01    2.46
  -2  -2 -13   17.69    1.73
   0   8   0  896.13   39.62
   0  -8   0  925.44   38.98
   0  -6  -9    6.89    1.77
   0   6   9    6.35    1.75
   0  -6  -9    7.98    1.36
 -12   0  13    0.18    1.53
  12   0 -13   -0.09    1.19
 -19   5   6    1.62    1.79
  19   5  -6    0.69    1.20
 -19  -5   6   -0.50    2.05
  19   5  -6   -0.17    1.41
  19   5  -6    0.58    1.14
  -6  -4 -11   21.18    1.78
   6   4  11   13.73    2.24
  -6   4 -11   18.20    1.77
  -6  -4 -11   19.29    1.85
  -6   4 -11   17.17    1.77
  -6  -4 -11   13.05    1.70
  18   6  -1   12.80    1.33
 -18  -6   1   13.96    2.41
  18  -6  -1   12.18    1.42
  18   6  -1   13.97    2.13
  18   6  -1   14.27    1.57
 -18  -6   1   12.92    1.50
 -18  -6   1   11.56    1.61
  21   5  -3   32.10    2.77
  21   5  -3   29.74    2.22
 -21  -5   3   33.42    3.25
  21   5  -3   35.94    2.21
 -21  -5   3   33.78    2.24
  27  -1  -2   14.41    1.47
  27   1  -2   13.67    1.58
 -27  -1   2   15.64    2.24
  27   1  -2   13.22    1.55
  27   1  -2   14.04    1.45
  -5  -5 -10   12.85    1.65
  -5  -5 -10   10.86    2.32
  -5  -5 -10   14.92    1.54
  -5  -5 -10   12.01    1.71
   5   5  10   12.87    2.08
 -13  -7   2   30.34    2.16
 -13  -7   2   29.83    2.94
 -13   7   2   27.53    2.77
 -24   0   8   74.00    4.88
  24   0  -8   75.30    3.92
  24   0  -8   80.87    3.85
  24   0  -8   75.05    3.95
 -10   0 -12   41.89    3.28
 -10   0 -12   44.58    2.75
  10   0  12   42.24    2.54
 -10   0 -12   44.20    3.24
 -13   1 -11    0.18    1.25
  13   1  11    0.57    1.68
 -13   1 -11    0.47    1.31
 -13   1 -11    1.88    1.81
 -13  -1 -11    0.38    1.23
 -13  -1 -11    1.50    1.67
  13   1  11    1.07    1.11
 -13  -1 -11    2.48    1.58
  13  -1  11    0.81    1.26
  18   6  -2   30.47    2.91
 -18  -6   2   38.27    3.43
 -18  -6   2   36.84    2.49
  18   6  -2   39.02    2.29
  18   6  -2   39.24    2.45
 -18  -6   2   41.13    2.43
 -27  -1   1    2.71    1.70
  27   1  -1    0.42    1.21
  27   1  -1   -1.44    1.10
  27  -1  -1   -0.08    1.16
  11   7   3    3.69    1.65
 -11  -7  -3    4.87    1.31
 -11  -7  -3    3.44    2.07
 -11  -7  -3    6.50    1.46
  11   7   3    4.50    1.20
 -26  -2   4  214.53   11.00
  26   2  -4  225.64    9.96
  26   2  -4  224.06    9.95
  26   2  -4  218.58    9.94
   0  -8  -1    1.03    1.19
   0   8   1    1.18    1.22
   0   8  -1    2.92    1.53
   0  -8   1    4.29    1.27
   2   8   0   13.18    1.96
  -2   8   0   15.98    1.96
   2   8   0   18.07    1.60
   2  -8   0   14.52    1.52
  -2  -8   0   14.88    1.60
 -13   3 -10    2.72    1.34
 -13  -3 -10    3.52    1.40
 -13  -3 -10    1.60    1.39
 -13   3 -10    1.84    1.24
  13   3  10    1.51    1.24
  13  -3  10    3.67    1.35
 -13   3 -10    0.66    1.85
  13   3  10    0.93    1.58
 -13  -3 -10    0.71    1.54
 -13  -3 -10    0.24    1.87
  13   3  10    2.49    1.67
  20   4   5    9.04    1.37
 -20  -4  -5   10.05    1.58
 -20   4  -5   12.62    2.24
  20   4   5    8.12    1.43
 -20  -4  -5    5.43    1.32
  20  -4   5    7.52    1.42
 -20  -4  -5    8.56    2.28
 -12  -6  -6    0.58    1.32
  12   6   6    0.35    1.20
 -12  -6  -6    1.10    1.30
  12  -6   6   -0.52    1.16
  12   6   6    0.36    1.43
 -12  -6  -6   -1.49    1.93
  12   6   6    1.42    1.37
 -16   0 -10  189.60    8.67
  16   0  10  196.20    9.47
 -16   0 -10  201.19    9.66
 -16   0 -10  191.01    8.72
 -16   0 -10  174.61    9.26
 -18  -6   0  117.16    6.53
 -18  -6   0  106.80    5.35
  18  -6   0  103.94    5.21
  18   6   0  112.92    5.32
  18   6   0  104.02    6.00
 -18  -6   0  112.66    5.32
  12  -4 -11   54.93    3.20
 -12   4  11   55.39    3.98
  12   4 -11   56.22    3.58
 -12  -4  11   52.60    3.02
  12   4 -11   56.51    3.09
  12   4 -11   57.63    3.04
  12   4 -11   54.13    3.07
 -12  -2 -11   13.24    1.63
 -12  -2 -11   11.07    2.21
  12   2  11   11.46    2.13
 -12   2 -11    9.15    1.52
 -12   2 -11   10.39    2.10
 -12   2 -11   11.63    1.49
  12  -2  11    7.55    1.41
 -12  -2 -11    7.31    1.81
 -12  -2 -11   10.64    1.60
  12   2  11    9.72    2.01
  27  -1  -3  116.26    5.46
  27   1  -3  115.92    5.52
  27   1  -3  115.49    5.48
 -27  -1   3  112.18    6.37
  27  -1  -3  114.31    5.48
  27   1  -3  113.44    5.50
 -24   2  -4  163.04    8.56
  24   2   4  154.68    7.49
  24  -2   4  169.45    8.21
 -24  -2  -4  170.74    8.57
 -24  -2  -4  162.31    7.53
  24   2   4  165.48    7.49
  24  -2   4  166.90    7.58
  24   2   4  158.11    7.51
  24  -2   4  168.99    7.56
   2   8  -1   46.42    3.42
   2  -8  -1   49.55    2.83
  -2  -8   1   50.28    2.88
  -2   8   1   47.94    3.25
  -5  -1 -13    0.67    1.78
  -5   1 -13   -0.67    1.42
  -5   1 -13   -1.38    1.35
   5  -1  13    3.33    1.73
  -5  -1 -13    1.06    1.26
   5   1  13   -0.22    1.89
  -5  -1 -13   -1.79    1.28
  20   0   8  982.47   41.67
 -20   0  -8  964.90   41.91
  20   0   8  955.36   40.71
 -20   0  -8  971.68   40.84
  20   0   8  940.48   40.79
 -20   2  10    3.98    1.68
  20  -2 -10    2.96    1.24
  20  -2 -10    3.64    1.13
  22   4   3   11.78    1.36
  22  -4   3   14.96    1.61
  22   4   3   13.43    1.43
  22   4   3   13.61    1.52
  22   4   3   10.85    2.09
  22   4   3   12.91    1.58
 -22  -4  -3   11.04    2.37
 -22  -4  -3   14.45    1.70
  22  -4   3   14.72    1.48
 -22   4  -3   11.08    2.05
   6  -6  -9    2.48    1.47
   6  -6  -9   -0.53    1.49
  -6   6   9    2.28    1.77
  -6  -6   9    1.44    1.22
   6   6  -9    1.01    1.66
  -2   8  -1    6.29    1.58
  -2  -8  -1    6.11    1.36
   2   8   1    3.33    1.49
   2  -8   1    5.08    1.26
   2   8   1    4.84    1.32
 -24   0  -5    0.49    2.02
  24   0   5   -0.35    1.31
  24   0   5    0.76    1.60
 -13  -7  -1    0.37    1.33
  13   7   1   -1.21    1.46
 -13  -7  -1    0.94    1.22
  13   7   1    1.46    1.13
  13   7   1    0.58    1.56
 -13  -7  -1    1.16    1.81
  26   0  -6   72.99    3.76
  26   0  -6   69.69    3.75
  26   0  -6   74.46    3.76
  26   0  -6   76.80    3.77
 -26   0   6   81.06    4.80
  21  -1 -10  208.95    9.42
  21   1 -10  211.34    9.48
  21   1 -10  208.98    9.36
  21  -1 -10  206.29    9.47
  21   1 -10  209.93    9.52
 -21   1  10  214.85   10.13
 -10  -6  -7   19.16    1.82
  10   6   7   20.88    1.79
  10   6   7   15.28    2.02
 -10  -6  -7   19.60    2.70
 -25   1   7    2.73    1.38
  25   1  -7    4.79    1.16
 -25   1   7    7.73    1.58
  25   1  -7    4.24    1.28
  25   1  -7    4.00    1.20
  25  -1  -7    4.41    1.09
  25   1  -7    4.85    1.30
 -25  -1   7    0.49    1.87
  25  -1  -7    2.24    1.10
  25   3  -4   60.18    3.29
  25   3  -4   60.16    3.63
 -25  -3   4   54.76    4.19
  26   2   1   26.35    1.97
 -26   2  -1   23.98    2.62
  26   2   1   26.74    2.03
 -26  -2  -1   29.37    2.92
  26   2   1   27.83    2.00
  26  -2   1   28.25    1.99
  -5   7  -6    1.03    1.11
  -5  -7  -6    2.08    1.15
   5   7   6    0.77    1.24
  -5  -7  -6    2.14    1.73
   5  -7   6    1.93    1.20
  -5  -7  -6    1.69    1.29
 -22   4   6  184.25    9.19
  22   4  -6  181.50    8.18
  22   4  -6  170.31    8.56
  22   4  -6  176.66    8.12
   4  -4 -12  237.04   11.40
   4  -4 -12  229.27   10.34
  -4   4  12  235.91   11.41
  22  -2   6  191.11    8.40
  22  -2   6  180.85    9.08
  22  -2   6  176.21    8.33
 -22  -2  -6  185.93    9.37
  22   2   6  174.83    8.30
 -22  -2  -6  179.03    8.38
 -22   2  -6  185.13    9.50
  22   2   6  192.32    8.35
   2  -4 -12   26.44    2.09
   2  -4 -12   36.34    3.15
   2   4 -12   29.68    2.23
   2  -4 -12   31.80    2.33
  -2   4  12   32.71    3.01
  14  -6   5    8.98    1.32
 -14  -6  -5    5.44    1.46
  14   6   5    5.88    1.69
  14   6   5    3.38    1.30
 -14  -6  -5    6.05    2.15
  14   6   5    5.25    1.51
 -14  -6  -5    5.65    1.42
 -19   1  11  242.84   11.53
  19  -1 -11  245.61   10.88
  19  -1 -11  239.13   10.80
  19   1 -11  242.25   10.85
 -21  -5  -1   11.86    1.42
  21   5   1    8.91    1.24
  21   5   1    6.37    1.85
 -21   5  -1    8.96    1.69
  21  -5   1   10.79    1.51
  21   5   1   10.37    1.50
 -21  -5  -1   11.02    1.54
 -27  -1   0    8.52    1.90
  27  -1   0    4.69    1.30
  27   1   0    5.23    1.20
  18   4  -9    6.52    1.16
  18   4  -9    3.18    1.22
  18   4  -9    4.31    1.35
 -18  -4   9    8.24    2.29
 -18   4   9    6.98    2.11
  18  -4  -9    7.40    1.29
  18   4  -9    6.81    1.49
 -23   3   7    1.75    1.81
 -23  -3   7    1.83    2.20
  23   3  -7   -1.34    1.21
 -18  -6   3   22.72    1.82
 -18  -6   3   28.83    3.00
  18   6  -3   25.44    1.94
  18   6  -3   26.72    2.55
  18   6  -3   21.92    1.78
 -18   6   3   30.36    2.90
   6   0  13    0.21    1.60
  -6   0 -13   -0.73    1.31
  -6   0 -13    1.47    1.73
   2   6   9   51.17    3.58
  -2  -6  -9   52.15    3.81
  -2  -6  -9   48.54    3.05
  -2  -6  -9   48.41    2.94
 -13  -7   3   57.11    4.08
 -13   7   3   61.45    4.12
 -13  -7   3   58.46    3.29
 -11  -5  10   78.75    4.07
 -11  -5  10   78.42    5.02
  11   5 -10   83.20    4.02
  11   5 -10   84.29    4.09
  11  -5 -10   69.81    4.12
  11  -5 -10   81.90    4.21
  11   5 -10   79.78    4.72
 -11   5  10   80.15    5.01
  23   3   4  120.76    5.72
 -23  -3  -4  124.81    6.92
  23  -3   4  126.75    5.85
 -23  -3  -4  117.79    5.84
  23   3   4  119.60    5.76
 -23   3  -4  119.73    6.76
  23  -3   4  119.59    5.83
  23   3   4  125.38    5.85
  10   2 -13    1.65    1.18
  10  -2 -13   -0.19    1.19
  10   2 -13   -0.61    1.02
 -10   2  13   -1.94    1.80
  10   2 -13   -0.09    1.18
  18   2 -11  100.82    5.16
  18  -2 -11  107.73    5.08
  18   2 -11  102.96    5.12
 -18   2  11  104.85    5.88
  18  -2 -11  104.62    5.16
   0  -8   2    0.70    1.15
   0  -8  -2   -0.35    1.14
   0   8   2    1.14    1.28
   0   8  -2   -0.19    1.46
   0   8  -2    0.08    1.06
   4  -8   0  248.11   10.90
  -4  -8   0  259.52   11.03
   4   8   0  246.93   11.68
   4   8   0  235.59   10.93
  -4   8   0  234.48   11.47
  25   3   1   38.42    2.50
  25   3   1   41.64    2.48
  25  -3   1   42.40    2.47
  25   3   1   39.92    2.51
  25  -3   1   38.75    2.54
 -25   3  -1   34.88    3.08
 -25  -3  -1   42.37    2.49
 -25  -3  -1   40.71    3.51
 -21   5   4   23.18    2.66
  21   5  -4   19.54    1.70
  21   5  -4   21.22    2.25
 -21  -5   4   15.50    2.56
  21   5  -4   18.18    1.74
   2  -8  -2  742.16   31.42
   2   8  -2  726.27   32.19
  -2   8   2  696.91   31.91
  -2  -8   2  740.90   31.46
   2   8  -2  748.07   31.40
   4   8  -1   33.95    2.83
  -4   8   1   27.63    2.50
   4   8  -1   34.42    2.26
  -4  -8   1   37.03    2.34
   4  -8  -1   32.32    2.16
  22   2  -9   14.63    1.70
  22   2  -9   13.96    1.51
  22  -2  -9   17.56    1.63
  22   2  -9   16.69    1.68
  22  -2  -9   15.29    1.45
 -22   2   9   16.07    2.20
 -22  -2   9   13.50    2.50
 -18  -6  -1    2.18    1.37
  18  -6   1    1.48    1.22
  18   6   1    0.18    1.21
 -18  -6  -1    2.52    1.96
 -18  -6  -1    1.00    1.19
   6  -4 -12    3.02    1.77
   1   7  -7   72.15    3.76
  -1   7   7   65.72    4.24
   1   7  -7   76.74    4.67
  -1  -7   7   72.12    3.79
   1  -7  -7   68.39    4.30
   1  -7  -7   71.25    3.74
  14  -6  -7    8.99    1.30
  14   6  -7    9.34    1.44
  14   6  -7   10.58    1.34
 -14  -6   7    9.40    1.45
 -14  -6   7    9.97    2.06
 -14   6   7   12.49    2.14
  14   6  -7   12.91    1.95
  27  -1  -4   35.05    2.23
  27   1  -4   36.63    2.29
  27   1  -4   32.17    2.24
  27   1  -4   36.29    2.29
 -27  -1   4   40.22    3.22
  27  -1  -4   31.57    2.18
  19  -5   4  192.51    9.09
  19  -5   4  198.53    8.99
 -19  -5  -4  203.85    9.17
 -19  -5  -4  208.95    9.13
  19   5   4  205.59    9.13
 -19   5  -4  186.97    9.88
  19   5   4  202.09    9.08
  19   5   4  222.51   10.03
   3  -7  -7    3.39    1.19
   3   7  -7    2.62    1.29
  -3   7   7    2.97    1.55
  11   7  -5   44.18    3.36
 -11   7   5   45.32    3.39
 -11  -7   5   38.43    2.56
 -11  -7   5   40.30    3.21
   0   4  12   49.42    3.76
   0   4 -12   51.07    3.03
   0  -4 -12   50.35    2.95
   0  -4 -12   48.65    3.05
   0   4 -12   48.59    2.99
   0  -4 -12   56.67    3.97
  16   4 -10   40.17    2.37
  16   4 -10   41.25    2.48
 -16   4  10   41.45    3.36
  16   4 -10   35.70    2.76
 -16  -4  10   41.23    3.59
  16   4 -10   38.97    2.50
  16  -4 -10   37.11    2.49
 -24  -4   2   60.30    3.30
  24   4  -2   63.72    3.34
  24  -4  -2   59.39    3.27
 -24  -4   2   58.42    4.40
  24   4  -2   66.39    3.98
   2  -8   2  181.46    8.46
  -2   8  -2  201.14    9.30
  -2  -8  -2  182.62    8.39
   2   8   2  183.41    9.06
  -2  -8  -2  189.47    8.52
  24   4  -1   21.03    1.86
 -24  -4   1   21.59    2.67
 -24  -4   1   19.43    1.76
  24  -4  -1   20.30    1.75
  24   4  -1   19.06    1.71
  24   4  -1   25.29    2.40
  -4  -8  -1  188.81    8.58
   4  -8   1  194.97    8.49
  -4   8  -1  184.38    9.15
   4   8   1  181.56    8.55
  -4  -8  -1  184.23    8.49
   4   8   1  186.65    9.23
 -21  -3  -6  317.48   13.63
 -21  -3  -6  288.19   13.50
  21  -3   6  317.25   13.57
 -21   3  -6  333.06   14.76
  21   3   6  304.17   13.46
  21  -3   6  310.64   13.55
 -21  -3  -6  302.90   14.71
  21   3   6  301.82   13.54
 -20   4   8    2.75    1.70
  20   4  -8    1.26    1.24
  20  -4  -8    2.09    1.12
 -20  -4   8    2.38    2.11
  20   4  -8    3.88    1.40
 -25  -1  -4   -0.41    1.56
  25  -1   4    0.35    1.26
  25   1   4    0.38    1.04
 -25   1  -4    1.44    1.81
  25  -1   4    1.61    1.58
  25   1   4    0.87    1.21
 -14   0 -11   -1.43    1.37
 -14   0 -11    0.39    1.43
 -14   0 -11   -0.09    1.21
 -14   0 -11    3.95    1.86
  14   0  11    2.21    1.30
  14   0  11    1.78    1.86
  -9   7   6  138.66    6.96
  -9  -7   6  130.82    6.04
  -9  -7   6  114.41    6.61
   9   7  -6  133.46    6.97
   9   7  -6  125.32    6.02
   9  -7  -6  119.77    6.00
 -23   1   9    1.26    1.42
 -23  -1   9    2.03    2.00
  23   1  -9    3.97    1.12
  23   1  -9    2.91    1.34
  23  -1  -9    3.26    1.20
  23   1  -9    1.40    1.23
  23  -1  -9    4.47    1.25
   3  -5 -11  122.39    6.58
  -3   5  11  118.63    6.54
   3  -5 -11  113.59    5.54
  26   0   3   -0.18    1.58
  26   2  -5   15.10    1.55
  26   2  -5   13.51    1.57
 -26   2   5   12.81    2.08
 -26  -2   5   20.14    2.61
  26   2  -5   12.29    1.58
  -4  -2 -13   84.01    4.49
  -4   2 -13   85.00    4.52
  -4  -2 -13   91.50    5.52
  -4  -2 -13   92.81    4.49
  23   1   6    0.99    1.10
  23   1   6   -0.80    1.82
  23  -1   6    1.93    1.67
 -23  -1  -6    0.18    1.21
  23   1   6    1.64    1.21
  23  -1   6    1.67    1.19
 -23  -1  -6    2.07    1.62
 -23   1  -6   -0.24    1.84
  -1  -7  -7    4.55    1.68
   1   7   7    4.45    1.58
   1  -7   7    5.75    1.40
  -1  -7  -7    4.66    1.33
  -1   7  -7    3.69    1.28
  -8   6   9   18.09    2.34
   8  -6  -9   12.85    1.86
  -8  -6   9   12.40    1.58
  -8  -6   9   11.67    2.01
   8   6  -9   11.49    2.02
   8   6  -9   12.81    1.60
   8  -6  -9   13.59    1.70
 -17   5   8   22.38    2.76
  17  -5  -8   27.67    1.96
  17   5  -8   28.05    2.51
  17   5  -8   27.30    1.96
  17   5  -8   27.30    2.00
 -17  -5   8   22.10    3.02
   4  -8  -2    4.79    1.20
  -4  -8   2    6.96    1.38
   4   8  -2    6.33    1.80
   4   8  -2    6.83    1.35
  12   6  -8   49.60    2.91
 -12  -6   8   51.63    3.79
  12   6  -8   51.35    3.59
  12  -6  -8   45.57    2.85
 -12   6   8   54.96    3.87
 -12  -6   8   50.60    2.90
 -13  -7  -2  156.27    7.28
 -13  -7  -2  155.50    7.26
 -13  -7  -2  154.04    8.26
  13   7   2  159.94    7.99
  13   7   2  151.51    7.16
  -1   5  11   42.25    3.28
   1  -5 -11   35.68    2.46
   1  -5 -11   28.70    2.23
   1  -5 -11   35.10    3.16
   3  -3 -13   18.28    1.76
   3   3 -13   16.38    1.79
   3   3 -13   17.62    1.77
   3  -3 -13   19.84    2.58
   3  -3 -13   18.75    1.66
  16  -4   8    9.09    1.42
 -16  -4  -8    3.85    2.08
 -16   4  -8    3.25    2.01
  16   4   8   10.45    1.55
 -16   4  -8    5.40    1.29
 -16  -4  -8    8.23    1.45
  16  -4   8    5.38    1.45
  24  -4  -3    7.56    1.26
  24   4  -3    9.65    1.75
  24   4  -3   10.65    1.47
 -24  -4   3   13.31    2.39
 -24  -4   3   11.62    1.41
 -15  -5  -7   10.84    1.58
  15   5   7   11.46    1.64
 -15   5  -7   11.11    2.20
  15  -5   7   15.11    1.65
 -15  -5  -7   11.87    1.69
   5  -5 -11   54.12    3.74
  -5   5  11   50.66    3.66
   5  -5 -11   45.33    3.04
 -22   0  -7   -0.61    1.23
 -22   0  -7   -1.69    2.09
  22   0   7   -0.31    1.20
  22   0   7    0.88    1.23
  22   0   7    3.21    1.97
  -5   7   7   34.42    2.95
  -5  -7   7   30.90    2.35
   5  -7  -7   38.84    2.54
   5   7  -7   35.62    2.39
  13   3 -12    8.43    1.42
  13  -3 -12    9.70    1.51
  13   3 -12    9.04    1.28
 -13   3  12    9.67    2.08
  13   3 -12    9.87    1.42
 -16   6   6   63.03    4.24
 -16  -6   6   55.16    3.17
 -16  -6   6   50.36    4.10
  16   6  -6   58.99    3.17
  16   6  -6   58.23    3.20
  16   6  -6   63.47    3.95
  13   1 -13    6.24    1.42
  13  -1 -13    6.92    1.43
 -13   1  13    9.34    1.92
  13   1 -13    7.01    1.39
   4   0 -14  210.73    9.53
   4   0 -14  214.28    9.52
  -4   0  14  205.96   10.43
   4   0 -14  213.33    9.57
 -15  -5   9   91.49    4.51
  15   5  -9   90.43    5.13
  15  -5  -9   88.85    4.59
  15   5  -9   88.84    4.53
 -15  -5   9   99.56    5.79
  15   5  -9   94.65    4.54
 -24  -4   0  164.06    7.58
 -24  -4   0  159.07    8.73
  24  -4   0  168.58    7.57
  24   4   0  162.42    7.52
  24   4   0  157.42    8.26
  24   4   0  166.03    7.62
  -8  -6  -8  127.44    6.82
   8   6   8  117.26    5.65
   8   6   8  107.14    6.07
  -8  -6  -8  117.37    5.64
  -8  -6  -8  118.05    5.76
  -5   3  13    6.15    1.84
   5   3 -13    8.04    1.38
   5  -3 -13    6.98    1.42
 -19   3  10   37.81    3.25
  19  -3 -10   39.99    2.54
 -19  -3  10   36.69    3.57
  19   3 -10   36.02    2.53
  19  -3 -10   40.14    2.36
  19   3 -10   44.01    2.59
 -27   1  -1   -0.68    1.79
  27  -1   1    0.90    1.38
  27   1   1   -0.69    1.12
  27   1   1    0.87    1.26
  27  -1   1   -0.78    1.23
 -27  -1  -1    0.21    1.63
  13  -5   8    2.10    1.34
 -13  -5  -8    3.63    1.41
  13   5   8    1.48    1.32
 -13   5  -8    2.80    1.25
 -13   5  -8    4.11    1.93
 -13  -5  -8    2.43    1.46
 -18  -6   4   63.88    4.42
  18   6  -4   61.18    3.32
  18   6  -4   64.48    4.06
 -18   6   4   75.50    4.55
 -18  -6   4   58.39    3.24
  18   6  -4   55.89    3.21
   9   7   5   12.05    1.40
   9   7   5   10.46    1.83
   9  -7   5   10.57    1.35
  -9  -7  -5    9.88    1.56
  -9  -7  -5   16.43    2.48
  -9  -7  -5   11.24    1.60
   2   0 -14   61.18    3.35
   2   0 -14   62.33    3.41
  -2   0  14   61.71    4.18
 -17   1  12   10.34    1.93
  17  -1 -12   10.16    1.46
  17   1 -12   11.07    1.49
 -25  -3   5   -0.78    2.07
 -25   3   5    1.79    1.86
  25   3  -5    1.25    1.22
   7   3  12   58.01    3.63
   7   3  12   50.19    3.93
  -7   3 -12   54.56    3.95
  -7  -3 -12   62.27    3.27
   7  -3  12   53.50    3.19
  -7  -3 -12   58.05    3.33
  -7   3 -12   58.36    3.27
  -7  -3 -12   56.02    4.20
  -7   3 -12   54.95    3.31
   1   3 -13  109.13    5.34
   1  -3 -13  106.67    6.28
   1  -3 -13  104.04    5.25
   1   3 -13  105.47    5.30
   1  -3 -13  112.33    5.29
 -16  -6  -4  211.23   10.87
 -16  -6  -4  217.59    9.74
  16   6   4  216.61   10.47
  16   6   4  207.90    9.66
  16   6   4  215.32    9.69
 -14  -4  -9   39.33    2.68
 -14  -4  -9   38.64    2.71
 -14   4  -9   38.90    2.50
 -14   4  -9   44.66    2.62
  14   4   9   43.69    3.12
  14  -4   9   40.56    2.64
 -14  -4  -9   48.18    3.83
 -11   3 -11   17.69    1.81
 -11  -3 -11   22.02    2.00
 -11   3 -11   22.92    1.97
 -11  -3 -11   20.64    1.91
  11   3  11   26.20    2.61
  11  -3  11   21.41    1.93
  11   3  11   23.07    2.43
 -11   3 -11   20.50    2.60
 -11  -3 -11   18.28    2.66
  20   0 -11   -0.62    1.24
  20   0 -11   -0.56    1.25
 -13  -7   4    3.83    1.29
 -13   7   4    1.99    1.81
  13   7  -4    1.42    1.60
 -13  -7   4    0.88    1.70
  -4  -6  -9   27.04    2.22
  -4  -6  -9   34.77    2.46
  -4  -6  -9   29.22    2.09
  -4  -6  -9   36.55    3.26
   4   6   9   37.14    2.91
   8  -4 -12  330.64   14.99
   8   4 -12  315.22   13.97
   8   4 -12  317.93   14.64
  -7  -5 -10   25.81    3.03
   7   5  10   29.31    2.67
  -7  -5 -10   25.37    2.14
  -7  -5 -10   23.35    2.08
  -7  -5 -10   28.40    2.06
  -7   5 -10   22.81    2.05
 -21  -5  -2   73.74    3.82
  21   5   2   72.24    3.69
  21  -5   2   75.56    3.88
 -21  -5  -2   75.95    5.06
  21   5   2   75.34    3.91
 -21  -5  -2   67.84    3.87
  21   5   2   72.64    3.85
 -21   5  -2   64.21    4.39
  21   5   2   79.57    4.69
   0  -8  -3    9.80    1.42
   0   8  -3   10.30    1.96
   0   8  -3    8.61    1.32
   0   8   3    8.73    1.62
   0  -8   3    8.09    1.41
   6   0 -14   35.65    2.28
   6   0 -14   34.73    2.30
  -6   0  14   33.98    2.97
  22   0 -10    5.60    1.38
  22   0 -10    7.37    1.35
   4  -8   2   15.87    1.61
   4   8   2   17.39    1.77
  -4  -8  -2   17.65    1.76
  -4  -8  -2   17.40    1.66
  -4   8  -2   18.68    2.18
   4   8   2   15.65    2.00
  -6  -8   0   -1.41    1.36
   6  -8   0   -0.08    1.01
   6   8   0    0.09    1.30
  -6   8   0    1.47    1.32
   6   8   0   -0.19    1.49
  11   7   4   39.12    3.15
 -11  -7  -4   45.67    3.58
  11   7   4   38.49    2.51
 -11  -7  -4   43.20    2.63
  -2  -8   3  184.34    8.28
   2  -8  -3  179.00    8.22
   2   8  -3  180.20    8.19
   2   8  -3  171.57    9.03
 -18  -4  -7   61.97    4.50
 -18  -4  -7   63.17    3.48
  18  -4   7   59.72    3.33
 -18   4  -7   62.90    4.34
  18   4   7   59.81    3.40
  18  -4   7   55.70    3.34
 -18  -4  -7   61.51    3.43
  21   3  -9    5.59    1.34
  21  -3  -9    6.90    1.27
 -21   3   9    6.38    2.04
  21   3  -9    4.14    1.29
  26   2   2    9.35    1.50
  26   2   2   13.66    1.57
  26  -2   2   10.58    1.73
  26   2   2   11.58    1.46
  26  -2   2   12.75    1.52
 -26   2  -2   13.17    2.26
 -26  -2  -2   11.93    2.19
   6   8  -1   51.70    3.82
  -6  -8   1   62.60    3.33
   6   8  -1   56.37    3.24
  -2  -4 -12  200.86    9.09
  -2  -4 -12  203.06   10.25
  -2  -4 -12  196.10    9.16
   2   4  12  196.86    9.97
  14   0 -13   -0.09    1.20
 -14   0  13   -0.18    1.48
   1   5  11   40.57    3.33
  -1  -5 -11   41.95    3.50
  -1  -5 -11   34.58    2.47
  -1  -5 -11   41.58    2.66
 -11   1 -12    1.64    1.37
  11  -1  12   -0.08    1.29
  11   1  12    2.40    1.71
 -11   1 -12    1.83    1.74
 -11   1 -12    0.97    1.39
  11   1  12    0.19    1.67
 -11  -1 -12    1.80    1.59
 -11  -1 -12    2.69    1.43
 -11  -1 -12    1.26    1.49
 -11  -1 -12    1.48    1.39
  -8   4 -11    7.74    1.52
   8   4  11    6.99    1.63
  -8   4 -11    8.69    1.58
  -8  -4 -11    9.63    1.50
  -8  -4 -11    9.86    1.55
   8   4  11   12.06    2.01
  -8  -4 -11    9.82    1.58
  17   5   6  225.16   10.27
  17   5   6  237.13   10.23
  17  -5   6  237.62   10.28
  17  -5   6  225.43   10.18
 -17   5  -6  217.89   11.14
 -17  -5  -6  218.16   10.28
  17   5   6  221.51   11.00
 -18  -6  -2  279.59   12.44
 -18  -6  -2  286.37   13.71
  18   6   2  284.47   12.44
  18   6   2  272.51   13.18
  18   6   2  289.73   12.47
 -18  -6  -2  265.95   12.43
  16  -2 -12    2.94    1.35
  16   2 -12    2.86    1.31
  16   2 -12    3.61    1.29
 -16   2  12   -0.84    1.69
   7  -3 -13    2.52    1.39
  -7   3  13    5.50    1.89
   7   3 -13    2.54    1.23
   7   3 -13    5.56    1.34
  27  -1  -5    0.86    1.07
  27   1  -5    1.32    1.11
 -27   1   5    0.37    1.25
  27   1  -5    1.17    1.15
  27  -1  -5    0.99    1.10
 -27  -1   5    0.24    1.78
  27   1  -5    0.91    1.13
 -19  -5   7    0.79    2.00
  19   5  -7   -1.57    1.52
 -19   5   7   -1.91    2.06
  19   5  -7   -0.31    1.11
  19   5  -7    2.86    1.28
  25   3   2   70.26    3.70
  25  -3   2   71.35    3.79
 -25  -3  -2   68.84    4.79
 -25  -3  -2   70.03    3.76
  25   3   2   71.85    3.76
 -25   3  -2   67.87    4.54
  25  -3   2   74.21    3.77
  25   3   2   72.62    3.73
   7  -5 -11   58.17    4.03
   7   5 -11   59.90    3.98
  -7  -5  11   60.23    4.07
   7  -5 -11   59.33    3.45
  -7   5  11   59.32    4.18
  21   5  -5  128.90    5.93
  21   5  -5  119.88    5.93
 -21   5   5  128.66    7.02
 -21  -5   5  121.21    7.12
  21   5  -5  122.23    6.51
   3   1 -14   11.10    1.49
  -3  -1  14    2.59    1.64
   3  -1 -14    8.76    1.39
   3  -1 -14    7.23    1.33
   3   1 -14    9.38    1.44
  -3   1  14    8.58    2.11
   7  -7   6    3.32    1.21
  -7   7  -6    5.02    1.22
  -7  -7  -6    3.00    1.28
   7   7   6    3.34    1.42
  -7  -7  -6    3.93    1.36
   7   7   6    3.77    1.16
  -7  -7  -6    3.46    1.92
  -3  -7  -7    0.47    1.30
  -3   7  -7    2.39    1.21
  -3  -7  -7   -0.42    1.67
   3  -7   7    1.88    1.28
  -2   8  -3  133.82    6.31
   2  -8   3  142.67    6.45
  -2  -8  -3  134.83    6.45
   2   8   3  129.24    6.88
  -2   8  -3  137.45    7.22
  17   3 -11   15.60    1.67
  17   3 -11   18.09    1.74
 -17   3  11   18.20    2.33
  17  -3 -11   13.39    1.62
   6  -8   1   43.29    2.53
  -6  -8  -1   44.45    2.69
  -6  -8  -1   43.28    2.73
   6   8   1   42.75    2.76
   6   8   1   42.29    3.26
  -6   8  -1   42.22    3.10
   0   0  14   57.00    4.03
   0   0 -14   58.34    3.26
   0   0 -14   55.78    3.19
   5   1 -14   39.88    2.51
  -5   1  14   35.11    3.22
  -5  -1  14   37.68    3.13
   5  -1 -14   40.55    2.48
   5   1 -14   39.95    2.52
   5   1 -14   38.56    2.44
   5  -1 -14   41.61    2.48
  28   0  -2   49.50    2.87
  28   0  -2   47.36    2.81
  24   4  -4  149.54    7.40
  24   4  -4  145.01    6.82
 -24  -4   4  143.54    8.06
  18   2   9   37.57    3.17
 -18   2  -9   36.20    2.43
 -18  -2  -9   38.55    2.59
 -18  -2  -9   41.15    3.45
 -18   2  -9   39.91    3.36
 -18  -2  -9   39.87    3.33
 -18  -2  -9   39.80    2.51
  18   2   9   34.38    2.41
  18   2   9   34.92    2.30
  18  -2   9   36.06    2.33
   7  -1  13    7.15    1.36
  -7   1 -13   10.02    1.59
  -7   1 -13    5.09    1.80
  -7  -1 -13    8.83    1.55
  -7  -1 -13    9.39    2.09
  -7   1 -13    7.68    1.55
  -7   1 -13    6.51    1.78
   4   8  -3   12.54    2.13
   4  -8  -3   11.98    1.41
   4   8  -3   12.23    1.54
  -4  -8   3   12.94    1.61
   6   8  -2  152.20    7.88
   6   8  -2  148.98    7.09
  -6  -8   2  155.16    7.16
 -12   2  13   23.45    2.69
  12   2 -13   28.68    2.05
  12   2 -13   24.96    2.04
  12  -2 -13   28.85    2.14
   7  -7  -7  167.13    7.87
  -7   7   7  179.12    8.67
  -7  -7   7  171.78    7.83
   7   7  -7  167.88    8.64
   7   7  -7  162.36    7.78
  28   0  -1    0.43    1.17
  28   0  -1   -0.27    1.22
  24  -2  -8    3.69    1.18
  24   2  -8    4.82    1.37
 -24   2   8    3.08    1.70
  24   2  -8    5.50    1.34
  24   2  -8    4.40    1.24
  10  -2  12   35.10    2.34
 -10   2 -12   31.04    2.33
  10   2  12   38.64    3.15
 -10  -2 -12   30.79    2.38
 -10  -2 -12   36.58    2.47
 -10  -2 -12   32.03    3.15
  10   2  12   32.56    2.80
 -10   2 -12   34.82    2.48
 -10   2 -12   33.69    3.04
  14   4 -11    6.92    1.41
 -14   4  11    4.56    1.97
  14   4 -11    6.68    1.50
  14   4 -11    7.65    1.30
  14  -4 -11    4.33    1.35
  14   4 -11    7.11    1.40
  24   4   1    7.46    1.25
 -24   4  -1    7.77    1.81
 -24  -4  -1    6.62    1.41
  24   4   1    4.84    1.39
  24   4   1    4.96    1.73
  24   4   1    6.31    1.31
  24  -4   1    6.03    1.38
 -24  -4  -1    6.47    2.24
  24  -4   1    6.33    1.23
  22   4   4    1.47    1.26
 -22  -4  -4    2.60    2.03
  22   4   4    1.74    1.08
 -22  -4  -4    2.35    1.14
  22   4   4    2.44    1.18
 -22  -4  -4    1.16    1.33
 -22   4  -4    2.69    1.91
  22   4   4    0.55    1.11
  26   0  -7   -0.15    1.02
  26   0  -7    0.57    1.07
  26   0  -7    1.07    1.17
 -26   0   7   -0.24    1.68
  26   0  -7   -0.22    1.03
  -1   3 -13  110.96    5.43
  -1   3 -13  111.71    5.45
   1   3  13  109.00    6.25
  -1  -3 -13  106.58    5.26
  -1  -3 -13  112.21    5.42
  11  -5   9  112.34    5.46
  11   5   9  116.64    5.52
  11   5   9  112.62    6.06
 -11  -5  -9  113.23    5.51
 -11   5  -9  104.71    5.43
 -11  -5  -9  105.95    6.61
 -11  -5  -9  115.74    5.50
   1  -1 -14   44.68    2.67
   1   1 -14   43.35    2.77
  -1  -1  14   43.29    3.49
   1  -1 -14   42.11    3.59
   1   1 -14   49.37    2.85
  -1   1  14   41.22    3.55
   1  -1 -14   47.60    2.79
   1  -1 -14   45.81    2.71
  28   0  -3    0.43    1.22
 -28   0   3   -1.40    1.51
  28   0  -3    0.76    1.21
  28   0  -3   -0.07    1.03
   8   0 -14   36.51    2.36
  -8   0  14   33.43    3.02
 -16  -2 -10   20.34    2.60
  16   2  10   18.04    1.79
 -16  -2 -10   17.53    1.87
 -16  -2 -10   22.23    2.52
 -16   2 -10   20.15    2.70
  16  -2  10   19.62    1.72
 -16  -2 -10   16.59    1.80
 -16   2 -10   21.07    1.87
  16   2  10   25.27    2.60
  16  -2  10   18.44    1.84
 -16   2 -10   19.83    1.76
  15   7  -1    7.63    1.37
 -15  -7   1    6.35    1.36
 -15  -7   1    6.75    2.17
  18   0 -12  333.26   14.67
  22   4  -7   44.53    2.94
 -22   4   7   45.24    3.52
  22   4  -7   37.77    2.58
 -13  -5  10   36.51    2.25
  13   5 -10   32.44    2.24
  13   5 -10   33.29    2.24
  13  -5 -10   32.65    2.33
  13   5 -10   36.03    2.81
 -13  -5  10   35.10    3.30
 -19   1  -9   -0.74    1.32
 -19  -1  -9    0.72    1.21
 -19  -1  -9    2.07    1.92
 -19  -1  -9   -0.64    1.78
 -19  -1  -9    1.07    1.37
 -19   1  -9   -0.24    1.81
  19   1   9    0.83    1.88
  19   1   9    0.33    1.13
  19   1   9    2.07    1.13
 -19   1  -9   -0.50    1.15
  19  -1   9    0.84    1.10
  20   2   8  201.77    9.70
  20   2   8  186.35    8.69
 -20   2  -8  199.35    8.78
  20   2   8  193.22    8.77
 -20  -2  -8  185.95    8.85
 -20  -2  -8  189.49    8.78
  20  -2   8  197.11    8.76
 -20  -2  -8  190.36    9.81
   7   1 -14    1.49    1.19
   7   1 -14   -0.08    1.14
   7   1 -14    1.47    1.19
   7  -1 -14    1.67    1.21
  -7  -1  14    0.57    1.53
  -7   1  14    3.47    1.79
  10   6  -9   26.07    2.05
 -10  -6   9   26.89    2.05
  10   6  -9   28.44    2.67
 -10   6   9   25.79    2.82
  10  -6  -9   26.54    2.20
 -10  -6   9   27.91    2.80
 -12  -4 -10   66.31    3.85
 -12   4 -10   67.25    3.76
 -12  -4 -10   68.96    4.80
 -12  -4 -10   74.50    3.85
  12   4  10   79.32    4.53
  12  -4  10   70.29    3.77
 -12   4 -10   65.94    3.69
 -12   4 -10   74.61    4.72
  13   7   3    0.35    1.22
 -13  -7  -3    1.63    1.34
 -13  -7  -3    2.90    1.38
  13   7   3    3.74    1.73
 -13  -7  -3    1.49    1.84
 -17  -1 -10   50.22    3.01
 -17  -1 -10   46.46    3.61
  17   1  10   54.83    3.71
  17  -1  10   45.65    3.66
 -17   1 -10   47.98    3.81
 -17  -1 -10   50.00    3.74
 -17   1 -10   47.24    2.92
 -17   1 -10   42.07    2.79
 -17  -1 -10   51.56    2.94
  24   2   5    1.99    1.20
  24  -2   5    0.27    1.29
  24  -2   5    0.71    1.28
 -24  -2  -5    4.67    1.88
 -24   2  -5   -0.24    1.96
  24   2   5    1.76    1.22
  24   2   5    1.04    1.10
  24  -2   5    0.56    1.66
 -24  -2  -5    1.37    1.22
 -15  -7   0   49.41    2.93
  15   7   0   46.94    2.79
  15   7   0   45.12    3.51
  15   7   0   48.13    3.01
 -15  -7   0   53.61    3.88
 -15  -7   2   20.82    1.90
 -15   7   2   21.39    2.67
  15   7  -2   25.65    1.91
 -15  -7   2   26.57    2.89
 -26   2   6   54.63    3.82
 -26  -2   6   52.32    4.14
  26   2  -6   53.17    3.11
  26   2  -6   53.68    3.05
  26   2  -6   59.44    3.13
   8   0  13   -1.12    1.74
   8   0  13   -0.23    1.16
  -8   0 -13   -1.29    1.43
  -8   0 -13    1.06    1.61
  -8   0 -13    2.24    1.39
  -8   0 -13    1.25    1.39
  24   0  -9    0.36    1.00
  24   0  -9   -0.36    1.23
 -24   0   9   -0.74    1.83
  24   0  -9   -1.37    1.23
  28   0   0    4.70    1.38
  27   1   2   31.79    2.27
  27  -1   2   32.17    2.28
  27   1   2   31.40    2.13
  27   1   2   36.41    2.30
 -27   1  -2   27.18    3.01
  27  -1   2   31.41    2.63
 -27  -1  -2   31.80    2.89
 -25  -1   8   22.66    2.82
  25   1  -8   24.07    1.96
  25  -1  -8   25.21    1.93
  25   1  -8   25.37    1.83
  25  -1  -8   28.22    1.89
 -25   1   8   26.06    2.55
  25   1  -8   22.45    1.95
  25   1  -8   24.40    1.85
  12   0  12   44.04    2.68
  12   0  12   44.35    3.44
 -12   0 -12   44.64    3.46
 -12   0 -12   45.84    2.84
 -12   0 -12   47.56    3.45
 -18   6   5    4.37    2.01
  18   6  -5    3.51    1.62
  18   6  -5    3.86    1.26
 -18  -6   5    5.64    1.26
  18   6  -5    5.19    1.27
 -18  -6   5    4.79    2.05
  -4   8  -3   96.29    5.60
  -4  -8  -3   94.70    4.91
   4  -8   3  103.58    4.88
  -4  -8  -3   99.18    4.83
   4   8   3   95.48    5.41
  11  -7  -6   33.11    2.29
 -11   7   6   31.99    2.99
 -11  -7   6   34.16    2.94
  11   7  -6   31.36    2.95
 -11  -7   6   34.15    2.31
   6   8   2   97.71    5.43
  -6  -8  -2   95.91    4.86
  -6   8  -2   95.02    5.43
   6  -8   2   96.08    4.70
   6   8   2   92.68    4.83
  -6  -8  -2   98.52    4.79
 -20  -4  -6    6.86    2.22
 -20   4  -6   10.17    2.17
 -20  -4  -6    8.53    1.49
 -20  -4  -6   11.29    1.62
  20   4   6    5.95    1.45
  20  -4   6    8.11    1.52
  10   4 -12  113.48    5.71
 -10   4  12  122.91    6.82
  10   4 -12  124.19    5.75
  10   4 -12  125.85    6.40
  -3  -5 -11   45.12    2.91
   3   5  11   50.39    3.62
  -3  -5 -11   43.40    2.83
  -3  -5 -11   49.16    3.84
  -6   2 -13   25.19    2.09
  -6  -2 -13   24.53    2.04
  -6   2 -13   25.19    2.14
  -6  -2 -13   26.25    2.10
  -6  -2 -13   23.38    2.80
  -6   2 -13   23.75    2.56
   6   2  13   22.97    2.76
   9   3 -13    3.58    1.16
   9  -3 -13    4.05    1.37
   9   3 -13    1.58    1.20
  23  -3  -8  204.26    9.51
 -23  -3   8  209.70   10.91
  23   3  -8  214.72    9.67
 -23   3   8  223.83   10.62
  23   3  -8  216.82    9.61
  -4  -4 -12   88.03    4.52
  -4   4 -12   88.58    4.69
  -4  -4 -12   91.13    5.70
   4   4  12   90.16    5.43
  -4  -4 -12   92.04    4.67
  -4  -4 -12   92.83    4.72
  -4   4 -12   91.27    4.64
  28   0  -4   54.18    2.99
  28   0  -4   57.73    3.11
 -28   0   4   50.04    3.71
  28   0  -4   57.07    3.12
 -17   3  -9    0.45    1.23
 -17  -3  -9    2.18    1.33
  17   3   9   -0.64    1.38
 -17  -3  -9   -0.20    1.41
  17  -3   9    2.86    1.30
 -17  -3  -9    1.01    1.88
   2   0  14  126.65    7.33
  -2   0 -14  138.56    6.58
  -2   0 -14  141.85    6.55
  23   3   5   74.76    3.89
  23  -3   5   82.64    4.12
 -23  -3  -5   76.90    5.12
  23   3   5   79.36    4.06
 -23   3  -5   73.87    4.94
  23  -3   5   82.21    4.07
  23   3   5   73.17    3.92
 -23  -3  -5   76.48    4.11
  12   6   7   40.24    3.09
 -12  -6  -7   42.87    2.65
 -12  -6  -7   39.63    2.68
 -12  -6  -7   39.91    3.59
  12   6   7   38.62    2.50
  12  -6   7   32.05    2.40
  -6   8   3  180.26    8.80
  -6  -8   3  178.21    8.26
   6   8  -3  187.65    9.09
   6   8  -3  180.56    8.19
   6   8  -3  172.48    8.15
  -9  -5  11    9.59    1.44
  -9   5  11   12.18    2.32
   9  -5 -11    9.61    1.68
   9   5 -11    8.97    1.83
   9   5 -11    8.30    1.42
   9  -5 -11    9.33    1.91
  -9  -5  11    7.83    1.94
   2   8  -4   15.32    2.31
  -2  -8   4   15.37    1.69
   2  -8  -4   12.77    1.56
   2   8  -4   16.17    1.62
  -1  -1 -14   15.92    1.66
  -1  -1 -14   13.53    1.68
  -1  -1 -14   12.74    2.21
   1   1  14   11.10    2.27
  -1   1 -14   16.60    1.78
  -1   1 -14   15.67    1.76
   1  -1  14   12.72    2.19
  14   6   6  260.98   12.99
 -14  -6  -6  288.65   12.35
 -14  -6  -6  274.17   13.50
  14  -6   6  261.14   12.15
  14   6   6  280.93   12.30
 -14  -6  -6  283.08   12.38
  14   6   6  278.67   12.30
   0  -8  -4    7.85    1.39
   0   8  -4    6.17    1.34
   0  -8   4    8.59    1.43
   0   8  -4    6.15    1.89
 -13  -7   5   15.51    1.64
  13   7  -5   10.22    1.61
 -13  -7   5   12.23    2.20
 -13   7   5   14.29    2.40
  13   7  -5   17.25    2.25
  21   1   8   24.08    2.09
 -21  -1  -8   27.54    2.77
 -21  -1  -8   34.66    3.21
 -21   1  -8   28.29    3.01
 -21  -1  -8   28.35    2.04
  21  -1   8   25.80    2.12
 -21  -1  -8   25.44    2.15
  21  -1   8   24.19    2.77
 -21   1  -8   30.38    2.15
  21   1   8   30.85    2.04
  21  -1   8   26.18    1.94
  25   3  -6  257.59   11.76
 -25   3   6  281.42   12.87
 -25  -3   6  265.71   13.06
  25   3  -6  265.84   11.82
  -8   8   1  164.24    8.23
   8   8  -1  167.85    8.42
   8   8  -1  161.51    7.62
   8   8   0   23.54    2.06
   8   8   0   25.97    2.57
  -6  -6  -9   16.41    1.66
  -6  -6  -9   15.97    1.85
  -6  -6  -9   16.46    2.43
  -6  -6  -9   14.84    1.84
   6   6   9   15.03    2.06
 -24   0  -6   79.12    4.12
  24   0   6   81.15    4.19
  24   0   6   80.97    4.99
 -19  -5  -5    9.51    1.56
 -19   5  -5   11.71    2.27
 -19  -5  -5   12.42    2.51
 -19  -5  -5   11.32    1.68
  19   5   5   12.25    1.67
  19   5   5   12.26    1.58
  19   5   5   10.66    2.08
  19  -5   5   11.04    1.56
  -5  -7  -7   17.76    2.44
  -5   7  -7   14.07    1.61
  -5  -7  -7   19.66    1.85
   5  -7   7   17.87    1.75
  -5  -7  -7   16.60    1.64
  26   0   4  290.70   13.67
  21   5   3   17.85    1.52
 -21   5  -3   19.17    2.46
  21   5   3   17.07    1.83
  21  -5   3   16.25    1.80
 -21  -5  -3   15.39    1.86
 -21  -5  -3   16.40    1.70
  21   5   3   19.43    1.83
 -21  -5  -3   16.96    2.72
 -19   3  -8    9.09    2.16
  19   3   8   11.83    1.58
 -19  -3  -8   11.48    1.58
 -19  -3  -8   13.47    2.42
  19  -3   8   10.87    1.64
 -19   3  -8    9.04    1.47
 -19  -3  -8   10.55    1.67
  19  -3   8   11.50    1.52
 -15  -7  -1   -0.59    1.45
  15   7   1    4.49    1.77
 -15  -7  -1    1.00    1.87
 -15  -7  -1    1.28    1.39
  15   7   1    1.14    1.20
  15   7  -3   30.47    2.09
 -15   7   3   30.88    3.04
 -15  -7   3   30.65    2.20
 -15  -7   3   30.09    3.03
  15   7  -3   29.58    2.00
  15   7  -3   29.76    2.83
  24   4  -5   32.24    2.59
 -24   4   5   29.70    3.10
  24   4  -5   30.92    2.20
 -24  -4   5   31.31    3.22
   3   3  13   -1.37    1.73
  -3   3 -13    0.10    1.41
  -3  -3 -13    0.50    1.22
  -3  -3 -13    3.73    2.14
  -3  -3 -13    1.54    1.30
   2  -6 -10    5.48    1.32
   2  -6 -10    4.15    1.81
  -2   6  10    5.76    1.90
  18   6   3  133.93    6.44
 -18  -6  -3  130.81    7.64
  18   6   3  128.03    6.38
 -18  -6  -3  143.05    6.49
 -18  -6  -3  136.08    6.45
  18   6   3  136.57    7.21
 -18   6  -3  128.28    7.06
 -14  -2 -11   25.22    2.59
 -14   2 -11   28.68    2.19
  14  -2  11   26.58    2.15
 -14  -2 -11   23.17    2.16
 -14  -2 -11   31.32    3.05
  14   2  11   32.42    2.85
 -14   2 -11   29.71    2.14
 -14   2 -11   24.29    2.86
 -26   2  -3   24.11    2.81
 -26  -2  -3   24.44    2.78
  26   2   3   26.02    1.96
  26   2   3   22.17    1.91
  26  -2   3   25.98    2.06
  26  -2   3   27.35    2.09
  26  -2   3   27.91    2.50
  26   2   3   25.55    1.99
 -15  -1 -11   10.92    2.05
 -15   1 -11    8.24    1.58
 -15  -1 -11    8.88    1.65
  15  -1  11    9.73    1.55
 -15   1 -11    6.54    1.42
  15   1  11   13.28    2.26
 -15  -1 -11    8.26    1.53
 -15   1 -11    7.03    2.06
 -15  -1 -11    9.99    2.10
  15   1  11    8.99    1.40
   4  -6 -10  168.86    8.92
  -4  -6  10  173.93    8.26
   4  -6 -10  182.06    8.38
   4   6 -10  185.72    9.21
  -4   6  10  188.14    9.20
   9  -1 -14   11.49    1.55
  -9  -1  14    5.19    1.69
   9   1 -14   10.80    1.43
  -9   1  14   12.59    2.16
   9   1 -14   11.55    1.38
  -9  -7   7    3.03    1.34
   9  -7  -7    3.55    1.39
   9   7  -7    0.21    1.66
  -9   7   7    2.59    1.78
   4  -8  -4   28.71    1.95
  -4  -8   4   26.06    2.09
   4   8  -4   25.48    2.00
   4   8  -4   22.10    2.60
 -27  -1   6   90.61    5.94
  27  -1  -6  105.08    4.87
  27   1  -6  101.43    4.95
  27  -1  -6   95.87    4.86
  27   1  -6  100.26    4.96
  27   1  -6  101.84    4.94
  27   1  -6  104.94    4.97
  10   0 -14   16.22    1.64
 -10   0  14   12.64    2.14
 -15   3 -10   10.45    1.58
 -15  -3 -10    8.70    1.99
  15  -3  10    9.82    1.67
 -15   3 -10   10.05    1.42
  15   3  10   11.64    2.14
 -15  -3 -10   13.74    2.46
 -15  -3 -10    9.07    1.57
  15   3  10    7.97    1.52
 -15   3 -10    8.55    2.14
  -2   8  -4   10.08    1.47
   2  -8   4   14.70    1.61
  -2  -8  -4   12.80    1.64
  -2   8  -4   14.17    2.14
  24  -4   2  118.89    5.49
 -24   4  -2  107.63    6.30
  24   4   2  112.95    5.58
 -24  -4  -2  108.15    6.64
  24   4   2  118.45    5.50
  24  -4   2  108.49    5.53
 -24  -4  -2  115.63    5.59
  24   4   2  113.17    5.48
  24   4   2  117.56    6.36
  24   4   2  114.18    5.48
 -14   6   8  124.39    6.84
  14   6  -8  122.51    5.82
 -14  -6   8  114.79    6.81
 -14  -6   8  123.12    5.80
  14   6  -8  129.07    6.63
  14  -6  -8  117.65    5.79
  14   6  -8  122.04    5.74
  14  -6  -8  117.42    5.79
  -8   8   2    3.75    1.67
   8   8  -2    4.40    1.79
   8   8  -2    4.85    1.45
  25   1   5   10.77    2.22
  25  -1   5   11.38    2.10
 -25  -1  -5    9.12    1.97
 -25  -1  -5   11.09    1.51
 -25   1  -5   12.03    2.48
  25   1   5   13.62    1.45
  25   1   5   12.12    1.61
   8   8   1   54.85    3.15
   8   8   1   54.36    3.70
  -8  -8  -1   52.24    3.71
  -8  -8  -1   52.19    3.05
  -8  -8  -1   49.17    3.11
  -8   8  -1   51.85    3.51
  15  -1 -13   18.17    1.83
 -15   1  13   17.42    2.24
  15   1 -13   19.02    1.83
  15   1 -13   19.00    1.86
  16   6  -7   14.83    2.04
 -16   6   7   11.09    2.28
 -16  -6   7   12.64    1.49
  16   6  -7   12.50    1.56
 -16  -6   7   10.26    2.40
  16   6  -7   11.94    1.49
 -15   3  12   24.89    2.77
  15   3 -12   27.17    2.07
  15   3 -12   24.52    2.03
  15  -3 -12   25.47    2.12
  21   5  -6  188.92    9.16
  21   5  -6  185.00    8.54
 -21  -5   6  186.93    9.81
 -21   5   6  195.98    9.70
  21   5  -6  182.87    8.50
 -25  -3  -3   20.88    1.92
  25   3   3   24.33    1.85
  25  -3   3   24.83    1.96
 -25  -3  -3   20.51    2.77
  25   3   3   27.38    2.02
 -25   3  -3   22.57    2.71
  25   3   3   24.35    1.90
  22   2   7    2.70    1.25
 -22  -2  -7    3.11    1.43
 -22   2  -7    2.00    1.96
 -22  -2  -7    4.52    1.94
  22   2   7    1.20    1.22
  22  -2   7    2.27    1.31
 -10  -6  -8    8.73    1.57
 -10  -6  -8    5.70    2.18
  10   6   8    4.48    1.37
   0  -6 -10   30.83    2.90
   0   6  10   25.06    2.69
   0  -6 -10   27.70    2.09
   0  -6 -10   24.13    2.27
  28   0   1    0.17    1.51
  28   0   1    0.27    1.34
  20  -6  -1    6.37    1.26
  20   6  -1    8.13    1.89
 -20  -6   1    4.79    1.42
 -20  -6   1    6.89    1.37
 -20  -6   1    5.58    2.11
  20   6  -1    5.12    1.19
  20   6  -1    5.20    1.39
   4  -2 -14   17.99    1.70
  -4   2  14   20.34    2.60
   4   2 -14   20.37    1.88
   4   2 -14   21.93    1.89
  -4  -2  14   20.98    2.26
   4  -2 -14   19.27    1.80
 -20  -6   2  265.96   11.61
 -20  -6   2  266.09   11.69
 -20  -6   2  262.57   12.88
  20   6  -2  264.74   11.53
  20   6  -2  261.87   11.64
  20  -6  -2  243.46   11.47
  20   6  -2  270.53   12.48
 -11  -7  -5   46.87    2.86
  11   7   5   47.17    2.77
 -11  -7  -5   39.75    3.71
  11   7   5   43.92    3.31
  11   7   5   45.38    2.92
 -16  -6  -5  102.52    6.21
  16   6   5  104.06    5.02
  16   6   5   96.95    5.69
 -16  -6  -5  102.15    5.06
  16  -6   5   92.56    4.81
  16   6   5  101.85    5.00
 -16  -6  -5   99.97    5.05
  -9  -5 -10  341.89   14.85
  -9  -5 -10  337.56   14.75
  -9  -5 -10  376.14   16.14
  -9   5 -10  314.50   14.73
   9   5  10  347.27   15.56
  -9  -5 -10  326.44   14.77
 -23  -5   2    4.81    1.40
  23   5  -2    3.81    1.23
  23   5  -2    7.17    1.51
  23   5  -2    7.16    1.77
  23  -5  -2    8.14    1.31
   3   7  -8   50.87    2.95
   3  -7  -8   49.11    3.04
  -3   7   8   51.20    3.59
   3   7  -8   40.03    3.59
   3  -7  -8   48.37    2.84
  23   5  -1   12.43    2.00
  23  -5  -1   12.33    1.55
  23   5  -1   11.53    1.63
 -23  -5   1   13.05    1.61
  23   5  -1   13.49    1.46
  -9  -3 -12   96.35    5.75
  -9   3 -12   90.14    4.69
   9   3  12   87.19    5.40
  -9   3 -12  105.53    5.64
  -9   3 -12   90.90    4.71
  -9  -3 -12   94.36    4.68
   9  -3  12   84.59    4.61
   9   3  12   87.70    5.10
   1  -7  -8   14.58    1.93
   1  -7  -8   17.32    2.20
  -1   7   8   16.02    2.16
  -1  -7   8   16.42    1.74
   1   7  -8   14.48    1.68
   1  -7  -8   15.88    1.70
   2  -2 -14  254.27   12.95
  -2   2  14  253.57   12.98
   2  -2 -14  268.12   11.96
   2  -2 -14  273.76   11.95
  -2  -2  14  250.37   12.63
   2   2 -14  274.85   12.00
   2   2 -14  277.25   12.00
  18   4 -10    1.77    1.26
  18  -4 -10    2.07    1.19
  18   4 -10    3.47    1.15
 -18  -4  10    3.26    2.08
  18   4 -10    4.04    1.36
 -18   4  10    2.12    1.79
 -20  -4   9  181.58    9.60
 -20   4   9  181.54    9.28
  20  -4  -9  178.22    8.20
  20   4  -9  179.56    8.27
   6  -6 -10   35.06    2.53
   6  -6 -10   32.68    2.88
   6   6 -10   33.99    2.42
  -6  -6  10   34.92    2.42
  -6   6  10   35.53    3.17
   6   6 -10   37.91    3.14
  20  -2 -11   10.24    1.52
  20   2 -11   12.60    1.62
  20  -2 -11   11.17    1.46
 -20   2  11   12.15    2.12
   9   7   6    6.71    1.33
   9  -7   6    8.53    1.33
   9   7   6    7.94    1.76
  -9  -7  -6   13.65    1.77
  -9  -7  -6    8.99    1.52
  -9  -7  -6    8.39    2.18
   6   8   3    8.78    1.63
   6   8   3    8.97    1.73
   6  -8   3    9.37    1.36
  -6   8  -3    7.81    1.77
  -6  -8  -3    8.83    1.47
  -6  -8  -3    8.14    1.50
  -6  -8  -3    6.13    1.73
  21   1 -11    2.06    1.30
  21   1 -11    2.68    1.14
  21  -1 -11    2.57    1.33
  21  -1 -11    2.99    1.26
  21   1 -11    2.06    1.35
 -21   1  11    1.89    1.47
   6   2 -14   71.86    3.70
   6   2 -14   66.62    3.67
   6  -2 -14   68.10    3.71
  -6   2  14   66.19    4.61
  22  -2 -10   36.25    2.30
 -22   2  10   35.80    3.04
 -22  -2  10   33.31    3.43
  22  -2 -10   40.78    2.49
  22   2 -10   36.62    2.56
  22   2 -10   36.71    2.38
 -20  -6   0    2.87    1.44
  20  -6   0    3.35    1.27
 -20  -6   0    5.09    2.21
  20   6   0    2.27    1.61
 -20  -6   0    1.56    1.26
  20   6   0    2.63    1.39
  20   6   0    2.04    1.08
 -28   0   5    0.22    1.50
  28   0  -5   -1.08    1.16
  28   0  -5   -0.67    1.13
  28   0  -5   -0.31    1.12
 -18   0 -10  109.73    6.26
 -18   0 -10  101.45    5.19
  18   0  10  106.81    6.11
 -18   0 -10  108.04    5.30
  14   2 -13   11.20    1.55
 -14   2  13    8.61    1.97
  14   2 -13    7.93    1.48
  20   0   9    0.45    1.30
 -20   0  -9   -0.17    1.12
 -20   0  -9    0.67    1.33
 -20   0  -9   -0.97    1.92
  21  -3   7   84.85    4.24
 -21  -3  -7   75.12    5.28
 -21  -3  -7   77.41    4.27
  21   3   7   79.06    4.06
  21   3   7   84.52    4.23
 -21  -3  -7   80.45    4.20
 -21   3  -7   81.98    5.35
  17   5  -9    1.30    1.22
 -17  -5   9   -0.27    2.07
  17  -5  -9   -0.52    1.21
  17   5  -9    2.62    1.26
  17   5  -9    1.58    1.39
  -3  -1 -14  165.08    7.82
  -3  -1 -14  160.86    8.79
  -3   1 -14  170.75    7.90
  -3  -1 -14  174.26    7.92
   3  -1  14  171.61    8.78
  -3   1 -14  172.59    7.92
   3   1  14  164.08    8.75
  16   0 -13    1.09    1.36
  16   0 -13   -0.38    1.33
 -23  -5   3  107.43    5.41
  23   5  -3  117.65    6.15
  23   5  -3  107.20    5.43
  23   5  -3  114.46    5.39
   5   7  -8   70.16    3.66
  -5   7   8   63.86    4.30
   5  -7  -8   62.51    3.73
   5   7  -8   67.67    4.49
  -5  -7   8   65.35    3.66
 -23  -5   0  122.27    5.67
  23   5   0  118.56    5.65
 -23  -5   0  108.05    6.74
  23   5   0  116.19    6.36
  23  -5   0  108.38    5.54
  23   5   0  114.11    5.49
  15   7   2   46.18    2.83
 -15  -7  -2   48.63    2.97
 -15  -7  -2   50.26    3.94
 -15  -7  -2   45.12    2.94
  15   7   2   51.62    3.65
  -5  -5 -11  159.60    7.49
   5   5  11  170.67    8.43
  -5  -5 -11  155.55    7.62
  -5  -5 -11  158.48    7.65
  -5  -5 -11  189.01    8.91
 -20  -6   3   18.54    2.73
  20   6  -3   16.25    2.25
  20   6  -3   20.24    1.80
  20   6  -3   20.29    1.71
 -20   6   3   22.26    2.76
 -20  -6   3   19.21    1.87
 -20  -6   3   18.77    1.74
 -11   3  13   11.87    2.24
  11   3 -13   11.35    1.54
  11   3 -13   11.51    1.52
  11  -3 -13   13.55    1.70
   1  -7   8   30.01    2.30
  -1  -7  -8   32.62    2.92
   1   7   8   33.30    2.84
  -1  -7  -8   34.08    2.35
  -1   7  -8   32.01    2.30
 -15  -7   4   82.37    4.37
 -15  -7   4   89.71    5.48
 -15   7   4   86.65    5.39
  15   7  -4   87.70    4.30
  15   7  -4   83.88    4.24
  15   7  -4   89.24    5.19
  -6   8   4   43.91    3.13
   6   8  -4   40.65    2.59
   6   8  -4   35.01    3.22
  -8   8   3    0.78    1.52
   8   8  -3    0.86    1.67
   8   8  -3    1.45    1.40
 -23  -1  10    3.51    2.06
  23  -1 -10   -0.60    1.13
  23  -1 -10    1.57    1.32
  23   1 -10    1.65    1.31
  23   1 -10    1.33    1.13
  23   1 -10    2.78    1.36
 -10   4 -11    4.66    1.94
  10   4  11    3.21    1.55
 -10  -4 -11    2.11    1.39
 -10   4 -11    4.57    1.46
 -10  -4 -11    1.57    1.93
  10   4  11    8.50    2.03
 -10  -4 -11    3.56    1.34
 -10   4 -11    3.22    1.34
   4  -8   4   17.12    1.66
  -4   8  -4   14.64    1.51
  -4   8  -4   17.35    2.25
   4   8   4   12.46    1.91
  -4  -8  -4   14.31    1.73
  -4  -8  -4   15.15    1.63
   8   8   2   61.77    4.00
   8   8   2   57.68    3.40
  -8   8  -2   58.44    3.87
  -8  -8  -2   55.71    4.02
  -8  -8  -2   64.58    3.40
  -8  -8  -2   55.82    3.40
  -4   0 -14    8.32    1.57
  -4   0 -14    7.58    1.56
   4   0  14    6.84    2.04
  -4   0 -14    8.61    2.07
 -12  -6   9   23.92    2.76
  12  -6  -9   24.13    2.04
  12   6  -9   23.19    2.56
 -12  -6   9   26.32    2.01
  12   6  -9   27.66    2.06
 -12   6   9   22.31    2.73
  13   7   4   32.83    2.27
 -13  -7  -4   24.26    3.07
 -13  -7  -4   35.59    2.40
  13   7   4   33.16    2.44
  13   7   4   29.95    2.79
 -13  -7  -4   30.84    2.37
   0  -2 -14   14.28    1.56
   0   2 -14   12.65    1.73
   0  -2 -14   15.74    1.70
   0  -2 -14   14.31    1.55
   0  -2 -14   13.76    2.31
   0   2 -14   13.79    1.76
   0   2  14   13.82    2.35
 -28  -2   2  367.50   17.49
  28   2  -2  375.78   16.41
  28  -2  -2  378.70   16.37
 -23   1  -7   17.32    1.67
  23   1   7   15.64    1.67
 -23  -1  -7   22.66    2.82
  23   1   7   15.55    2.46
  23   1   7   17.22    1.59
  23  -1   7   15.94    1.65
  23  -1   7   13.23    2.29
  23  -1   7   15.46    1.82
 -23  -1  -7   17.24    1.79
 -23  -1  -7   13.77    2.25
  -2  -6 -10  125.69    6.11
  -2  -6 -10  134.11    7.13
   2   6  10  128.70    6.87
  -2  -6 -10  121.70    6.23
  -9   1 -13    8.04    1.79
  -9   1 -13    7.32    1.49
  -9  -1 -13    5.58    1.51
  -9  -1 -13    7.51    1.96
  -9   1 -13    7.65    1.81
   9  -1  13    5.20    1.38
 -12   4  12  114.46    6.09
  12   4 -12   90.43    4.81
 -12  -4  12   96.37    4.81
  12   4 -12   99.22    4.81
  12  -4 -12  100.95    4.98
  12   4 -12   96.88    4.84
  27   1   3    1.73    1.12
  27  -1   3    1.42    1.57
  27   1   3   -0.28    1.26
  27  -1   3    1.75    1.33
 -27   1  -3    1.49    1.94
  19   5  -8  119.61    5.71
  19   5  -8  123.48    6.36
 -19  -5   8  122.08    7.13
 -19   5   8  136.61    7.02
  19   5  -8  116.77    5.79
  19  -5  -8  116.98    5.70
 -11  -5  11  132.62    7.93
  11   5 -11  154.16    7.00
  11   5 -11  148.53    7.64
  11  -5 -11  144.83    7.04
  11   5 -11  145.26    6.89
 -11  -5  11  159.84    7.01
 -18  -6   6   88.18    4.53
  18   6  -6   95.25    4.59
 -18   6   6   96.74    5.74
 -18  -6   6   88.90    5.73
  18   6  -6   86.31    5.23
 -28   2   1   -0.40    1.48
 -28  -2   1    2.67    1.89
  28  -2  -1   -1.60    1.21
  28   2  -1   -0.61    1.22
 -27  -3   2   22.35    2.82
  27  -3  -2   17.21    1.72
  27   3  -2   15.37    2.01
  27   3  -2   14.29    1.70
  27   3  -2   19.51    1.76
 -26  -2   7   75.81    4.94
 -26   2   7   69.90    4.46
  26   2  -7   71.39    3.65
  26   2  -7   68.50    3.74
  26   2  -7   66.40    3.67
  26   2  -7   68.82    3.73
  26   0  -8   33.86    2.14
 -26   0   8   29.89    3.03
  26   0  -8   32.06    2.20
  26   0  -8   33.20    2.26
  19   1 -12  133.98    6.43
  19   1 -12  130.30    6.39
  19  -1 -12  132.76    6.43
 -19   1  12  130.44    7.04
  19  -1 -12  139.02    6.37
 -13  -3 -11   66.89    3.78
 -13   3 -11   61.52    3.65
  13  -3  11   67.02    3.70
 -13  -3 -11   70.99    4.85
 -13   3 -11   67.32    3.73
 -13  -3 -11   67.70    3.75
  13   3  11   66.97    4.31
 -13   3 -11   71.55    4.67
  13   3  11   72.91    4.54
 -22  -4  -5   27.14    2.12
 -22  -4  -5   28.91    3.18
  22   4   5   27.34    1.94
  22  -4   5   26.14    2.13
 -22  -4  -5   26.41    2.20
  22   4   5   31.08    2.27
 -22   4  -5   25.52    2.88
  -6   4 -12   54.49    3.37
   6   4  12   62.16    4.20
  -6   4 -12   56.76    3.34
  -6  -4 -12   57.09    3.25
  -6  -4 -12   56.60    3.38
  -6  -4 -12   59.62    3.39
  27  -3  -1   17.74    1.78
  27   3  -1   16.99    1.76
  27  -3  -1   16.22    1.62
 -27  -3   1   19.17    2.70
  27   3  -1   20.54    1.85
  27   3  -1   18.17    1.79
  28  -2  -3    0.55    1.12
  28   2  -3    0.81    1.29
  28   2  -3    1.06    1.24
  28   2  -3    1.27    1.24
 -28  -2   3    0.99    1.91
   8  -2 -14   88.00    4.51
   8   2 -14   87.56    4.37
  -8   2  14   92.88    5.43
   8   2 -14   81.69    4.32
  16   4 -11   36.85    2.35
  16  -4 -11   39.22    2.49
 -16   4  11   40.95    3.32
 -16  -4  11   37.40    3.64
  16   4 -11   34.33    2.46
  16   4 -11   35.25    2.46
 -16   0 -11   -1.81    1.45
 -16   0 -11    2.95    1.91
  16   0  11    0.08    1.30
  16   0  11   -0.21    1.81
 -16   0 -11    0.39    1.31
  15   5   8  126.82    5.85
 -15  -5  -8  117.29    5.85
 -15   5  -8  113.91    5.69
 -15   5  -8  113.90    6.73
 -15  -5  -8  115.37    5.86
  15  -5   8  122.78    5.78
  11   1 -14    8.56    1.44
  11  -1 -14   11.06    1.62
 -11   1  14    9.60    2.03
  20   6   1   69.28    3.82
 -20  -6  -1   67.72    3.79
 -20  -6  -1   67.29    4.92
  20  -6   1   66.39    3.71
  20   6   1   72.33    3.80
  20   6   1   65.17    4.44
 -20  -6  -1   72.83    3.75
 -18   2  12   47.55    3.59
  18  -2 -12   49.59    2.91
  18   2 -12   44.49    2.85
  18  -2 -12   46.92    2.80
  18   2 -12   44.22    2.83
   7   7   7   12.04    1.80
   7   7   7   13.59    1.52
  -7  -7  -7   13.54    1.74
  -7   7  -7    8.76    1.39
   7  -7   7   10.68    1.47
  -7  -7  -7    6.32    2.08
  -7  -7  -7    9.66    1.51
   2  -8  -5    3.36    1.28
  -2  -8   5    2.87    1.41
   2   8  -5    3.13    1.39
   2   8  -5    3.12    1.77
  15   5 -10    1.24    1.15
  15  -5 -10    1.59    1.28
  15   5 -10   -1.09    1.24
 -15   5  10    0.48    1.88
 -15  -5  10    1.33    1.15
 -15  -5  10   -1.83    2.02
  15   5 -10    0.18    1.37
  27   3  -3   39.44    2.55
  27   3  -3   40.40    2.57
  27   3  -3   38.80    2.54
  27   3  -3   37.40    2.88
 -27  -3   3   36.20    3.47
  24   4  -6  103.35    5.17
  24   4  -6  105.69    5.59
 -24   4   6  105.55    6.17
 -24  -4   6  101.59    6.35
  -8  -6  10  123.69    6.04
   8  -6 -10  128.20    6.16
  -8   6  10  126.86    6.97
   8   6 -10  122.63    6.03
   8  -6 -10  124.71    6.63
   8   6 -10  130.66    6.93
  -5   3 -13    6.73    1.58
  -5  -3 -13    4.37    2.12
  -5  -3 -13    4.84    1.53
   5   3  13    8.31    2.08
  -5  -3 -13    3.76    1.36
   0   8  -5   69.85    4.56
   0  -8   5   75.04    3.78
   0  -8  -5   65.93    3.71
   0   8  -5   67.68    3.68
  10   8  -1   18.16    1.94
 -10   8   1   19.75    2.37
  10   8  -1   22.50    2.48
 -10  -8   1   19.79    1.93
 -10  -8   1   12.33    2.18
 -22   4   8  146.22    8.05
  22   4  -8  152.44    7.10
  22   0   8   10.25    1.37
 -22   0  -8   13.08    2.43
 -22   0  -8   10.32    1.61
  22   0   8   15.01    2.40
  22   0   8   11.92    1.65
 -13  -7   6    3.70    1.30
  13   7  -6    7.44    1.88
 -13  -7   6    1.82    1.84
 -13   7   6    2.82    1.82
  13   7  -6    3.96    1.36
  13   1  12  193.16    9.42
 -13   1 -12  182.41    9.49
 -13   1 -12  191.02    8.69
 -13  -1 -12  186.83    8.69
 -13  -1 -12  174.67    9.50
 -13   1 -12  187.53    8.70
  13  -1  12  190.16    8.60
 -13  -1 -12  189.32    9.36
 -10  -8   0   18.02    1.85
  10   8   0   16.10    1.93
 -10   8   0   20.36    2.33
 -10  -8   0   22.26    2.53
  10   8   0   21.95    2.49
 -17   5  -7   83.01    5.23
 -17  -5  -7   77.71    4.29
  17   5   7   82.81    4.32
  17  -5   7   83.42    4.24
 -17  -5  -7   81.91    5.49
  12   0 -14  159.92    7.58
 -12   0  14  167.83    8.34
  21  -3 -10   41.05    2.67
  21   3 -10   42.65    2.82
  21   3 -10   46.36    2.80
 -21   3  10   48.72    3.64
  -8   2 -13    7.87    1.58
  -8  -2 -13    4.52    2.01
  -8  -2 -13    5.96    1.52
   8  -2  13    5.67    1.45
  -8   2 -13    8.22    1.93
   8   2  13    5.06    1.58
   8   2  13    6.22    2.04
  24   2  -9   26.60    2.10
  24   2  -9   27.17    2.03
 -24   2   9   28.34    2.72
  24  -2  -9   22.32    1.96
  24   2  -9   28.76    2.15
 -24  -2   9   35.71    3.32
  24  -2  -9   30.15    1.96
  23   5  -4  210.77   10.15
 -23   5   4  222.37   10.66
  23   5  -4  206.68    9.40
  23   5  -4  207.15    9.46
 -23  -5   4  203.44    9.42
  -7   7   8   98.41    5.70
   7   7  -8  102.09    5.79
  -7  -7   8   99.86    4.97
   7   7  -8   91.00    4.88
   7  -7  -8  101.89    5.06
  28   0   2   60.87    3.92
  28   0   2   59.54    3.40
  -8  -6  -9   39.88    2.69
  -8  -6  -9   40.62    2.55
   8   6   9   37.02    2.96
  -8  -6  -9   44.86    3.70
  -8  -6  -9   33.94    2.61
  23   5   1    2.30    1.12
 -23  -5  -1    3.54    1.42
 -23  -5  -1    0.27    2.19
  23   5   1    3.68    1.48
  23   5   1    2.50    1.78
  23  -5   1    3.60    1.38
  25   3  -7    6.63    1.40
 -25  -3   7    5.88    2.25
  25   3  -7    4.57    1.42
 -25   3   7    3.97    1.97
  28   2   0    1.30    1.26
  28   2   0    3.41    1.32
  28  -2   0    1.99    1.24
  28   2   0    2.77    1.36
 -28  -2   0    2.18    1.87
 -28   2   0    1.73    1.78
  -3  -7  -8   84.43    4.60
   3   7   8   89.35    5.13
   3  -7   8   95.07    4.61
  -3  -7  -8   93.97    5.47
  -3   7  -8   88.30    4.56
  12   2  12   27.55    2.88
 -12  -2 -12   23.01    2.19
 -12  -2 -12   31.16    2.27
 -12  -2 -12   30.68    3.02
 -12   2 -12   24.03    2.78
 -12   2 -12   27.76    2.21
  12   2  12   27.69    2.74
 -12   2 -12   27.40    2.23
  12  -2  12   27.68    2.14
 -24  -4  -3    2.94    1.37
  24   4   3    3.57    1.19
  24   4   3    5.24    1.49
  24   4   3    3.11    1.17
  24  -4   3    4.31    1.49
 -24  -4  -3    1.35    2.15
 -24   4  -3    1.81    1.85
  24   4   3    3.10    1.28
  24  -4   3    2.61    1.29
  20   6  -4   34.57    2.28
 -20   6   4   32.78    3.23
 -20  -6   4   34.40    2.28
 -20  -6   4   33.91    3.41
  20   6  -4   33.79    2.32
  20   6  -4   29.70    2.88
 -11  -7   7    2.49    1.29
  11   7  -7   -0.21    1.68
  11   7  -7    4.00    1.46
  11  -7  -7    2.24    1.28
 -11  -7   7   -1.28    1.79
 -11   7   7    1.61    1.80
 -19   3  11   -1.37    1.79
 -19  -3  11   -1.97    2.21
  19   3 -11    2.32    1.39
  19  -3 -11    0.47    1.33
  19   3 -11    3.13    1.42
  19  -3 -11    1.94    1.14
 -16   4  -9    2.58    1.19
 -16  -4  -9    1.69    1.37
 -16  -4  -9    5.42    2.16
 -16   4  -9    1.36    1.25
  16  -4   9    1.00    1.44
  16   4   9    2.23    1.39
  27   3   0  144.75    6.62
 -27  -3   0  133.13    7.68
 -27   3   0  120.95    7.21
  27  -3   0  141.50    6.54
  27   3   0  144.63    6.61
  27   3   0  141.44    6.59
  27  -3   0  136.87    6.60
   4   8  -5  321.26   14.53
   4   8  -5  305.69   13.54
  -4  -8   5  313.11   13.60
   4  -8  -5  296.12   13.46
 -21  -5  -4   10.55    2.49
 -21  -5  -4    7.66    1.46
 -21  -5  -4    9.10    1.63
 -21   5  -4    7.40    2.02
  21  -5   4    7.96    1.45
  21   5   4    8.74    1.58
  21  -5   4    6.81    1.54
 -10   0 -13   -1.01    1.53
 -10   0 -13    0.22    1.59
  10   0  13    1.99    1.24
 -10   0 -13    3.60    1.47
 -10   0 -13   -0.19    1.58
  18  -4   8    1.84    1.36
  18   4   8    2.12    1.44
 -18  -4  -8    4.33    1.44
 -18   4  -8    4.48    1.94
  18  -4   8    4.97    1.50
 -18  -4  -8    1.14    1.50
 -18  -4  -8    3.54    2.11
  13  -5   9    4.44    1.43
  13   5   9    8.12    1.69
  13   5   9    5.10    1.51
 -13  -5  -9    4.03    1.36
 -13  -5  -9    2.26    1.50
 -13   5  -9    3.89    1.37
 -13  -5  -9    3.01    1.47
 -13   5  -9    8.30    2.10
  10   8  -2    4.97    1.88
 -10   8   2    6.17    1.80
  10   8  -2    4.53    1.53
 -10  -8   2    2.20    1.39
  18   6   4    4.89    1.76
  18   6   4    3.88    1.50
 -18   6  -4    6.30    1.89
 -18  -6  -4    4.71    2.28
 -18  -6  -4    6.19    1.51
  18   6   4    5.44    1.55
  28   2  -4   25.71    2.06
  28  -2  -4   24.77    1.87
 -28  -2   4   30.63    3.04
  28   2  -4   27.87    2.06
  28   2  -4   24.79    2.03
  22   0 -11    0.49    1.33
  22   0 -11    0.55    1.26
   2   2  14  298.02   14.73
  -2  -2 -14  303.25   13.70
  -2  -2 -14  307.79   13.80
  -2   2 -14  320.40   13.85
  -2   2 -14  308.66   13.82
  -2  -2 -14  318.10   13.74
  -2  -2 -14  325.59   15.01
  -2   8  -5    2.23    1.69
  -2   8  -5    0.86    1.21
   2  -8   5    2.78    1.32
  -2  -8  -5    3.00    1.41
  27  -1  -7    2.66    1.12
  27   1  -7    3.50    1.22
  27   1  -7    1.78    1.24
 -27  -1   7    1.30    1.91
  27   1  -7    2.79    1.24
  27   1  -7    2.40    1.30
  27  -1  -7    4.11    1.17
   4  -4 -13   45.37    3.53
   4  -4 -13   39.64    2.61
  -4   4  13   36.86    3.40
   4  -4 -13   37.29    2.45
 -10  -8  -1    7.65    1.91
 -10   8  -1    6.25    1.77
 -10  -8  -1    5.33    1.51
  10   8   1    9.15    1.69
  10   8   1    6.80    1.79
   2  -4 -13    9.67    1.47
   2   4 -13    9.77    1.66
   2  -4 -13   11.27    2.26
  -2   4  13   13.63    2.37
  24   2   6   64.80    3.56
  24  -2   6   64.93    3.55
 -24  -2  -6   68.72    3.64
  24  -2   6   66.69    4.27
  24   2   6   62.38    3.50
 -24   2  -6   64.20    4.64
  24  -2   6   64.22    3.63
 -24  -2  -6   61.27    4.44
   8   8  -4  241.07   11.17
  -8  -8   4  217.56   10.22
  -8   8   4  244.48   11.05
   8   8  -4  227.71   10.18
   8   8  -4  216.95   10.16
  29   1  -2  117.07    5.73
  29   1  -2  122.26    5.84
  29   1  -2  127.48    5.87
 -29  -1   2  121.76    6.72
  29  -1  -2  117.53    5.79
  26   2   4   85.77    4.38
 -26   2  -4   77.44    5.29
  26   2   4   84.37    4.31
  26  -2   4   87.54    4.43
  26   2   4   85.81    4.31
 -26  -2  -4   82.42    5.26
 -26  -2  -4   80.62    4.34
  26  -2   4   89.16    4.41
  26  -2   4   85.25    4.98
 -27  -3   4  215.85   10.96
  27   3  -4  215.02    9.76
 -25  -1   9   53.41    4.37
  25   1  -9   57.15    3.26
  25  -1  -9   60.62    3.21
  25  -1  -9   57.52    3.24
 -25   1   9   54.18    3.98
  25   1  -9   56.75    3.31
  25   1  -9   58.86    3.16
  28   0  -6  163.91    7.50
  28   0  -6  165.58    7.51
 -28   0   6  150.35    8.42
  28   0  -6  161.20    7.49
  28   0  -6  167.33    7.51
  -6  -8  -4    6.89    1.51
   6   8   4    5.81    1.61
  -6   8  -4    6.58    1.77
   6  -8   4    4.81    1.26
  -6  -8  -4    6.73    1.51
  -6  -8  -4    5.37    1.78
  -4  -6 -10    6.47    2.05
  -4  -6 -10    4.46    1.23
   4   6  10    2.44    1.66
  -4  -6 -10    2.54    1.39
  -4  -6 -10    2.43    1.51
  -8  -8  -3   44.54    2.88
   8   8   3   45.23    3.33
   8   8   3   44.10    2.87
  -8  -8  -3   46.24    2.81
  -8   8  -3   42.69    3.31
   8  -8   3   43.72    2.59
  -8  -8  -3   39.11    3.38
 -15  -7  -3   44.17    3.78
  15   7   3   40.77    3.31
  15   7   3   44.01    2.68
 -15  -7  -3   43.62    2.80
  15   7   3   39.60    2.83
 -15  -7  -3   45.19    2.84
  -3   5  12  323.95   14.73
   3  -5 -12  299.62   13.71
   3  -5 -12  325.77   14.73
   3  -5 -12  300.64   13.52
  17   7  -1    1.90    1.26
 -17  -7   1    5.74    2.15
 -17  -7   1    9.29    1.64
 -17  -7   1    6.18    1.44
  29   1  -1    1.14    1.16
 -29   1   1    4.01    1.77
  29  -1  -1    0.36    1.28
 -29  -1   1    0.90    1.61
  29   1  -1   -0.56    1.34
 -15  -7   5    9.20    2.17
  15   7  -5   12.80    1.42
  15   7  -5   12.41    2.18
 -15  -7   5   12.13    1.59
 -15   7   5   14.05    2.31
 -26   0  -5    1.06    1.98
  26   0   5    0.61    1.82
  26   0   5    1.13    1.33
 -21   5   7   38.52    3.39
  21   5  -7   36.46    2.41
  21   5  -7   34.38    2.42
  21   5  -7   33.24    2.78
 -21  -5   7   33.04    3.47
  20   0 -12  332.70   15.00
  20   0 -12  346.93   14.98
   6  -4 -13   51.68    3.94
   6  -4 -13   52.54    3.16
  25  -3   4    8.61    1.55
 -25   3  -4    9.02    2.21
  25  -3   4   11.28    1.69
 -25  -3  -4    9.35    1.56
 -25  -3  -4    5.46    2.22
  25   3   4    6.00    1.48
  25   3   4    9.00    1.46
  25   3   4    7.15    1.27
 -23  -3   9   15.55    2.68
 -23   3   9   18.31    2.49
  23   3  -9   17.53    1.73
  23   3  -9   14.01    1.77
  23  -3  -9   13.32    1.56
  29  -1  -3   15.11    1.58
  29   1  -3   17.84    1.74
 -29  -1   3   14.18    2.27
  29   1  -3   14.98    1.71
  29   1  -3   17.49    1.65
  -5  -1 -14    9.65    2.16
  -5   1 -14   15.64    1.82
  -5   1 -14   12.36    1.74
  -5  -1 -14   12.01    1.71
   5   1  14    8.74    2.14
  -5  -1 -14   13.40    1.68
  14   4  10    5.49    1.81
 -14   4 -10    3.86    1.37
 -14  -4 -10    7.40    1.52
  14   4  10    4.91    1.59
 -14   4 -10   10.59    2.14
 -14  -4 -10   11.13    2.32
 -14  -4 -10    2.66    1.49
 -14   4 -10    5.10    1.37
  14  -4  10    5.31    1.58
  10   2 -14    2.68    1.28
 -10   2  14   -0.71    1.85
  10   2 -14    0.91    1.16
  10  -2 -14    1.11    1.37
  10   2 -14    1.25    1.23
  17   7  -2   47.93    2.81
 -17  -7   2   45.11    3.87
 -17  -7   2   46.49    2.87
 -17  -7   2   47.95    2.97
 -17   7   2   43.16    3.69
  17   7  -2   45.26    3.56
   5  -5 -12   15.97    2.40
  -5   5  12   12.17    2.44
 -23  -3  -6    1.62    1.44
  23  -3   6   -0.56    1.39
  23   3   6   -0.25    1.19
 -23  -3  -6   -2.09    2.00
  23   3   6    0.84    1.37
  23  -3   6    0.28    1.37
 -23   3  -6    4.57    2.19
  24   0 -10   11.80    1.54
  24   0 -10   10.77    1.56
  -1   5  12    9.86    2.22
   1  -5 -12    9.89    1.84
   1  -5 -12   10.02    2.19
   1  -5 -12   11.66    1.57
 -20  -6  -2    2.23    2.09
  20   6   2    1.66    1.41
 -20  -6  -2    2.99    1.45
  20   6   2    1.63    1.53
 -20  -6  -2    2.92    1.32
  20  -6   2    1.65    1.39
 -20   6  -2   -0.19    1.52
 -19  -5  -6   46.71    2.97
 -19  -5  -6   47.25    2.94
 -19  -5  -6   43.32    3.89
  19  -5   6   42.25    2.76
  19  -5   6   47.87    2.91
  19   5   6   45.16    2.76
 -19   5  -6   44.46    3.72
  17   7   0    6.52    1.41
 -17  -7   0    6.61    2.21
 -17  -7   0    8.70    1.51
 -17  -7   0    7.49    1.64
   6   8  -5    7.64    1.98
   6   8  -5    3.92    1.38
  -6   8   5    2.71    1.55
   0   4 -13   20.90    1.97
   0  -4 -13   12.84    2.42
   0  -4 -13   21.49    1.88
   0   4  13   24.45    2.74
  26  -4  -2  187.50    8.77
  26   4  -2  202.32    8.85
 -26  -4   2  190.16   10.07
  26   4  -2  188.58    8.87
  26   4  -2  200.47    9.54
 -26  -4   2  193.03    8.79
 -20  -4  -7   -1.11    1.34
 -20  -4  -7    0.82    2.18
  20  -4   7    2.17    1.36
  20  -4   7    0.72    1.46
  20   4   7    0.87    1.43
 -20   4  -7   -0.75    1.91
 -20  -4  -7    1.05    1.55
  10   8  -3  136.04    7.60
 -10   8   3  160.96    7.71
 -10  -8   3  143.61    6.83
  10   8  -3  138.77    6.80
  28  -2   1   14.14    1.71
  28   2   1   19.73    1.80
  28   2   1   17.31    1.77
 -28   2  -1   13.05    2.31
 -28  -2  -1   17.76    2.46
  28   2   1   18.08    1.68
  13   3 -13    0.67    1.26
 -13   3  13    2.61    1.81
  13   3 -13    2.61    1.12
  13   3 -13    2.78    1.29
  26   4  -1   11.73    1.56
  26   4  -1   12.63    1.61
 -26  -4   1   12.73    1.59
  26   4  -1   10.09    1.65
  26  -4  -1   12.75    1.66
 -26  -4   1   15.10    2.61
  26   4  -1   11.67    2.00
 -14  -6  -7  103.10    4.87
  14   6   7   89.31    4.70
  14   6   7   90.52    5.35
 -14  -6  -7   90.98    4.75
 -14  -6  -7   89.48    5.90
  14  -6   7   88.34    4.62
  -7  -5 -11    3.01    1.35
  -7  -5 -11    5.55    2.26
  -7  -5 -11    1.69    1.49
  -7   5 -11    2.05    1.50
  -7  -5 -11    2.95    1.49
   7   5  11    5.07    1.85
 -14   0 -12   23.09    2.18
 -14   0 -12   28.32    2.79
 -14   0 -12   24.00    2.57
  14   0  12   25.72    2.05
  14   0  12   29.35    2.86
 -14   0 -12   27.16    2.18
  27   3   1    7.50    1.51
  27   3   1   13.58    1.64
  27   3   1    8.74    1.46
 -27  -3  -1   14.11    2.56
  27  -3   1   10.73    1.63
 -27   3  -1   10.70    1.98
  27  -3   1    9.99    1.46
  -6   0 -14  155.32    7.26
   6   0  14  152.50    8.24
  -6   0 -14  153.86    7.29
  -6   0 -14  147.14    8.07
  17  -1 -13    7.54    1.52
  17   1 -13    7.34    1.53
 -17   1  13    6.60    1.85
  16   6  -8   77.12    4.76
  16  -6  -8   80.83    4.03
 -16   6   8   85.34    5.24
  16   6  -8   80.65    4.09
 -16  -6   8   73.82    5.18
 -16  -6   8   79.07    4.06
  16   6  -8   71.47    4.00
  10  -6 -10   77.91    4.13
  10   6 -10   72.23    4.70
 -10  -6  10   76.93    4.91
 -10  -6  10   73.81    3.99
  10   6 -10   75.17    4.02
 -10   6  10   76.93    4.91
  17  -3 -12    0.79    1.37
 -17   3  12    4.43    1.86
  17   3 -12    0.68    1.32
  17   3 -12    1.72    1.34
 -23  -5   5   28.59    2.19
 -23   5   5   31.08    3.23
 -23  -5   5   31.67    3.38
  23   5  -5   32.57    2.72
  23   5  -5   27.51    2.23
  23   5  -5   34.98    2.24
  -4  -8  -5   36.13    2.25
  -4  -8  -5   34.57    2.44
   4  -8   5   29.28    2.24
  -4   8  -5   29.31    2.15
  -4   8  -5   31.52    2.93
  -9  -7   8   -1.08    1.36
   9   7  -8   -0.45    1.73
  -9   7   8    0.68    1.77
   9  -7  -8   -0.30    1.39
  29  -1   0    9.40    1.50
  29   1   0   11.57    1.61
  29   1   0    9.82    1.41
 -29   1   0   10.11    2.05
 -29  -1   0    9.14    2.03
  23   5   2   14.13    1.50
  23   5   2   14.93    1.75
 -23  -5  -2   14.90    2.71
  23  -5   2   15.04    1.78
 -23   5  -2   12.94    2.08
 -23  -5  -2   15.67    1.82
  23   5   2   13.00    2.18
  23   5   2   14.37    1.54
  26  -4  -3   15.21    1.60
 -26  -4   3   18.80    2.68
  26   4  -3   16.62    1.76
  26   4  -3   17.22    1.87
  26   4  -3   16.57    2.09
  10   8   2    7.77    1.87
 -10  -8  -2    7.70    1.99
 -10  -8  -2    7.68    1.56
 -10   8  -2    6.91    1.68
  10   8   2    7.28    1.64
 -11  -7  -6   24.24    2.82
  11   7   6   17.11    1.78
  11   7   6   19.51    2.27
  11  -7   6   18.13    1.69
 -11  -7  -6   18.64    1.90
  -5  -7  -8   37.32    2.45
   5  -7   8   30.87    2.29
  -5  -7  -8   31.27    2.18
  -5  -7  -8   33.10    3.27
  -5   7  -8   28.87    2.21
 -12  -6  -8  105.83    5.50
  12   6   8  120.97    5.59
 -12  -6  -8  115.11    6.74
  12  -6   8  108.09    5.46
  13   5 -11    4.82    1.58
  13   5 -11    4.38    1.38
 -13  -5  11    3.35    2.02
 -13  -5  11    4.88    1.32
  13  -5 -11    2.19    1.35
  13   5 -11    4.91    1.27
 -17  -7   3    2.31    1.30
  17   7  -3    4.90    1.37
 -17   7   3    6.22    2.12
  17   7  -3    3.44    1.73
  17   7  -3    3.72    1.20
 -17  -7   3   -1.03    2.07
  29  -1  -4    3.77    1.35
  29   1  -4    3.99    1.32
 -29  -1   4    5.52    1.95
  29   1  -4    5.56    1.29
  29   1  -4    4.97    1.45
  11  -5  10    3.35    1.49
 -11   5 -10    3.06    1.44
  11   5  10    1.74    1.55
 -11  -5 -10    2.20    1.34
 -11  -5 -10    2.97    1.46
  28   2  -5    5.04    1.38
 -28  -2   5    3.16    2.01
  28   2  -5    4.00    1.34
  28   2  -5    5.88    1.44
 -28   2   5    2.88    1.59
  25  -1   6  397.21   16.99
 -25   1  -6  332.38   17.15
  25   1   6  360.01   16.06
  25   1   6  379.90   17.05
  25  -1   6  374.97   16.05
  25   1   6  369.01   15.96
 -25  -1  -6  354.35   16.04
  24   0   7    1.72    1.88
  24   0   7    0.85    1.23
  24   0   7   -0.09    1.34
 -24   0  -7   -0.45    1.25
 -20   6   5   65.91    4.55
 -20  -6   5   59.98    3.28
  20   6  -5   60.88    3.31
 -20  -6   5   60.24    4.49
  20   6  -5   56.77    3.99
  20   6  -5   57.58    3.34
   7  -5 -12  148.09    7.41
  -7   5  12  139.08    7.52
   7   5 -12  126.66    7.11
  -7  -5  12  130.24    7.31
  18   2  10   75.47    3.93
  18   2  10   79.12    4.85
 -18   2 -10   64.75    4.86
 -18   2 -10   78.43    4.00
 -18  -2 -10   70.40    3.98
 -18  -2 -10   71.22    4.03
 -18  -2 -10   70.15    4.84
 -18  -2 -10   77.69    4.86
 -18   2 -10   71.92    3.87
  18  -2  10   76.18    3.84
  18  -2  10   71.30    3.94
   8   4 -13    5.76    1.27
   8  -4 -13    5.53    1.50
   8   4 -13    2.19    1.47
  -8   4  13    6.39    2.10
  16  -6   6   10.54    1.58
  16   6   6   10.21    2.03
 -16  -6  -6    5.34    2.25
  16   6   6   10.83    1.68
 -16  -6  -6    8.10    1.65
  16   6   6    8.00    1.57
 -16  -6  -6    8.20    1.70
 -13   1  14  110.88    6.22
  13  -1 -14  116.74    5.49
  13   1 -14  108.86    5.43
  13   1 -14  101.77    5.36
 -14   4  12   38.89    3.31
  14   4 -12   34.31    2.33
  14  -4 -12   34.33    2.42
  14   4 -12   27.20    2.24
  14   4 -12   33.73    2.25
 -14  -4  12   36.05    2.27
  20  -2   9   19.59    1.78
 -20  -2  -9   19.19    2.69
 -20  -2  -9   22.47    2.76
  20   2   9   18.92    1.84
 -20  -2  -9   20.06    1.90
 -20   2  -9   23.96    2.91
  20   2   9   19.44    2.61
 -20  -2  -9   21.80    2.05
 -20   2  -9   21.04    1.91
  20   2   9   19.95    1.77
  -1  -5 -12  162.85    8.39
  -1  -5 -12  150.93    7.23
   1   5  12  143.82    8.08
  -1  -5 -12  156.94    7.35
 -11   3 -12   77.93    4.12
  11   3  12   69.00    4.80
  11   3  12   77.34    4.70
 -11  -3 -12   75.98    4.18
 -11  -3 -12   77.26    5.20
 -11   3 -12   69.43    4.84
 -11  -3 -12   77.24    4.14
 -11   3 -12   78.00    4.18
  11  -3  12   79.63    4.10
  13   7   5   -0.94    1.35
 -13  -7  -5   -0.10    1.45
  13   7   5   -2.03    1.64
 -13  -7  -5    0.21    1.44
  13   7   5   -0.80    1.52
 -13  -7  -5   -1.07    2.12
 -26  -4   0  349.98   16.50
  26   4   0  338.37   15.11
  26  -4   0  357.82   15.16
 -26  -4   0  329.46   15.11
  26   4   0  355.71   15.21
  26   4   0  335.95   15.89
  26   4   0  346.01   15.13
  16   2 -13    5.64    1.52
  16   2 -13    7.19    1.54
 -16   2  13    6.29    1.95
  14   6  -9   50.55    2.89
  14  -6  -9   43.84    2.82
 -14   6   9   50.17    3.86
  14   6  -9   42.62    3.39
 -14  -6   9   53.81    3.91
  14   6  -9   43.83    2.71
 -14  -6   9   47.50    2.86
  17   7   1    1.83    1.60
  17   7   1    0.47    1.29
 -17  -7  -1    3.23    2.09
 -17  -7  -1    0.10    1.35
  17   7   1   -0.43    1.72
  27  -1   4  188.28    8.22
  27   1   4  177.07    8.03
  27  -1   4  184.57    8.87
  27   1   4  163.70    8.13
 -27   1  -4  156.18    9.15
  27   1   4  186.86    8.99
 -27   3   5   17.29    2.48
 -27  -3   5   18.23    2.73
  27   3  -5   14.72    1.76
  27   3  -5   16.97    1.79
   3  -3 -14    4.53    2.17
   3   3 -14    2.18    1.41
  -3   3  14    4.64    2.06
   3   3 -14    3.94    1.52
   3  -3 -14    2.65    1.27
   3  -3 -14    3.22    1.34
 -18   6   7    7.41    2.21
 -18  -6   7    5.10    2.14
  18   6  -7    5.86    1.36
  18   6  -7    4.61    1.69
  18   6  -7    6.09    1.40
 -18  -6   7    4.51    1.30
  -4  -2 -14    6.61    1.46
  -4  -2 -14    4.56    1.99
  -4   2 -14    5.21    1.57
  -4  -2 -14    6.40    1.58
   5  -3 -14  210.01    9.35
   5  -3 -14  210.98   10.50
   5  -3 -14  209.67    9.22
   5   3 -14  188.43    9.19
   5   3 -14  204.31    9.30
  -5   3  14  205.35   10.36
  -8  -4 -12   94.28    4.82
  -8   4 -12   94.51    4.90
  -8  -4 -12   90.92    4.79
  -8   4 -12   94.67    4.85
  -8  -4 -12   91.64    5.97
  -8  -4 -12   98.89    4.92
   8   4  12   97.91    5.72
   7   3  13   32.80    3.18
  -7  -3 -13   31.17    2.40
  -7   3 -13   25.99    2.37
  -7   3 -13   29.50    2.34
  -7  -3 -13   34.19    3.30
  -7  -3 -13   32.20    2.33
  28   0   3   -0.19    1.73
  -9   7  -7  101.88    5.04
  -9  -7  -7  109.37    5.34
   9   7   7  104.65    5.12
  -9  -7  -7  103.56    6.25
   9   7   7  101.99    5.76
   9  -7   7  101.09    5.08
  -9  -7  -7  103.13    5.14
 -24   4   7   40.27    3.67
  24   4  -7   50.37    2.97
  -2  -4 -13    9.10    2.37
  -2  -4 -13    9.58    1.61
   2   4  13    3.57    1.96
 -19   1 -10  221.26   10.01
  19   1  10  226.80   11.00
 -19  -1 -10  214.26   10.98
 -19   1 -10  229.53   11.24
 -19  -1 -10  223.01   10.06
 -19  -1 -10  218.23   10.10
 -19  -1 -10  220.70   10.94
 -19   1 -10  221.28   10.08
 -14   0  14   33.72    2.88
  14   0 -14   32.61    2.38
 -26   2   8   89.43    5.50
  26   2  -8   95.62    4.83
 -26  -2   8   85.58    5.87
  26   2  -8   99.46    4.78
  26   2  -8   97.73    4.85
  26   2  -8   98.10    4.73
  26  -2  -8   92.43    4.67
   1   3 -14  133.47    6.51
   1  -3 -14  137.43    6.46
   1  -3 -14  137.71    6.50
   1   3 -14  131.29    6.51
   2   8  -6   38.76    2.60
   2   8  -6   40.91    3.41
   2  -8  -6   38.26    2.55
  -2  -8   6   41.28    2.68
  26  -4  -4   62.57    3.43
  26   4  -4   68.28    4.13
 -26   4   4   77.06    4.78
  26   4  -4   65.06    3.59
 -26  -4   4   65.68    4.77
  18   0 -13    0.41    1.36
  18   0 -13   -0.88    1.39
 -16   2 -11    0.48    1.28
 -16  -2 -11    1.77    1.43
  16  -2  11    0.09    1.42
 -16  -2 -11    0.43    1.62
 -16  -2 -11    1.50    1.89
  16   2  11   -1.71    1.98
 -16   2 -11    0.74    1.97
 -16   2 -11    0.81    1.42
 -21  -1  -9    0.22    1.63
 -21  -1  -9   -0.50    1.89
 -21   1  -9   -0.26    1.92
  21  -1   9    0.44    1.90
 -21  -1  -9   -0.27    1.22
  21  -1   9    1.07    1.18
  21   1   9    0.54    1.27
 -21  -1  -9    0.82    1.38
 -21   1  -9    0.67    1.33
  21   1   9   -1.24    1.25
   0  -8   6   13.00    1.67
   0   8  -6   13.85    1.65
   0  -8  -6   10.55    1.58
   0   8  -6   15.38    2.39
   8  -8  -5   37.34    2.63
   8   8  -5   41.14    2.66
   8   8  -5   39.13    3.35
  -8  -8   5   40.14    2.68
  -8   8   5   41.06    3.26
 -12   8   1  173.68    8.51
 -12  -8   1  159.64    7.66
  12   8  -1  158.74    7.69
 -12  -8   1  161.18    8.51
  12   8  -1  158.64    8.45
 -12  -8   1  169.74    7.73
  -6  -6 -10   58.72    3.47
  -6  -6 -10   56.75    3.49
   6   6  10   62.92    4.04
  -6  -6 -10   58.25    4.41
  -6  -6 -10   57.46    3.27
   4   0 -15    0.09    1.29
   4   0 -15    0.62    1.19
   4   0 -15   -0.17    1.20
  -4   0  15   -2.49    1.88
 -10  -8   4   11.48    1.70
  10   8  -4    9.22    2.15
 -10   8   4    8.01    2.03
  12   4  11    9.26    1.92
 -12   4 -11   10.54    2.28
 -12   4 -11    9.87    1.64
  12   4  11    7.37    1.92
 -12  -4 -11   13.12    2.53
 -12  -4 -11   10.89    1.70
 -12   4 -11   10.20    1.58
 -12  -4 -11   12.33    1.80
 -19   3  -9    4.79    1.45
 -19  -3  -9    6.86    1.54
  19   3   9    4.87    1.50
  19  -3   9    5.74    1.39
 -19  -3  -9    9.58    2.34
 -19  -3  -9    5.73    1.55
   3  -7  -9   11.17    1.98
   3  -7  -9   10.53    1.81
  -3   7   9   16.57    2.28
   3  -7  -9    9.42    1.47
   3   7  -9   15.01    2.37
   3   7  -9   13.13    1.73
  24   4   4   31.86    2.42
 -24  -4  -4   38.39    3.55
 -24  -4  -4   30.47    2.37
  24   4   4   30.28    2.14
 -24   4  -4   29.06    3.05
  24   4   4   31.75    2.17
 -11   1 -13    4.66    1.82
 -11  -1 -13    3.61    1.90
  11   1  13    3.78    1.80
 -11  -1 -13    6.14    1.57
 -11   1 -13    6.49    1.57
 -11  -1 -13    5.97    1.54
  11  -1  13    5.70    1.48
  -8  -8  -4  185.96    8.24
  -8   8  -4  171.06    8.86
  -8  -8  -4  160.21    8.97
   8   8   4  162.84    8.16
   8   8   4  168.05    8.72
   8  -8   4  183.02    8.02
  -8  -8  -4  177.83    8.09
   7   3 -14    2.34    1.29
  -7   3  14    0.25    1.94
   7  -3 -14    1.24    1.40
   7   3 -14    3.01    1.27
  29   1   1    0.90    1.13
 -29   1  -1   -0.24    1.87
  29  -1   1    2.44    1.42
  29   1   1    1.71    1.35
 -12  -8   0    8.33    2.01
 -12   8   0    9.93    1.95
 -12  -8   0    6.81    1.56
 -12  -8   0    6.60    1.60
  12   8   0    6.86    1.61
  12   8   0   10.18    2.06
 -20  -4  10    3.19    2.30
  20  -4 -10    1.92    1.33
 -20   4  10    5.67    1.96
  20   4 -10    1.67    1.39
  13   7  -7   23.88    2.03
 -13  -7   7   18.94    1.87
  13   7  -7   19.84    2.52
 -13   7   7   23.02    2.68
 -13  -7   7   22.36    2.71
  13  -7  -7   19.40    1.82
   1  -7  -9  172.10    8.68
   1   7  -9  162.16    8.77
  -1   7   9  170.58    8.67
   1  -7  -9  168.26    8.03
   1   7  -9  175.37    7.91
   1  -7  -9  163.78    7.83
  -1  -7   9  170.33    7.92
 -22  -2  -8   10.04    1.50
 -22  -2  -8    8.14    1.64
 -22   2  -8    9.38    1.53
  22   2   8   10.01    1.56
 -22  -2  -8    9.15    2.19
  22  -2   8   10.57    1.52
  22   2   8    7.13    1.44
 -22  -2  -8   11.25    2.34
 -17  -3 -10   55.33    4.27
 -17   3 -10   54.92    3.13
 -17  -3 -10   50.75    3.85
 -17   3 -10   58.20    4.29
  17   3  10   52.47    3.96
 -17   3 -10   51.14    3.20
 -17  -3 -10   59.17    3.34
  17   3  10   57.09    3.27
  -4   8   6   30.14    2.73
   4   8  -6   28.77    2.26
  -4  -8   6   30.86    2.32
   4   8  -6   32.84    3.03
 -17   1 -11   30.63    3.02
 -17  -1 -11   21.53    2.58
  17   1  11   24.74    2.93
 -17   1 -11   24.38    2.12
 -17  -1 -11   25.42    2.83
  17  -1  11   26.82    2.13
 -17   1 -11   26.58    2.05
 -17  -1 -11   24.01    2.19
  17   1  11   23.60    1.94
 -17  -1 -11   22.76    2.11
  12   2 -14   93.61    4.93
  12   2 -14   98.50    4.93
  12  -2 -14  101.09    5.03
 -12   2  14   98.61    5.89
  -2   0  15    0.69    1.73
   2   0 -15    0.96    1.30
   2   0 -15   -0.36    1.27
  26   0  -9   -0.09    1.26
 -26   0   9    2.63    1.93
  26   0  -9   -2.35    1.35
  26   0  -9    1.01    1.13
 -17   7   4   19.01    2.83
  17   7  -4   20.50    1.72
 -17  -7   4   21.28    2.71
 -17  -7   4   17.78    1.77
  17   7  -4   16.29    2.38
  17   7  -4   18.35    1.77
   6   0 -15   -1.02    1.24
   6   0 -15    0.09    1.21
  -6   0  15    0.22    1.72
  10   6   9    9.67    1.60
 -10  -6  -9    6.79    1.66
 -10  -6  -9    7.62    1.58
 -10  -6  -9    6.35    1.68
 -10  -6  -9    8.18    2.34
 -28   2  -2   68.73    4.97
  28   2   2   79.77    4.11
 -28  -2  -2   75.30    5.04
  28   2   2   79.05    4.14
  28   2   2   80.04    4.18
  28  -2   2   82.31    4.18
 -12   8   2    8.24    2.03
  12   8  -2    2.23    1.81
  12   8  -2    3.64    1.51
 -12  -8   2    3.89    1.86
 -12  -8   2    2.58    1.45
  27  -3   2   13.27    1.63
  27  -3   2   11.62    1.71
 -27   3  -2   14.43    2.35
  27   3   2   13.27    1.65
  27   3   2   10.98    1.69
  27   3   2   16.34    1.68
 -27  -3  -2   14.53    1.67
 -27  -3  -2   10.86    2.38
  19   5  -9   30.95    2.67
  19  -5  -9   28.47    2.15
 -19  -5   9   34.35    3.48
  19   5  -9   30.47    2.15
  19   5  -9   31.92    2.27
 -19   5   9   32.84    3.16
 -28   0   7   -0.99    1.76
  28   0  -7   -0.50    1.18
  28   0  -7    0.81    1.12
  28   0  -7   -0.60    1.09
  28   0  -7   -0.43    1.18
  26  -4   1    0.85    1.42
  26   4   1    3.17    1.81
 -26  -4  -1    0.56    2.02
  26   4   1    1.56    1.40
 -26  -4  -1    0.09    1.31
  26  -4   1    2.44    1.25
  26   4   1    1.53    1.31
  26   4   1   -0.27    1.23
   9   5 -12    7.95    1.52
  -9   5  12    6.17    2.05
  -9  -5  12    6.62    1.43
   9   5 -12   10.97    1.92
   9  -5 -12    8.40    1.66
 -25   3   8  140.16    7.55
  25   3  -8  136.11    6.53
 -25  -3   8  140.40    7.93
 -29  -1   5    3.24    1.91
  29   1  -5    4.52    1.39
  29   1  -5    3.14    1.31
  29  -1  -5    2.56    1.20
  29   1  -5    2.55    1.29
  20   6   3  100.67    5.07
  20   6   3   98.09    5.06
 -20  -6  -3   95.92    6.26
 -20   6  -3   96.14    5.73
  20   6   3   98.40    5.81
 -20  -6  -3  105.42    5.15
 -20  -6  -3  100.74    5.05
 -22  -4  -6   11.93    1.77
 -22  -4  -6   10.73    1.63
  22   4   6   11.50    1.75
  22  -4   6   13.70    1.73
 -22   4  -6   10.62    2.32
 -22  -4  -6   13.45    2.59
  15   7   4   46.90    3.51
  15   7   4   46.41    2.96
 -15  -7  -4   39.97    3.82
 -15  -7  -4   45.09    2.91
 -15  -7  -4   47.81    2.98
  15   7   4   41.17    2.81
 -15  -7   6   48.38    3.74
  15   7  -6   44.46    2.76
 -15  -7   6   39.26    2.70
  15   7  -6   48.37    3.55
 -15   7   6   40.05    3.50
   5  -7  -9   53.84    3.34
   5   7  -9   53.69    3.20
  -5   7   9   52.90    3.89
  -5  -7   9   54.77    3.24
   5   7  -9   53.00    4.07
 -10   2 -13   10.50    1.67
 -10   2 -13    8.01    1.69
  10   2  13   11.59    2.24
 -10   2 -13   10.12    2.05
  10   2  13   11.37    1.99
  10  -2  13    8.38    1.59
 -10  -2 -13    9.32    1.70
 -10  -2 -13    6.97    2.14
  -6  -8  -5    4.29    1.83
  -6   8  -5    4.26    1.86
  -6  -8  -5    4.83    1.36
   6  -8   5    5.19    1.33
  -6  -8  -5    3.98    1.56
   2  -6 -11   12.39    2.19
  -2   6  11    8.39    2.13
   2  -6 -11    7.75    1.42
  -2  -6  11    7.23    1.55
 -21  -5  -5    8.18    1.71
 -21  -5  -5    7.54    1.58
 -21   5  -5    8.61    2.16
 -21  -5  -5    7.19    2.35
  21   5   5    6.43    1.47
  21  -5   5    5.85    1.50
  -3  -5 -12    4.38    1.48
   3   5  12    4.37    1.91
  -3  -5 -12    1.05    1.96
  -3  -5 -12    1.55    1.55
  18   6   5  107.36    5.27
 -18  -6  -5  112.64    5.35
  18   6   5  100.80    6.03
 -18   6  -5   94.34    6.01
  18  -6   5  104.48    5.10
 -18  -6  -5  111.20    6.58
  18   6   5  100.73    5.25
   4   6 -11   22.85    2.69
  -4   6  11   23.49    2.76
   4  -6 -11   23.84    2.66
   4  -6 -11   26.48    2.30
  -4  -6  11   24.65    2.09
  17   5 -10   49.83    2.91
  17   5 -10   47.84    3.42
  17   5 -10   50.88    2.99
  17  -5 -10   49.69    2.99
 -17  -5  10   54.00    4.30
 -17   5  10   49.66    3.98
 -10  -8  -3   35.11    3.29
 -10   8  -3   36.29    3.08
  10   8   3   35.87    3.10
 -10  -8  -3   40.04    2.60
  10   8   3   39.77    2.74
  10   4 -13   95.94    4.70
  10   4 -13   93.99    4.72
 -10   4  13   88.94    5.71
  18   4 -11    1.37    1.34
 -18   4  11    1.47    1.96
 -18  -4  11    2.29    2.07
  18   4 -11    2.37    1.41
  18   4 -11    2.68    1.14
  18  -4 -11    1.07    1.29
  -2   8  -6    5.85    1.96
   2  -8   6    3.08    1.44
  -2   8  -6    4.42    1.33
  -2  -8  -6    5.67    1.52
  17   7   2   49.60    3.14
 -17  -7  -2   62.18    4.37
  17   7   2   52.83    3.76
 -17  -7  -2   48.39    3.06
  17   7   2   46.09    3.00
  22   2 -11   41.39    2.63
  22  -2 -11   43.61    2.66
 -22   2  11   47.04    3.50
 -22  -2  11   40.85    3.86
  22  -2 -11   45.98    2.79
 -27  -1   8   11.76    2.40
  27   1  -8   11.98    1.44
  27  -1  -8   12.55    1.54
  27   1  -8   10.48    1.58
  27  -1  -8   14.07    1.49
  27   1  -8   10.85    1.60
 -27   1   8   11.43    2.04
  27   1  -8   12.93    1.54
  -1  -7  -9    1.18    1.31
  -1   7  -9    0.97    1.41
   1   7   9    0.82    1.60
   1  -7   9   -0.10    1.42
  -1  -7  -9    0.23    1.78
  -1   3 -14   14.69    1.87
  -1  -3 -14   15.35    1.63
  -1   3 -14   15.22    1.87
  -1  -3 -14   14.14    1.68
  -1  -3 -14   14.48    1.76
 -12  -8  -1   10.47    1.63
  12   8   1    8.81    1.96
 -12  -8  -1   13.43    2.36
 -12  -8  -1    9.26    1.67
 -12   8  -1    6.63    1.89
  12   8   1   12.30    1.83
  -3  -1  15   10.83    2.17
   3  -1 -15   15.28    1.63
   3   1 -15   17.83    1.80
  -3   1  15   17.67    2.50
   3  -1 -15   17.07    1.69
   3   1 -15   14.79    1.78
  -7  -1 -14   77.20    4.01
  -7  -1 -14   70.69    4.86
  -7   1 -14   73.86    4.01
  -7  -1 -14   70.77    4.00
   7   1  14   65.45    4.73
 -22  -4   9    9.15    2.70
  22  -4  -9   13.58    1.49
  22   4  -9   13.13    1.68
  22   4  -9   14.35    1.71
 -22   4   9   10.76    2.36
  21  -3   8    7.63    1.52
 -21  -3  -8    8.30    2.27
 -21  -3  -8    7.89    1.48
 -21  -3  -8    7.63    1.67
  21   3   8    6.49    1.51
 -21   3  -8   10.27    2.40
  21   3   8    7.78    1.34
   5   1 -15    1.86    1.30
  -5   1  15    1.66    1.80
   5   1 -15    1.85    1.31
  -5  -1  15    2.11    1.72
   5  -1 -15    0.09    1.24
   5  -1 -15    1.53    1.26
 -23   5   6    4.75    2.26
  23   5  -6    3.07    1.43
  23   5  -6    5.61    1.37
 -23  -5   6    2.01    2.23
  23   5  -6    2.21    1.52
  11  -7  -8   58.65    3.45
  11   7  -8   59.75    4.19
 -11   7   8   64.37    4.36
 -11  -7   8   63.45    3.46
  11   7  -8   58.94    3.44
 -28  -2   6   95.50    5.97
 -28   2   6   94.69    5.52
  28   2  -6   93.43    4.74
  28   2  -6   91.04    4.73
  28   2  -6   96.24    4.76
  12   6 -10    7.22    1.53
  12  -6 -10   10.11    1.62
 -12  -6  10   11.53    2.18
  12   6 -10    7.29    1.99
  12  -6 -10    5.99    1.57
 -12  -6  10    8.27    1.45
 -12   6  10    5.19    2.29
  23   5   3    5.79    1.24
  23   5   3    5.81    1.90
  23  -5   3    6.29    1.60
  23   5   3    5.53    1.24
 -23  -5  -3    2.81    1.50
  23   5   3    5.45    1.46
 -23  -5  -3   -0.29    2.10
 -23  -5  -3    5.90    1.39
 -23   5  -3    2.88    1.87
   0   0 -15    2.20    1.39
   0   0  15    0.24    1.81
   0   0 -15    0.65    1.34
  30   0  -2   15.11    1.74
  30   0  -2   13.49    1.73
   0  -6 -11   13.74    1.88
   0  -6 -11    5.50    1.52
   0   6  11   11.67    2.24
   0  -6 -11   14.00    2.44
  23   1 -11  189.49    8.50
  23   1 -11  190.99    8.71
  23  -1 -11  184.40    8.65
  23  -1 -11  185.64    8.57
  23   1 -11  186.35    8.63
  22   6  -1   45.32    3.45
  22   6  -1   41.07    2.61
 -22  -6   1   48.54    4.05
 -22  -6   1   44.88    2.72
  22  -6  -1   41.84    2.64
 -22  -6   1   45.47    2.89
  22   6  -1   47.63    2.88
  22   6  -2   71.46    3.64
  22  -6  -2   67.80    3.62
 -22  -6   2   69.08    3.67
  22   6  -2   68.95    3.82
 -22  -6   2   68.37    3.80
 -22  -6   2   63.72    4.88
  22   6  -2   66.44    4.40
   6   8  -6   72.28    3.91
  -6   8   6   73.97    4.60
   6   8  -6   73.93    4.80
   6  -8  -6   70.41    3.97
   8   0 -15   -0.33    1.19
   8   0 -15    0.29    1.28
  -8   0  15    0.22    1.74
  -7  -7  -8   25.62    3.00
  -7  -7  -8   30.60    2.23
  -7  -7  -8   30.72    2.41
   7  -7   8   31.29    2.28
   6  -6 -11   68.16    4.40
   6  -6 -11   62.12    3.81
   6   6 -11   66.69    3.74
  -6  -6  11   71.73    3.78
   6   6 -11   69.19    4.53
  -6   6  11   64.96    4.57
 -26  -2  -5   12.02    1.65
  26   2   5   10.59    1.62
 -26   2  -5   10.23    2.33
  26   2   5    8.16    1.52
  26  -2   5   11.96    1.77
  26  -2   5   11.43    1.67
 -26  -2  -5    5.69    1.96
  23  -1   8  193.81    8.85
  23   1   8  194.40    8.92
 -23   1  -8  187.99    8.89
 -23  -1  -8  197.40   10.16
  23  -1   8  195.14    8.97
 -23  -1  -8  194.72    8.96
  23   1   8  193.28    8.82
  23   1   8  205.78    9.92
  23  -1   8  200.11    9.94
  20   2 -12   15.32    1.84
  20   2 -12   14.51    1.79
  20  -2 -12   16.45    1.67
  20  -2 -12   15.50    1.77
 -20   2  12   13.25    2.21
  21  -1 -12  153.09    7.17
  21   1 -12  149.62    7.02
  21   1 -12  152.34    7.22
  21  -1 -12  156.76    7.27
 -12  -8   3   73.63    3.94
 -12  -8   3   69.27    4.67
  12   8  -3   74.09    4.71
 -12   8   3   68.41    4.65
  30   0  -1    1.04    1.32
 -15   3 -11    1.17    1.28
  15   3  11    0.21    1.80
  15  -3  11    1.54    1.48
 -15  -3 -11    1.17    1.60
 -15   3 -11    0.92    1.43
 -15  -3 -11    1.40    1.47
 -15   3 -11    3.26    2.06
 -15  -3 -11    2.68    1.96
  20   6  -6   49.19    2.96
  20   6  -6   47.12    2.89
 -20  -6   6   45.01    4.00
  20   6  -6   50.09    3.62
   9   3 -14   72.29    3.73
   9   3 -14   65.15    3.72
  -9   3  14   68.43    4.77
   9  -3 -14   70.39    3.85
  30   0  -3    0.37    1.33
  30   0  -3   -0.09    1.36
  26   4  -5   10.88    1.86
 -26  -4   5   13.50    2.62
  26   4  -5   14.96    1.67
 -26   4   5   11.60    2.42
  27   3  -6  119.73    5.81
 -27  -3   6  108.21    6.97
 -27   3   6  131.54    6.92
  27   3  -6  119.16    5.84
  -1   1  15    3.15    2.01
  -1  -1  15   -1.34    1.79
   1   1 -15   -0.60    1.42
   1   1 -15    0.86    1.43
   1  -1 -15   -0.27    1.20
   1  -1 -15    0.19    1.33
   1  -1 -15    0.17    1.30
  -4   4 -13   39.45    2.61
  -4  -4 -13   34.83    2.40
   4   4  13   36.01    3.24
  -4  -4 -13   31.97    2.51
  12   0  13    0.83    1.23
 -12   0 -13    1.09    1.59
 -12   0 -13    0.32    1.46
 -12   0 -13   -1.03    1.66
 -21  -5   8   23.24    3.15
 -21   5   8   28.89    3.10
  21   5  -8   26.04    2.09
  21   5  -8   25.33    2.44
  21   5  -8   24.87    2.10
 -25  -3  -5   17.70    2.67
 -25   3  -5   26.27    2.92
 -25  -3  -5   18.66    1.98
  25   3   5   21.53    1.88
  25   3   5   23.69    2.02
  25  -3   5   24.52    2.13
  25   3   5   20.71    1.82
  25  -3   5   25.45    2.12
  24   2 -10   85.37    4.42
  24  -2 -10   86.10    4.36
 -24   2  10   83.79    5.10
 -24  -2  10   87.61    5.73
  24   2 -10   79.10    4.28
  24   2 -10   88.50    4.48
  24  -2 -10   82.02    4.24
  -7   1  15   40.44    3.50
  -7  -1  15   37.79    3.19
   7  -1 -15   39.39    2.60
   7   1 -15   41.99    2.57
   7   1 -15   41.68    2.53
   7  -1 -15   36.10    2.45
   7   1 -15   39.99    2.53
  15  -3 -13   76.61    4.23
  15   3 -13   79.17    4.18
  15   3 -13   78.82    4.16
 -15   3  13   81.41    5.09
   7   7  -9   34.00    3.06
   7  -7  -9   28.77    2.40
  -7   7   9   29.24    3.03
  -7  -7   9   30.69    2.34
  -9  -5 -11   -0.33    1.53
  -9  -5 -11    4.38    1.50
  -9  -5 -11    0.31    1.43
   9   5  11    1.06    1.61
  -9   5 -11    0.52    1.47
  -9  -5 -11    2.21    2.21
  -8   0 -14    2.17    1.52
  -8   0 -14   -0.46    1.71
  22   6   0   18.01    1.63
  22   6   0   15.35    1.85
  22   6   0   15.90    2.26
  22  -6   0   14.07    1.70
 -22  -6   0   19.26    1.76
 -22  -6   0   15.51    1.89
 -22  -6   0   16.40    2.81
 -22  -6   3   21.03    2.02
  22   6  -3   17.02    2.26
 -22  -6   3   18.23    2.85
  22   6  -3   19.42    1.77
 -22   6   3   24.91    2.90
  22   6  -3   17.49    1.88
 -14   2 -12    0.82    1.37
 -14  -2 -12    1.72    1.46
  14  -2  12    2.17    1.46
 -14   2 -12    3.05    1.57
 -14  -2 -12   -0.25    1.91
  14   2  12    2.94    1.85
 -14  -2 -12    1.59    1.49
 -14   2 -12    0.24    1.92
 -17  -5  -8    1.83    1.59
  17  -5   8    3.04    1.47
 -17   5  -8    5.37    1.97
 -17  -5  -8    3.07    1.60
 -17  -5  -8    0.29    2.07
  -6   2 -14  150.05    7.00
  -6  -2 -14  139.16    6.95
  -6  -2 -14  148.03    8.04
  -6  -2 -14  145.22    6.91
 -15   1 -12   93.25    4.74
 -15  -1 -12   81.03    5.35
  15  -1  12   88.55    4.58
 -15  -1 -12   93.62    4.71
 -15  -1 -12   91.70    5.40
 -15  -1 -12   85.48    4.69
  15   1  12   90.39    5.40
 -15   1 -12   90.68    5.54
 -15   1 -12   88.46    4.65
  15   1  12   88.88    4.46
 -20   0 -10    2.16    1.27
 -20   0 -10    1.27    1.92
  20   0  10    1.81    1.99
 -20   0 -10    3.09    1.53
  -4  -8  -6    3.73    1.87
  -4   8  -6    5.22    1.32
  -4  -8  -6    5.70    1.57
  -4   8  -6    1.64    1.65
   4  -8   6    6.08    1.47
  15  -5   9    5.94    1.59
 -15   5  -9    6.09    1.44
 -15   5  -9    3.33    2.07
 -15  -5  -9    6.35    1.68
  15   5   9    5.11    1.61
 -15  -5  -9    6.57    1.67
 -15  -5  -9    6.01    2.36
  29   1   2   85.17    4.60
  29  -1   2   90.57    4.63
  29   1   2  102.45    5.37
  29   1   2   88.53    4.47
 -29   1  -2   85.14    5.66
  15   1 -14   44.59    2.88
  15  -1 -14   39.43    2.80
 -15   1  14   44.16    3.53
  15   1 -14   49.64    2.91
  26   0   6  133.25    6.57
  26   0   6  148.62    7.50
 -26   0  -6  134.37    7.72
  -3   7  -9   19.86    1.94
   3  -7   9   22.34    2.04
   3   7   9   22.71    2.43
  -3  -7  -9   25.09    2.12
  -3  -7  -9   23.01    2.24
  -3  -7  -9   22.48    2.78
  25   5  -2   38.65    2.68
 -25  -5   2   39.26    2.59
  25   5  -2   40.11    2.52
 -25  -5   2   42.86    3.83
  25   5  -2   31.50    3.08
  25  -5  -2   38.73    2.51
  21   3 -11    3.49    1.48
  21   3 -11    3.34    1.49
  21  -3 -11    5.57    1.24
  21  -3 -11    6.38    1.38
 -21   3  11    1.18    1.91
  15  -5 -11   27.07    2.21
 -15  -5  11   23.64    3.14
  15   5 -11   28.62    2.09
 -15   5  11   26.60    3.00
  15   5 -11   24.86    2.07
  15   5 -11   28.53    2.58
 -15  -5  11   30.00    2.06
 -12  -8  -2    4.53    1.97
 -12  -8  -2    6.50    1.69
  12   8   2    4.82    1.69
 -12  -8  -2    7.46    1.64
  12   8   2    2.57    1.76
  10   8  -5    2.05    1.42
  10  -8  -5    3.18    1.41
 -10   8   5    2.45    1.85
 -10  -8   5    2.89    1.46
  30   0   0  120.02    5.86
 -25   1  10    3.61    1.74
  25  -1 -10    4.31    1.42
 -25  -1  10    5.43    2.20
  25   1 -10    5.36    1.46
  25   1 -10    4.07    1.41
  25  -1 -10    7.15    1.44
  25   1 -10    4.40    1.26
 -25  -5   1   60.90    4.59
  25   5  -1   54.64    3.36
  25   5  -1   62.85    4.09
  25  -5  -1   62.74    3.31
  25   5  -1   54.83    3.26
 -25  -5   1   57.94    3.35
 -17  -7   5  159.49    7.71
 -17  -7   5  170.79    8.91
  17   7  -5  162.54    7.62
 -17   7   5  185.94    8.98
  17   7  -5  168.67    7.67
  17   7  -5  160.52    8.52
  -2  -6 -11    1.52    1.91
  -2  -6 -11    1.61    1.58
   2   6  11   -1.34    1.77
  -2  -6 -11    3.25    1.42
  26  -4   2    3.33    1.32
  26   4   2    5.94    1.59
 -26  -4  -2    8.19    2.36
  26  -4   2    8.05    1.60
  26   4   2    4.26    1.41
 -26   4  -2    5.38    1.90
  26   4   2    4.15    1.31
  26   4   2    1.66    1.28
 -26  -4  -2    3.16    1.48
  30   0  -4   20.95    1.80
  30   0  -4   22.30    2.00
  30   0  -4   24.80    1.99
  24   2   7    4.13    1.41
 -24  -2  -7    3.74    1.85
 -24   2  -7    8.90    2.34
  24  -2   7    3.66    1.36
  24   2   7    3.91    1.34
 -24  -2  -7    3.77    1.49
  24   2   7    4.32    2.18
 -18   0 -11   -2.70    1.91
 -18   0 -11    0.99    1.31
  18   0  11    2.03    1.99
 -18   0 -11    0.53    1.51
  18   0  11    1.43    1.42
  11   5 -12  136.69    6.09
  11   5 -12  123.07    5.97
  11   5 -12  120.59    6.70
  11  -5 -12  122.32    6.14
 -11  -5  12  122.02    7.14
 -11  -5  12  124.36    6.05
   8  -6 -11    3.68    1.58
  -8   6  11    3.19    1.93
   8   6 -11    3.02    1.45
   8  -6 -11    4.93    1.67
  -8  -6  11    4.63    1.41
   8   6 -11    3.74    1.79
  -3  -3 -14  460.52   20.36
   3   3  14  476.88   21.56
  -3  -3 -14  462.10   20.40
  -3  -3 -14  450.54   21.57
  -3   3 -14  478.77   20.52
  -3  -3 -14  486.90   20.51
  29  -1  -6  176.88    8.03
  29   1  -6  174.98    8.11
  29   1  -6  177.52    8.11
  29   1  -6  178.47    8.13
 -29  -1   6  168.17    9.23
  -2   0 -15    0.97    1.49
  -2   0 -15    1.14    1.50
   2   0  15   -0.24    1.81
  16  -4 -12   26.37    2.11
  16   4 -12   25.73    2.09
  16   4 -12   25.86    1.93
 -16   4  12   22.75    2.81
  16   4 -12   20.11    1.98
 -16  -4  12   23.36    3.11
   1   1  15   13.98    2.39
  -1   1 -15   12.73    1.75
  -1  -1 -15   12.32    1.76
   1  -1  15   10.56    2.24
  -1  -1 -15    8.45    1.56
  -1   1 -15   12.40    1.73
  28   0   4  205.15   10.00
 -28   0  -4  194.38   10.41
 -22   0  -9    1.70    1.43
 -22   0  -9    1.05    2.01
  22   0   9    0.38    1.37
  22   0   9   -1.59    2.11
  23   3 -10   67.69    3.72
  23  -3 -10   63.82    3.59
 -23  -3  10   60.48    4.88
  23   3 -10   68.48    3.65
 -23   3  10   64.01    4.46
 -25  -5   3    2.00    1.41
  25  -5  -3    3.30    1.23
  25   5  -3    2.12    1.50
  -5  -5 -12  322.90   14.02
   5   5  12  326.06   14.95
  -5  -5 -12  308.69   13.96
  -5  -5 -12  303.93   13.82
  -5  -5 -12  317.09   15.17
  19  -5   7   17.09    1.87
 -19  -5  -7   16.37    1.88
 -19   5  -7   15.79    2.46
 -19  -5  -7   15.20    2.79
 -10   0  15   -1.30    1.74
  10   0 -15   -1.40    1.30
  -9   1  15   21.94    2.85
   9  -1 -15   25.42    2.11
   9   1 -15   31.34    2.04
   9   1 -15   25.37    2.06
 -23  -3  -7   13.13    1.84
  23   3   7   15.36    1.78
 -23   3  -7   16.29    2.67
 -23  -3  -7   14.53    1.66
 -23  -3  -7   12.46    2.42
  23   3   7   14.41    1.59
  17   7   3    8.52    1.72
  17   7   3   11.52    1.68
  17   7   3    8.18    2.06
 -17  -7  -3    8.52    2.50
   8   6  10   82.45    5.09
  -8  -6 -10   81.36    4.60
  -8  -6 -10   89.98    4.50
  -8  -6 -10   95.25    5.76
  -8  -6 -10   87.32    4.65
 -13  -7  -6   53.17    3.17
 -13  -7  -6   53.03    4.31
 -13  -7  -6   53.16    3.21
  13   7   6   47.86    3.03
  13   7   6   43.45    3.57
   8  -8  -6    0.20    1.39
   8   8  -6    0.69    1.42
  -8   8   6   -0.43    1.82
  -8  -8   6    1.45    1.48
 -18   4  -9   53.17    4.30
  18  -4   9   58.06    3.32
 -18  -4  -9   52.02    3.28
 -18   4  -9   51.30    3.16
 -18  -4  -9   55.33    4.36
  18   4   9   57.34    3.35
  -9   3 -13   80.35    4.02
  -9   3 -13   65.20    3.99
   9   3  13   67.48    4.71
  -9   3 -13   68.93    4.72
  -9  -3 -13   75.71    5.10
  -9  -3 -13   71.73    3.93
  -9  -3 -13   68.25    3.98
  28   2   3   21.65    1.97
  28   2   3   19.24    1.82
  28   2   3   21.32    1.88
  28  -2   3   19.80    1.96
  28  -2   3   20.96    2.04
 -28   2  -3   18.05    2.64
 -28  -2  -3   17.22    2.59
  22   6   1    3.36    1.52
  22  -6   1    3.91    1.52
 -22  -6  -1    2.03    1.33
  22   6   1    2.44    1.84
  22   6   1    2.33    1.15
 -22  -6  -1    2.04    2.24
 -22  -6  -1    2.22    1.59
  22   6   1    0.70    1.58
  27   1   5   50.66    2.94
  27  -1   5   50.80    3.81
  27   1   5   56.87    4.00
 -27   1  -5   52.52    4.20
  27  -1   5   52.42    3.10
  27   1   5   50.75    3.16
 -27   3  -3    2.22    1.79
  27   3   3    3.00    1.37
  27   3   3    3.00    1.29
 -27  -3  -3    2.59    1.38
 -27  -3  -3   -1.62    2.07
  27   3   3    4.49    1.45
  27  -3   3    2.78    1.39
  19  -1 -13    2.73    1.50
  19   1 -13    2.33    1.51
 -19   1  13    0.42    1.67
  19  -1 -13   -0.59    1.38
 -16   6   9   46.75    3.78
  16  -6  -9   41.50    2.66
  16   6  -9   46.55    2.70
  16   6  -9   46.82    2.76
 -16  -6   9   42.56    2.66
  16   6  -9   35.94    3.21
 -16  -6   9   37.27    3.61
  25  -5   0   26.23    2.14
  25   5   0   33.28    2.97
 -25  -5   0   29.21    2.22
 -25  -5   0   33.51    3.38
  25   5   0   25.95    2.08
 -12   8   4  124.64    6.99
 -12  -8   4  126.22    6.12
 -12   4  13    4.80    2.15
  12   4 -13    5.83    1.38
  12   4 -13    4.93    1.36
  12   4 -13    5.99    1.40
 -12  -4  13    7.10    1.36
  12  -4 -13    6.49    1.60
  24   4  -8   40.94    2.69
 -24   4   8   47.32    3.85
  24   4  -8   36.63    2.60
 -10   4 -12   33.87    2.57
 -10  -4 -12   33.16    2.46
 -10  -4 -12   39.14    3.58
  10  -4  12   37.86    2.60
 -10   4 -12   38.22    2.70
 -10  -4 -12   34.91    2.60
  10   4  12   40.79    3.34
 -18  -6   8    7.76    2.40
  18   6  -8    8.48    1.58
  18   6  -8    7.90    1.88
 -18  -6   8    6.80    1.40
  18   6  -8    9.01    1.49
   8  -8   5    3.49    1.30
  -8  -8  -5    2.28    1.51
  -8   8  -5    2.71    1.69
  -8  -8  -5    2.85    1.40
   8   8   5    0.77    1.48
  -8  -8  -5   -0.97    1.82
  11  -7   7   -0.34    1.17
  11   7   7   -2.00    1.67
  11   7   7    0.29    1.31
 -11  -7  -7   -0.60    1.48
 -11  -7  -7   -1.10    2.14
 -22  -6   4  193.63   10.16
  22   6  -4  192.48    8.83
 -22  -6   4  193.31    8.93
  22   6  -4  195.97    9.67
  14   2 -14    3.57    1.49
  14   2 -14    5.61    1.46
  14  -2 -14    3.71    1.55
 -14   2  14    6.45    2.06
  16   0 -14   67.25    3.71
  16   0 -14   61.96    3.67
 -10  -8  -4   14.09    1.84
 -10  -8  -4   21.12    2.67
 -10   8  -4   20.76    2.41
  10   8   4   19.56    2.33
  10   8   4   17.16    2.00
  19   3 -12  109.52    5.52
  19   3 -12  107.55    5.55
  19  -3 -12  117.39    5.56
 -19   3  12  113.47    6.52
  19  -3 -12  109.01    5.39
 -19  -3  12  113.80    6.90
 -19  -7   1   29.65    2.25
  19   7  -1   29.05    2.26
 -19  -7   1   31.46    2.40
 -19  -7   1   26.32    3.18
  19   7  -1   29.45    2.94
  18  -2 -13   70.93    3.85
 -18   2  13   63.96    4.53
  18   2 -13   65.43    3.81
  18  -2 -13   74.54    3.78
  18   2 -13   66.03    3.84
  22   0 -12    9.03    1.58
  22   0 -12   10.12    1.66
  20   6   4   49.50    3.00
 -20  -6  -4   48.52    3.06
 -20   6  -4   41.70    3.56
  20   6   4   51.61    3.74
  20   6   4   47.54    3.00
  20  -6   4   45.03    2.73
 -20  -6  -4   43.08    2.92
 -13  -5 -10   10.35    1.78
 -13  -5 -10   11.68    1.63
  13  -5  10   13.78    1.82
  13   5  10    9.50    1.86
 -13  -5 -10   11.85    1.86
 -13   5 -10   11.68    1.69
 -16  -4 -10   16.61    1.91
 -16   4 -10   11.31    1.71
  16   4  10   14.66    1.90
 -16  -4 -10   11.54    1.92
  16  -4  10   16.81    1.96
 -16   4 -10   18.21    1.74
 -16  -4 -10    9.06    2.36
 -19  -7   2    1.67    2.16
  19   7  -2    3.14    1.17
 -19   7   2    3.41    2.14
  19   7  -2    2.88    1.42
 -19  -7   2    2.09    1.32
  19   7  -2    5.56    1.90
 -19  -7   2    4.36    1.64
  11   3 -14    1.76    1.32
 -11   3  14    0.25    1.91
  11   3 -14   -0.38    1.27
  11  -3 -14    0.32    1.46
   9   7  -9   95.89    5.97
  -9   7   9  107.21    6.14
   9  -7  -9  100.86    5.31
  -9  -7   9  109.81    5.27
  14   6   8   49.74    3.02
  14  -6   8   46.87    2.96
 -14  -6  -8   47.72    3.04
 -14  -6  -8   46.39    3.11
 -14  -6  -8   42.36    4.03
   4   2 -15    9.65    1.64
   4  -2 -15    8.37    1.49
  -4   2  15    9.50    2.23
   4  -2 -15    8.01    1.57
   4   2 -15    7.72    1.55
  24   0 -11   -0.58    1.36
  24   0 -11   -1.33    1.41
  16   6   7   53.11    3.23
 -16  -6  -7   53.15    3.30
 -16  -6  -7   57.00    4.37
 -16  -6  -7   53.00    3.26
  16  -6   7   50.52    3.10
  20  -4   8    8.37    1.71
  20   4   8    7.16    1.60
 -20  -4  -8   11.14    2.50
 -20  -4  -8    5.92    1.59
 -20  -4  -8    6.12    1.69
 -20   4  -8    8.18    2.29
  -2  -8   7    4.10    1.47
   2   8  -7    3.70    1.46
   2  -8  -7    2.50    1.30
   2   8  -7    1.70    1.76
  19   7   0   22.38    2.04
  19   7   0   25.18    2.33
 -19  -7   0   25.50    3.18
 -19  -7   0   21.97    2.05
 -19  -7   0   27.05    2.27
  13   3  12   17.17    2.37
 -13  -3 -12   15.23    2.68
 -13  -3 -12   16.78    1.99
 -13   3 -12   17.97    1.92
  13  -3  12   18.26    2.03
 -13   3 -12   19.90    2.04
 -13   3 -12   13.37    2.44
 -13  -3 -12   20.31    2.08
  13   3  12   21.70    2.62
 -24  -4  -5    0.29    2.13
  24   4   5    2.73    1.18
  24   4   5   -0.30    1.52
  24  -4   5    1.10    1.51
 -24   4  -5   -1.02    1.86
 -24  -4  -5    1.49    1.52
  24   4   5   -0.65    1.10
  -2   2  15   17.56    2.67
   2   2 -15   16.54    1.88
   2  -2 -15   17.17    1.79
   2   2 -15   15.72    1.91
   2  -2 -15   21.14    1.86
 -26  -4   6   17.70    2.70
 -26   4   6   10.20    2.29
 -26  -2   9    1.78    2.16
  26   2  -9    4.61    1.40
  26   2  -9    6.96    1.33
 -26   2   9    5.05    1.83
  26  -2  -9    3.21    1.29
  26   2  -9    6.94    1.53
  26   2  -9    4.57    1.49
 -15  -7  -5   15.74    1.87
 -15  -7  -5    9.44    1.82
  15   7   5   10.70    1.68
  15   7   5   10.66    2.08
  15   7   5   12.19    1.87
 -15  -7  -5   15.97    2.70
   6   2 -15    4.20    1.43
  -6   2  15    5.47    2.10
   6  -2 -15    4.41    1.29
   6  -2 -15    3.79    1.42
  30   0   1   -0.10    1.42
 -25  -1  -7   15.94    2.70
  25  -1   7   16.45    2.47
 -25  -1  -7   17.41    1.86
  25   1   7   18.81    2.62
  25  -1   7   17.20    1.95
  25  -1   7   16.12    1.77
 -25   1  -7   10.09    2.54
  25   1   7   15.19    1.60
  25   1   7   12.57    1.78
  28   0  -8   89.11    4.44
  28   0  -8   88.80    4.55
  28   0  -8   89.98    4.52
 -28   0   8   87.17    5.58
   0   8  -7   50.94    3.83
   0  -8  -7   50.01    2.95
   0   8  -7   44.50    2.88
   0  -8   7   43.27    2.91
 -14  -8   1   15.63    2.54
 -14  -8   1   15.89    1.89
 -14   8   1   15.83    2.34
 -14  -8   1   13.28    1.85
  14   8  -1   14.73    2.30
  14   8  -1   12.93    1.94
 -15   7   7  116.86    6.79
 -15  -7   7  100.30    6.57
  15   7  -7  118.81    5.73
  15   7  -7  124.38    6.67
 -15  -7   7  119.15    5.72
 -25   5   4    2.17    2.06
  25   5  -4    1.77    1.64
  25   5  -4    0.56    1.36
 -25  -5   4    0.85    1.33
  25   5  -4    0.41    1.44
  28   2  -7   12.63    1.65
 -28   2   7   11.62    2.06
  28   2  -7   10.41    1.47
 -28  -2   7    7.44    2.38
  28   2  -7   10.19    1.58
  30   0  -5   -0.18    1.27
  30   0  -5    1.24    1.20
  30   0  -5    0.09    1.26
   4   8  -7   57.61    4.39
  -4   8   7   71.58    4.37
   4  -8  -7   66.22    3.85
   4   8  -7   68.48    3.74
  16   0  12  246.66   11.33
  16   0  12  254.67   12.34
 -16   0 -12  250.41   11.45
 -16   0 -12  246.78   12.36
 -16   0 -12  269.93   11.55
   1  -9   0    9.78    1.57
  -1  -9   0    7.00    1.53
  -1   9   0   10.06    1.89
   1   9   0    6.10    1.74
  23   5  -7   47.67    3.03
 -23  -5   7   53.98    4.25
  23   5  -7   48.97    3.02
 -23   5   7   54.31    4.12
  23   5  -7   48.69    3.43
  -6  -4 -13    2.15    1.52
  -6   4 -13    4.22    1.57
   6   4  13    0.72    1.77
  -6   4 -13    4.47    1.62
  -6  -4 -13    1.59    1.39
  14   8   0   21.58    2.52
  14   8   0   19.57    1.81
 -14  -8   0   26.48    2.97
 -14   8   0   20.09    2.64
  14   8   0   20.96    2.20
 -14  -8   0   21.17    2.12
 -14  -8   0   23.87    2.21
  -6  -8  -6   74.75    4.86
  -6   8  -6   70.82    3.81
   6  -8   6   73.20    3.90
  -6   8  -6   66.32    4.67
  -6  -8  -6   72.47    4.06
  -6  -8  -6   76.94    3.91
  -4  -6 -11    2.91    1.92
   4   6  11    0.66    1.79
  -4  -6 -11   -0.12    1.52
  -4  -6 -11    2.55    1.54
   5  -7   9   16.96    1.93
  -5  -7  -9   23.81    2.10
  -5  -7  -9   21.58    2.24
  -5  -7  -9   21.68    2.69
  -5  -7  -9   19.23    1.80
  13  -7  -8   16.77    1.72
  13   7  -8   18.63    1.91
  13  -7  -8   18.53    1.88
  13   7  -8   15.18    2.35
 -13  -7   8   16.93    1.81
 -13   7   8   21.05    2.69
 -13  -7   8   13.13    2.35
  23   5   4    2.34    1.16
  23   5   4    2.92    1.39
 -23  -5  -4    6.03    1.64
 -23  -5  -4    5.98    1.41
 -23   5  -4    1.42    1.78
  23  -5   4    4.39    1.40
  23  -5   4    4.00    1.61
 -23  -5  -4    7.09    2.48
 -19  -7   3    1.39    2.08
  19   7  -3    1.51    1.19
 -19  -7   3    2.13    1.53
  19   7  -3    1.62    1.32
  19   7  -3    0.89    1.73
 -19   7   3    3.72    2.08
 -19  -7   3    2.85    1.37
  14   8  -2   22.00    2.56
 -14   8   2   26.64    2.91
 -14  -8   2   23.60    2.84
 -14  -8   2   21.49    2.09
  14   8  -2   23.58    2.30
   1  -9  -1  251.33   11.37
  -1  -9   1  260.85   11.42
   1   9  -1  242.88   12.13
 -12  -8  -3    0.26    1.92
 -12  -8  -3    3.72    1.57
 -12  -8  -3    2.99    1.58
  12   8   3    2.04    1.24
  12   8   3    3.43    1.75
  12   8   3    2.55    1.67
  14  -6 -10   14.79    1.71
  14   6 -10   14.58    1.73
 -14  -6  10   14.64    1.69
 -14  -6  10   13.66    2.44
  14   6 -10   12.34    2.04
  14   6 -10   14.37    1.57
 -14   6  10   19.49    2.58
  25  -5   1   92.74    4.56
  25   5   1   88.19    4.46
  25   5   1   86.05    5.30
 -25  -5  -1   84.43    4.55
  25   5   1   83.49    4.40
 -25  -5  -1   90.40    5.81
  -1   9  -1    2.68    1.70
  -1  -9  -1   -0.40    1.44
   1   9   1    0.98    1.54
   1  -9   1    2.33    1.37
 -27  -3   7    1.48    2.10
  27   3  -7    0.67    1.36
 -27   3   7    0.24    1.90
  27   3  -7    1.81    1.42
   9   7   8    0.39    1.33
  -9  -7  -8    1.00    1.54
   9  -7   8    2.31    1.33
  -9  -7  -8    0.97    1.37
  -9  -7  -8    1.08    1.99
  24   0   8   47.85    2.93
 -24   0  -8   46.39    2.91
 -24   0  -8   44.99    3.87
  24   0   8   43.62    2.73
  24   0   8   46.72    3.72
 -12  -6  -9   27.70    2.31
  12   6   9   25.99    2.27
 -12  -6  -9   24.59    3.17
 -12  -6  -9   27.68    2.27
  10   6 -11   36.88    2.55
 -10   6  11   45.13    3.54
  10  -6 -11   35.40    2.58
  10  -6 -11   32.33    2.62
  10   6 -11   33.45    3.02
 -10  -6  11   34.75    2.49
  -9  -1 -14   43.81    2.95
  -9   1 -14   43.19    3.36
  -9  -1 -14   48.83    3.76
  -9   1 -14   46.20    3.00
  -9   1 -14   43.85    2.96
   9  -1  14   41.52    2.73
  -3  -1 -15    0.58    1.46
  -3  -1 -15    1.80    1.91
  -3   1 -15    0.72    1.52
   3   1  15    2.24    1.92
  -3  -1 -15   -1.26    1.52
  -3   1 -15    0.11    1.45
  29   3  -2  280.40   12.49
 -29  -3   2  266.22   13.64
  29   3  -2  285.38   12.49
  29  -3  -2  276.72   12.34
  29  -3  -2  281.48   12.45
 -25  -3   9    7.30    2.35
 -25   3   9    6.78    2.06
  25   3  -9    8.08    1.54
  25  -3  -9    7.21    1.32
  20   6  -7    0.39    1.30
  20   6  -7    1.83    1.57
 -20  -6   7    2.57    2.03
  20   6  -7    0.86    1.33
   3  -9   0   52.68    3.00
   3   9   0   47.97    2.94
  -3  -9   0   52.48    3.15
   3   9   0   45.75    3.55
  -3  -9   0   48.90    2.96
  20   0 -13    0.20    1.42
   0  -2 -15   27.52    3.14
   0   2  15   39.45    3.47
   0  -2 -15   37.34    2.54
   0   2 -15   34.46    2.55
   0  -2 -15   35.49    2.38
   0   2 -15   37.73    2.67
   0  -2 -15   34.17    2.37
  30  -2  -2   24.04    2.00
  30   2  -2   26.03    2.08
 -30  -2   2   19.81    2.72
 -18   6  -6   51.09    3.97
  18   6   6   52.38    3.82
 -18  -6  -6   50.14    3.14
  18   6   6   50.84    3.11
 -18  -6  -6   53.21    4.31
  18   6   6   47.59    3.13
  18  -6   6   47.64    2.94
  -2  -8  -7   63.68    3.64
   2  -8   7   65.81    3.63
  -2   8  -7   62.88    3.57
  -2   8  -7   62.98    4.44
  11   1 -15   24.41    2.05
 -11   1  15   21.14    2.73
  11  -1 -15   25.97    2.16
  -4   0 -15    0.81    1.50
  -4   0 -15   -0.85    1.55
   4   0  15   -0.49    1.86
  22   6   2   67.43    3.88
  22   6   2   70.21    3.90
 -22  -6  -2   71.62    3.91
  22  -6   2   64.21    3.79
  22   6   2   71.51    4.66
 -22  -6  -2   69.39    3.77
 -19  -7  -1    9.76    1.69
 -19  -7  -1   11.52    2.39
  19   7   1    8.62    2.06
 -19  -7  -1    6.95    1.69
  19   7   1   10.94    1.86
  19   7   1    7.29    1.60
   8   2 -15   20.07    1.86
  -8   2  15   17.92    2.65
   8   2 -15   22.19    1.92
   8  -2 -15   24.31    2.06
 -21  -5  -6   53.18    4.49
 -21  -5  -6   58.43    3.43
 -21   5  -6   56.63    4.25
  21   5   6   59.20    3.32
  21  -5   6   57.71    3.48
 -21  -5  -6   55.02    3.52
  21  -5   6   62.28    3.38
   3   9  -1   12.77    2.06
   3   9  -1   14.25    1.70
  -3  -9   1   14.12    1.79
   3  -9  -1   14.14    1.65
  29  -3  -1   38.24    2.60
 -29  -3   1   37.02    3.49
  29   3  -1   35.17    2.59
  29   3  -1   34.82    2.58
  29   3  -1   40.20    2.65
  29  -3  -1   43.50    2.51
  13   1  13    2.55    1.94
 -13   1 -13    1.95    1.60
 -13   1 -13    1.82    1.50
 -13  -1 -13    1.96    1.78
 -13  -1 -13    0.65    1.51
  13  -1  13   -0.46    1.42
 -13   1 -13    3.19    1.83
  29  -1   3    0.38    1.63
  29   1   3    1.40    1.24
  29  -1   3    1.38    1.51
  29   1   3    2.99    1.49
 -29   1  -3   -2.39    2.06
  29   1   3    1.24    1.73
 -27   1   9  124.02    7.01
  27   1  -9  128.45    6.00
  27   1  -9  131.41    6.13
 -27  -1   9  125.29    7.36
  27  -1  -9  124.71    6.06
  27  -1  -9  120.98    5.97
  27   1  -9  125.00    6.08
  14   4  11    2.30    1.67
 -14   4 -11   -0.52    2.01
 -14   4 -11   -1.14    1.53
  14   4  11    1.06    1.74
 -14  -4 -11    0.32    1.58
 -14  -4 -11    0.28    2.18
 -14   4 -11   -0.60    1.34
 -14  -4 -11    0.56    1.55
  26  -4   3   23.80    2.01
 -26  -4  -3   21.76    2.10
  26   4   3   20.73    1.88
  26   4   3   24.01    1.92
 -26   4  -3   22.28    2.67
  26   4   3   22.48    2.11
 -26  -4  -3   26.48    3.18
  26  -4   3   20.78    2.12
  29  -3  -3   21.64    1.97
  29   3  -3   23.86    2.09
 -29  -3   3   28.57    3.03
  29   3  -3   26.65    2.15
 -30  -2   1    0.26    1.78
  30  -2  -1    0.09    1.32
  30   2  -1    2.57    1.30
  -5  -3 -14   66.88    3.88
  -5  -3 -14   70.61    3.72
  -5  -3 -14   71.38    3.81
  -5  -3 -14   67.58    4.83
   5   3  14   61.33    4.65
 -30  -2   3   17.17    2.52
  30   2  -3   16.34    1.80
  30  -2  -3   15.77    1.65
  30   2  -3   15.77    1.77
  30   2  -3   17.31    1.88
   6  -8  -7  119.57    6.04
   6   8  -7  121.62    5.96
  -6   8   7  124.97    6.70
  22   6  -5   18.74    1.96
 -22  -6   5   20.25    2.85
  22   6  -5   18.65    1.83
 -22  -6   5   17.38    1.88
  22   6  -5   21.38    2.43
 -26   0  10   10.27    2.30
  26   0 -10    9.71    1.58
  26   0 -10   11.46    1.64
 -14  -8  -1    5.00    1.61
  14   8   1    3.32    1.68
 -14  -8  -1    8.41    2.26
 -14  -8  -1    5.81    1.64
  14   8   1    4.38    1.41
  14   8   1    2.02    1.65
 -17   7   6   42.86    3.52
  17   7  -6   27.41    2.95
 -17  -7   6   33.06    3.21
 -17  -7   6   32.55    2.37
  17   7  -6   34.07    2.33
  17   7  -6   31.71    2.28
 -12   2 -13    8.58    1.73
 -12  -2 -13    7.38    2.20
  12   2  13    5.31    1.85
 -12   2 -13    9.46    1.80
 -12   2 -13    8.67    2.20
 -12  -2 -13    9.81    1.75
 -12  -2 -13    7.54    1.76
  12  -2  13    8.50    1.69
   3  -9   1  297.57   12.83
  -3  -9  -1  301.15   12.91
  -3   9  -1  285.78   13.55
   3   9   1  262.20   13.46
  -3  -9  -1  282.96   12.76
 -12   0  15   -1.50    1.66
  12   0 -15   -1.14    1.36
  -1  -9   2   14.04    1.77
   1   9  -2   13.35    2.17
   1  -9  -2   12.55    1.65
 -14  -8   3   15.02    2.40
 -14   8   3   12.91    2.38
 -14  -8   3   17.64    1.89
   3  -5 -13    9.34    2.35
  -3   5  13   10.94    2.46
   3  -5 -13   13.32    1.58
 -10   8   6   93.86    5.58
  10   8  -6   87.69    5.60
  10   8  -6   93.02    4.77
  10  -8  -6   92.73    4.74
 -10  -8   6   93.02    4.82
  -8  -2 -14   74.50    5.44
  -8   2 -14   92.90    4.72
  -8  -2 -14   89.39    4.67
   8   2  14   95.37    5.72
  -8  -2 -14   87.70    4.74
 -22  -4  -7    0.88    1.55
  22  -4   7    1.61    1.51
 -22  -4  -7    1.74    2.09
 -22   4  -7    3.19    2.06
  22  -4   7    0.60    1.49
  22   4   7    1.52    1.49
 -22  -4  -7    2.36    1.40
   1  -9   2    3.25    1.49
  -1  -9  -2    4.34    1.53
  -1   9  -2    2.79    1.66
  13   5 -12    1.65    1.29
 -13  -5  12    0.74    1.24
  13   5 -12   -0.19    1.53
  13  -5 -12    0.74    1.51
 -13  -5  12    2.16    2.06
  13   5 -12    1.83    1.42
 -12   8   5   59.47    4.34
 -12  -8   5   64.75    3.58
  12   8  -5   59.12    4.27
   4  -4 -14   78.97    5.12
   4  -4 -14   75.53    4.00
   4  -4 -14   78.29    4.24
   5  -5 -13   10.10    2.21
  -5   5  13   11.66    2.41
 -19  -5  10   21.00    3.06
  19   5 -10   29.75    2.22
  19  -5 -10   24.82    2.14
  19   5 -10   29.71    2.09
 -19   5  10   28.64    3.10
  29   1  -7    6.63    1.51
 -29  -1   7    4.10    2.00
  29   1  -7    5.43    1.40
  29  -1  -7    6.33    1.29
  29   1  -7    7.06    1.49
  17  -3 -13   44.91    2.90
  17   3 -13   41.82    2.84
  17   3 -13   43.18    2.87
 -17   3  13   43.59    3.61
  19   7  -4   15.53    1.76
 -19   7   4   12.40    2.43
 -19  -7   4   15.03    1.73
  19   7  -4   16.08    2.36
 -19  -7   4   18.10    2.80
  19   7  -4   15.25    1.62
   2  -4 -14  118.11    7.19
   2  -4 -14  127.00    6.21
  -2   4  14  120.50    7.17
   2  -4 -14  131.72    6.11
  20   2  10   15.34    1.82
 -20  -2 -10   20.56    1.91
  20   2  10   22.68    2.71
 -20   2 -10   20.15    2.76
 -20  -2 -10   16.35    2.54
  20  -2  10   18.12    1.97
 -20  -2 -10   19.94    2.70
  20  -2  10   16.87    1.73
 -20  -2 -10   19.64    2.07
 -20   2 -10   17.01    1.94
   3  -9  -2    5.13    1.36
  -3  -9   2    1.97    1.47
   3   9  -2    2.46    1.73
  25   5  -5    1.55    1.61
 -25   5   5    3.85    2.03
  25   5  -5    3.65    1.42
 -25  -5   5    0.09    1.33
  25   5  -5    3.71    1.58
  -7  -5 -12   17.61    2.70
  -7  -5 -12   14.46    1.96
   7   5  12   18.26    2.39
  -7  -5 -12   12.45    1.70
  -7  -5 -12   13.07    1.84
   1  -5 -13   30.90    2.27
  -1   5  13   29.80    3.10
   1  -5 -13   25.94    2.97
   1  -5 -13   27.81    2.46
  10   0  14  200.62    9.29
 -10   0 -14  214.83    9.57
 -10   0 -14  203.00   10.34
 -10   0 -14  207.60    9.57
  29   3   0   14.85    1.81
  29   3   0   17.87    1.82
  29  -3   0   16.23    1.87
  29  -3   0   16.49    1.71
  29   3   0   11.07    1.71
 -29  -3   0   15.17    2.56
  11   5  11   -0.42    1.64
 -11  -5 -11    1.34    1.52
 -11  -5 -11    0.10    1.38
 -11   5 -11    0.63    1.44
   3   7 -10    2.93    1.82
   3  -7 -10    1.96    1.63
   3   7 -10    1.94    1.46
   3  -7 -10    1.29    1.65
  -3   7  10    1.62    1.74
   3  -7 -10    0.82    1.24
 -20   4  11   53.97    4.19
  20  -4 -11   54.60    3.24
  20   4 -11   56.28    3.31
 -20  -4  11   53.14    4.45
  26  -2   6   76.97    4.06
  26   2   6   73.57    3.98
  26  -2   6   79.00    4.15
 -26   2  -6   81.41    5.29
  26   2   6   77.22    4.96
  26   2   6   72.08    4.04
 -26  -2  -6   77.65    5.07
 -26  -2  -6   70.08    4.05
  17   7   4    2.23    1.52
 -17  -7  -4    1.11    1.53
  17   7   4    2.48    1.76
  17   7   4   -0.10    1.56
 -17  -7  -4    3.38    1.60
 -17  -7  -4    2.63    2.09
   6  -4 -14   70.82    3.97
  22   4 -10    4.26    1.50
 -22   4  10    5.89    2.15
  22  -4 -10    5.24    1.41
  22   4 -10    5.98    1.51
 -22  -4  10    5.53    2.39
 -11   7   9    0.75    1.84
 -11  -7   9   -0.10    1.38
  11  -7  -9    1.15    1.46
  11   7  -9   -1.15    1.68
  11   7  -9    0.10    1.45
  30   2   0   38.86    2.63
  30  -2   0   39.56    2.67
 -30   2   0   36.22    3.36
  30   2   0   44.23    2.77
 -30  -2   0   40.06    3.57
  30   2   0   43.81    2.74
   5   9   0    1.94    1.46
  -5  -9   0    2.76    1.48
   5   9   0    2.38    1.78
  -5  -9   0    2.29    1.41
   5  -9   0    2.78    1.32
 -21  -5   9   14.72    2.73
  21   5  -9   14.66    1.82
 -21   5   9   16.27    2.58
  21  -5  -9   14.55    1.61
   1   7 -10  175.67    8.21
  -1   7  10  177.42    9.07
   1   7 -10  183.91    9.29
  -1  -7  10  166.85    8.19
   1  -7 -10  173.86    8.15
   1  -7 -10  189.99    9.17
  29  -3  -4    2.32    1.24
 -29  -3   4    3.69    2.18
  29   3  -4    1.94    1.42
  29   3  -4    3.97    1.50
 -29   3   4    6.32    2.11
 -30   2   4   96.72    5.87
  30   2  -4   98.53    5.15
  30  -2  -4  104.17    5.03
  30   2  -4  106.17    5.16
 -30  -2   4   91.92    6.07
  30   2  -4  110.11    5.18
  25   3   6   69.35    3.68
 -25  -3  -6   59.70    4.74
 -25  -3  -6   69.20    3.85
  25  -3   6   65.91    3.75
  25   3   6   63.70    3.73
 -25   3  -6   74.36    4.91
  30   0   2   22.61    2.11
  30   0   2   23.10    2.49
  -5  -9   1  147.84    6.94
   5  -9  -1  142.51    6.76
   5   9  -1  140.44    6.81
   5   9  -1  147.06    7.70
  13   3 -14   97.34    4.67
  13   3 -14   94.01    4.82
  13   3 -14   92.33    4.81
 -13   3  14   88.51    5.77
  17  -1 -14   60.18    3.31
  17   1 -14   51.62    3.24
  17   1 -14   50.64    3.24
 -17   1  14   51.23    3.86
  17  -1 -14   55.11    3.31
 -18  -2 -11   61.35    3.61
 -18   2 -11   59.53    3.46
 -18   2 -11   64.26    3.64
 -18  -2 -11   57.39    4.37
  18  -2  11   58.29    3.55
 -18  -2 -11   65.57    4.36
 -18   2 -11   64.17    4.54
 -18  -2 -11   62.37    3.67
  18   2  11   66.26    4.38
 -14   4  13   13.90    2.49
  14   4 -13   16.37    1.81
 -14  -4  13   19.56    1.72
  14   4 -13   14.70    1.68
  14   4 -13   19.30    1.87
  14  -4 -13   15.13    1.91
  30   0  -6    3.73    1.36
  30   0  -6    1.11    1.33
  30   0  -6    1.59    1.26
  -3  -9  -2   -0.42    1.51
  -3  -9  -2    2.55    1.35
  -3   9  -2    1.06    1.61
   3   9   2    1.56    1.49
   3  -9   2    4.39    1.41
  -5  -7  10  184.92    8.54
   5   7 -10  177.89    8.50
   5  -7 -10  178.91    8.64
   5   7 -10  195.47    9.57
  -5   7  10  188.87    9.46
  -2   2 -15    6.55    1.71
  -2  -2 -15    5.97    1.50
   2   2  15    3.83    2.18
  -2   2 -15    3.99    1.64
  -2  -2 -15    4.96    1.36
  -2  -2 -15    3.83    1.52
  -2  -2 -15    3.75    1.98
  27   3   4    2.91    1.54
  27   3   4    4.06    1.33
  27   3   4    6.83    1.51
  27  -3   4    6.06    1.60
 -27  -3  -4    6.19    1.51
  27  -3   4    7.80    1.59
 -27  -3  -4    4.40    2.13
 -27   3  -4    2.60    1.98
  28   2   4  276.97   12.71
 -28  -2  -4  267.67   12.65
  28   2   4  288.72   12.68
 -28  -2  -4  272.54   13.71
 -28   2  -4  279.92   13.87
  28  -2   4  294.88   12.77
  28  -2   4  310.07   12.79
   7  -5 -13   22.58    2.70
   7   5 -13   20.89    2.46
  -7   5  13   22.37    2.79
  22   2   9    7.97    1.58
 -22  -2  -9   13.77    2.31
  22   2   9    7.27    2.24
 -22   2  -9   12.10    2.51
 -22  -2  -9    9.65    1.58
 -22  -2  -9   13.27    2.33
 -22  -2  -9   12.45    1.85
  22  -2   9    8.36    1.52
 -22   2  -9   11.25    1.62
  22   2   9    9.78    1.55
  -4  -8  -7    3.00    1.81
   4  -8   7    3.06    1.43
  -4  -8  -7    3.61    1.53
  -4   8  -7    5.67    2.08
  -4   8  -7    5.78    1.45
  25   5   2   27.56    2.89
  25   5   2   31.68    2.21
  25   5   2   29.98    2.13
  25   5   2   30.07    2.30
 -25  -5  -2   27.54    2.32
 -25  -5  -2   27.20    3.25
  25  -5   2   28.10    2.29
  10   8   5    5.57    1.38
 -10  -8  -5    5.63    1.57
 -10  -8  -5    7.04    2.20
 -10   8  -5    3.18    1.80
 -10  -8  -5    4.61    1.77
  10   8   5    4.07    1.74
  10  -8   5    6.18    1.32
  17   5 -11   28.43    2.07
 -17  -5  11   29.18    3.35
  17  -5 -11   26.28    2.18
  17   5 -11   25.97    2.16
 -17   5  11   25.92    2.96
   5  -9   1    6.53    1.44
  -5  -9  -1    7.16    1.69
  -5  -9  -1    6.97    1.53
   5   9   1    7.55    1.83
   5   9   1    5.38    1.59
  10   2 -15    7.36    1.38
  10   2 -15    8.02    1.55
  10  -2 -15    7.61    1.58
  10   2 -15    6.13    1.52
 -10   2  15    8.74    2.18
   0  -4 -14   28.41    3.09
   0   4  14   24.52    2.97
   0   4 -14   27.31    2.33
   0  -4 -14   26.18    2.26
   0  -4 -14   29.36    2.26
 -28  -4   2  279.99   13.51
  28   4  -2  277.83   12.14
  28   4  -2  271.62   12.84
  28   4  -2  265.87   12.10
  28  -4  -2  266.14   12.09
  28   4  -2  272.23   12.17
  19   7   2   15.77    2.04
 -19  -7  -2   17.05    2.79
 -19  -7  -2   17.16    1.98
  19   7   2   19.50    2.53
  19   7   2   15.56    1.91
 -19  -7  -2   16.33    1.88
  14   8   2   33.21    2.42
  14   8   2   29.41    3.06
 -14  -8  -2   43.13    3.66
 -14  -8  -2   34.04    2.61
 -14  -8  -2   38.96    2.64
  14   8   2   37.54    2.70
 -10  -6 -10   91.09    5.78
 -10  -6 -10   83.59    4.59
 -10  -6 -10   85.28    4.58
 -10  -6 -10   83.76    4.49
 -21  -1 -10  291.99   13.73
 -21  -1 -10  313.85   14.93
 -21   1 -10  307.78   13.81
  21   1  10  333.67   14.87
 -21   1 -10  317.58   15.02
 -21  -1 -10  319.05   13.86
 -14   0 -13   -0.43    1.55
 -14   0 -13   -2.46    1.76
  14   0  13   -0.09    1.36
 -14   0 -13    0.22    1.58
  28   0   5    1.72    1.81
  28   0   5    0.71    1.46
 -28   0  -5   -0.56    2.08
  19  -3  10  105.74    5.13
  19   3  10  104.85    6.12
 -19  -3 -10  103.22    6.05
 -19   3 -10  102.33    6.31
 -19  -3 -10   92.68    6.21
 -19  -3 -10  104.72    5.32
  19   3  10  102.62    5.22
 -19  -3 -10  104.50    5.28
 -19   3 -10  101.61    5.21
  -6  -6 -11    4.87    1.63
   6   6  11    5.20    1.89
  -6  -6 -11    4.13    2.17
  -6  -6 -11    5.21    1.51
  -6  -6 -11    3.81    1.66
   8   8  -7   11.67    1.78
  -8  -8   7   13.79    1.76
   8   8  -7   10.35    2.21
   8  -8  -7   12.24    1.83
  -8   8   7   12.20    2.20
 -28  -4   1   34.20    3.60
  28  -4  -1   31.42    2.41
 -28  -4   1   35.05    2.39
  28   4  -1   38.11    2.46
  28   4  -1   35.55    2.53
  28   4  -1   35.59    3.04
  28   4  -1   30.67    2.42
   1   9  -3   22.21    2.62
  -1  -9   3   22.11    2.05
   1  -9  -3   24.60    2.09
  31  -1  -2    0.09    1.39
  31   1  -2    2.75    1.44
  31   1  -2    4.75    1.51
  31   1  -2    2.85    1.27
  16   2 -14   15.42    1.83
 -16   2  14   22.33    2.71
  16   2 -14   13.52    1.85
   5   9  -2   27.66    2.22
   5   9  -2   36.75    3.08
  -5  -9   2   35.22    2.43
   5  -9  -2   26.44    2.13
  -1   7 -10    1.42    1.43
  -1  -7 -10    0.92    1.39
  -1  -7 -10    1.20    1.62
   1   7  10    1.32    1.69
  -1  -7 -10   -1.21    1.70
   1  -7  10    1.05    1.40
 -26   4   7   25.84    2.92
 -26  -4   7   23.73    3.22
  -1  -5 -13   20.37    2.91
   1   5  13   32.71    3.17
  -1  -5 -13   26.77    2.41
  -1  -5 -13   28.57    2.24
  19  -1  11    8.06    1.64
 -19  -1 -11    6.22    1.70
 -19  -1 -11   10.38    1.65
 -19   1 -11    5.76    2.11
 -19   1 -11    3.72    1.40
 -19  -1 -11    5.93    2.03
  19   1  11   11.38    2.25
 -19   1 -11    7.20    1.72
  -7  -7  -9    9.08    1.62
  -7  -7  -9    8.15    1.76
  -7  -7  -9    6.80    1.73
   7  -7   9    9.54    1.64
  -7  -7  -9    8.32    2.27
 -14  -8   4   44.87    3.57
 -14  -8   4   46.91    2.91
 -14   8   4   39.07    3.50
 -28  -4   3    1.18    2.05
  28   4  -3    3.22    1.39
  28   4  -3    4.09    1.53
  28   4  -3    6.46    1.73
  28  -4  -3    3.82    1.40
  -8   8  -6    6.92    2.06
  -8  -8  -6    6.16    1.51
  -8  -8  -6    6.23    1.68
   8   8   6    3.26    1.58
   8   8   6    5.66    1.28
   8  -8   6    5.01    1.40
  -8  -8  -6    2.28    1.81
  -8   4  14   77.80    5.30
   8  -4 -14   84.84    4.44
   8   4 -14   80.90    4.24
  -1   9  -3   62.49    4.44
   1  -9   3   77.27    3.89
  -1  -9  -3   69.47    3.86
  -1   9  -3   67.71    3.71
  22   2 -12   21.53    1.89
 -22  -2  12   17.83    2.90
 -22   2  12   27.28    2.69
  22  -2 -12   17.54    1.84
  22  -2 -12   22.59    2.02
 -12  -8  -4    4.18    1.56
  12   8   4    4.51    1.75
 -12   8  -4    4.29    1.71
 -12  -8  -4    3.76    2.01
  12   8   4    3.40    1.39
  20   6   5    3.68    1.59
 -20  -6  -5    5.43    1.64
  20   6   5    4.21    1.58
  20   6   5    7.93    2.11
  20  -6   5    4.18    1.39
 -20   6  -5    4.38    1.93
 -20  -6  -5    5.68    1.75
 -21  -3  -9  123.79    6.16
  21  -3   9  134.39    6.15
  21   3   9  127.84    6.15
 -21  -3  -9  121.00    7.08
 -21  -3  -9  124.36    6.23
  21   3   9  134.55    7.13
 -21   3  -9  120.83    6.07
 -21  -3  -9  122.30    7.31
  31   1  -3   13.96    1.67
  31   1  -3   13.80    1.83
  31  -1  -3   14.37    1.72
  31   1  -3   15.49    1.80
  -5  -1 -15    0.30    1.50
   5   1  15    1.02    1.82
  -5   1 -15    2.55    1.59
  -5  -1 -15    2.17    1.53
  -5  -1 -15    1.29    1.85
  -5   1 -15    0.77    1.50
  18   4 -12    7.38    1.60
 -18  -4  12    7.81    2.51
  18  -4 -12    5.77    1.33
 -18   4  12    8.22    2.27
  18   4 -12    4.49    1.54
  18  -4 -12    7.94    1.61
  31  -1  -1    0.67    1.39
  31   1  -1    0.90    1.43
 -31   1   1   -3.08    1.82
  31   1  -1   -0.68    1.30
   3  -9  -3  243.75   10.94
  -3  -9   3  248.59   11.05
   3   9  -3  232.98   11.82
  24   2 -11   41.84    2.75
  24   2 -11   45.99    2.96
 -24  -2  11   33.12    3.73
  24  -2 -11   45.99    2.82
 -24   2  11   46.26    3.56
  24  -2 -11   44.88    2.72
  24   2 -11   47.71    2.92
  12   6 -11   96.18    4.82
 -12   6  11   91.60    5.81
  12  -6 -11   93.52    4.87
 -12  -6  11   95.81    4.83
  12   6 -11   92.05    5.52
 -12  -6  11   94.73    5.84
 -11   3 -13   24.21    2.14
 -11  -3 -13   24.73    2.92
  11   3  13   15.10    2.30
 -11   3 -13   20.47    2.65
  11  -3  13   24.73    2.15
 -11   3 -13   19.78    2.18
 -11  -3 -13   18.33    2.12
  11   3  13   17.13    2.56
  29   3   1    2.64    1.40
  29   3   1    7.03    1.55
 -29   3  -1    6.03    1.78
  29  -3   1    5.58    1.55
  29   3   1    3.64    1.45
  29  -3   1    4.64    1.44
 -29  -3  -1    5.81    2.25
 -22   6  -3   17.46    2.38
 -22  -6  -3   16.45    2.04
  22  -6   3   15.31    1.90
  22   6   3   17.40    1.61
  22   6   3   17.40    1.95
  22   6   3   16.08    1.94
 -22  -6  -3   14.91    1.81
   7  -7 -10   10.96    1.87
  -7  -7  10   11.09    1.74
  -7   7  10    9.00    2.28
   7   7 -10   13.45    2.38
 -26   0  -7   -1.03    1.42
  26   0   7   -2.09    1.41
  26   0   7   -2.28    2.00
  26   0   7   -1.31    1.59
  23  -1 -12    6.74    1.50
  23   1 -12    6.70    1.59
  23   1 -12    9.49    1.42
  23   1 -12    5.34    1.52
  23  -1 -12   10.26    1.68
 -17   3 -11  101.35    5.29
 -17  -3 -11   97.53    5.94
  17  -3  11  113.95    5.35
 -17  -3 -11   99.07    6.36
 -17   3 -11   93.58    6.18
 -17  -3 -11  104.70    5.38
 -17   3 -11  105.42    5.22
  17   3  11  110.69    6.13
  13  -1 -15    1.40    1.44
  13   1 -15    0.73    1.41
  13   1 -15    1.16    1.48
 -13   1  15    1.86    1.77
  18   0 -14  179.05    8.62
  18   0 -14  190.11    8.61
  -8  -4 -13    5.36    1.55
  -8   4 -13    4.45    1.67
  -8  -4 -13    3.12    1.58
  -8   4 -13    4.94    1.64
  -8  -4 -13    8.22    2.36
   8   4  13    2.40    1.84
  24   4  -9    3.03    1.55
  24   4  -9    5.09    1.46
  24  -4  -9    4.37    1.30
 -24   4   9    7.04    2.27
  30   2   1    8.13    1.58
  30   2   1    9.00    1.55
  30   2   1    5.32    1.52
  30  -2   1    7.26    1.57
 -30  -2  -1   11.30    2.23
 -30   2  -1    3.90    1.89
 -28  -2   8    1.48    2.23
  28   2  -8    1.76    1.22
  28   2  -8    0.20    1.44
  28   2  -8    1.40    1.35
 -13  -7  -7    2.97    1.58
 -13  -7  -7    3.18    2.20
  13   7   7    5.73    1.80
 -13  -7  -7    5.63    1.72
  13   7   7    5.68    1.53
 -27  -1  -6   22.06    2.01
  27   1   6   23.08    2.14
  27   1   6   26.40    2.91
 -27   1  -6   23.49    3.08
  27  -1   6   27.15    2.85
  27  -1   6   22.56    2.06
 -28  -4   0   16.27    1.86
  28   4   0   13.87    1.88
  28  -4   0   17.65    1.73
  28  -4   0   17.83    1.87
  28   4   0   18.64    1.84
  28   4   0   16.52    1.79
 -28  -4   0   12.87    2.60
 -23  -1  -9   30.67    2.44
 -23   1  -9   27.39    3.18
 -23   1  -9   28.31    2.33
  23  -1   9   31.77    2.25
  23  -1   9   37.67    3.31
  23   1   9   29.82    2.31
  23   1   9   29.53    2.20
 -23  -1  -9   30.03    3.18
  30   2  -5    0.67    1.36
  30   2  -5    1.16    1.38
 -30  -2   5    0.28    1.96
  30   2  -5    2.14    1.44
 -30   2   5   -0.46    1.38
  22   6  -6   62.18    3.52
  22   6  -6   60.33    3.55
 -22  -6   6   62.96    4.76
  22   6  -6   65.44    4.16
  -4  -6  12  136.25    6.50
   4   6 -12  126.54    6.43
   4   6 -12  132.51    7.34
  -4   6  12  143.25    7.60
   4  -6 -12  134.59    7.38
  29   3  -5    0.87    1.36
  29   3  -5    2.42    1.48
  29  -3  -5    1.89    1.25
 -29   3   5    3.29    1.91
 -29  -3   5    3.78    2.24
  29   3  -5    2.46    1.44
  -5  -9  -2   36.11    2.47
   5   9   2   24.86    2.61
  -5  -9  -2   28.44    2.22
  -5   9  -2   25.07    2.69
   5  -9   2   29.15    2.18
 -12  -4 -12    3.29    1.62
  12   4  12    4.39    1.74
  12  -4  12    4.54    1.65
 -12  -4 -12    8.60    2.24
 -12   4 -12    2.43    1.46
  12   4  12    5.23    2.03
 -12   4 -12    4.38    2.18
 -12   4 -12    4.24    1.64
  -2   6  12   22.20    2.88
   2  -6 -12   30.93    2.20
   2  -6 -12   27.10    3.00
   2  -6 -12   26.27    2.43
 -16   2 -12  301.92   13.19
 -16   2 -12  289.51   13.11
 -16  -2 -12  283.26   13.87
  16  -2  12  294.49   13.11
 -16  -2 -12  286.59   14.18
 -16   2 -12  294.98   14.22
  16   2  12  293.14   14.01
 -16  -2 -12  299.03   13.21
 -19   7   5    1.37    2.11
  19   7  -5    5.93    1.45
  19   7  -5    0.22    1.66
 -19  -7   5    3.92    2.30
  19   7  -5    2.27    1.30
 -19  -7   5    3.70    1.40
  -6   0 -15   -1.43    1.70
   6   0  15   -0.25    1.94
  -6   0 -15   -0.42    1.51
  18  -6  -9   21.06    1.83
  18   6  -9   25.87    2.03
  18   6  -9   18.53    1.86
 -18  -6   9   21.94    1.91
  18   6  -9   19.78    2.39
 -18  -6   9   20.68    2.98
   9   5 -13   82.28    5.03
  -9  -5  13   76.27    5.27
  -9  -5  13   81.25    4.42
   9   5 -13   90.86    4.44
 -23   5   8   86.61    5.84
  23   5  -8   92.90    4.82
 -23  -5   8   94.08    6.15
  23   5  -8   99.04    4.88
   7   9   0   22.68    2.57
  -7  -9   0   25.76    2.27
  -7  -9   0   22.40    2.09
   7   9   0   22.41    2.17
  -3  -9  -3   20.51    2.05
  -3   9  -3   18.32    2.41
   3  -9   3   19.63    1.89
 -25  -1  11   15.28    2.76
  25  -1 -11   11.68    1.69
  25   1 -11   10.94    1.76
  25   1 -11   11.75    1.69
  25  -1 -11   12.85    1.62
  25   1 -11   10.25    1.49
   7   9  -1    2.74    1.70
  -7  -9   1    1.09    1.62
   7   9  -1    1.69    1.51
  15   7   6  168.88    8.97
 -15  -7  -6  180.41    8.24
 -15  -7  -6  170.69    9.43
  15   7   6  169.19    8.14
 -15  -7  -6  180.21    8.30
  28   4  -4   46.86    2.83
  28  -4  -4   34.15    2.45
  28   4  -4   39.84    2.69
 -28   4   4   38.88    3.61
 -28  -4   4   46.98    3.92
 -17   5  -9   63.16    4.58
 -17  -5  -9   67.14    3.77
 -17  -5  -9   59.35    3.70
  17  -5   9   69.79    3.70
 -17  -5  -9   62.99    4.79
 -17   5  -9   59.20    3.52
  -2   4 -14  230.51   10.51
  -2  -4 -14  224.98   11.63
   2   4  14  233.79   11.58
  -2  -4 -14  227.66   10.43
 -23   5  -5   24.39    2.86
 -23  -5  -5   25.24    2.20
  23  -5   5   29.38    2.22
  23   5   5   27.07    2.14
 -23  -5  -5   27.60    2.37
 -23  -5  -5   30.92    3.55
  27   3  -8   68.77    3.85
 -27   3   8   72.85    4.76
 -27  -3   8   73.94    5.17
  27   3  -8   66.62    3.76
 -31  -1   4  166.93    9.04
  31   1  -4  174.08    8.03
  31  -1  -4  174.57    8.02
  31   1  -4  172.09    8.10
  31   1  -4  178.43    8.09
  15  -7  -8  181.27    8.42
 -15  -7   8  176.81    8.48
  15   7  -8  191.95    8.54
 -15  -7   8  192.99    9.65
 -15   7   8  189.05    9.66
  15   7  -8  177.09    9.30
  14   0 -15    2.15    1.46
 -28   0   9    0.55    1.80
  28   0  -9    0.25    1.18
  28   0  -9   -1.95    1.42
  28   0  -9    1.74    1.30
  17   1  12   24.29    2.82
 -17  -1 -12   22.01    2.16
 -17   1 -12   24.27    2.13
  17  -1  12   23.71    2.17
 -17  -1 -12   26.09    2.30
 -17   1 -12   27.44    2.29
 -17  -1 -12   23.44    2.69
 -17  -1 -12   26.38    2.84
 -17   1 -12   30.54    3.05
  17   1  12   23.64    2.03
 -31   1   0   35.30    3.08
  31   1   0   29.85    2.24
  31  -1   0   30.14    2.36
  31   1   0   30.41    2.38
 -24  -2  -8  261.25   11.82
  24  -2   8  275.77   11.75
  24   2   8  262.07   11.71
  24   2   8  259.11   11.70
 -24   2  -8  260.93   13.00
 -24  -2  -8  256.24   12.95
 -24  -2  -8  240.63   12.71
   3  -3 -15   35.38    2.36
   3   3 -15   29.31    2.43
   3  -3 -15   29.63    3.21
   3  -3 -15   32.75    2.36
   3   3 -15   26.13    2.17
  -3   3  15   30.85    3.12
  -7   3 -14   43.90    3.07
  -7  -3 -14   47.62    4.07
   7   3  14   52.22    3.94
  -7  -3 -14   50.31    3.16
  -7  -3 -14   47.89    3.03
   5  -3 -15    2.78    1.42
  -5   3  15    4.18    2.05
   5   3 -15    2.61    1.32
   5   3 -15    1.33    1.46
   5  -3 -15    3.32    1.33
  25   5  -6  362.24   15.72
 -25  -5   6  336.72   15.64
  25   5  -6  361.87   15.77
 -25   5   6  374.00   17.08
  25   5  -6  370.65   16.39
  -5  -9   3   11.46    1.80
   5   9  -3   11.49    2.14
  24   4   6   10.06    1.70
 -24  -4  -6    6.60    1.70
  24  -4   6   10.66    1.74
 -24   4  -6    9.35    2.41
  24   4   6    7.70    1.43
 -24  -4  -6    5.19    1.45
 -24  -4  -6    5.58    2.23
   6  -6 -12   90.56    4.59
  -6   6  12   89.82    5.44
  -6  -6  12   79.33    4.35
   6   6 -12   82.43    5.17
   6   6 -12   74.81    4.35
   6  -6 -12   78.53    5.05
  -3  -7 -10   10.73    1.91
  -3  -7 -10   11.46    2.12
   3   7  10   11.65    2.08
  -3  -7 -10    7.35    1.67
  -3   7 -10    6.30    1.58
   3  -7  10   10.56    1.73
 -26  -4  -4  158.33    7.91
  26   4   4  167.49    7.81
 -26   4  -4  160.08    8.88
  26   4   4  181.68    7.99
  26   4   4  170.85    7.79
 -26  -4  -4  173.33    9.26
   2  -8  -8   35.26    2.43
   2  -8  -8   37.19    2.73
  -2  -8   8   33.09    2.53
   2   8  -8   32.98    2.48
   2   8  -8   33.77    3.27
  11   7   8   38.11    2.63
  11  -7   8   35.90    2.47
 -11  -7  -8   38.69    2.64
 -11  -7  -8   35.00    3.59
 -20   2  13   15.97    2.33
  20  -2 -13   17.80    1.83
  20   2 -13   15.66    1.89
  20  -2 -13   17.06    1.91
  20   2 -13   15.92    1.91
   0   6  12  136.36    7.63
   0  -6 -12  137.88    6.64
   0  -6 -12  144.36    7.77
   0  -6 -12  136.34    6.79
  29   1   4   13.66    2.31
 -29   1  -4   12.96    2.63
  29  -1   4   16.13    1.87
  29  -1   4   16.65    2.28
  29   1   4   14.92    1.82
  29  -1   4   16.79    1.87
  21   1 -13  113.67    5.37
  21  -1 -13  114.79    5.55
  21   1 -13  111.97    5.58
  21  -1 -13  105.20    5.57
  16   6 -10   11.25    1.54
 -16  -6  10    9.21    2.34
  16   6 -10   11.10    2.03
 -16   6  10   12.24    2.48
 -16  -6  10    9.14    1.49
  16   6 -10    9.32    1.65
  16  -6 -10   10.14    1.64
 -19  -5  -8   39.50    3.79
  19  -5   8   38.58    2.74
 -19   5  -8   43.35    3.71
 -19  -5  -8   41.01    2.86
 -12  -8   6   89.01    4.67
  12   8  -6   88.62    5.50
 -12   8   6   90.00    5.52
  23  -3 -11   45.11    2.79
  23   3 -11   39.01    2.70
 -23   3  11   42.32    3.55
  23   3 -11   42.97    2.84
  24   6  -2  262.18   11.35
 -24  -6   2  256.65   11.48
  24   6  -2  255.74   12.27
  24   6  -2  262.46   11.48
 -24  -6   2  253.06   12.80
  24  -6  -2  236.44   11.25
  24   6  -1   18.64    2.42
 -24  -6   1   20.33    3.09
  24  -6  -1   14.49    1.70
 -24  -6   1   16.28    1.90
  24   6  -1   16.99    1.70
  24   6  -1   16.58    1.91
 -17  -7   7   46.68    2.99
 -17  -7   7   50.54    4.10
  17   7  -7   54.12    3.00
 -17   7   7   45.50    3.94
  17   7  -7   52.65    3.82
  -4   2 -15    0.87    1.59
  -4   2 -15    1.44    1.51
  -4  -2 -15    1.62    1.92
  -4  -2 -15    2.26    1.58
  -4  -2 -15   -1.26    1.45
  -7  -9  -1    3.27    1.54
   7   9   1    0.83    1.54
   7   9   1    3.69    1.67
  -7  -9  -1    4.30    1.65
  -3  -5 -13   -0.84    2.01
   3   5  13    3.46    1.90
  -3  -5 -13    0.58    1.63
  -3  -5 -13    6.03    1.61
  -6  -8  -7    8.61    1.73
  -6  -8  -7   12.37    2.28
  -6  -8  -7   11.46    1.61
  -6   8  -7   10.14    1.53
   6  -8   7   12.91    1.67
  -6   8  -7   11.68    2.22
  20   6  -8   12.30    1.66
  20   6  -8   11.61    1.97
 -20  -6   8   11.15    2.56
  20   6  -8    8.58    1.53
  -7  -9   2   28.53    2.37
   7   9  -2   29.62    2.90
   7   9  -2   29.01    2.27
  23   3   8  162.22    7.69
 -23   3  -8  174.31    9.14
 -23  -3  -8  163.73    8.96
  23   3   8  172.74    7.84
  23  -3   8  175.43    7.83
 -23  -3  -8  162.34    7.87
 -23  -3  -8  158.05    7.77
  -4   8   8   20.95    2.49
   4   8  -8   20.19    2.00
   4  -8  -8   18.56    2.12
  21  -3 -12  171.79    8.22
 -21  -3  12  177.69    9.74
  21  -3 -12  177.77    8.11
 -21   3  12  177.30    9.23
  21   3 -12  170.51    8.28
  21   3 -12  185.32    8.31
   0   8  -8   55.78    3.15
   0   8  -8   45.88    3.82
   0  -8  -8   49.56    3.04
   0  -8   8   50.81    3.16
   0  -8  -8   46.64    3.26
 -16   8   1    3.79    2.02
 -16  -8   1    6.49    2.26
  16   8  -1    4.68    1.39
  16   8  -1    1.87    1.60
 -16  -8   1    4.15    1.60
  16   8  -1    3.73    1.69
 -10   4  14   27.49    3.08
  10   4 -14   21.06    1.98
  10  -4 -14   28.21    2.31
 -15   5 -10    4.82    1.53
 -15  -5 -10    0.88    1.64
  15  -5  10    4.97    1.66
 -15  -5 -10    5.46    1.65
 -15  -5 -10    4.75    2.36
  26   2 -10   37.32    2.61
 -26  -2  10   36.45    3.84
  26   2 -10   36.00    2.54
  26  -2 -10   38.08    2.49
  26  -2 -10   36.27    2.34
  26   2 -10   30.44    2.37
   1   3 -15    0.11    1.58
   1  -3 -15   -0.98    1.32
   1   3 -15    0.32    1.56
   1  -3 -15    1.55    1.37
 -14  -8  -3   22.74    2.91
  14   8   3   23.36    2.59
  14   8   3   20.56    1.95
 -14  -8  -3   19.92    2.15
 -14  -8  -3   23.54    2.15
  12   2 -15    7.22    1.60
 -12   2  15    8.27    2.12
  12   2 -15    8.92    1.59
  12  -2 -15    9.06    1.77
   7   3 -15    7.70    1.49
   7  -3 -15    7.18    1.63
  -7   3  15    5.78    2.05
 -30   0  -3    2.82    2.24
  30   0   3    0.40    1.67
  15   5 -12   58.12    3.36
 -15   5  12   53.83    4.30
 -15  -5  12   56.48    3.28
  15  -5 -12   61.51    3.48
 -15  -5  12   55.52    4.53
  15   5 -12   63.29    3.35
   1  -9  -4    5.43    1.49
   1   9  -4    4.01    1.40
  -1  -9   4    2.19    1.49
   1   9  -4   -0.24    1.74
 -16   8   2   30.00    3.02
 -16  -8   2   19.58    2.05
  16   8  -2   22.93    1.97
 -16  -8   2   23.50    2.93
  16   8  -2   26.22    2.31
 -11   1 -14  198.41   10.40
 -11   1 -14  219.64    9.82
 -11  -1 -14  221.14    9.81
 -11  -1 -14  221.44    9.82
  11  -1  14  207.23    9.61
 -11  -1 -14  186.51   10.58
  19   7   3  202.67   10.51
  19   7   3  210.20    9.70
 -19  -7  -3  199.74   10.96
 -19  -7  -3  207.90    9.74
  19   7   3  225.79    9.78
  16  -6   8   30.03    2.42
 -16  -6  -8   34.44    3.68
 -16  -6  -8   33.74    2.65
  16   6   8   31.05    2.47
 -16  -6  -8   32.54    2.58
 -24  -6   3   93.86    6.09
  24   6  -3  100.21    5.60
  24   6  -3   91.50    4.70
 -24  -6   3   93.58    4.82
  24   6  -3   90.46    4.82
 -25  -5  -3    9.98    1.73
  25   5   3   11.87    1.48
 -25  -5  -3    8.51    2.48
  25   5   3    8.62    1.62
 -25   5  -3    9.07    2.06
  25  -5   3    9.17    1.74
  25   5   3    8.98    1.42
  16   8   0  102.58    6.25
 -16  -8   0  121.02    5.66
  16   8   0  112.60    5.65
 -16   8   0  116.61    6.53
 -16  -8   0  106.75    6.61
 -16  -8   0  104.28    5.55
  16   8   0  108.45    5.43
  13  -7  -9    0.10    1.46
  13  -7  -9    1.27    1.31
 -13   7   9    1.29    1.96
  13   7  -9    3.51    1.55
 -13  -7   9    2.04    1.39
  13   7  -9    0.91    1.69
  10   8  -7  153.06    8.28
 -10   8   7  155.42    8.29
 -10  -8   7  161.00    7.48
  10   8  -7  152.12    7.38
  10  -8  -7  158.65    7.42
  29   1  -8   23.20    1.96
  29  -1  -8   20.68    1.86
  29   1  -8   22.68    1.99
  29   1  -8   20.10    1.80
 -29  -1   8   25.64    2.95
  29  -1  -8   21.22    1.86
  29   1  -8   22.70    1.98
  30   0  -7   -0.80    1.26
  30   0  -7    0.44    1.23
  30   0  -7   -0.09    1.23
  30   0  -7   -0.17    1.20
  28   4   1    4.93    1.59
  28   4   1    5.89    1.45
 -28  -4  -1    5.61    1.51
  28  -4   1    5.09    1.63
  28   4   1    4.83    1.46
  28  -4   1    7.23    1.42
 -28  -4  -1    7.35    2.36
  -9  -7  10   65.46    3.71
  -9   7  10   65.25    4.59
   9  -7 -10   63.63    3.78
   9   7 -10   60.46    4.49
   9   7 -10   67.47    3.70
  24   6   0    5.26    1.91
  24   6   0    4.80    1.36
 -24  -6   0    7.23    1.67
  24  -6   0    5.15    1.51
  24   6   0    8.15    1.66
  14   8  -5    9.31    2.11
 -14   8   5   14.64    2.54
 -14  -8   5   10.52    1.75
  14   8  -5   10.49    1.49
   3   9  -4    5.57    1.49
   3   9  -4    5.94    2.00
   3  -9  -4    3.01    1.41
  -3  -9   4    5.20    1.61
  -1   9  -4    4.34    1.37
  -1  -9  -4    3.61    1.48
   1  -9   4    2.45    1.50
  -1   9  -4    5.41    1.88
 -15   3 -12   70.15    4.61
  15  -3  12   53.49    3.51
 -15   3 -12   61.06    3.58
 -15  -3 -12   61.00    3.65
  15   3  12   55.16    4.11
 -15  -3 -12   57.46    4.51
 -15  -3 -12   64.56    3.63
 -15   3 -12   63.66    3.54
  -9  -5 -12   17.83    2.09
  -9  -5 -12   15.58    1.92
  -9  -5 -12   15.41    1.85
  -9   5 -12   16.49    1.97
   9   5  12   17.48    2.54
  17   7   5    5.96    1.73
 -17  -7  -5    6.31    2.49
 -17  -7  -5    6.94    1.73
 -17  -7  -5    6.44    1.73
  17   7   5    5.09    1.94
  17   7   5    9.15    1.65
 -10  -2 -14   62.88    4.75
 -10   2 -14   65.79    3.96
 -10  -2 -14   72.12    3.94
  10   2  14   71.12    4.81
 -10   2 -14   64.07    4.49
 -10   2 -14   72.70    3.96
  -5  -9  -3  123.93    5.86
  -5   9  -3  103.56    6.53
   5   9   3  114.52    6.47
   5  -9   3  122.67    5.85
  -5  -9  -3  129.09    6.04
 -14  -6  -9   64.14    3.71
 -14  -6  -9   61.14    3.76
  14   6   9   62.04    3.63
  14  -6   9   65.00    3.61
 -14  -6  -9   66.62    4.93
 -14  -6  -9   61.34    3.60
 -29   3  -2   98.45    6.08
 -29  -3  -2   87.70    6.16
  29  -3   2  102.95    5.23
  29   3   2  110.45    5.31
  29   3   2  106.15    5.24
  29  -3   2  111.77    5.33
  29   3   2  101.92    5.20
  15   3 -14    1.46    1.46
 -15   3  14   -0.77    1.98
  15   3 -14    0.73    1.34
   4   0 -16   24.00    2.05
   4   0 -16   28.83    2.15
   4   0 -16   28.88    2.16
  -4   0  16   26.22    2.88
   8   6 -12   59.92    4.30
  -8  -6  12   58.82    3.64
  -8   6  12   67.83    4.71
   8   6 -12   67.92    3.69
   8  -6 -12   66.96    3.76
 -20   0 -11    0.87    1.57
  20   0  11   -0.19    1.49
 -20   0 -11    0.50    1.32
 -20   0 -11   -1.31    1.99
  20   0  11   -2.14    2.10
  -6  -8   8    1.83    1.50
   6  -8  -8    2.27    1.60
  -6   8   8   -1.13    1.69
   6   8  -8   -2.50    1.99
   6   8  -8    1.34    1.47
  31  -1  -5    5.36    1.36
  31   1  -5    6.63    1.58
 -31  -1   5   10.34    2.35
  31   1  -5    6.12    1.48
  31   1  -5    6.96    1.44
 -21  -7   1   14.91    1.90
 -21  -7   1   11.66    1.65
  21   7  -1   14.63    2.24
  21   7  -1   13.93    1.80
 -21  -7   1   11.31    2.58
  21   7  -1   13.53    1.57
 -25   3  10  106.49    6.21
  25  -3 -10  105.68    5.19
 -25  -3  10   97.03    6.52
  25   3 -10  104.98    5.24
 -18  -6  -7   54.46    3.48
 -18  -6  -7   54.10    3.47
  18   6   7   59.14    3.49
  18  -6   7   59.98    3.34
 -22   0 -10   34.20    3.40
 -22   0 -10   34.71    2.62
 -22   0 -10   34.65    2.40
  -2   8  -8   10.72    2.29
  -2  -8  -8   10.47    1.74
   2  -8   8   14.24    1.82
  -2   8  -8   13.17    1.75
 -25  -1  -8    1.12    2.06
  25  -1   8   -0.23    2.02
  25   1   8    0.59    1.21
  25   1   8    0.24    1.94
 -25  -1  -8    0.21    1.50
 -25   1  -8   -1.03    1.40
  25   1   8   -1.08    1.45
  25  -1   8    0.61    1.55
  25   1   8    0.08    1.22
  25  -1   8    1.57    1.38
 -28  -4   5   65.97    4.98
 -28   4   5   72.48    4.95
  28   4  -5   74.32    3.94
  28   4  -5   69.83    3.96
  -2  -6 -12    6.50    2.09
   2   6  12    3.82    2.03
  -2  -6 -12    3.11    1.65
  -2  -6 -12    1.89    1.47
 -21   7   2  122.85    6.84
  21   7  -2  115.00    6.46
  21   7  -2  109.44    5.39
 -21  -7   2  104.79    6.75
  21   7  -2  114.79    5.59
 -21  -7   2  109.23    5.53
 -21  -7   2  112.28    5.63
 -18  -4 -10   30.47    2.52
  18   4  10   38.08    3.26
 -18   4 -10   35.98    2.52
  18  -4  10   37.68    2.62
  18   4  10   31.56    2.55
 -18  -4 -10   31.35    3.45
 -30   2  -2   22.56    2.74
 -30  -2  -2   30.95    2.95
  30  -2   2   25.31    2.17
  30   2   2   25.35    2.16
  30   2   2   21.31    1.99
  30   2   2   23.51    2.07
  31   1   1   21.70    1.93
 -31   1  -1   21.80    2.79
  31  -1   1   24.73    2.17
   7   9   2    2.01    1.64
  -7  -9  -2    0.78    1.57
   7   9   2    4.88    1.74
  -7  -9  -2    1.87    1.49
   7  -9   2   -0.18    1.26
   6   0 -16   13.72    1.62
  -6   0  16    8.98    2.21
   6   0 -16   12.92    1.65
  24   0 -12   13.41    1.76
  24   0 -12   11.38    1.73
  20  -4   9   18.25    2.03
 -20  -4  -9   16.75    2.77
 -20  -4  -9   16.17    1.95
  20   4   9   16.37    1.92
 -20  -4  -9   16.29    2.04
 -20   4  -9   16.51    2.60
  27   1 -10    4.69    1.41
 -27   1  10    4.25    1.73
  27  -1 -10    5.68    1.51
 -27  -1  10    3.59    2.17
  27   1 -10    4.17    1.56
  27   1 -10    7.03    1.59
  27  -1 -10    4.43    1.38
  30   2  -6  106.22    5.28
  30   2  -6  106.32    5.31
 -30  -2   6   99.89    6.38
  30   2  -6  109.96    5.33
  -2   0  16  113.10    6.66
   2   0 -16  114.98    5.69
   2   0 -16  114.39    5.64
 -21   5  -7   65.30    4.48
 -21  -5  -7   54.64    3.56
 -21  -5  -7   56.20    3.48
  21  -5   7   61.68    3.42
 -21  -5  -7   57.98    4.62
 -16   8   3   30.07    3.05
 -16  -8   3   22.25    2.85
 -16  -8   3   26.63    2.26
   7   9  -3  385.68   17.75
   7   9  -3  373.29   16.73
  -7  -9   3  389.48   16.87
   8   6  11  169.00    8.68
  -8  -6 -11  167.48    8.01
  -8  -6 -11  169.41    7.88
  -8  -6 -11  178.91    9.27
  -8  -6 -11  163.88    8.00
  16   4 -13   13.69    1.79
  16   4 -13   12.22    1.69
  16   4 -13   10.30    1.52
 -16  -4  13   11.65    2.53
  16  -4 -13   13.50    1.80
 -16   4  13   12.33    2.40
 -29  -3   6  139.47    7.90
  29   3  -6  133.13    6.53
  29   3  -6  140.97    6.61
  29   3  -6  133.72    6.56
 -29   3   6  139.96    7.61
 -11  -5  13   40.81    2.67
 -11  -5  13   32.19    3.45
  11   5 -13   42.65    2.69
  11  -5 -13   44.91    2.82
  11   5 -13   36.47    2.50
  -1  -3 -15    1.94    2.06
  -1  -3 -15    1.72    1.38
  -1  -3 -15    2.16    1.47
  -1   3 -15    2.52    1.69
  -1  -3 -15    0.09    1.33
  -1   3 -15    0.66    1.52
  16   8   1   11.02    1.97
 -16  -8  -1   11.41    1.81
 -16  -8  -1    7.29    1.69
 -16  -8  -1    7.56    2.31
  16   8   1   10.47    1.57
  16   8   1    8.17    2.01
  -4  -4 -14   10.65    1.58
  -4  -4 -14   11.52    1.77
   4   4  14   12.22    2.43
  -4   4 -14    8.77    1.78
  21   7   0    5.85    1.77
 -21  -7   0   -1.80    2.13
  21   7   0    3.75    1.81
 -21  -7   0    0.73    1.40
  21   7   0    0.83    1.47
 -21  -7   0    3.90    1.64
  -9   3  15   30.14    3.23
   9  -3 -15   34.56    2.59
   9   3 -15   31.84    2.38
  -5  -9   4  149.67    7.14
   5   9  -4  147.19    7.95
  -9  -7  -9    1.73    1.61
  -9  -7  -9   -2.19    1.48
  -9  -7  -9   -0.84    2.18
  -9  -7  -9   -0.36    1.54
   9  -7   9   -0.29    1.31
  24   6  -4   31.54    2.33
 -24  -6   4   30.36    2.39
 -24  -6   4   34.04    3.52
  24   6  -4   34.71    3.00
  24   6  -4   32.02    2.44
  -3  -9  -4    1.07    1.55
  -3   9  -4   -0.94    1.69
  -3   9  -4   -0.17    1.26
   3  -9   4    1.09    1.38
   7   1  15   16.55    2.55
  -7  -1 -15   11.36    1.79
  -7   1 -15    9.44    1.86
  -7  -1 -15   12.73    1.83
  -7  -1 -15    6.22    2.21
  27  -3   5   46.48    2.99
  27   3   5   47.62    2.94
  27   3   5   45.23    2.95
 -27  -3  -5   44.76    3.93
 -27   3  -5   47.63    3.96
 -27  -3  -5   41.57    2.88
  27  -3   5   48.83    2.99
  19  -3 -13    1.39    1.33
  19   3 -13    1.06    1.51
  19  -3 -13   -1.18    1.52
  19   3 -13    1.43    1.51
 -19   3  13   -0.25    1.91
 -10  -8  -6   31.19    3.26
 -10  -8  -6   34.24    2.56
  10   8   6   28.03    2.79
  10  -8   6   34.08    2.27
  10   8   6   28.03    2.24
 -10  -8  -6   33.86    2.41
  14   2  13   64.95    4.55
  14  -2  13   67.26    3.91
 -14  -2 -13   72.26    4.05
 -14  -2 -13   64.03    4.78
 -14  -2 -13   74.56    4.09
 -14   2 -13   73.33    4.01
 -14   2 -13   78.00    4.11
 -14   2 -13   73.58    4.94
  28   2   5    7.39    2.20
  28   2   5    3.19    1.51
  28  -2   5    5.09    1.61
 -28   2  -5    3.62    2.04
  28  -2   5    3.97    1.64
  28   2   5    4.04    1.47
 -28  -2  -5    1.17    1.42
  22   0 -13   -1.24    1.47
  22   0 -13    0.77    1.54
  19   7  -6    9.32    1.61
  19   7  -6    9.70    1.59
 -19   7   6    4.14    2.25
 -19  -7   6   10.22    1.51
  19   7  -6   12.62    2.20
 -19  -7   6    3.95    2.24
  21   7  -3   60.42    3.34
 -21  -7   3   65.25    3.60
  21   7  -3   55.00    4.19
 -21  -7   3   58.78    3.43
 -21  -7   3   61.76    4.66
 -21   7   3   57.56    4.45
  21   7  -3   62.28    3.50
 -12  -8  -5   12.74    2.43
 -12  -8  -5    8.66    1.71
  12   8   5   11.59    1.64
  12   8   5    9.03    1.89
   9   9  -1  115.22    6.54
   9   9  -1  111.50    5.73
  -9  -9   1  117.93    5.74
  27   5  -2    3.00    1.42
  27   5  -2    0.21    1.64
 -27  -5   2    1.84    2.20
 -27  -5   2    0.99    1.41
  27  -5  -2    1.08    1.38
  -5  -7 -10    4.54    2.02
   5  -7  10    1.56    1.43
  -5  -7 -10    3.55    1.57
  -5  -7 -10    0.35    1.38
  -5  -7 -10    0.97    1.74
  14   6 -11   32.78    3.02
  14  -6 -11   36.15    2.52
  14   6 -11   34.46    2.33
 -14   6  11   41.67    3.55
  14   6 -11   31.69    2.46
 -14  -6  11   36.28    2.44
 -14  -6  11   35.32    3.37
   5   1 -16   -1.02    1.41
  -5  -1  16   -1.12    1.67
   5  -1 -16   -0.90    1.36
  -5   1  16   -3.77    2.03
   5   1 -16    0.79    1.39
   5  -1 -16   -1.21    1.34
 -24  -6  -1  135.34    6.58
  24   6   1  140.22    6.58
  24   6   1  137.21    6.37
 -24  -6  -1  128.60    6.43
  24   6   1  134.07    7.42
  24  -6   1  130.76    6.45
  24   6   1  136.08    6.55
 -12   0 -14    0.45    1.55
  12   0  14    1.12    1.29
   9   9   0   49.59    3.71
  -9  -9   0   48.89    3.06
   9   9   0   48.99    3.13
  22   6   4    2.47    1.63
  22   6   4    1.08    1.54
 -22  -6  -4    2.26    1.63
 -22   6  -4    3.07    1.81
 -22  -6  -4    2.66    1.47
  22   6   4    2.16    1.82
  22  -6   4    1.87    1.38
 -15  -1 -13   -1.00    1.52
  15  -1  13    0.09    1.49
 -15   1 -13   -1.56    1.62
 -15   1 -13   -0.97    1.74
 -15   1 -13    1.63    1.50
 -15  -1 -13    1.23    1.74
  15   1  13   -1.58    1.92
 -26   4   8    5.85    2.24
  26   4  -8    8.80    1.69
  26   4  -8    8.07    1.61
 -26  -4   8    3.14    2.25
   3   1 -16    4.91    1.49
   3  -1 -16    2.68    1.38
   3  -1 -16    3.43    1.46
  -3  -1  16    1.84    1.71
   3   1 -16    2.91    1.49
  -3   1  16    2.03    2.01
 -18   0 -12  245.62   11.05
 -18   0 -12  246.61   12.07
 -18   0 -12  241.89   11.10
  18   0  12  245.46   10.94
  18   0  12  231.41   11.91
 -13  -5 -11    1.92    1.48
 -13  -5 -11    2.38    1.59
  13   5  11    1.47    1.70
 -13   5 -11    3.93    1.55
 -13  -5 -11    3.16    1.67
  13  -5  11    0.10    1.61
  13   5  11   -0.21    1.68
 -13  -5 -11    4.15    2.28
 -27  -5   1    0.40    1.45
 -27  -5   1    0.31    2.26
  27   5  -1    0.79    1.35
  27   5  -1   -0.67    1.68
  27  -5  -1    1.87    1.41
  27   5  -1    2.49    1.41
  26   0 -11   -0.94    1.46
 -26   0  11   -0.58    1.87
  26   0 -11   -0.59    1.33
   8   0 -16   34.00    2.43
  -8   0  16   36.20    3.24
   8   0 -16   35.34    2.39
  15   1 -15    8.74    1.73
 -15   1  15   12.71    2.27
  15   1 -15   12.02    1.72
  15  -1 -15   11.79    1.78
 -16   4 -11   35.20    3.47
 -16  -4 -11   42.40    2.79
 -16   4 -11   35.36    2.47
 -16  -4 -11   35.84    2.69
  16   4  11   33.10    3.12
 -16   4 -11   33.10    2.54
 -16  -4 -11   29.58    3.47
  19  -1 -14  366.79   16.08
  19   1 -14  362.41   16.12
  22   6  -7    2.77    1.46
  22   6  -7    1.64    1.71
 -22  -6   7    3.61    2.20
  22   6  -7    2.47    1.51
  24   0   9    1.78    1.25
 -24   0  -9   -2.79    2.25
  24   0   9    2.39    2.08
  24   0   9   -0.10    1.48
 -24   0  -9   -1.84    1.43
   0   0  16    5.99    2.08
   0   0 -16    7.16    1.57
   0   0 -16    9.40    1.67
  27   5  -3    2.51    1.67
  27   5  -3   -0.49    1.40
  27  -5  -3   -0.68    1.32
 -27  -5   3   -0.10    1.35
  32   0  -2  173.10    8.07
  -5  -5 -13   -0.64    1.32
  -5  -5 -13    4.85    1.60
   5   5  13   -0.24    1.87
  -5  -5 -13   -1.26    1.59
  -5  -5 -13    2.58    2.09
   9   9  -2   99.91    5.17
   9   9  -2  104.07    6.01
  26   2   7   12.83    1.71
  26   2   7   11.47    1.62
  26  -2   7   13.44    1.81
  26  -2   7   10.79    1.69
 -26  -2  -7   10.57    1.76
 -26  -2  -7    8.86    2.33
 -26   2  -7    8.84    2.39
  26   2   7   11.95    2.39
 -12  -6 -10    2.20    1.52
 -12  -6 -10    1.91    1.52
 -22  -4  -8   14.24    2.77
  22  -4   8   12.70    1.88
  22   4   8   11.28    1.86
 -22   4  -8   13.85    2.61
 -22  -4  -8   13.52    1.74
 -22  -4  -8    9.98    1.88
  22  -4   8   13.43    1.84
   7   1 -16   43.35    2.56
   7  -1 -16   37.72    2.49
  -7   1  16   36.34    3.43
   7  -1 -16   33.49    2.55
   7   1 -16   37.39    2.50
 -12   4  14   19.02    2.79
 -12  -4  14   26.41    2.07
  12   4 -14   28.84    2.09
  12   4 -14   24.42    2.09
  12   4 -14   21.42    1.99
 -18   2  14    0.96    1.71
  18   2 -14   -0.64    1.56
  18  -2 -14   -0.50    1.48
  18   2 -14    2.09    1.51
  21  -5 -10    3.43    1.40
  21   5 -10    3.58    1.28
 -21  -5  10    2.48    2.23
  21   5 -10    3.21    1.52
 -21   5  10    5.43    2.19
  32   0  -3   -0.19    1.38
   8   8  -8    6.68    1.62
  -8   8   8    7.31    2.00
  -8  -8   8    6.62    1.62
   8  -8  -8    4.54    1.64
   8   8  -8    8.42    2.10
  -9  -9  -1    0.10    1.51
   9   9   1    3.21    1.66
  -9  -9  -1    1.59    1.55
   9   9   1    1.79    1.75
   1  -1 -16    9.42    1.67
  -1  -1  16    9.47    2.16
  -1   1  16    6.94    2.19
   1   1 -16   11.97    1.74
   1   1 -16    8.97    1.70
   1  -1 -16    8.70    1.56
 -25  -3  -7    1.53    1.54
  25   3   7    2.55    1.36
  25   3   7    0.89    1.51
 -25   3  -7   -2.54    2.05
  25  -3   7    1.83    1.52
 -25  -3  -7    3.09    1.91
 -28  -4  -2    4.16    2.24
  28   4   2    3.84    1.68
  28   4   2    7.36    1.52
 -28  -4  -2    8.34    1.62
  28  -4   2    5.21    1.46
  28   4   2    7.42    1.59
  28  -4   2    7.06    1.74
  -8   0 -15    0.33    1.60
  -8   0 -15    0.73    1.74
 -25   5   7   42.76    3.67
  25   5  -7   37.60    2.60
  25   5  -7   41.88    2.72
  32   0  -1    0.10    1.43
  -4   8  -8   16.79    1.83
  -4  -8  -8   17.21    2.39
   4  -8   8   14.15    1.85
  -4  -8  -8   13.96    1.89
  -4   8  -8   16.46    2.60
  28   0   6   52.56    3.29
  28   0   6   52.48    4.05
  28   0   6   55.68    3.27
 -28   0  -6   60.59    4.52
  -6   2 -15   15.29    2.06
  -6  -2 -15   17.18    2.04
  -6  -2 -15   13.61    2.55
  -6  -2 -15   17.36    1.92
  19   5 -11    8.16    1.56
  19  -5 -11    8.86    1.57
 -19  -5  11    4.89    2.31
 -19   5  11    7.55    2.23
  19   5 -11    8.15    1.41
 -21  -7  -1    6.17    1.58
 -21  -7  -1    7.01    2.34
  21   7   1   10.89    1.89
  21   7   1    5.46    1.59
 -21  -7  -1   11.15    1.79
 -20   6  -6   28.80    3.03
 -20  -6  -6   33.52    2.52
  20  -6   6   30.88    2.33
  20   6   6   30.21    2.49
  20   6   6   30.27    2.40
  -8  -8  -7    3.80    1.48
  -8  -8  -7   -0.26    1.92
  -8  -8  -7    2.51    1.56
  -8   8  -7    2.41    1.32
   8  -8   7    1.90    1.27
 -10  -6  12   81.44    4.26
  10   6 -12   79.79    4.26
  10  -6 -12   76.39    4.27
  10   6 -12   77.36    4.92
 -10   6  12   76.04    5.20
  27   5   0   42.05    2.70
  27   5   0   38.23    2.66
  27  -5   0   41.28    2.78
 -27  -5   0   34.40    3.72
  27   5   0   45.45    3.53
 -27  -5   0   45.57    2.83
  16   8  -4    7.19    2.03
 -16  -8   4    5.14    1.55
  16   8  -4    6.15    1.31
 -16  -8   4    5.54    2.18
 -16   8   4    7.34    2.24
  10   4  13    1.21    1.86
 -10   4 -13    2.03    1.62
 -10  -4 -13    0.31    1.52
 -10  -4 -13   -0.92    1.63
 -10   4 -13    2.33    1.55
 -10  -4 -13    3.19    2.30
  11  -7 -10   33.26    2.54
 -11   7  10   35.48    3.35
  11  -7 -10   30.64    2.40
 -11  -7  10   33.69    2.42
  11   7 -10   29.18    2.41
  11   7 -10   29.26    2.97
  14   8   4    3.15    1.73
 -14  -8  -4   -0.28    2.01
 -14  -8  -4    3.27    1.61
 -14  -8  -4    2.09    1.60
  14   8   4    3.20    1.46
  16   8   2   28.04    2.85
  16   8   2   24.49    2.15
 -16  -8  -2   24.07    2.32
 -16  -8  -2   25.80    2.31
 -16  -8  -2   23.18    2.97
   7   9   3    0.42    1.54
  -7   9  -3    0.88    1.63
  -7  -9  -3   -0.90    1.62
  -7  -9  -3    1.66    1.44
   7  -9   3    0.45    1.26
  -4  -6 -12    2.50    2.14
  -4  -6 -12    5.13    1.76
   4   6  12    1.88    1.85
  -4  -6 -12    6.24    1.65
 -22  -4  11   -1.59    2.18
 -22   4  11   -0.26    2.00
  22   4 -11    1.06    1.49
  22   4 -11    0.89    1.45
  22  -4 -11    1.08    1.36
  16   0 -15    1.77    1.54
  14   2 -15   26.52    2.11
  14   2 -15   21.08    2.10
 -14   2  15   14.83    2.56
  14  -2 -15   26.54    2.27
   1   9  -5   10.58    2.19
  -1  -9   5   12.62    1.83
   1   9  -5   10.02    1.64
   1  -9  -5   13.15    1.67
 -21   7   4   -0.28    2.09
  21   7  -4    1.71    1.42
 -21  -7   4    1.32    1.61
 -21  -7   4    0.88    1.37
 -21  -7   4   -0.30    2.18
  21   7  -4   -0.18    1.27
  21   7  -4   -0.46    1.80
  28   2  -9   -0.34    1.23
  28  -2  -9    0.99    1.27
  28   2  -9    1.03    1.44
  28   2  -9   -1.13    1.39
 -28  -2   9   -0.61    2.09
  31   1  -6   12.24    1.63
  31   1  -6   11.16    1.61
  31  -1  -6   12.40    1.56
  31   1  -6   11.67    1.66
 -31  -1   6   11.00    2.30
   7   9  -4  107.78    6.38
   7   9  -4  110.71    5.41
   5  -9   4    3.09    1.38
  -5  -9  -4    1.10    1.35
  -5   9  -4    0.23    1.64
  -5  -9  -4    0.44    1.64
  -9   3 -14   51.52    3.24
  -9  -3 -14   51.16    4.23
   9   3  14   44.60    3.89
  -9   3 -14   54.11    3.36
  -9  -3 -14   53.26    3.20
  -9  -3 -14   48.47    3.29
  -3   3 -15   39.83    2.93
   3   3  15   40.48    3.69
  -3  -3 -15   40.68    2.68
  -3  -3 -15   42.48    2.83
  -3   3 -15   42.99    2.93
  -3  -3 -15   36.06    3.68
  -3  -3 -15   40.01    2.65
   3   9  -5    1.58    1.46
   3   9  -5   -2.46    1.81
  -3  -9   5    0.32    1.52
   3  -9  -5   -0.09    1.36
 -27  -5   4  240.54   11.31
  27   5  -4  271.52   11.42
 -27  -5   4  248.02   12.77
  27   5  -4  253.24   11.46
  27   5  -4  241.14   12.04
 -27   5   4  262.78   12.73
 -19  -7  -4   21.83    3.20
  19   7   4   23.49    2.18
  19   7   4   25.52    2.27
 -19  -7  -4   20.42    2.19
  19   7   4   23.34    2.70
  31   1   2   26.55    2.10
 -31   1  -2   26.69    3.07
  31   1   2   28.15    2.73
  31  -1   2   31.84    2.39
 -28  -4   6   48.46    4.13
 -28   4   6   45.26    3.87
  12  -8  -7    1.28    1.35
 -12   8   7    1.50    1.88
 -12  -8   7    0.43    1.57
  12   8  -7   -0.24    1.74
  32   0  -4   20.40    1.96
  32   0  -4   21.20    1.99
 -24  -6   5   11.63    2.73
 -24  -6   5    9.66    1.69
  24   6  -5    7.26    1.69
  24   6  -5    7.02    1.91
  24   6  -5    8.56    1.60
  14   8  -6   70.08    4.79
 -14  -8   6   73.85    4.04
 -14   8   6   74.41    5.01
  11   3 -15    1.12    1.41
  11  -3 -15    1.34    1.52
 -11   3  15   -1.06    2.03
  11   3 -15    0.88    1.29
  -1   9  -5   14.34    1.68
   1  -9   5   15.82    1.84
  -1   9  -5    7.61    2.03
  -1  -9  -5   15.83    1.83
   9   9  -3   53.95    3.94
   9   9  -3   49.30    3.15
 -13   3 -13   14.43    1.82
 -13  -3 -13   11.85    1.83
 -13   3 -13   10.70    1.83
  13  -3  13   11.22    1.85
 -13  -3 -13   11.04    2.51
  13   3  13    9.44    2.06
 -13   3 -13    9.68    2.28
 -13  -3 -13    7.24    1.76
 -26  -4  -5   51.09    4.29
  26  -4   5   44.16    3.11
  26   4   5   50.15    2.88
 -26   4  -5   46.26    3.96
  26   4   5   49.74    3.15
  26   4   5   49.62    2.96
 -26  -4  -5   52.19    3.20
  10   0 -16  124.45    6.00
 -10   0  16  117.11    6.82
  20   4 -12   10.47    1.73
 -20  -4  12   12.59    2.86
  20  -4 -12   11.05    1.68
 -20   4  12   11.57    2.43
  29   3   3    1.29    1.46
 -29   3  -3    1.55    1.89
 -29  -3  -3   -0.28    1.97
 -29  -3  -3    0.58    1.35
  29  -3   3    0.78    1.41
  29   3   3    1.30    1.48
  29   3   3    0.67    1.40
  25   5   4   20.51    1.70
 -25   5  -4   18.06    2.57
 -25  -5  -4   16.24    1.81
  25   5   4   17.64    1.84
  25   5   4   14.05    2.01
 -25  -5  -4   12.07    2.68
  25  -5   4   19.36    1.87
  25  -5   4   16.65    2.00
  25   5   4   18.10    1.74
 -25  -5  -4   15.29    1.99
 -27  -3   9   75.71    5.38
  27   3  -9   78.01    4.16
  27   3  -9   70.49    3.99
 -27   3   9   80.38    5.03
  27  -3  -9   74.50    3.90
  32   0   0   96.89    4.97
   9   1 -16   35.20    2.39
  -9   1  16   31.55    3.08
   9  -1 -16   28.05    2.40
   9   1 -16   30.38    2.22
  23   5  -9   35.07    2.63
 -23   5   9   40.06    3.55
 -23  -5   9   40.97    3.91
  -3   7  11    5.41    2.12
  -3  -7  11    6.68    1.67
   3  -7 -11    6.59    1.45
   3   7 -11    6.07    2.11
   3  -7 -11    7.38    1.96
   3  -7 -11    5.11    1.77
   3   7 -11    1.06    1.64
  30   0   4  186.70    9.42
 -30   0  -4  186.33    9.93
  20   0 -14   26.62    2.29
 -29  -1  -5    1.47    2.10
  29  -1   5    2.02    1.53
  29  -1   5    2.55    1.80
  29   1   5    0.21    1.45
  29   1   5    6.12    2.17
 -29   1  -5    3.71    2.26
  24   6   2  104.19    5.30
 -24  -6  -2  108.05    5.41
  24   6   2  105.04    6.21
  24  -6   2  105.93    5.31
  24   6   2  105.56    5.12
  24   6   2  101.54    5.36
  24   6   2  103.93    5.15
 -24  -6  -2  104.09    5.25
  23  -5   6   17.47    1.93
 -23  -5  -6   18.89    3.00
  23   5   6   20.31    2.13
 -23  -5  -6   11.54    2.02
 -23   5  -6   14.01    2.50
  23   5   6   18.95    1.83
 -23  -5  -6   15.80    1.86
  23  -5   6   20.68    2.09
   9   9   2    9.91    1.87
  -9  -9  -2    9.15    1.82
   9   9   2    9.47    2.07
  -9  -9  -2   15.55    1.83
  24   4 -10    2.90    1.46
  24   4 -10    3.00    1.50
  24  -4 -10    4.49    1.35
 -24   4  10    5.81    2.22
   2   0  16   10.19    2.29
  -2   0 -16   11.77    1.90
  -2   0 -16   17.58    1.91
  -1  -1 -16   74.53    4.01
  -1  -1 -16   76.21    4.09
  -1   1 -16   73.02    4.09
  -1   1 -16   75.37    4.09
   1   1  16   66.04    4.90
  17   7  -8   70.95    3.82
 -17  -7   8   60.53    4.74
 -17  -7   8   67.22    3.76
  17   7  -8   76.34    4.68
 -17   7   8   81.80    5.07
  17   7  -8   64.60    3.69
  30   0  -8    5.19    1.43
  30   0  -8    8.22    1.36
  30   0  -8    6.70    1.44
 -30   0   8    8.86    2.17
  30   0  -8    6.51    1.52
  30   2   3   -1.54    1.49
  30  -2   3    0.83    1.57
 -30   2  -3   -1.61    1.97
  30   2   3   -1.30    1.42
  30  -2   3   -0.10    1.58
   1  -7 -11   29.05    2.99
   1  -7 -11   25.89    2.20
   1   7 -11   30.01    3.00
   1   7 -11   27.78    2.32
  -1   7  11   24.66    2.85
  16   0  13    0.82    1.45
 -16   0 -13    1.65    1.56
 -16   0 -13   -0.11    1.62
 -16   0 -13   -0.72    1.75
  15   7   7  140.55    6.70
 -15  -7  -7  132.44    6.71
 -15  -7  -7  137.84    6.82
 -15  -7  -7  146.09    8.06
  -5   7  11    9.01    2.29
  -5  -7  11    6.89    1.70
   5   7 -11    9.97    2.16
   5  -7 -11    9.50    1.93
  30   2  -7    3.85    1.42
 -30  -2   7    4.43    2.28
  30   2  -7    3.80    1.47
  30   2  -7    3.73    1.49
 -13  -5  13    2.81    2.02
 -13  -5  13    0.48    1.35
  13  -5 -13    2.77    1.60
  13   5 -13    1.51    1.38
 -13   5  13    1.90    2.10
  13   5 -13    1.13    1.29
  15   7  -9   89.89    4.52
 -15  -7   9   87.56    4.49
  15  -7  -9   82.14    4.40
 -15  -7   9   77.89    5.39
  15   7  -9   83.58    5.23
 -15   7   9   91.37    5.61
  29   3  -7   48.96    2.98
 -29  -3   7   49.04    4.27
  29   3  -7   44.11    2.98
  29   3  -7   51.20    2.95
 -29   3   7   42.80    3.71
 -27   1  -7    3.76    2.05
  27  -1   7    7.31    2.16
  27   1   7    4.25    1.58
  27   1   7    3.80    2.08
 -27  -1  -7    2.61    2.11
  27  -1   7    3.98    1.49
 -27  -1  -7    2.28    1.46
  27  -1   7    5.95    1.64
   5   9  -5  149.42    7.07
  -5  -9   5  149.82    7.16
   5   9  -5  145.11    7.98
  14   4  12  225.94   11.30
 -14  -4 -12  238.82   11.96
 -14   4 -12  226.44   10.62
 -14  -4 -12  235.50   10.68
 -14   4 -12  229.55   11.71
 -14   4 -12  230.30   10.56
 -14  -4 -12  239.74   10.67
 -27  -5  -1    4.43    1.56
  27   5   1    3.13    1.52
  27   5   1    1.03    1.32
 -27  -5  -1    2.47    2.25
  27  -5   1    3.82    1.56
  27   5   1    2.30    1.35
  27   5   1    3.73    1.87
  13   7   8   10.91    1.72
 -13  -7  -8    9.09    1.77
 -13  -7  -8    9.23    2.56
  13  -7   8    9.20    1.50
   6   4  14   76.88    5.39
  -6   4 -14   90.48    4.58
  -6   4 -14   83.97    4.57
  -6  -4 -14   78.87    4.51
  -6  -4 -14   86.56    4.38
  -6  -4 -14   76.82    5.55
 -28   0  10  149.25    8.31
  28   0 -10  147.18    7.07
  28   0 -10  147.77    6.94
  28   0 -10  155.48    7.14
 -18  -6  10   15.02    2.80
  18   6 -10   17.50    1.85
 -18  -6  10   15.60    1.69
  18   6 -10   14.87    1.76
  18   6 -10   15.31    2.20
  18  -6 -10   14.95    1.73
  17   5 -12    9.44    1.56
  17   5 -12    7.19    1.48
 -17   5  12    4.61    2.13
  17  -5 -12    8.43    1.61
 -17  -5  12   11.47    2.54
  20   6  -9   25.91    2.20
 -20  -6   9   27.66    3.41
  20  -6  -9   27.04    2.02
  20   6  -9   26.22    2.54
   4   2 -16    6.03    1.58
   4   2 -16    3.73    1.53
   4  -2 -16    2.69    1.42
   4  -2 -16    4.71    1.39
  -4   2  16    3.95    2.12
 -20   2 -11   56.39    4.51
 -20   2 -11   60.61    3.50
 -20  -2 -11   66.42    3.66
 -20  -2 -11   59.94    4.47
  20  -2  11   61.47    3.42
 -20   2 -11   64.81    3.66
 -20  -2 -11   64.45    3.73
  20   2  11   59.84    4.42
  20  -2  11   60.26    3.61
 -20  -2 -11   62.74    4.46
  -7  -7 -10    9.77    2.33
  -7  -7 -10    8.72    1.83
  -7  -7 -10    6.78    1.79
   7  -7  10    9.66    1.65
  -7  -7 -10    7.86    1.55
  26   0   8   15.07    1.65
 -26   0  -8   12.57    1.76
 -26   0  -8    7.46    2.34
  26   0   8   10.71    2.42
  26   0   8   12.12    1.84
  21   7   2   51.24    4.13
 -21  -7  -2   72.37    4.97
  21   7   2   61.64    3.61
 -21  -7  -2   61.00    3.56
 -21  -7  -2   58.48    3.61
  21   7   2   62.82    3.61
  -3   9  -5    4.08    1.40
  -3   9  -5    5.14    1.88
   3  -9   5    4.47    1.48
  -3  -9  -5    3.58    1.56
  29   1  -9  102.56    5.03
  29   1  -9  101.16    5.10
  29   1  -9   95.18    4.93
  29  -1  -9  103.16    5.06
  29   1  -9  106.26    5.17
  29  -1  -9  100.80    5.00
 -29  -1   9  101.47    6.34
  22  -2  10  103.67    5.30
  22   2  10  112.95    6.34
 -22   2 -10   99.36    6.38
 -22  -2 -10  108.82    6.37
  22  -2  10  104.13    5.15
 -22   2 -10  105.55    5.28
 -22  -2 -10   95.26    6.14
 -22  -2 -10  106.67    5.39
 -22  -2 -10  100.90    5.23
  24  -4   7    7.02    1.75
 -24  -4  -7    1.20    2.17
 -24  -4  -7    6.70    1.50
 -24   4  -7    6.66    2.23
  24   4   7    8.91    1.69
 -24  -4  -7    6.22    1.78
  24  -4   7    8.23    1.76
  10   8  -8  153.33    8.38
 -10  -8   8  162.79    7.52
  10  -8  -8  151.75    7.49
 -10   8   8  164.07    8.46
   6  -2 -16   11.66    1.75
   6  -2 -16    9.92    1.54
   6   2 -16   11.11    1.60
  -6   2  16    8.15    2.29
  24  -2 -12   93.13    4.66
  24   2 -12   87.88    4.49
 -24  -2  12   80.02    5.86
  24  -2 -12   86.06    4.49
 -17   3  14   21.89    2.77
  17   3 -14   24.58    2.19
  17  -3 -14   25.71    2.24
  17   3 -14   20.94    2.09
   1   7  11   99.39    5.91
   1  -7  11   98.82    5.15
  -1  -7 -11   91.52    5.98
  -1   7 -11  101.66    5.12
  -1  -7 -11  103.71    5.30
  -1  -7 -11   97.72    5.08
  -2   2  16   10.34    2.51
   2   2 -16   11.37    1.82
   2  -2 -16   14.15    1.70
   2  -2 -16   11.81    1.67
   2   2 -16   11.59    1.76
  32   0  -5    0.95    1.42
  32   0  -5   -1.23    1.43
  32   0  -5   -0.85    1.25
  11   5  12   19.13    2.46
 -11  -5 -12   18.30    2.04
 -11  -5 -12   20.37    2.03
 -11   5 -12   20.93    2.15
  11   9  -1   28.84    2.87
 -11  -9   1   31.05    2.45
 -11  -9   1   29.31    2.42
  11   9  -1   25.63    2.39
  -6   8  -8   19.92    1.98
   6  -8   8   23.47    2.10
  -6   8  -8   23.58    2.92
  -6  -8  -8   23.26    1.99
  -6  -8  -8   19.56    2.24
  -6  -8  -8   20.05    2.67
 -16  -8   5  131.98    6.41
 -16   8   5  134.90    7.54
 -16  -8   5  120.71    7.31
  16   8  -5  132.53    6.25
  16   8  -5  139.84    7.37
 -17  -7  -6   30.33    2.47
 -17  -7  -6   27.03    2.46
  17   7   6   27.79    2.82
 -17  -7  -6   25.22    3.31
  17   7   6   25.26    2.30
   2   8  -9    4.83    1.58
   2  -8  -9    2.07    1.71
  -2  -8   9    4.04    1.61
   2  -8  -9    2.70    1.42
 -27   5   5   79.58    5.59
  27   5  -5   90.61    4.66
 -27  -5   5   87.34    5.95
  27   5  -5   88.85    5.16
  27   5  -5   87.30    4.56
 -11  -9   0   73.11    3.97
  11   9   0   62.12    4.51
  11   9   0   73.23    4.05
 -19  -7   7    1.42    2.12
  19   7  -7    6.08    1.52
 -19  -7   7    3.61    1.39
 -19   7   7    3.09    2.11
  19   7  -7    1.58    1.79
  19   7  -7    3.02    1.43
  -7   7  11   14.05    2.46
   7   7 -11   12.52    2.25
  -7  -7  11   12.96    1.82
   7  -7 -11   11.52    2.00
 -10  -6 -11   95.54    5.04
 -10  -6 -11   94.81    5.10
 -10  -6 -11  102.42    6.26
 -10  -6 -11   94.07    4.92
 -21   7   5   47.80    3.89
  21   7  -5   37.78    2.61
 -21  -7   5   39.38    2.74
 -21  -7   5   33.79    3.68
  21   7  -5   38.69    2.54
  21   7  -5   36.86    3.27
 -21  -7   5   36.21    2.55
   3  -5 -14    2.12    1.32
  -3   5  14    1.33    1.96
   3  -5 -14    2.62    1.54
   3  -5 -14    1.87    1.93
   4  -8  -9    5.27    1.72
  -4   8   9    4.78    1.93
   4   8  -9    3.09    2.00
   4   8  -9    1.27    1.55
   5   5 -14   85.44    5.43
   5  -5 -14   91.67    4.86
  -5   5  14   93.08    5.85
   5  -5 -14   94.92    5.84
 -16  -8  -3  100.12    5.01
  16   8   3   91.21    5.65
 -16  -8  -3   93.86    4.97
  16   8   3   92.94    4.80
 -16  -8  -3   86.65    5.91
  32   0   1   -1.14    1.47
 -32   0  -1    0.55    2.04
   7   5  13   51.91    4.14
  -7  -5 -13   58.28    3.35
  -7  -5 -13   57.23    3.48
  -7  -5 -13   55.43    3.48
  -7  -5 -13   62.35    4.60
  12  -6 -12    1.54    1.53
 -12  -6  12    2.95    1.44
 -12   6  12    1.08    1.91
  12   6 -12    2.10    1.50
  12   6 -12    1.95    1.70
  28  -4   3    2.83    1.66
  28   4   3   -0.10    1.43
 -28  -4  -3    1.67    1.49
  28   4   3    0.56    1.34
 -28   4  -3   -2.24    1.85
  28   4   3   -0.31    1.51
 -28  -4  -3    3.30    2.20
  28  -4   3    3.83    1.46
 -13   1 -14  115.05    5.67
 -13   1 -14  113.99    5.66
 -13  -1 -14  110.56    5.64
  13  -1  14  110.06    5.47
 -13   1 -14  104.33    6.24
 -13  -1 -14  113.35    5.67
 -13  -1 -14   98.39    6.34
 -21  -3 -10    3.78    1.70
  21  -3  10    3.89    1.53
 -21  -3 -10    3.39    2.07
  21   3  10    4.68    1.57
  21   3  10    5.31    2.12
 -21  -3 -10    7.11    1.70
 -21   3 -10    5.77    1.58
 -21  -3 -10    3.28    1.96
 -21   3 -10    2.54    2.15
  22   2 -13   65.75    3.76
  22   2 -13   68.73    4.00
 -22  -2  13   59.37    5.03
 -22   2  13   69.85    4.68
  22  -2 -13   78.73    4.04
  22  -2 -13   75.64    3.88
   0   8  -9   17.49    1.95
   0  -8  -9   17.45    1.89
   0  -8   9   20.37    2.05
   0  -8  -9   17.27    2.20
   0   8  -9   16.54    2.66
   9  -9  -4   46.62    2.94
   9   9  -4   47.23    2.98
   9   9  -4   47.54    3.76
 -11  -9   2   11.12    1.86
  11   9  -2   12.85    2.21
  11   9  -2   10.11    1.88
 -18  -8   1  181.78   10.27
 -18  -8   1  194.90    9.19
  18   8  -1  203.95    9.30
  18   8  -1  195.24    9.07
 -18   8   1  219.94   10.47
  -9  -1 -15    3.71    1.68
  -9   1 -15    1.15    1.60
  -9  -1 -15    3.37    1.96
  -9   1 -15    2.94    1.71
 -14   4  14    3.24    2.02
  14   4 -14    2.94    1.42
  14  -4 -14    3.59    1.63
  14   4 -14    3.58    1.32
 -14  -4  14    2.06    1.29
  14   4 -14    3.38    1.40
  31   3  -2    4.73    1.58
  31  -3  -2    3.58    1.53
  31  -3  -2    3.41    1.33
 -31  -3   2    0.58    2.01
  31   3  -2    2.63    1.52
  12  -2  14   18.47    2.01
 -12   2 -14   16.37    1.99
 -12   2 -14   16.70    2.44
 -12  -2 -14   14.43    2.60
 -12  -2 -14   19.90    2.16
 -12   2 -14   17.17    2.17
 -12  -2 -14   20.89    2.17
  12   2  14   21.10    2.45
  -7  -9  -4   14.91    1.82
   7  -9   4   15.62    1.72
  -7  -9  -4   19.61    2.03
  -7   9  -4   17.33    2.41
  25  -1 -12  358.20   15.84
  25   1 -12  363.49   15.83
  25  -1 -12  364.78   15.77
  25   1 -12  349.07   15.64
  25   1 -12  358.87   15.87
 -25  -1  12  355.19   17.28
  19  -3  11    9.39    1.86
 -19  -3 -11   12.15    1.95
 -19  -3 -11   11.22    2.25
 -19  -3 -11   11.71    1.87
 -19   3 -11   12.21    2.60
 -19   3 -11   11.72    1.63
  19   3  11   13.23    2.46
 -19  -3 -11    9.33    2.39
 -19   3 -11   14.92    1.84
 -18   2 -12   -0.62    1.46
 -18  -2 -12   -0.78    1.56
 -18  -2 -12    3.17    1.79
  18   2  12    0.47    1.86
 -18   2 -12    2.31    1.58
  18  -2  12   -1.21    1.60
 -18  -2 -12   -0.34    1.69
 -18  -2 -12    1.40    1.79
 -18   2 -12    1.34    2.01
  11  -7   9    3.22    1.39
 -11  -7  -9    4.00    1.64
 -11  -7  -9    2.06    2.28
 -11  -7  -9    2.73    1.70
 -11  -7  -9    5.03    1.62
  11   1 -16   24.04    2.08
  11  -1 -16   22.83    2.11
 -11   1  16   19.53    2.64
  11   1 -16   21.65    2.15
  21  -1  11   17.24    2.02
  21   1  11   13.13    2.48
 -21  -1 -11   24.94    2.88
 -21   1 -11   18.51    2.06
 -21   1 -11   16.57    1.86
 -21   1 -11   22.10    2.94
 -21  -1 -11   15.91    1.85
 -21  -1 -11   16.79    2.07
 -22   6  -5  336.36   17.49
  22   6   5  386.90   16.61
 -22  -6  -5  390.43   16.73
  22  -6   5  372.41   16.48
  22   6   5  393.17   16.71
 -22  -6  -5  368.73   16.65
  -1   5  14   95.45    6.07
   1  -5 -14  100.10    4.99
   1  -5 -14   96.23    6.07
  18   8  -2   23.15    2.39
 -18  -8   2   21.95    2.26
 -18  -8   2   26.12    3.07
  18   8  -2   23.67    2.07
 -18  -8   2   27.16    2.28
 -18   8   2   33.08    3.20
  -6  -6 -12    0.57    2.15
  -6  -6 -12    1.06    1.50
  -6  -6 -12    2.88    1.40
   6   6  12   -0.69    1.71
  -6  -6 -12   -0.79    1.60
  26   2 -11   45.90    2.99
  26  -2 -11   45.63    2.76
  26   2 -11   42.16    2.78
  26   2 -11   48.35    3.01
 -26  -2  11   41.54    4.10
  26  -2 -11   45.33    2.88
 -18   4  13    6.93    2.24
  18   4 -13    8.77    1.68
  18  -4 -13    8.55    1.68
 -18  -4  13    6.85    2.52
  18  -4 -13    8.19    1.47
  18   4 -13    6.21    1.52
   8  -2 -16   29.09    2.29
   8   2 -16   23.46    2.19
   8   2 -16   24.89    2.09
  -8   2  16   25.63    2.96
 -16  -6  11  111.11    5.49
  16  -6 -11  112.40    5.55
 -16  -6  11  101.43    6.62
  16   6 -11  112.64    5.50
  16   6 -11  114.33    5.53
  16   6 -11  113.00    6.23
   7   9  -5    0.25    1.74
   7  -9  -5    2.55    1.60
   7   9  -5    2.27    1.51
  23  -1 -13   23.34    2.13
  23   1 -13   19.61    1.76
  23  -1 -13   19.97    1.97
  23   1 -13   17.44    1.99
 -12  -8  -6    2.56    1.53
  12   8   6    1.76    1.36
 -12  -8  -6    1.70    2.09
  12   8   6    3.48    1.69
  31   3  -3   44.00    2.94
  31   3  -3   44.19    2.94
  31  -3  -3   47.49    2.88
 -31  -3   3   43.01    3.84
   5   3  15   41.36    3.72
  -5  -3 -15   45.25    2.99
  -5  -3 -15   39.56    2.69
  -5   3 -15   45.39    3.09
  -5  -3 -15   43.09    3.88
  -5  -3 -15   45.44    2.84
  -9  -9  -3   90.19    4.72
  -9  -9  -3   86.65    4.55
   9   9   3   81.18    5.16
  12   0 -16    8.19    1.59
  31  -3  -1   67.39    3.67
 -31  -3   1   54.12    4.50
  31   3  -1   66.09    3.65
  31  -3  -1   65.96    3.51
  31   3  -1   58.72    3.61
  31   3  -1   65.00    3.65
  11   9   1    5.78    1.84
  11   9   1    7.72    1.84
 -11  -9  -1    4.19    1.65
   4  -4 -15    8.22    1.50
   4  -4 -15    6.56    2.28
   4  -4 -15    4.59    1.66
 -18   8   0   18.12    2.76
 -18  -8   0   18.94    2.87
 -18  -8   0   22.43    2.12
  18   8   0   23.85    2.62
  18   8   0   18.65    1.95
  -3  -1 -16   57.99    3.31
  -3   1 -16   59.17    3.41
   3   1  16   45.58    4.10
  -3  -1 -16   53.69    3.34
  -3   1 -16   51.06    3.38
  13   7 -10  141.44    6.76
 -13  -7  10  140.51    6.76
 -13   7  10  150.46    7.94
  13   7 -10  141.80    7.60
  13  -7 -10  135.41    6.73
  24  -2   9    2.75    1.47
  24   2   9    4.39    1.49
 -24  -2  -9    2.66    1.57
 -24   2  -9    3.43    1.39
  24   2   9    4.43    1.42
 -24  -2  -9    4.51    1.44
 -24  -2  -9    2.20    2.07
   0   2 -16   95.79    4.83
   0   2  16   87.25    5.79
   0  -2 -16   85.43    4.61
   0   2 -16   91.08    4.79
   0  -2 -16   90.53    4.74
   0  -2 -16   92.24    4.63
 -32  -2   2   17.60    2.66
  32   2  -2   17.64    2.02
  32   2  -2   16.72    1.88
  32  -2  -2   19.91    1.85
  32   2  -2   19.69    1.97
 -19  -5  -9  139.61    7.94
 -19  -5  -9  129.69    6.58
 -19   5  -9  123.50    7.55
  19  -5   9  140.54    6.54
 -24  -6   6   84.67    4.47
 -24   6   6   88.12    5.68
  24   6  -6   80.85    4.43
  24   6  -6   86.57    4.53
 -24  -6   6   89.83    5.87
  24   6  -6   86.49    5.16
 -23  -1 -10    7.34    1.55
 -23  -1 -10    7.36    2.32
  23  -1  10    5.79    1.35
 -23   1 -10    8.18    1.65
 -23  -1 -10    5.82    1.73
 -23   1 -10    8.78    2.54
  31   1  -7   61.73    3.48
  31   1  -7   65.15    3.44
 -31  -1   7   55.00    4.41
  31   1  -7   60.60    3.48
  31  -1  -7   61.35    3.38
  17  -1 -15   21.19    2.14
  17   1 -15   20.51    2.05
  17   1 -15   19.19    2.07
  17  -1 -15   21.39    2.16
  -7   5  14   49.81    4.06
   7  -5 -14   48.23    3.10
   7   5 -14   41.35    3.44
 -22   6   8   58.84    4.45
  22   6  -8   52.21    3.22
  22   6  -8   54.50    3.28
 -22  -6   8   55.82    4.61
  22   6  -8   55.21    3.78
  -6   8   9  179.09    8.79
   6   8  -9  174.95    8.91
   6  -8  -9  159.23    7.94
  -6  -8   9  172.04    7.91
   6   8  -9  158.30    7.82
 -17  -5 -10    0.92    2.27
  17  -5  10    2.65    1.64
 -17   5 -10    3.58    1.51
 -17  -5 -10    3.07    1.74
 -17  -5 -10    0.71    1.59
 -17   5 -10    2.51    2.03
  23  -3 -12    0.70    1.28
  23   3 -12    5.49    1.51
  23   3 -12    2.72    1.59
  23   3 -12    5.33    1.67
 -23   3  12    4.74    1.91
  23  -3 -12    2.07    1.38
   2  -4 -15   -0.28    1.92
   2  -4 -15   -0.44    1.52
  -2   4  15   -0.54    2.04
   2  -4 -15    0.39    1.33
  13   3 -15   32.47    2.49
  13  -3 -15   32.57    2.67
 -13   3  15   40.60    3.59
  13   3 -15   36.97    2.51
  13   3 -15   33.51    2.31
  26   4  -9   47.31    2.89
  26   4  -9   46.29    2.93
 -26   4   9   44.98    3.76
 -26  -4   9   32.67    3.85
  32   2  -3    4.41    1.53
 -32  -2   3    7.14    2.15
  32  -2  -3    2.86    1.39
  32   2  -3    3.57    1.48
  32   2  -3    3.38    1.46
   4   0  16   61.66    4.82
  -4   0 -16   70.79    4.03
  -4   0 -16   77.61    4.06
  -6   4  15   -0.55    2.01
   6  -4 -15    1.36    1.49
  31   1   3   22.55    2.23
  31  -1   3   27.68    2.28
  31   1   3   29.37    2.82
 -31   1  -3   23.10    2.98
  -8  -2 -15   45.08    4.01
  -8   2 -15   54.18    3.33
  -8  -2 -15   55.14    3.30
   8   2  15   47.42    4.06
  -8  -2 -15   54.90    3.34
 -10  -8  -7   22.97    3.03
 -10  -8  -7   31.81    2.60
 -10  -8  -7   28.97    2.32
  10   8   7   26.13    2.14
  10  -8   7   26.27    2.12
  19   1  12   35.61    2.57
  19  -1  12   39.03    2.74
 -19  -1 -12   39.42    3.51
 -19   1 -12   40.81    3.63
 -19   1 -12   37.82    2.64
  19   1  12   39.11    3.49
 -19  -1 -12   42.57    2.96
 -19  -1 -12   39.42    2.72
 -19   1 -12   39.32    2.84
  27  -3   6    2.50    1.57
 -27  -3  -6    3.00    1.59
 -27  -3  -6    5.09    2.13
  27   3   6   -0.70    1.52
 -27   3  -6   -1.98    2.26
  27   3   6    0.76    1.39
   5  -9   5    5.73    1.50
  -5  -9  -5    3.92    1.60
  -5   9  -5    5.11    1.97
  -5  -9  -5    2.37    1.36
 -27  -5  -2   22.82    3.21
  27   5   2   25.67    2.18
  27  -5   2   24.05    2.28
  27   5   2   25.42    2.06
  27   5   2   25.11    2.32
  27   5   2   26.53    2.05
 -27  -5  -2   24.01    2.21
  32  -2  -1    3.79    1.51
  32   2  -1    2.47    1.39
 -32  -2   1    1.34    2.04
 -23  -3  -9   51.41    3.24
 -23  -3  -9   52.86    4.13
  23   3   9   47.31    2.93
 -23  -3  -9   47.34    3.07
  23  -3   9   57.70    3.15
 -23  -3  -9   44.63    4.06
  23   3   9   50.31    4.02
 -23   3  -9   48.99    4.20
  23  -3   9   47.07    3.21
  23   3   9   51.95    3.12
 -28   4   7   -0.82    2.06
 -28  -4   7   -1.58    2.29
  25   5  -8  119.94    5.86
 -25  -5   8  128.24    7.42
  25   5  -8  115.35    5.89
 -25   5   8  116.77    6.98
  24   6   3   61.17    3.30
 -24  -6  -3   59.81    3.63
 -24  -6  -3   52.63    4.69
  24   6   3   55.67    4.23
 -24  -6  -3   60.09    3.46
  24  -6   3   59.39    3.52
  24   6   3   61.32    3.52
  24   6   3   56.81    3.55
 -14  -8  -5   12.88    2.02
 -14  -8  -5   14.31    1.95
 -14  -8  -5   12.81    2.68
  14   8   5   11.11    2.08
  14   8   5   16.44    1.85
  28   2   6   54.12    3.06
  28  -2   6   51.69    3.15
  28   2   6   46.77    3.09
  28  -2   6   51.97    3.21
 -28   2  -6   45.48    4.09
  28   2   6   47.89    3.91
 -28  -2  -6   48.87    3.12
 -16  -6  -9    1.66    1.43
  16  -6   9    0.59    1.57
 -16  -6  -9    0.60    1.63
 -16  -6  -9   -1.13    1.75
  16   6   9   -0.11    1.61
  -3  -7 -11   15.70    1.97
   3  -7  11   18.13    1.99
  -3  -7 -11   19.04    2.18
  -3  -7 -11   13.61    2.50
   3   7  11   19.99    2.42
  -3   7 -11   18.41    1.97
  18   8  -3    2.84    1.39
 -18   8   3    7.65    2.43
  18   8  -3    3.86    1.86
 -18  -8   3    6.20    2.18
 -18  -8   3    2.62    1.69
 -18  -8   3    4.98    1.52
  -2   8  -9   42.71    2.79
  -2   8  -9   33.29    3.47
  -2  -8  -9   39.67    2.79
   2  -8   9   43.98    2.87
  18  -6   8  183.15    8.21
 -18  -6  -8  169.79    8.31
 -18  -6  -8  168.06    8.33
  18   6   8  179.05    8.31
  11   9  -3   14.93    1.98
 -11  -9   3   16.78    2.02
  11   9  -3   16.09    2.48
   1   9  -6   21.87    2.01
   1  -9  -6   17.34    1.90
  -1  -9   6   20.31    2.09
   1   9  -6   21.38    2.64
 -25   3  11    5.94    2.07
  25  -3 -11    0.98    1.36
 -25  -3  11    4.90    2.49
  25   3 -11    2.92    1.51
  16   2 -15    3.83    1.58
  16   2 -15    4.91    1.66
  16  -2 -15    3.16    1.58
 -16   2  15    4.78    1.97
   3  -9  -6   13.66    1.66
   3   9  -6   13.91    1.84
   3   9  -6   12.96    2.31
  -3  -9   6   12.07    1.94
  31  -3  -4  313.07   13.82
 -31   3   4  298.89   14.95
 -31  -3   4  305.33   15.20
  31   3  -4  314.03   13.94
  31   3  -4  320.89   13.94
 -10   0 -15    0.23    1.63
 -10   0 -15   -0.34    1.61
  27   1 -11    0.65    1.50
  27  -1 -11    0.66    1.33
 -27  -1  11   -2.48    2.30
 -27   1  11    1.12    1.67
  27   1 -11    1.56    1.52
  27  -1 -11   -0.21    1.41
  27   1 -11    2.52    1.31
   9  -7 -11   14.15    2.00
  -9   7  11   15.70    2.58
   9   7 -11   13.54    2.39
   9   7 -11   13.72    1.92
  -9  -7  11   16.66    1.91
   4  -6 -13    9.58    2.11
  -4  -6  13    4.75    1.62
  -4   6  13    6.64    2.28
   4   6 -13    7.02    2.17
   4   6 -13    9.05    1.76
  -1  -5 -14   57.65    4.58
  -1  -5 -14   59.30    3.52
   1   5  14   62.06    4.51
  17   3  12    6.20    1.98
  17  -3  12    4.76    1.76
 -17   3 -12    3.73    1.61
 -17  -3 -12    6.30    1.71
 -17  -3 -12    1.70    2.00
 -17   3 -12    2.45    2.00
 -17   3 -12    9.27    1.56
  31   3   0   27.71    2.22
  31   3   0   26.22    2.25
  31  -3   0   22.28    2.07
  31   3   0   29.81    2.27
 -31  -3   0   30.65    3.21
  31  -3   0   24.37    2.25
 -21  -5  -8   90.10    4.91
 -21   5  -8   94.83    5.90
 -21  -5  -8   84.44    4.82
 -21  -5  -8   89.79    6.11
  21  -5   8   99.93    4.80
  21   5   8   90.26    4.85
  -2  -6  13   33.24    2.83
   2  -6 -13   45.48    3.13
  -2   6  13   44.26    3.79
   2  -6 -13   42.11    2.70
   2  -6 -13   48.38    3.72
 -18  -8  -1    8.99    1.75
 -18  -8  -1    6.80    2.38
  18   8   1    9.11    1.63
  18   8   1   12.06    2.24
  14   8  -7  191.93    9.01
 -14  -8   7  193.67    9.01
 -14   8   7  202.97   10.17
  14   8  -7  194.97    9.94
 -19  -7  -5  114.07    7.30
 -19  -7  -5  119.40    6.10
  19   7   5  129.48    6.08
  19   7   5  115.00    6.86
  19   7   5  122.86    6.06
  21   7   3   29.53    2.49
 -21  -7  -3   33.58    2.53
 -21  -7  -3   25.39    2.31
 -21  -7  -3   20.74    3.24
  21   7   3   29.61    3.04
  21   7   3   27.30    2.37
 -32  -2   4   60.77    4.45
  32   2  -4   58.17    3.39
  32   2  -4   54.68    3.31
  32  -2  -4   55.43    3.18
  32   2  -4   57.64    3.41
  32   0  -6  115.79    5.63
  32   0  -6  115.19    5.65
  32   0  -6  115.84    5.59
  -1  -9  -6   70.68    3.83
  -1   9  -6   68.39    3.76
  -1   9  -6   66.09    4.66
   1  -9   6   63.58    3.77
  29  -3   4    5.07    1.69
 -29  -3  -4   11.64    2.43
  29  -3   4    5.52    1.58
 -29  -3  -4    6.04    1.51
  29   3   4    4.69    1.65
  29   3   4    4.83    1.48
  29   3   4    7.29    1.58
 -29   3  -4    6.24    2.18
  21   3 -13   18.62    2.02
  21  -3 -13   16.44    1.76
 -21  -3  13   14.18    2.91
  21  -3 -13   15.40    1.87
  21   3 -13   12.92    1.99
 -21   3  13   13.66    2.36
   0  -4 -15    5.68    1.55
   0   4  15    8.34    2.35
   0  -4 -15    4.80    2.24
   0  -4 -15    9.47    1.70
   0   4 -15    6.22    1.71
  30   4  -2    1.34    1.46
  30   4  -2    0.30    1.48
 -30  -4   2   -0.30    2.26
  30   4  -2    2.11    1.57
  30  -4  -2   -0.57    1.46
 -14   0 -14   22.28    2.19
  14   0  14   25.66    2.08
   8  -4 -15   25.30    2.27
  -8   4  15   27.57    3.09
   8   4 -15   22.10    1.99
  11   9   2   15.29    2.06
 -11  -9  -2   11.80    1.88
  11   9   2   10.95    2.13
  18   0 -15    2.15    1.61
  18   0 -15    0.22    1.61
 -10   2  16   58.74    4.44
  10   2 -16   56.51    3.48
  10   2 -16   62.40    3.43
  10  -2 -16   60.74    3.58
  -6  -6  13   -0.11    1.50
  -6   6  13    0.27    2.03
   6  -6 -13   -1.22    1.60
   6   6 -13    3.79    1.90
   6   6 -13   -0.11    1.53
  32   2   0   57.34    3.59
  32   2   0   62.58    3.61
  32  -2   0   66.94    3.66
  32   2   0   60.38    3.49
  32  -2   0   63.69    3.59
  30   4  -1   16.55    2.02
 -30  -4   1   21.30    3.05
  30   4  -1   21.16    2.00
  30   4  -1   20.07    1.99
  30  -4  -1   17.85    1.94
 -15  -5 -11   64.35    4.83
  15  -5  11   59.67    3.62
 -15   5 -11   57.57    3.50
 -15  -5 -11   64.43    3.64
  15   5  11   54.91    4.05
 -15  -5 -11   58.98    3.65
  -9  -5  14   15.18    1.88
   9   5 -14   14.89    1.79
 -30   2  -4   86.72    5.81
  30  -2   4   86.42    4.75
  30  -2   4   97.99    4.83
  30   2   4   88.86    4.65
  30   2   4   91.88    4.76
  30   2   4   94.59    5.63
  30   4  -3   21.84    2.21
  30   4  -3   25.51    2.16
  30  -4  -3   23.56    2.06
 -30  -4   3   27.04    3.28
  21  -1 -14   91.31    4.79
  21  -1 -14   88.77    4.72
  21   1 -14   89.54    4.78
 -14  -6 -10  132.27    7.96
 -14  -6 -10  145.58    6.88
 -14  -6 -10  139.52    6.77
 -14  -6 -10  135.17    6.70
  27   5  -6  105.99    5.35
  27   5  -6  103.93    5.39
 -27   5   6  111.74    6.60
 -12  -4 -13    0.76    1.63
  12   4  13    0.48    1.94
 -12   4 -13    1.37    1.64
 -12  -4 -13    2.36    2.07
 -12   4 -13    0.44    1.49
  20   2 -14    4.42    1.61
  20  -2 -14   -0.20    1.47
  20  -2 -14    4.91    1.63
  20   2 -14    2.30    1.60
 -20   2  14    2.64    1.85
  25  -1   9    3.38    1.41
 -25  -1  -9   -0.28    2.05
 -25   1  -9    3.77    2.17
 -25  -1  -9    4.06    1.57
  25   1   9    4.36    1.58
 -25   1  -9    3.65    1.48
  25   1   9    3.93    2.08
   5   9  -6    4.97    1.57
   5  -9  -6    1.94    1.62
  -5  -9   6    7.13    1.66
   5   9  -6    5.58    2.09
  25  -5   5   41.42    2.56
  25   5   5   39.55    2.43
 -25   5  -5   32.52    3.36
 -25  -5  -5   28.89    2.61
 -25  -5  -5   34.26    3.70
  25   5   5   32.03    2.62
 -25  -5  -5   34.47    2.49
  -2   2 -16   68.36    3.81
   2   2  16   58.99    4.59
  -2  -2 -16   67.17    3.75
  -2  -2 -16   57.17    4.65
  -2  -2 -16   61.42    3.61
  -2   2 -16   68.55    3.82
   8  -8  -9   56.91    3.57
   8   8  -9   59.84    4.34
  -8   8   9   69.60    4.49
  -8  -8   9   57.46    3.51
   8   8  -9   59.00    3.50
 -15   5  13   -0.83    2.06
  15  -5 -13    4.09    1.63
  15   5 -13    2.58    1.42
 -15  -5  13    2.07    2.12
  15   5 -13   -0.89    1.39
 -15  -5  13    0.65    1.27
  30   2  -8   20.04    1.84
  30   2  -8   22.68    2.05
 -30  -2   8   16.47    2.82
  30   2  -8   16.86    1.87
 -32   0  -2   27.95    3.13
  32   0   2   23.92    2.26
  12  -8  -8  250.86   11.31
 -12  -8   8  245.46   11.35
 -12   8   8  253.48   12.36
  12   8  -8  256.85   12.34
   0  -6 -13    6.18    1.56
   0  -6 -13    7.83    2.34
   0  -6 -13    6.79    1.92
   0   6  13    4.59    2.18
  16  -2  13   37.34    2.78
 -16  -2 -13   40.73    2.85
 -16   2 -13   40.02    3.63
 -16   2 -13   43.12    2.82
  16   2  13   44.34    3.55
 -16   2 -13   44.31    2.99
 -16  -2 -13   37.20    3.53
 -11  -3 -14   50.26    4.33
 -11   3 -14   58.32    3.49
  11   3  14   52.66    4.22
 -11   3 -14   55.83    3.39
 -11  -3 -14   51.16    3.33
  26   6  -2   27.30    2.24
 -26  -6   2   22.71    2.18
  26   6  -2   27.64    2.09
  26   6  -2   20.01    2.55
  26  -6  -2   20.02    1.94
 -21   7   6   49.22    4.11
  21   7  -6   49.44    3.72
  21   7  -6   47.19    2.95
 -21  -7   6   52.08    4.25
  21   7  -6   41.94    2.85
 -21  -7   6   49.75    2.94
 -20   6  -7    3.77    2.18
  20  -6   7    4.01    1.53
 -20  -6  -7    5.79    1.70
  20   6   7    3.85    1.68
  -8  -4 -14    1.72    1.69
  -8  -4 -14    6.51    1.63
  -8   4 -14    4.13    1.67
   8   4  14    1.01    1.86
  -8  -4 -14    5.62    2.31
  -8   4 -14    5.12    1.88
  29   3  -8   16.22    1.96
  29   3  -8   23.12    1.93
 -29   3   8   18.95    2.57
  29   3  -8   22.69    2.12
 -29  -3   8   16.40    2.93
 -16  -8   6   83.44    4.36
  16   8  -6   84.24    5.28
 -16   8   6   87.92    5.47
  16   8  -6   76.79    4.19
  26  -6  -1    4.09    1.48
  26   6  -1    6.05    1.97
  26   6  -1    6.77    1.75
 -26  -6   1    5.09    1.65
  26   6  -1    7.09    1.46
 -30   0  -5   -2.06    2.17
  30   0   5    1.27    1.57
  30   0   5   -1.55    1.94
   8  -8   8    5.01    1.51
  -8   8  -8    4.48    1.43
  -8  -8  -8    3.79    2.00
  -8  -8  -8    3.38    1.71
  -8  -8  -8    3.63    1.46
  -9  -9   5  177.42    8.29
   9  -9  -5  178.38    8.20
   9   9  -5  170.81    8.15
   9   9  -5  176.01    9.24
 -18  -8   4  115.62    5.74
 -18  -8   4  120.84    6.83
  18   8  -4  110.45    6.45
  18   8  -4  116.10    5.44
  18   8  -4  105.99    5.48
 -18   8   4  112.35    6.72
 -18  -8   4  110.09    5.61
  28   2 -10   24.86    2.22
  28   2 -10   27.83    2.25
 -28  -2  10   23.82    3.22
  28   2 -10   22.19    1.90
  28   2 -10   22.61    2.06
  28  -2 -10   25.36    2.08
   9  -7  10   21.01    2.10
  -9  -7 -10   27.64    2.43
  -9  -7 -10   26.36    2.32
  -9  -7 -10   26.56    2.17
  -9  -7 -10   25.49    3.15
  23   7  -2   -0.24    1.73
 -23   7   2    2.34    2.32
 -23  -7   2   -1.55    2.24
  23   7  -2   -0.96    1.47
  23   7  -2    1.50    1.31
 -23  -7   2   -1.60    1.39
 -23  -7   2    1.35    1.68
  23   7  -1   18.38    2.45
  23   7  -1   17.32    1.98
 -23  -7   1   18.73    3.00
  23   7  -1   16.00    2.15
 -23  -7   1   16.73    2.03
  23   7  -1   19.26    1.74
 -23  -7   1   17.28    1.89
  28   0   7    0.71    1.91
  28   0   7    2.48    1.48
  28   0   7   -0.10    1.58
 -20  -4 -10   -2.99    2.33
  20   4  10   -1.28    1.57
  20  -4  10    0.62    1.72
 -20   4 -10   -0.88    1.39
 -20  -4 -10   -0.23    1.64
  20   4  10    1.20    1.97
 -20  -4 -10    2.83    1.58
  30   0  -9    0.09    1.20
  30   0  -9   -0.09    1.35
  30   0  -9   -0.39    1.34
 -30   0   9    0.56    1.95
  24   0 -13    2.46    1.60
  24   0 -13   -0.10    1.48
 -13   1  16   19.99    2.65
  13  -1 -16   25.02    2.18
  13   1 -16   20.18    2.06
[truncated: 7,370,825 more chars]
