# Supplementary material for: Six tris­(bipyrid­yl)iron(II) complexes with 2-substituted 1,1,3,3-tetra­cyano­propenide, perchlorate and tetra­fluorido­borate anions; order versus disorder, hydrogen bonding and C—N⋯π inter­actions
Source: Acta Crystallogr E Crystallogr Commun. 2018 Nov 6;74(Pt 12):1717–26. doi: 10.1107/S2056989018015426 (PMC6281087; doi:10.1107/S2056989018015426)
Supplement: Supplementary file 2 [file e-74-01717-Isup2.hkl]

data_I                                                                          
_shelx_title ' f29cgc'                                                          
_shelx_refln_list_code          4                                               
_shelx_F_calc_maximum      925.99                                               
_exptl_crystal_F_000      3630.00                                               
_reflns_d_resolution_high  0.8301                                               
                                                                                
loop_                                                                           
 _space_group_symop_operation_xyz                                               
 'x, y, z'                                                                      
 '-x, y, -z+1/2'                                                                
 'x+1/2, y+1/2, z'                                                              
 '-x+1/2, y+1/2, -z+1/2'                                                        
 '-x, -y, -z'                                                                   
 'x, -y, z-1/2'                                                                 
 '-x+1/2, -y+1/2, -z'                                                           
 'x+1/2, -y+1/2, z-1/2'                                                         
                                                                                
_cell_length_a    38.3410                                                       
_cell_length_b    11.2756                                                       
_cell_length_c    19.3374                                                       
_cell_angle_alpha  90.000                                                       
_cell_angle_beta   97.503                                                       
_cell_angle_gamma  90.000                                                       
                                                                                
_shelx_F_squared_multiplier     1.000                                           
                                                                                
loop_                                                                           
 _refln_index_h                                                                 
 _refln_index_k                                                                 
 _refln_index_l                                                                 
 _refln_F_squared_calc                                                          
 _refln_F_squared_meas                                                          
 _refln_F_squared_sigma                                                         
 _refln_observed_status                                                         
   4   0   0     140923.64     133120.61      3954.64 o                         
   6   0   0       8206.43       7866.92       247.67 o                         
   8   0   0        596.71        809.67        97.82 o                         
  10   0   0       7332.42       7223.77       254.16 o                         
  12   0   0      73324.12      75725.09      2270.45 o                         
  14   0   0      21797.44      20878.34       926.07 o                         
  16   0   0      59802.49      57135.88      2453.56 o                         
  18   0   0        188.41        184.53       103.37 o                         
  20   0   0      21075.84      22428.91      1017.48 o                         
  22   0   0       5744.49       7110.38       389.56 o                         
  24   0   0       9877.81      11736.53       401.33 o                         
  26   0   0       2197.68       3003.78       157.19 o                         
  28   0   0        246.36        401.52       117.89 o                         
  30   0   0       9455.61      10253.36       500.62 o                         
  32   0   0       7938.42       8277.35       424.59 o                         
  34   0   0      23077.53      22377.94      1019.19 o                         
  36   0   0       5277.58       5650.37       328.05 o                         
  38   0   0      10801.09      11625.37       561.28 o                         
  40   0   0       5888.82       6564.47       348.56 o                         
  42   0   0       7348.10       7804.38       275.75 o                         
  44   0   0        249.20        209.29       125.16 o                         
   1   1   0      33735.11      30776.31       579.73 o                         
   3   1   0     130704.70     121527.54      3592.79 o                         
   5   1   0     138880.80     131634.42      3200.59 o                         
   7   1   0      62103.89      60939.48      1281.55 o                         
   9   1   0        866.40        679.54        41.27 o                         
  11   1   0       1161.43       1241.28        64.07 o                         
  13   1   0       9224.66       8633.74       290.69 o                         
  15   1   0      21486.30      19638.17       622.06 o                         
  17   1   0         79.61        200.37        51.68 o                         
  19   1   0       1532.27       1278.37        67.89 o                         
  21   1   0       4782.29       5137.47       171.69 o                         
  23   1   0       1040.64       1437.01       113.63 o                         
  25   1   0       4756.65       5044.23       126.94 o                         
  27   1   0        466.79        507.86        91.51 o                         
  29   1   0        852.84        863.55        63.43 o                         
  31   1   0       2899.85       2653.93       105.09 o                         
  33   1   0       2497.08       2464.23       113.95 o                         
  35   1   0      14859.68      15329.21       508.63 o                         
  37   1   0       2318.12       2384.33       117.33 o                         
  39   1   0       7803.71       8073.39       238.88 o                         
  41   1   0       3991.91       4191.59       145.63 o                         
  43   1   0       1071.14       1043.86       112.14 o                         
  45   1   0        232.30        219.82        60.71 o                         
   0   2   0     159976.59     155200.61      6514.93 o                         
   2   2   0      32778.49      32129.56       681.93 o                         
   4   2   0      35235.34      33772.80       811.12 o                         
   6   2   0       1119.05        862.78        63.04 o                         
   8   2   0      55383.66      49848.86      4538.49 o                         
  10   2   0      71588.53      68983.23      1681.73 o                         
  12   2   0        887.24        715.93        47.72 o                         
  14   2   0       4785.18       4981.74       269.76 o                         
  16   2   0      24976.17      23628.33       915.80 o                         
  18   2   0      17843.98      17436.34       400.65 o                         
  20   2   0       9334.09       8900.47       229.65 o                         
  22   2   0       5392.79       4957.34       151.49 o                         
  24   2   0       7360.63       7149.73       152.13 o                         
  26   2   0        817.79        717.31        52.36 o                         
  28   2   0        160.92        191.56        49.35 o                         
  30   2   0       3608.23       3493.00       101.00 o                         
  32   2   0       5585.44       5321.66       137.03 o                         
  34   2   0       7464.00       7576.75       199.61 o                         
  36   2   0       1520.31       1636.85        98.99 o                         
  38   2   0       9016.88       9245.35       264.40 o                         
  40   2   0        674.26        758.69        94.10 o                         
  42   2   0       8278.36       8984.33       541.63 o                         
  44   2   0       1036.86        972.40        83.72 o                         
   1   3   0        261.33        303.23        66.86 o                         
   3   3   0        731.33        868.90        44.59 o                         
   5   3   0      91511.92      88339.19      1977.32 o                         
   7   3   0      53574.12      51564.69      1562.95 o                         
   9   3   0       8158.12       7870.71       376.75 o                         
  11   3   0      30052.31      27955.40      1221.66 o                         
  13   3   0        916.42        753.51        96.11 o                         
  15   3   0      33914.57      32505.43       826.07 o                         
  17   3   0      11328.26      11692.06       452.85 o                         
  19   3   0      10361.94       8999.41       446.78 o                         
  21   3   0       7975.45       7864.27       531.30 o                         
  23   3   0       8327.45       7802.48       167.97 o                         
  25   3   0       4689.66       4750.57       142.34 o                         
  27   3   0      11867.24      11841.76       219.66 o                         
  29   3   0       1259.03       1328.31        64.96 o                         
  31   3   0       2264.23       2277.34        97.42 o                         
  33   3   0        793.83        784.49        61.92 o                         
  35   3   0       3251.46       3308.89       137.56 o                         
  37   3   0         80.55        111.13        62.68 o                         
  39   3   0       3661.24       3711.85       115.52 o                         
  41   3   0       4997.23       5002.28       173.05 o                         
  43   3   0        193.42        197.12        55.73 o                         
   0   4   0      59015.81      59129.50      1781.14 o                         
   2   4   0          4.10         33.06        33.80 o                         
   4   4   0      63558.64      67213.54      2004.35 o                         
   6   4   0      22017.93      21628.42       922.65 o                         
   8   4   0      49428.14      48331.50      1473.01 o                         
  10   4   0      21294.30      20476.76       774.00 o                         
  12   4   0      25294.87      24864.70       786.58 o                         
  14   4   0      24318.13      24402.39       638.78 o                         
  16   4   0      37706.51      38327.64      1235.75 o                         
  18   4   0        565.65        642.56        95.43 o                         
  20   4   0       3847.70       3232.15       142.69 o                         
  22   4   0       4712.71       4358.15       109.91 o                         
  24   4   0      14432.53      13953.93       273.54 o                         
  26   4   0      29832.78      29474.04       497.94 o                         
  28   4   0       1271.34       1428.54        61.22 o                         
  30   4   0       8192.22       8208.06       176.95 o                         
  32   4   0        753.75        802.24        62.71 o                         
  34   4   0       4778.28       5123.73       133.68 o                         
  36   4   0       6767.65       6870.25       183.14 o                         
  38   4   0        273.86        313.23        71.63 o                         
  40   4   0         27.76          4.69        62.23 o                         
  42   4   0       7298.59       7333.68       203.50 o                         
   1   5   0      16052.40      15129.57       342.80 o                         
   3   5   0        333.89        440.25        51.50 o                         
   5   5   0      39512.69      37033.86      1144.43 o                         
   7   5   0      14858.67      13727.14       460.86 o                         
   9   5   0       7888.52       8166.86       304.37 o                         
  11   5   0      35457.72      35891.55      1125.05 o                         
  13   5   0      12668.40      14264.79       744.95 o                         
  15   5   0      12272.51      11672.18       415.59 o                         
  17   5   0       6484.71       7163.59       466.50 o                         
  19   5   0       1004.09        909.05        46.14 o                         
  21   5   0        370.11        378.23        49.89 o                         
  23   5   0      10365.09       9828.81       204.26 o                         
  25   5   0       2341.92       2465.07       127.85 o                         
  27   5   0       3484.55       3558.16       122.00 o                         
  29   5   0        554.85        501.71        54.09 o                         
  31   5   0       4871.98       4640.27       125.31 o                         
  33   5   0       1989.94       2032.08        82.78 o                         
  35   5   0       6583.62       6585.03       177.25 o                         
  37   5   0        992.47        936.16        68.55 o                         
  39   5   0       7146.17       7238.59       255.80 o                         
  41   5   0       2054.63       1833.80       100.38 o                         
   0   6   0      19117.23      18172.76       838.07 o                         
   2   6   0       8113.82       7990.73       205.37 o                         
   4   6   0       2525.04       2230.39       146.14 o                         
   6   6   0        419.05        417.71        65.66 o                         
   8   6   0      13569.63      12652.32       356.21 o                         
  10   6   0       1370.55       1181.04       172.57 o                         
  12   6   0       3060.56       4416.35       211.93 o                         
  14   6   0        924.38       1020.12        86.16 o                         
  16   6   0       3777.99       3587.19       116.08 o                         
  18   6   0       9859.77       9354.92       194.12 o                         
  20   6   0        224.45        228.58        44.43 o                         
  22   6   0       1394.56       1420.41        61.34 o                         
  24   6   0        537.30        536.49        60.79 o                         
  26   6   0       4706.00       4813.83       120.86 o                         
  28   6   0        753.66        752.69        57.79 o                         
  30   6   0       2206.61       2104.13       118.66 o                         
  32   6   0      11939.73      11933.12       283.95 o                         
  34   6   0       9142.96       9342.50       217.44 o                         
  36   6   0       1128.02       1097.74        79.64 o                         
  38   6   0       1359.51       1322.87        93.16 o                         
  40   6   0        793.13        915.77       115.76 o                         
   1   7   0      15607.00      16225.38       546.69 o                         
   3   7   0      10731.53      11567.15       442.53 o                         
   5   7   0       9560.98       9304.14       213.17 o                         
   7   7   0      13018.59      13204.84       287.65 o                         
   9   7   0       1234.99       1229.36        67.01 o                         
  11   7   0       7616.66       7503.62       203.69 o                         
  13   7   0       1824.86       1758.48        69.59 o                         
  15   7   0       4476.89       4142.26       120.47 o                         
  17   7   0        662.14        641.71        69.34 o                         
  19   7   0       2101.92       2072.39        87.40 o                         
  21   7   0        133.78        195.09        87.49 o                         
  23   7   0       1517.79       1448.76        75.69 o                         
  25   7   0        413.66        451.87        59.24 o                         
  27   7   0        618.36        708.94        70.04 o                         
  29   7   0        216.68        184.32        59.19 o                         
  31   7   0       2776.26       2661.84        89.58 o                         
  33   7   0       1318.98       1349.78        65.05 o                         
  35   7   0       4084.07       3944.49       111.79 o                         
  37   7   0       2021.21       1991.38       134.13 o                         
  39   7   0       2845.05       2718.40       164.88 o                         
   0   8   0      76974.91      77849.27      2373.82 o                         
   2   8   0       1282.51       1331.89        64.86 o                         
   4   8   0      20849.58      20962.36       427.48 o                         
   6   8   0         13.92         -1.32        48.23 o                         
   8   8   0       2102.79       2097.14       137.32 o                         
  10   8   0       1681.07       1661.73        93.96 o                         
  12   8   0        713.52        689.07        61.44 o                         
  14   8   0       1714.56       1858.18        73.43 o                         
  16   8   0       9221.07       9460.48       193.86 o                         
  18   8   0       1837.45       1765.28        95.97 o                         
  20   8   0        862.74        822.45        91.90 o                         
  22   8   0       3968.48       3889.12       115.62 o                         
  24   8   0        217.86        267.46        70.65 o                         
  26   8   0       8225.33       8818.25       200.23 o                         
  28   8   0        516.85        648.97        72.23 o                         
  30   8   0       1951.73       2025.84        87.23 o                         
  32   8   0       1519.26       1591.16       109.37 o                         
  34   8   0       1257.80       1283.61        62.55 o                         
  36   8   0         24.99        122.79        54.79 o                         
   1   9   0        713.22        727.25        83.11 o                         
   3   9   0       4253.74       4258.23       118.35 o                         
   5   9   0        144.92        208.23        56.11 o                         
   7   9   0       1906.77       1996.68        96.31 o                         
   9   9   0       4097.27       4195.37       161.01 o                         
  11   9   0       5917.38       6013.73       278.42 o                         
  13   9   0       9336.22       9110.17       241.10 o                         
  15   9   0       1032.41       1061.03        89.82 o                         
  17   9   0       4216.67       4270.84       165.87 o                         
  19   9   0        301.47        324.04        80.98 o                         
  21   9   0        195.74        270.32        95.34 o                         
  23   9   0       1061.77       1078.27        99.24 o                         
  25   9   0         74.37         99.14        54.93 o                         
  27   9   0       3937.55       3959.42       111.20 o                         
  29   9   0       1211.11       1056.90        66.25 o                         
  31   9   0       5111.95       4630.79       125.56 o                         
  33   9   0         11.98         17.52        42.73 o                         
   0  10   0        771.43        963.66       149.50 o                         
   2  10   0         75.53        164.20        72.21 o                         
   4  10   0        326.76        473.69        68.52 o                         
   6  10   0        175.15         51.81        64.42 o                         
   8  10   0      11561.85      12566.05       311.29 o                         
  10  10   0       2603.06       2578.43       129.25 o                         
  12  10   0       1589.17       1652.64       130.76 o                         
  14  10   0        939.03        776.19        92.51 o                         
  16  10   0        336.11        273.00        87.34 o                         
  18  10   0        232.33        353.19        88.24 o                         
  20  10   0       4576.11       4272.34       160.42 o                         
  22  10   0        372.72        392.20       101.66 o                         
  24  10   0       2464.56       2464.32        88.52 o                         
  26  10   0       1373.55       1473.24        71.15 o                         
  28  10   0        922.27        909.63        78.76 o                         
  30  10   0        295.78        377.45        57.68 o                         
   1  11   0        795.60        873.25       104.14 o                         
   3  11   0        413.59        605.55       158.05 o                         
   5  11   0       2881.42       2884.73       172.51 o                         
   7  11   0        244.41        180.49       152.07 o                         
   9  11   0       1799.63       2075.41       133.78 o                         
  11  11   0       1124.13       1059.26       117.59 o                         
  13  11   0        455.72        660.38       145.23 o                         
  15  11   0        945.55       1103.04       172.14 o                         
  17  11   0       1267.93       1641.86       265.69 o                         
  19  11   0        127.70        217.24        88.70 o                         
  21  11   0          4.67         50.85        82.86 o                         
  23  11   0        814.28        803.37        83.59 o                         
  25  11   0          7.81        -82.01        82.01 o                         
   0  12   0        234.58        147.79       111.06 o                         
   2  12   0        154.01        301.98        82.86 o                         
   4  12   0       1494.91       1833.52       125.58 o                         
   6  12   0        262.51        176.27        78.91 o                         
   8  12   0        107.56        172.13        81.87 o                         
  10  12   0       1736.56       1810.64       130.71 o                         
  12  12   0         94.91        147.92        81.57 o                         
  14  12   0        117.81        -43.57       107.64 o                         
  16  12   0        780.57        750.27        83.94 o                         
  18  12   0         22.10         97.09        70.65 o                         
  20  12   0       1651.95       1720.21        95.75 o                         
   1  13   0         16.28         99.04        48.69 o                         
   3  13   0        617.32        759.38        76.11 o                         
   5  13   0         99.27         11.11        93.97 o                         
   7  13   0       1549.62       1518.10       134.98 o                         
   9  13   0        137.65        130.71        92.26 o                         
  11  13   0        169.18        114.48        91.41 o                         
  13  13   0        102.75        115.10        50.49 o                         
 -45   1   1       1538.58       1435.40        92.18 o                         
 -43   1   1        368.35        386.82        56.42 o                         
 -41   1   1        106.40         71.55        68.27 o                         
 -39   1   1       1279.01       1274.49        93.43 o                         
 -37   1   1         41.66         14.17        94.53 o                         
 -35   1   1          3.83         43.68        75.18 o                         
 -33   1   1        397.44        420.35        74.24 o                         
 -31   1   1         68.71        -34.45        65.72 o                         
 -29   1   1         23.53         87.70        52.83 o                         
 -27   1   1          3.02         15.10        57.34 o                         
 -25   1   1       1093.43       1190.06        65.03 o                         
 -23   1   1       2419.96       2607.86       143.07 o                         
 -21   1   1          5.07        -32.51        55.59 o                         
 -19   1   1       4000.85       4236.27       124.03 o                         
 -17   1   1       3843.98       4130.77       139.80 o                         
 -15   1   1        264.44        303.02        78.60 o                         
 -13   1   1      14103.91      14279.92       459.25 o                         
 -11   1   1       5019.34       5103.11       149.22 o                         
  -9   1   1       7901.41       8188.78       270.39 o                         
  -7   1   1         23.62         58.96        31.19 o                         
  -5   1   1         31.09         11.45        25.59 o                         
  -3   1   1       2799.63       3040.27        90.05 o                         
  -1   1   1         76.16         64.83        20.72 o                         
   1   1   1       6113.02       5697.32       126.64 o                         
   3   1   1        271.22        304.59        23.09 o                         
   5   1   1       6898.48       5981.65       123.11 o                         
   7   1   1      26101.27      24619.85       526.74 o                         
   9   1   1        363.98        321.21        53.56 o                         
  11   1   1      26527.07      26024.24       651.00 o                         
  13   1   1        509.38        493.38        62.74 o                         
  15   1   1       6723.94       7169.66       208.06 o                         
  17   1   1          5.10        -25.63        47.70 o                         
  19   1   1       1728.85       2012.85        96.82 o                         
  21   1   1       2032.23       2014.43       199.05 o                         
  23   1   1       1467.85       1507.67       118.95 o                         
  25   1   1       2104.00       2027.23        74.16 o                         
  27   1   1         55.61         -3.08        47.02 o                         
  29   1   1         68.41        108.94        58.76 o                         
  31   1   1       2008.96       1953.52       109.45 o                         
  33   1   1        301.57        266.84       108.90 o                         
  35   1   1        684.14        837.22       152.07 o                         
  37   1   1         34.35         95.23        95.07 o                         
  39   1   1         49.62        161.95        94.47 o                         
  41   1   1         21.48        -49.16        70.11 o                         
  43   1   1        847.13        846.71        59.61 o                         
  45   1   1        804.35        733.58        56.52 o                         
 -44   2   1       2760.10       2848.09       190.51 o                         
 -42   2   1        354.01        311.46        73.81 o                         
 -40   2   1       2174.66       2004.63       153.15 o                         
 -38   2   1        282.55        270.23        73.58 o                         
 -36   2   1        920.37        846.47        82.15 o                         
 -34   2   1        105.20        178.70        74.84 o                         
 -32   2   1        278.58        225.63        78.10 o                         
 -30   2   1        125.25         89.63        70.19 o                         
 -28   2   1         22.15        -20.37        59.23 o                         
 -26   2   1       1246.02       1357.39        75.83 o                         
 -24   2   1       6926.16       6844.01       149.25 o                         
 -22   2   1        101.13         95.33        67.26 o                         
 -20   2   1       2965.13       3022.67       105.76 o                         
 -18   2   1       2596.75       2704.56       115.67 o                         
 -16   2   1      12051.43      12805.41       332.27 o                         
 -14   2   1       2755.54       2612.47       138.84 o                         
 -12   2   1       2843.26       2941.10       166.79 o                         
 -10   2   1      21125.48      19622.52       858.58 o                         
  -8   2   1       5623.29       5275.33       253.73 o                         
  -6   2   1      48257.02      46692.36      1143.29 o                         
  -4   2   1        291.46        268.80        38.79 o                         
  -2   2   1         10.22         29.02        28.92 o                         
   0   2   1      23136.39      22905.21       489.41 o                         
   2   2   1       7904.20       7611.89       152.56 o                         
   4   2   1       8767.89       8648.13       197.24 o                         
   6   2   1       3690.51       3891.15       139.33 o                         
   8   2   1      58796.23      57764.46      1738.83 o                         
  10   2   1      13486.20      12139.70       367.29 o                         
  12   2   1       1255.24       1369.92        70.62 o                         
  14   2   1        521.51        549.07        47.21 o                         
  16   2   1        472.33        499.08        57.94 o                         
  18   2   1        838.76        813.96        78.86 o                         
  20   2   1        307.52        295.40        60.31 o                         
  22   2   1       3013.27       3008.06       128.98 o                         
  24   2   1       3008.68       3097.08        79.35 o                         
  26   2   1       2474.32       2322.07        75.93 o                         
  28   2   1       1616.22       1464.41        72.64 o                         
  30   2   1        525.36        666.53        76.09 o                         
  32   2   1        199.85        100.13        56.78 o                         
  34   2   1         14.64        -67.20        67.20 o                         
  36   2   1        823.53        847.01       137.11 o                         
  38   2   1       1849.37       1908.98        87.30 o                         
  40   2   1        306.98        382.62        99.10 o                         
  42   2   1        148.39        128.57        77.93 o                         
  44   2   1        752.13        825.78        74.30 o                         
 -43   3   1         25.55         18.03        66.10 o                         
 -41   3   1        146.16        144.26        62.25 o                         
 -39   3   1       1792.64       1706.77        80.39 o                         
 -37   3   1       3667.33       3740.02       141.19 o                         
 -35   3   1       3773.18       3781.36       110.69 o                         
 -33   3   1         29.53         78.65        55.17 o                         
 -31   3   1       5291.22       5444.16       153.76 o                         
 -29   3   1       3284.75       3293.31        99.01 o                         
 -27   3   1       1532.78       1541.23        64.38 o                         
 -25   3   1       3936.20       4091.18        94.32 o                         
 -23   3   1        894.54        770.25        56.44 o                         
 -21   3   1        208.12        170.59        65.85 o                         
 -19   3   1       6928.22       7110.83       225.31 o                         
 -17   3   1      10082.18      10083.66       503.33 o                         
 -15   3   1       9441.04       9535.15       274.40 o                         
 -13   3   1        224.23        370.35       161.04 o                         
 -11   3   1       5938.17       5936.56       296.44 o                         
  -9   3   1        328.81        298.15        74.32 o                         
  -7   3   1      14559.26      13849.98       613.39 o                         
  -5   3   1      40084.46      40982.87      1510.84 o                         
  -3   3   1      60690.01      62409.38      1512.22 o                         
  -1   3   1       3934.54       3371.54       104.40 o                         
   1   3   1      13920.11      13736.64       302.60 o                         
   3   3   1       3140.84       2917.93        78.56 o                         
   5   3   1      14553.14      15227.05       391.28 o                         
   7   3   1     110862.98     113228.03      3365.63 o                         
   9   3   1       3112.39       3109.79       123.30 o                         
  11   3   1       2916.40       3012.28       195.64 o                         
  13   3   1       1288.95       1056.17        90.59 o                         
  15   3   1       1368.04       1089.94       109.98 o                         
  17   3   1       1279.72       1432.52        96.19 o                         
  19   3   1      34903.93      34295.52       884.93 o                         
  21   3   1        517.36        513.02        82.46 o                         
  23   3   1         37.93         11.51        33.68 o                         
  25   3   1       3512.63       3435.36        79.73 o                         
  27   3   1        793.29        914.48        60.76 o                         
  29   3   1        422.17        436.60        50.93 o                         
  31   3   1      10462.84      10557.89       216.48 o                         
  33   3   1         59.54         71.66        59.37 o                         
  35   3   1       4794.69       5385.12       154.29 o                         
  37   3   1        421.90        568.67        83.11 o                         
  39   3   1        182.38        148.11        68.14 o                         
  41   3   1       1038.48       1072.90        72.99 o                         
  43   3   1         13.27         44.74        42.96 o                         
 -42   4   1        334.71        323.82        54.37 o                         
 -40   4   1       4077.99       3949.38       135.25 o                         
 -38   4   1       1543.02       1375.89       119.50 o                         
 -36   4   1        939.77       1032.07        76.95 o                         
 -34   4   1       2109.79       2012.64        94.57 o                         
 -32   4   1       3627.67       3498.30       113.57 o                         
 -30   4   1       1682.31       1649.96        80.70 o                         
 -28   4   1       2933.78       2944.01        84.39 o                         
 -26   4   1       1061.26       1048.63        56.10 o                         
 -24   4   1       1963.82       1777.62        67.66 o                         
 -22   4   1        194.49        232.14        47.47 o                         
 -20   4   1      15292.85      15276.32       363.07 o                         
 -18   4   1        332.87        653.33       205.03 o                         
 -16   4   1      10934.17      11822.02       403.65 o                         
 -14   4   1         19.48         -8.61        60.86 o                         
 -12   4   1        639.28        695.48        94.86 o                         
 -10   4   1       1182.05       1328.70        93.05 o                         
  -8   4   1         89.88         82.01       105.93 o                         
  -6   4   1      10859.37      11866.29       516.85 o                         
  -4   4   1       1302.15       1457.67        71.94 o                         
  -2   4   1       8989.25       8682.75       201.94 o                         
   0   4   1        541.92        723.29        48.08 o                         
   2   4   1      13182.78      13251.53       297.50 o                         
   4   4   1       7407.98       7674.66       204.50 o                         
   6   4   1       1182.34       1100.61        69.68 o                         
   8   4   1      17599.55      18064.48       468.74 o                         
  10   4   1         65.58        150.08        60.79 o                         
  12   4   1      13114.49      13333.12       730.86 o                         
  14   4   1       2798.05       2619.30       201.62 o                         
  16   4   1        430.80        506.71        88.37 o                         
  18   4   1        101.76         24.72        74.50 o                         
  20   4   1        307.23        322.07        63.26 o                         
  22   4   1      12968.05      12763.46       217.01 o                         
  24   4   1        597.14        549.71        41.35 o                         
  26   4   1         69.87        102.27        42.59 o                         
  28   4   1        408.13        504.42        50.78 o                         
  30   4   1        106.14         55.97        49.41 o                         
  32   4   1       1112.56       1160.87        68.33 o                         
  34   4   1       1609.17       1631.87        86.64 o                         
  36   4   1        129.34        209.50        77.06 o                         
  38   4   1         42.45        -58.15        58.15 o                         
  40   4   1         45.97        -47.69        59.63 o                         
  42   4   1        125.91        199.25        80.73 o                         
 -41   5   1         80.03        127.29        64.33 o                         
 -39   5   1        391.01        497.59        83.20 o                         
 -37   5   1       3290.79       3065.82       104.91 o                         
 -35   5   1       1342.86       1286.53        69.64 o                         
 -33   5   1       2235.70       2382.38        92.89 o                         
 -31   5   1         92.84         92.19        55.38 o                         
 -29   5   1       3202.41       3447.18       101.56 o                         
 -27   5   1         67.91         81.15        53.18 o                         
 -25   5   1       5456.76       5019.57       124.57 o                         
 -23   5   1       1383.31       1081.21        62.02 o                         
 -21   5   1       1081.17       1146.91        59.64 o                         
 -19   5   1      15134.93      15337.61       291.17 o                         
 -17   5   1       6744.63       7297.41       301.92 o                         
 -15   5   1        549.21        575.54        73.66 o                         
 -13   5   1      31369.16      33422.09      1507.85 o                         
 -11   5   1       7699.90       8058.65       446.80 o                         
  -9   5   1       9560.83       9673.47       348.21 o                         
  -7   5   1       6473.31       6946.62       208.69 o                         
  -5   5   1       1573.77       1487.71       119.69 o                         
  -3   5   1       6253.24       6720.08       195.98 o                         
  -1   5   1        311.84        500.77        54.87 o                         
   1   5   1         44.89          9.45        49.91 o                         
   3   5   1      35839.52      37175.55       928.67 o                         
   5   5   1       2504.43       2743.51       118.28 o                         
   7   5   1      23810.23      24452.94       776.80 o                         
   9   5   1       1803.59       2293.18       162.74 o                         
  11   5   1       5563.52       6087.07       238.05 o                         
  13   5   1       5357.69       5816.50       197.71 o                         
  15   5   1        108.03        131.38        90.31 o                         
  17   5   1        375.89        303.50        74.30 o                         
  19   5   1       2247.90       1988.48        61.15 o                         
  21   5   1        935.44        867.65        48.57 o                         
  23   5   1        323.99        237.61        51.06 o                         
  25   5   1       7322.37       7474.94       166.41 o                         
  27   5   1        320.02        249.94        50.51 o                         
  29   5   1        140.86        166.01        51.93 o                         
  31   5   1        110.02        164.89        52.97 o                         
  33   5   1       2802.97       2505.37        89.45 o                         
  35   5   1       1041.17       1191.46        76.16 o                         
  37   5   1       2636.06       2526.11       109.67 o                         
  39   5   1       1234.81       1137.14        91.19 o                         
  41   5   1       1572.21       1502.03        86.98 o                         
 -40   6   1         69.20         14.31        60.08 o                         
 -38   6   1        207.97        172.86        74.38 o                         
 -36   6   1        259.61        270.66        58.53 o                         
 -34   6   1        158.65        195.93        59.58 o                         
 -32   6   1       7952.96       7875.11       202.03 o                         
 -30   6   1       2408.11       2290.91        78.92 o                         
 -28   6   1        678.66        610.52        67.88 o                         
 -26   6   1        421.44        511.28        62.35 o                         
 -24   6   1       1505.12       1433.75        69.32 o                         
 -22   6   1       3726.62       3811.11        94.88 o                         
 -20   6   1        507.23        515.96        46.42 o                         
 -18   6   1       1148.53       1109.03        52.09 o                         
 -16   6   1      27989.70      27835.87       561.25 o                         
 -14   6   1       1774.86       2156.17       128.64 o                         
 -12   6   1        260.68        233.70       194.35 o                         
 -10   6   1         60.97         42.92        60.38 o                         
  -8   6   1       8487.67       7668.45       236.12 o                         
  -6   6   1        200.98        238.57        51.33 o                         
  -4   6   1      12126.83      11652.12       282.61 o                         
  -2   6   1      36027.56      37658.32       822.78 o                         
   0   6   1       5067.88       5792.87       158.34 o                         
   2   6   1       2829.70       2796.16       117.38 o                         
   4   6   1       2968.69       3090.32       126.59 o                         
   6   6   1        181.14        299.01        83.36 o                         
   8   6   1        100.43        150.87       118.75 o                         
  10   6   1      11204.57      11168.14       405.23 o                         
  12   6   1         31.89         80.32        93.82 o                         
  14   6   1        129.31         73.98        54.87 o                         
  16   6   1        502.12        564.19        56.67 o                         
  18   6   1        146.69        116.44        50.57 o                         
  20   6   1       5905.32       5899.75       128.33 o                         
  22   6   1        230.58        204.34        45.81 o                         
  24   6   1      11837.45      11506.89       213.22 o                         
  26   6   1       8086.32       8144.72       155.06 o                         
  28   6   1        684.00        737.45        54.73 o                         
  30   6   1       1358.54       1289.50        70.38 o                         
  32   6   1       1532.28       1638.59        81.92 o                         
  34   6   1        618.14        669.06        57.10 o                         
  36   6   1        392.66        463.78        82.30 o                         
  38   6   1       1743.67       1590.49        96.09 o                         
  40   6   1        122.19        175.67       108.50 o                         
 -39   7   1       1970.88       1697.50       111.06 o                         
 -37   7   1        639.65        595.59        55.19 o                         
 -35   7   1       4747.15       4298.35       108.62 o                         
 -33   7   1       1222.06       1169.25        64.16 o                         
 -31   7   1       2715.18       2807.06        92.78 o                         
 -29   7   1        706.33        711.02        64.22 o                         
 -27   7   1         91.75        234.27        68.85 o                         
 -25   7   1      20030.06      19825.44       330.33 o                         
 -23   7   1       1377.25       1513.98        67.50 o                         
 -21   7   1       1070.07       1151.55        65.36 o                         
 -19   7   1       2443.87       2522.34        96.64 o                         
 -17   7   1        571.66        527.44        96.55 o                         
 -15   7   1        659.28        597.74        75.34 o                         
 -13   7   1        244.63        408.49        62.63 o                         
 -11   7   1       2858.30       3085.31       118.88 o                         
  -9   7   1       6929.92       6436.32       161.31 o                         
  -7   7   1        248.65        280.36        52.91 o                         
  -5   7   1       1028.16        985.82        60.81 o                         
  -3   7   1         94.68        161.61        62.56 o                         
  -1   7   1      18353.75      18907.90       626.71 o                         
   1   7   1       1015.32        980.21       100.69 o                         
   3   7   1      22122.30      20861.02       557.99 o                         
   5   7   1          2.75          1.34        46.18 o                         
   7   7   1       2843.04       2551.86        89.45 o                         
   9   7   1         15.25         37.35        48.58 o                         
  11   7   1       1488.81       1381.43        64.08 o                         
  13   7   1         56.21         49.75        47.72 o                         
  15   7   1        147.64        115.93        56.42 o                         
  17   7   1         49.01         76.80        58.85 o                         
  19   7   1        807.97        785.97        63.84 o                         
  21   7   1        665.01        741.77       103.22 o                         
  23   7   1         91.91         12.62        59.72 o                         
  25   7   1       3053.97       3202.94        92.95 o                         
  27   7   1       6138.60       6243.28       172.56 o                         
  29   7   1       3489.64       3633.92       106.61 o                         
  31   7   1       2480.87       2486.73        85.31 o                         
  33   7   1        768.51        823.86        61.09 o                         
  35   7   1       2700.63       2498.00        95.60 o                         
 -36   8   1        629.98        578.87        64.63 o                         
 -34   8   1         33.37        -20.71        48.48 o                         
 -32   8   1       2094.65       2170.61        86.38 o                         
 -30   8   1        420.73        351.42        65.32 o                         
 -28   8   1        915.44        993.20        78.10 o                         
 -26   8   1        295.42        324.61        70.35 o                         
 -24   8   1       3236.12       3409.14       121.21 o                         
 -22   8   1       1679.74       1634.69        81.80 o                         
 -20   8   1        314.40        276.54        67.29 o                         
 -18   8   1      16808.31      17045.26       439.90 o                         
 -16   8   1        406.55        345.28        59.10 o                         
 -14   8   1       1158.59       1252.84        73.14 o                         
 -12   8   1      14042.12      13984.29       281.18 o                         
 -10   8   1       1530.92       1615.80       107.95 o                         
  -8   8   1      13774.99      14041.85       397.93 o                         
  -6   8   1       4965.67       4925.01       245.24 o                         
  -4   8   1       2958.28       2855.62       102.72 o                         
  -2   8   1       4149.45       4170.09       130.95 o                         
   0   8   1        135.75        201.41        61.65 o                         
   2   8   1        464.75        447.97        53.03 o                         
   4   8   1      16136.68      15970.10       304.54 o                         
   6   8   1       3824.72       3686.15        98.12 o                         
   8   8   1       4597.82       4479.00       116.41 o                         
  10   8   1        567.17        615.65        65.64 o                         
  12   8   1        947.82        889.12        73.23 o                         
  14   8   1        342.10        409.24        60.49 o                         
  16   8   1        842.57        832.27        64.51 o                         
  18   8   1        775.13        810.87        82.25 o                         
  20   8   1       3142.17       3165.11       113.27 o                         
  22   8   1      13730.79      13915.22       304.27 o                         
  24   8   1        464.25        547.76        74.47 o                         
  26   8   1       2643.92       2622.13        91.16 o                         
  28   8   1        103.10        161.12        66.49 o                         
  30   8   1       2873.90       3026.54       114.60 o                         
  32   8   1        489.94        503.42        57.32 o                         
  34   8   1       2846.30       2962.91       362.22 o                         
  36   8   1         21.87         85.73        54.60 o                         
 -33   9   1        144.17         88.95        55.15 o                         
 -31   9   1       2684.54       2813.01        92.03 o                         
 -29   9   1        387.13        523.68        66.96 o                         
 -27   9   1        150.42        177.78        52.93 o                         
 -25   9   1         89.78        118.97        76.57 o                         
 -23   9   1        484.59        498.82        81.71 o                         
 -21   9   1        182.43        228.04        71.47 o                         
 -19   9   1        446.67        516.78        84.00 o                         
 -17   9   1       3288.16       3283.31       137.24 o                         
 -15   9   1         59.95        -50.90        73.90 o                         
 -13   9   1       4218.61       4245.86       143.37 o                         
 -11   9   1       2312.85       2460.90       107.31 o                         
  -9   9   1      10075.61       9817.38       294.43 o                         
  -7   9   1        225.43        155.69        79.13 o                         
  -5   9   1      12381.82      12330.83       300.03 o                         
  -3   9   1       1239.50       1190.12        76.07 o                         
  -1   9   1      21423.03      21548.99       573.38 o                         
   1   9   1         49.29        116.68        63.98 o                         
   3   9   1      23946.27      24517.14       500.09 o                         
   5   9   1        522.36        575.86        61.12 o                         
   7   9   1        264.70        255.17        68.20 o                         
   9   9   1        136.67        139.40        68.75 o                         
  11   9   1        450.77        516.34        87.28 o                         
  13   9   1       1129.92       1096.28        86.64 o                         
  15   9   1        187.18        284.97        76.02 o                         
  17   9   1       9419.46       9604.37       207.61 o                         
  19   9   1        275.08        218.36        78.29 o                         
  21   9   1       1155.68       1257.60       113.94 o                         
  23   9   1       1310.69       1492.85        75.46 o                         
  25   9   1       1020.81       1021.25        65.04 o                         
  27   9   1       1805.59       1740.33        71.72 o                         
  29   9   1        980.02        972.69        81.23 o                         
  31   9   1       7639.09       7440.52       258.85 o                         
  33   9   1       1855.69       1979.02        98.46 o                         
 -30  10   1        430.89        325.00        44.64 o                         
 -28  10   1       1062.95       1282.37       109.76 o                         
 -26  10   1        159.79         90.79        48.39 o                         
 -24  10   1       1258.23       1417.11       127.19 o                         
 -22  10   1        262.55        229.82        92.93 o                         
 -20  10   1       8503.59       8639.64       314.12 o                         
 -18  10   1        225.24        241.60        85.73 o                         
 -16  10   1       6544.15       6840.56       218.66 o                         
 -14  10   1       1265.76       1264.69       103.51 o                         
 -12  10   1       4181.73       4233.13       257.55 o                         
 -10  10   1       1369.25       1523.65       108.67 o                         
  -8  10   1        371.17        474.50        74.22 o                         
  -6  10   1        329.97        264.07        75.56 o                         
  -4  10   1       8184.18       8251.71       318.01 o                         
  -2  10   1       3918.87       4299.20       137.59 o                         
   0  10   1        164.06        194.82        90.61 o                         
   2  10   1       6079.00       6369.92       247.33 o                         
   4  10   1       1383.20       1395.03        92.22 o                         
   6  10   1        244.78        156.14        63.67 o                         
   8  10   1        715.12        785.80        94.19 o                         
  10  10   1        872.84        859.44       112.32 o                         
  12  10   1         52.01        136.80       101.48 o                         
  14  10   1       3696.29       3719.44       150.59 o                         
  16  10   1       1313.87       1345.40       104.30 o                         
  18  10   1       5856.17       5862.74       198.86 o                         
  20  10   1        345.62        322.96        85.25 o                         
  22  10   1       3192.60       3394.52       155.07 o                         
  24  10   1         52.15        -12.16        97.82 o                         
  26  10   1        619.24        746.84        66.55 o                         
  28  10   1        811.99        624.58        80.97 o                         
  30  10   1       3746.08       3385.25       148.22 o                         
 -27  11   1       3904.54       3790.55       206.74 o                         
 -25  11   1       5615.08       4834.60       178.73 o                         
 -23  11   1        789.09        898.73       117.04 o                         
 -21  11   1       3172.10       3509.90       157.93 o                         
 -19  11   1       3870.23       4053.58       179.99 o                         
 -17  11   1       4548.92       4518.87       193.90 o                         
 -15  11   1      10337.13      11155.40       384.48 o                         
 -13  11   1       5952.25       6277.43       345.99 o                         
 -11  11   1       2020.07       2149.43       196.49 o                         
  -9  11   1        528.54        461.63       104.47 o                         
  -7  11   1        208.39        248.16        94.82 o                         
  -5  11   1       1683.86       1829.35        99.83 o                         
  -3  11   1         26.47         60.90        71.35 o                         
  -1  11   1        280.99        279.00        95.84 o                         
   1  11   1        533.68        620.06       146.09 o                         
   3  11   1        694.60        688.14       103.02 o                         
   5  11   1       1707.55       1777.36        97.95 o                         
   7  11   1        280.44        314.12        96.98 o                         
   9  11   1        952.83       1113.59       160.18 o                         
  11  11   1        311.39        337.69       101.40 o                         
  13  11   1        275.25        451.07       140.96 o                         
  15  11   1       8232.97       8802.64       314.67 o                         
  17  11   1       3100.64       3051.36       187.09 o                         
  19  11   1       6751.63       6787.65       252.20 o                         
  21  11   1       3113.72       3012.17       143.17 o                         
  23  11   1       3129.72       3186.29       155.06 o                         
  25  11   1        205.81        273.38        82.01 o                         
 -20  12   1       1537.37       1698.81        94.84 o                         
 -18  12   1        101.40         22.79        68.86 o                         
 -16  12   1       6624.57       6748.21       242.51 o                         
 -14  12   1         30.50        -38.44       110.21 o                         
 -12  12   1       2359.87       2524.47       182.82 o                         
 -10  12   1        424.79        549.56       129.43 o                         
  -8  12   1       1866.63       2054.34       122.59 o                         
  -6  12   1        101.96        203.69        82.26 o                         
  -4  12   1        597.13        532.23       135.83 o                         
  -2  12   1        287.71        315.71        67.80 o                         
   0  12   1        434.36        688.67       169.58 o                         
   2  12   1       5526.97       6169.89       231.31 o                         
   4  12   1        573.88        568.20        85.70 o                         
   6  12   1       1632.81       2181.89       184.53 o                         
   8  12   1         87.25        201.97       107.22 o                         
  10  12   1       4674.65       5217.03       222.55 o                         
  12  12   1         96.92        -39.98        78.68 o                         
  14  12   1       1696.70       1922.18       152.07 o                         
  16  12   1        200.34        227.09        75.39 o                         
  18  12   1       5280.47       5932.96       213.84 o                         
  20  12   1        791.34        654.53       126.86 o                         
 -13  13   1       4643.54       4774.95       303.71 o                         
 -11  13   1       1022.01       1084.54       130.71 o                         
  -9  13   1       5033.95       5478.65       282.77 o                         
  -7  13   1       1151.36       1233.62       124.73 o                         
  -5  13   1        338.26        319.51       100.81 o                         
  -3  13   1         16.27         84.64        76.89 o                         
  -1  13   1        327.32        372.48        92.26 o                         
   1  13   1         42.17         23.64        64.77 o                         
   3  13   1        484.73        500.24       111.91 o                         
   5  13   1       1035.91       1032.65       144.38 o                         
   7  13   1       3536.92       3976.70       158.87 o                         
   9  13   1         30.33         19.57        64.84 o                         
  11  13   1       5059.73       5926.23       210.52 o                         
 -46   0   2        138.77        153.84        51.02 o                         
 -44   0   2        325.71        409.06        72.03 o                         
 -42   0   2          8.10        -52.66        80.28 o                         
 -40   0   2      11828.03      13341.67       625.35 o                         
 -38   0   2       6143.29       6539.70       356.24 o                         
 -36   0   2       7787.01       7980.06       416.90 o                         
 -34   0   2       2225.94       2198.98       188.80 o                         
 -32   0   2      14290.89      14788.01       689.42 o                         
 -30   0   2       1166.45       1225.18       104.81 o                         
 -28   0   2       4008.66       4137.48       171.53 o                         
 -26   0   2        711.74        660.03        65.99 o                         
 -24   0   2       4656.71       6145.87       359.66 o                         
 -22   0   2      13561.54      13978.13       681.73 o                         
 -20   0   2        341.03        419.46       117.89 o                         
 -18   0   2      11322.56      10744.59       526.25 o                         
 -16   0   2       5473.65       5492.32       300.72 o                         
 -14   0   2       1890.67       2419.45       110.32 o                         
 -12   0   2        182.07        322.15        52.87 o                         
 -10   0   2       1526.03       1706.90       101.66 o                         
  -8   0   2        112.78         75.18        41.86 o                         
  -6   0   2     147764.88     146051.88      6125.36 o                         
  -4   0   2      25505.97      23426.19       705.86 o                         
  -2   0   2      91971.90      87655.05      3682.91 o                         
   0   0   2          8.69         26.41        15.75 o                         
   2   0   2     372715.91     346069.28     14505.23 o                         
   4   0   2       3170.19       3167.76       160.61 o                         
   6   0   2      60910.29      58555.73      2477.48 o                         
   8   0   2       9007.01       7862.16       366.50 o                         
  10   0   2      14841.80      14152.41       634.75 o                         
  12   0   2       1351.07       1159.29       118.75 o                         
  14   0   2        748.63        615.10       102.52 o                         
  16   0   2        108.27         83.72        95.68 o                         
  18   0   2       1786.99       2001.64       169.15 o                         
  20   0   2        181.39        218.70       101.66 o                         
  22   0   2       5559.13       5029.29       308.40 o                         
  24   0   2      23054.28      22008.45       496.76 o                         
  26   0   2       5567.72       5381.15       221.60 o                         
  28   0   2       4773.18       5135.92       219.43 o                         
  30   0   2       1987.63       1949.30       137.52 o                         
  32   0   2       2276.12       2173.83       172.14 o                         
  34   0   2        110.39        347.83       282.35 o                         
  36   0   2       7828.99       7884.38       415.19 o                         
  38   0   2        646.63        707.34       108.40 o                         
  40   0   2       2554.26       2722.91       163.17 o                         
  42   0   2        114.98        124.55        77.02 o                         
  44   0   2       1445.54       1613.78       132.42 o                         
 -45   1   2       1138.32       1244.14        76.82 o                         
 -43   1   2        233.11        260.27        66.22 o                         
 -41   1   2       1533.04       1824.47        94.72 o                         
 -39   1   2       6340.09       6383.63       200.07 o                         
 -37   1   2       3867.64       4362.33       190.86 o                         
 -35   1   2      10030.74      10684.88       299.31 o                         
 -33   1   2      17944.72      18604.46       423.39 o                         
 -31   1   2        221.34        221.77        62.49 o                         
 -29   1   2      10530.48      10358.94       227.69 o                         
 -27   1   2       1078.68       1202.30        61.11 o                         
 -25   1   2       3069.03       2739.82        74.86 o                         
 -23   1   2        819.24        734.71        89.59 o                         
 -21   1   2       5637.67       4751.91       137.58 o                         
 -19   1   2         56.45         89.11        54.59 o                         
 -17   1   2        580.04        584.63        83.07 o                         
 -15   1   2       1829.94       1889.31       120.03 o                         
 -13   1   2      53539.18      54575.53      2322.00 o                         
 -11   1   2      11726.33      11750.96       526.25 o                         
  -9   1   2      26237.95      25605.17      1031.57 o                         
  -7   1   2        240.76        280.37        39.30 o                         
  -5   1   2      48788.64      48118.71      1427.74 o                         
  -3   1   2      86815.37      86181.69      4446.23 o                         
  -1   1   2      62368.80      61129.79      1486.43 o                         
   1   1   2       6105.50       6073.06       135.93 o                         
   3   1   2      19079.03      18253.43       451.46 o                         
   5   1   2      15903.72      14880.49       289.71 o                         
   7   1   2        877.93        866.94        43.42 o                         
   9   1   2      34360.13      32802.75       816.59 o                         
  11   1   2      31776.34      31729.46       971.29 o                         
  13   1   2      37372.93      36209.88      1111.42 o                         
  15   1   2       1105.98       1354.57        91.12 o                         
  17   1   2      25162.05      24543.70       799.70 o                         
  19   1   2       6547.05       6786.22       210.92 o                         
  21   1   2      17876.59      16945.64       566.88 o                         
  23   1   2        838.14        857.80        53.86 o                         
  25   1   2       9816.44       9696.32       184.15 o                         
  27   1   2       2852.54       2752.12        78.96 o                         
  29   1   2       8110.79       7723.87       210.08 o                         
  31   1   2       2484.94       2436.79       106.61 o                         
  33   1   2      22967.97      23454.45      1400.63 o                         
  35   1   2         97.49        -52.97       140.11 o                         
  37   1   2       7747.20       7902.32       413.48 o                         
  39   1   2       7940.44       8205.03       310.97 o                         
  41   1   2       4385.08       4689.96       188.47 o                         
  43   1   2        490.44        615.10       109.35 o                         
 -44   2   2       2450.07       2567.32        96.62 o                         
 -42   2   2       1544.19       1492.55       106.94 o                         
 -40   2   2       4348.98       4727.57       133.82 o                         
 -38   2   2       4012.15       3947.76       124.34 o                         
 -36   2   2       6329.67       6263.79       152.91 o                         
 -34   2   2        757.82        613.35        62.27 o                         
 -32   2   2       1682.09       1579.94        77.37 o                         
 -30   2   2       2021.10       2057.50       126.13 o                         
 -28   2   2      30556.78      31979.04       825.34 o                         
 -26   2   2       8870.44       8967.04       263.96 o                         
 -24   2   2       8731.67       8210.65       276.33 o                         
 -22   2   2      11269.41      10221.30       302.59 o                         
 -20   2   2       4289.10       3390.54       134.98 o                         
 -18   2   2        318.62        377.34        43.14 o                         
 -16   2   2      18878.48      21522.08       460.94 o                         
 -14   2   2       3016.54       2584.05       428.43 o                         
 -12   2   2        140.70        232.37        72.62 o                         
 -10   2   2      44964.40      38040.00      4416.33 o                         
  -8   2   2        153.31        138.62        44.22 o                         
  -6   2   2     120155.16     123306.97      2589.49 o                         
  -4   2   2        154.47         78.48        28.69 o                         
  -2   2   2      99700.05      91747.01      2219.70 o                         
   0   2   2      33517.34      32955.33       810.70 o                         
   2   2   2      74013.30      69586.09      1472.92 o                         
   4   2   2         43.98         23.12        34.14 o                         
   6   2   2     857466.06     854218.94     35786.81 o                         
   8   2   2      52937.64      50954.07      1084.72 o                         
  10   2   2      34421.44      35091.21       978.24 o                         
  12   2   2       6607.72       6365.07       227.67 o                         
  14   2   2      26209.03      24781.52       597.30 o                         
  16   2   2        104.46         67.72        53.94 o                         
  18   2   2      21505.98      20784.99       523.62 o                         
  20   2   2      26099.96      26654.70       605.62 o                         
  22   2   2      23576.21      22845.39       615.19 o                         
  24   2   2        954.63        918.15        49.58 o                         
  26   2   2       1109.54       1018.94        54.13 o                         
  28   2   2       6901.93       6695.31       152.98 o                         
  30   2   2       2125.87       2103.59        90.61 o                         
  32   2   2      11638.25      11487.34       332.45 o                         
  34   2   2        689.24        610.31        80.78 o                         
  36   2   2       1655.83       1685.34       106.57 o                         
  38   2   2       2293.36       2164.74       132.88 o                         
  40   2   2        985.41       1119.10       101.66 o                         
  42   2   2        306.26        212.89        74.46 o                         
  44   2   2       6452.64       6092.04       148.62 o                         
 -45   3   2       2042.46       1898.26       121.31 o                         
 -43   3   2        277.69        307.84        61.05 o                         
 -41   3   2        191.50        242.64        73.69 o                         
 -39   3   2        488.19        719.44        80.37 o                         
 -37   3   2       3290.83       3308.59       127.34 o                         
 -35   3   2       2855.12       3142.11       125.03 o                         
 -33   3   2      19617.44      20217.78       419.32 o                         
 -31   3   2        279.77        265.25        59.33 o                         
 -29   3   2      23629.37      23798.34       483.55 o                         
 -27   3   2       1348.60       1497.30       106.93 o                         
 -25   3   2       7031.28       7329.99       198.51 o                         
 -23   3   2        199.59        144.99        52.20 o                         
 -21   3   2      16611.92      15025.67       477.19 o                         
 -19   3   2        241.04        213.63        80.76 o                         
 -17   3   2       3212.70       4697.13       195.28 o                         
 -15   3   2        695.50        613.65       120.46 o                         
 -13   3   2      18765.49      17972.69       567.41 o                         
 -11   3   2        298.73        237.72        58.52 o                         
  -9   3   2       1407.97       1068.73        91.41 o                         
  -7   3   2       7138.87       7362.40       334.03 o                         
  -5   3   2      10748.98      10809.80       377.02 o                         
  -3   3   2      25120.60      25066.67       540.75 o                         
  -1   3   2       4461.90       4392.72       151.05 o                         
   1   3   2      25794.14      25673.47       552.38 o                         
   3   3   2      12113.46      11347.51       227.01 o                         
   5   3   2        645.43        670.99        66.36 o                         
   7   3   2     244908.91     241868.78      7210.04 o                         
   9   3   2      52128.13      50716.13      1525.53 o                         
  11   3   2      96788.94      97609.03      2929.15 o                         
  13   3   2      64152.71      61552.98      1879.29 o                         
  15   3   2       4239.95       4055.70       152.64 o                         
  17   3   2       3297.37       2914.60       209.35 o                         
  19   3   2       8704.55       9228.33       285.60 o                         
  21   3   2      16018.94      15316.20       326.52 o                         
  23   3   2         39.86         64.47        34.46 o                         
  25   3   2       6246.29       6079.20       118.65 o                         
  27   3   2       1085.18       1152.66        53.96 o                         
  29   3   2       8927.84       8884.42       206.00 o                         
  31   3   2        344.06        420.65        57.29 o                         
  33   3   2        386.70        399.20        63.36 o                         
  35   3   2        258.92        316.53        68.56 o                         
  37   3   2        358.07        447.21        77.68 o                         
  39   3   2       1359.57       1257.93       125.76 o                         
  41   3   2       6542.74       6754.89       263.66 o                         
  43   3   2       1093.72       1122.45        54.00 o                         
 -44   4   2       4869.60       4226.41       294.73 o                         
 -42   4   2         40.91         96.58        52.48 o                         
 -40   4   2        672.88        849.45        83.83 o                         
 -38   4   2        706.53        777.51       108.79 o                         
 -36   4   2       1786.85       1820.96        95.93 o                         
 -34   4   2       2967.91       3023.36       110.93 o                         
 -32   4   2       1671.67       1689.36        83.48 o                         
 -30   4   2         85.55         53.07        60.46 o                         
 -28   4   2      22738.85      23247.15       433.97 o                         
 -26   4   2      16979.87      16556.91       317.78 o                         
 -24   4   2       5563.65       5273.60       136.84 o                         
 -22   4   2       2263.00       2178.98       133.65 o                         
 -20   4   2       8373.56       8174.03       297.60 o                         
 -18   4   2      37005.47      39485.95      1741.93 o                         
 -16   4   2       1026.35        847.93        75.15 o                         
 -14   4   2      24752.12      23796.33       723.77 o                         
 -12   4   2       1064.97        855.10        68.16 o                         
 -10   4   2      18162.98      17214.23       562.94 o                         
  -8   4   2       3901.13       4125.71       140.62 o                         
  -6   4   2        951.94        793.45        66.64 o                         
  -4   4   2       9897.75       9441.99       357.77 o                         
  -2   4   2        985.12        964.89        58.95 o                         
   0   4   2       1591.64       1764.79        65.56 o                         
   2   4   2       1957.78       2473.20       110.55 o                         
   4   4   2       4348.01       4163.64       366.94 o                         
   6   4   2      82724.31      84061.12      1780.33 o                         
   8   4   2       5090.86       4996.81       136.24 o                         
  10   4   2      99955.96     102928.68      2185.78 o                         
  12   4   2        111.13        199.43        67.30 o                         
  14   4   2      55740.50      52024.57      2261.34 o                         
  16   4   2      12086.11      11482.71       580.93 o                         
  18   4   2      11986.96      10649.68       388.41 o                         
  20   4   2        224.77        139.28        58.00 o                         
  22   4   2      26722.12      26284.87       395.43 o                         
  24   4   2       9786.10       9728.30       155.39 o                         
  26   4   2        439.55        418.91        53.37 o                         
  28   4   2        462.30        563.03        53.37 o                         
  30   4   2       9189.21       9143.38       177.65 o                         
  32   4   2       1300.43       1287.08        71.88 o                         
  34   4   2       1836.38       1893.41        91.63 o                         
  36   4   2        240.68        219.47       121.24 o                         
  38   4   2       2162.79       2139.27        86.10 o                         
  40   4   2       1947.49       1989.58        75.39 o                         
  42   4   2         61.84         32.12        58.28 o                         
 -41   5   2       3000.48       3323.05       138.94 o                         
 -39   5   2       1955.83       2039.20       138.82 o                         
 -37   5   2       2724.80       2751.37        99.53 o                         
 -35   5   2        682.93        698.01        62.07 o                         
 -33   5   2       9597.47       9779.22       242.78 o                         
 -31   5   2       5166.07       4923.52       137.27 o                         
 -29   5   2      14933.82      14715.04       292.97 o                         
 -27   5   2        120.81        121.70        58.92 o                         
 -25   5   2       3376.12       3307.14        96.85 o                         
 -23   5   2        422.93        557.96        62.52 o                         
 -21   5   2       9915.17       9705.34       211.45 o                         
 -19   5   2        471.35        480.97        51.20 o                         
 -17   5   2       3943.43       3683.25       196.31 o                         
 -15   5   2        294.25        345.37       140.53 o                         
 -13   5   2       1166.72        950.76       110.19 o                         
 -11   5   2       2134.92       2158.50       138.78 o                         
  -9   5   2       3544.69       3139.91       144.44 o                         
  -7   5   2         98.12         -6.68        55.24 o                         
  -5   5   2        448.52        567.94        48.25 o                         
  -3   5   2       8791.79       8555.70       209.43 o                         
  -1   5   2       1745.00       1527.67        77.11 o                         
   1   5   2       6062.42       5091.86       231.09 o                         
   3   5   2      17401.07      16958.76       550.27 o                         
   5   5   2        753.76        650.36        63.02 o                         
   7   5   2      34664.98      37475.36      1166.45 o                         
   9   5   2       2402.29       2447.92       186.67 o                         
  11   5   2      33209.30      33800.66       867.34 o                         
  13   5   2      49675.96      50436.37      1271.96 o                         
  15   5   2       1687.19       1660.12       108.26 o                         
  17   5   2      26107.78      24451.32       493.68 o                         
  19   5   2       1865.26       1659.94        63.14 o                         
  21   5   2       6539.30       6241.12       115.78 o                         
  23   5   2       1122.52       1236.57        55.29 o                         
  25   5   2       2567.56       2497.57        77.82 o                         
  27   5   2       2078.61       2141.31        73.15 o                         
  29   5   2       2353.14       2502.67        78.74 o                         
  31   5   2        263.52        254.92        53.48 o                         
  33   5   2       1385.05       1499.82        71.83 o                         
  35   5   2        138.03        160.03        73.64 o                         
  37   5   2        420.77        509.85        72.23 o                         
  39   5   2       1214.17       1230.85       126.01 o                         
  41   5   2       2481.77       2738.32       114.17 o                         
 -40   6   2       4515.58       4552.71       237.92 o                         
 -38   6   2       7409.50       7693.87       218.79 o                         
 -36   6   2       6171.53       6138.51       162.06 o                         
 -34   6   2        806.67        807.17       106.49 o                         
 -32   6   2        576.78        634.08        69.31 o                         
 -30   6   2        224.45        154.16        57.33 o                         
 -28   6   2        272.43        193.93        57.64 o                         
 -26   6   2       1909.04       2055.04       138.87 o                         
 -24   6   2      22619.24      21756.02       409.21 o                         
 -22   6   2       6021.04       5843.70       126.31 o                         
 -20   6   2      22674.20      22398.47       383.25 o                         
 -18   6   2       3633.60       3257.47        90.50 o                         
 -16   6   2        801.91        648.92        53.16 o                         
 -14   6   2       2081.52       1734.35       100.18 o                         
 -12   6   2        236.45        345.99       145.23 o                         
 -10   6   2       1528.10       1242.66       121.12 o                         
  -8   6   2       3344.02       3618.71       130.09 o                         
  -6   6   2       5459.31       5078.17       178.55 o                         
  -4   6   2         63.87         66.58        50.22 o                         
  -2   6   2      21059.32      20753.56       468.61 o                         
   0   6   2        506.77        520.80        56.33 o                         
   2   6   2      15281.10      14475.49       340.86 o                         
   4   6   2        946.12        998.94        97.66 o                         
   6   6   2      11587.14      10497.56       377.44 o                         
   8   6   2       3412.77       3279.73       171.44 o                         
  10   6   2       7502.25       8922.42       340.83 o                         
  12   6   2       3488.67       3204.96       111.99 o                         
  14   6   2      22470.56      21496.03       440.61 o                         
  16   6   2       8671.59       8121.72       191.88 o                         
  18   6   2      23918.55      23915.36       444.71 o                         
  20   6   2        290.52        158.30        48.07 o                         
  22   6   2       6027.35       5893.36       137.93 o                         
  24   6   2       9037.08       8953.35       162.00 o                         
  26   6   2       1829.96       1737.50        65.21 o                         
  28   6   2       2809.47       2803.27        94.39 o                         
  30   6   2       6072.24       5931.10       162.12 o                         
  32   6   2      20574.07      19721.03       397.53 o                         
  34   6   2       5319.06       5502.84       149.65 o                         
  36   6   2       3282.90       3162.36       115.02 o                         
  38   6   2         72.96        135.13        62.81 o                         
  40   6   2        178.74        119.57        47.40 o                         
 -39   7   2        899.12        788.52        84.58 o                         
 -37   7   2       2074.57       2166.50        87.42 o                         
 -35   7   2       3726.64       4006.18       233.77 o                         
 -33   7   2       1489.43       1610.77        71.06 o                         
 -31   7   2         41.40         82.67        57.40 o                         
 -29   7   2       1847.09       1742.50        79.33 o                         
 -27   7   2        186.52        147.13        66.65 o                         
 -25   7   2       1325.53       1237.31        74.47 o                         
 -23   7   2          0.99          6.54        52.61 o                         
 -21   7   2       9341.90       9613.84       192.01 o                         
 -19   7   2        291.42        277.70        50.32 o                         
 -17   7   2       3708.06       3963.95       112.12 o                         
 -15   7   2       2057.10       2021.55       123.43 o                         
 -13   7   2       2782.75       2517.25       125.91 o                         
 -11   7   2        693.52        565.90        69.15 o                         
  -9   7   2       2368.11       2455.03       119.91 o                         
  -7   7   2       1568.98       1574.86        81.37 o                         
  -5   7   2       6112.34       6200.07       138.28 o                         
  -3   7   2       4650.03       4947.12       145.28 o                         
  -1   7   2       3473.53       3315.68       168.67 o                         
   1   7   2      16118.71      16939.42       569.28 o                         
   3   7   2       1294.59       1244.22        73.76 o                         
   5   7   2       5857.67       5460.83       140.42 o                         
   7   7   2       3249.32       3190.43        90.05 o                         
   9   7   2        405.56        402.08        54.70 o                         
  11   7   2       4658.97       4702.28       115.43 o                         
  13   7   2      13879.24      13273.80       288.53 o                         
  15   7   2       4289.72       4098.09       121.62 o                         
  17   7   2       4293.94       4347.63       186.42 o                         
  19   7   2       1445.99       1431.34        73.88 o                         
  21   7   2       4935.93       5226.72       166.26 o                         
  23   7   2        192.18        221.84        66.12 o                         
  25   7   2       7637.47       7585.00       159.21 o                         
  27   7   2         52.35         89.19        57.53 o                         
  29   7   2       3031.51       3079.43       109.72 o                         
  31   7   2        580.39        544.10        65.61 o                         
  33   7   2       1634.81       1564.00        96.40 o                         
  35   7   2         48.65        119.60        94.83 o                         
  37   7   2       3844.13       3540.24       205.89 o                         
 -36   8   2       2448.75       2412.51        89.14 o                         
 -34   8   2       1582.10       1585.47        60.76 o                         
 -32   8   2        131.36        168.37        48.53 o                         
 -30   8   2        928.34       1006.94        62.92 o                         
 -28   8   2       2240.36       2204.30        93.31 o                         
 -26   8   2         78.08        117.04        58.00 o                         
 -24   8   2       2923.85       3003.47       114.45 o                         
 -22   8   2       2615.55       2611.80        96.96 o                         
 -20   8   2       1479.46       1640.75        73.88 o                         
 -18   8   2       2074.81       2178.44       112.01 o                         
 -16   8   2       1932.57       2059.71       122.33 o                         
 -14   8   2       2072.30       1987.64        94.77 o                         
 -12   8   2        341.93        357.42        72.20 o                         
 -10   8   2        375.19        373.50        68.92 o                         
  -8   8   2        363.53        373.98        79.79 o                         
  -6   8   2      13821.82      12996.60       362.62 o                         
  -4   8   2        599.67        534.40        59.28 o                         
  -2   8   2      62542.46      62498.98      1210.02 o                         
   0   8   2         18.01         23.38        45.70 o                         
   2   8   2      16270.94      16016.47       333.30 o                         
   4   8   2       1361.72       1459.90        62.79 o                         
   6   8   2       8649.13       8201.77       173.70 o                         
   8   8   2       5086.73       5060.93       127.26 o                         
  10   8   2        612.50        637.42        66.00 o                         
  12   8   2        444.34        470.15        66.46 o                         
  14   8   2       3127.35       3078.94       146.26 o                         
  16   8   2       2381.04       2146.99        94.00 o                         
  18   8   2        500.43        568.70        65.37 o                         
  20   8   2        291.22        321.32        69.74 o                         
  22   8   2        380.80        374.62        72.87 o                         
  24   8   2       2820.66       2981.43       114.23 o                         
  26   8   2        102.04        134.08        57.07 o                         
  28   8   2       2005.73       1966.49        77.65 o                         
  30   8   2        179.37        204.81        57.26 o                         
  32   8   2        951.79        944.24       102.09 o                         
  34   8   2        594.58        553.86        75.86 o                         
  36   8   2       3578.48       3112.72       130.28 o                         
 -33   9   2        113.57         85.02        46.12 o                         
 -31   9   2        428.73        332.84        52.91 o                         
 -29   9   2       2651.20       2688.32        96.08 o                         
 -27   9   2         19.18         79.40        52.02 o                         
 -25   9   2       1825.52       1823.31        99.38 o                         
 -23   9   2         66.76         75.37        68.63 o                         
 -21   9   2       1141.94       1099.05       121.34 o                         
 -19   9   2        603.62        686.65       101.84 o                         
 -17   9   2        791.62        809.98       122.25 o                         
 -15   9   2         35.15          0.44       101.11 o                         
 -13   9   2       1141.20        986.34        99.13 o                         
 -11   9   2        905.59        966.30        96.93 o                         
  -9   9   2       9090.32       8690.05       334.83 o                         
  -7   9   2       2422.90       2476.60       121.92 o                         
  -5   9   2       2718.55       2656.88       220.35 o                         
  -3   9   2        335.85        293.72        83.33 o                         
  -1   9   2       1101.19       1136.23        90.11 o                         
   1   9   2        265.33        296.95        76.70 o                         
   3   9   2        176.25        163.01        56.80 o                         
   5   9   2       2232.34       2515.33       144.54 o                         
   7   9   2        200.59        146.60        57.75 o                         
   9   9   2        800.64       1005.24       130.13 o                         
  11   9   2        981.10       1104.18       110.04 o                         
  13   9   2       2530.78       2185.74       105.83 o                         
  15   9   2        126.90         94.47        68.53 o                         
  17   9   2       1330.21       1305.62        84.90 o                         
  19   9   2       2133.41       2244.21       117.88 o                         
  21   9   2       4341.29       4557.62       164.67 o                         
  23   9   2        740.74        689.52        87.25 o                         
  25   9   2       1796.96       1692.00        85.59 o                         
  27   9   2         69.94         -5.08        70.06 o                         
  29   9   2       1236.78       1485.56       117.04 o                         
  31   9   2        180.08         13.61        76.03 o                         
  33   9   2       3914.90       3790.05       144.68 o                         
 -30  10   2        647.13        617.02        44.60 o                         
 -28  10   2        702.72        752.72        60.38 o                         
 -26  10   2       1029.96        982.31        60.02 o                         
 -24  10   2       2174.78       2124.07       181.69 o                         
 -22  10   2        287.09        299.31        78.13 o                         
 -20  10   2        515.96        442.89       104.20 o                         
 -18  10   2       2976.45       2892.75       144.39 o                         
 -16  10   2       7196.46       7094.57       252.41 o                         
 -14  10   2       7082.40       7443.16       245.75 o                         
 -12  10   2         51.15        140.84        83.34 o                         
 -10  10   2       1271.54       1242.45       176.84 o                         
  -8  10   2       1895.02       1869.51       164.53 o                         
  -6  10   2       2427.76       2133.51        98.65 o                         
  -4  10   2       2501.38       2644.31       127.04 o                         
  -2  10   2       2931.98       3155.96       138.02 o                         
   0  10   2        440.86        510.11        83.93 o                         
   2  10   2       5272.02       5663.00       227.99 o                         
   4  10   2        403.26        502.57        76.68 o                         
   6  10   2      16616.17      16849.98       448.27 o                         
   8  10   2        928.00       1065.64        95.53 o                         
  10  10   2        431.42        358.49       104.05 o                         
  12  10   2        292.65        321.22       145.23 o                         
  14  10   2        182.59        181.14       143.10 o                         
  16  10   2       2219.32       2107.22       253.73 o                         
  18  10   2        362.86        337.29       103.21 o                         
  20  10   2        175.91        229.67        95.88 o                         
  22  10   2       9063.53       8491.60       342.56 o                         
  24  10   2       2537.18       2650.30       129.88 o                         
  26  10   2         64.18         13.82        57.08 o                         
  28  10   2       1714.42       1915.84       172.48 o                         
  30  10   2        410.85        300.28       149.08 o                         
 -27  11   2         49.88         83.72        84.58 o                         
 -25  11   2        666.60        756.89        88.19 o                         
 -23  11   2        480.80        525.77        68.30 o                         
 -21  11   2        384.37        445.73        71.62 o                         
 -19  11   2        337.45        394.90        77.09 o                         
 -17  11   2        163.94        211.00        75.29 o                         
 -15  11   2        202.10        171.11        78.82 o                         
 -13  11   2        285.87        573.19       112.39 o                         
 -11  11   2      12310.26      12618.08       603.14 o                         
  -9  11   2       6915.69       7408.29       279.66 o                         
  -7  11   2       7691.73       8102.22       298.62 o                         
  -5  11   2        710.87        895.59        84.89 o                         
  -3  11   2        600.05        680.06        80.69 o                         
  -1  11   2       1352.55       1479.96       120.93 o                         
   1  11   2        128.65         77.32       144.38 o                         
   3  11   2        949.95       1139.08       108.76 o                         
   5  11   2        207.41        186.96        70.40 o                         
   7  11   2         53.37        -68.55        89.60 o                         
   9  11   2         63.91        113.27       140.53 o                         
  11  11   2        318.43        172.22        91.95 o                         
  13  11   2        235.69        334.89       140.11 o                         
  15  11   2        389.87        330.71        99.41 o                         
  17  11   2       2220.56       2191.69       130.38 o                         
  19  11   2        817.96        747.61        97.25 o                         
  21  11   2        468.95        466.59        84.07 o                         
  23  11   2        305.36        413.58        74.44 o                         
  25  11   2        189.33        352.37        86.68 o                         
 -20  12   2        732.11        695.05        73.67 o                         
 -18  12   2        675.65        897.60        82.44 o                         
 -16  12   2        507.45        475.16        77.32 o                         
 -14  12   2       2158.52       2406.53       126.75 o                         
 -12  12   2        292.41        243.48       111.91 o                         
 -10  12   2        281.02        215.51        89.70 o                         
  -8  12   2        958.66       1009.80       112.34 o                         
  -6  12   2       4020.78       3726.98       162.83 o                         
  -4  12   2        311.60        380.37        80.74 o                         
  -2  12   2       8954.01       9139.41       257.24 o                         
   0  12   2        444.75        521.47        71.32 o                         
   2  12   2         59.66        136.76        78.19 o                         
   4  12   2        788.65        892.83       148.65 o                         
   6  12   2         61.62        162.32       128.15 o                         
   8  12   2        889.58        787.10       126.44 o                         
  10  12   2        729.06        950.69        91.47 o                         
  12  12   2         82.08         63.69        76.47 o                         
  14  12   2       1857.89       1889.72       149.50 o                         
  16  12   2        265.42        264.83        73.30 o                         
  18  12   2        329.17        308.80        69.44 o                         
  20  12   2         39.65        -14.51        47.24 o                         
 -13  13   2        506.21        539.07        80.30 o                         
 -11  13   2       1092.00        981.94        71.80 o                         
  -9  13   2         34.57          8.50        56.84 o                         
  -7  13   2          4.56        -50.40        97.39 o                         
  -5  13   2         31.26          5.13        91.41 o                         
  -3  13   2       1298.31       1458.30       129.00 o                         
  -1  13   2        307.13        310.86        62.79 o                         
   1  13   2       1340.15       1401.03        69.50 o                         
   3  13   2        487.51        391.23        89.70 o                         
   5  13   2        314.61        179.13        65.98 o                         
   7  13   2        635.26        709.35        77.31 o                         
   9  13   2         17.73         83.81        98.67 o                         
  11  13   2        500.57        396.67        66.73 o                         
 -45   1   3        610.96        620.74        46.47 o                         
 -43   1   3        218.89        166.18        51.45 o                         
 -41   1   3         21.80         14.65        68.46 o                         
 -39   1   3       2082.23       2250.19       108.78 o                         
 -37   1   3          3.89        -36.82        70.00 o                         
 -35   1   3        130.90        185.52        72.28 o                         
 -33   1   3        239.90        195.69        62.63 o                         
 -31   1   3       1222.05       1231.98        74.82 o                         
 -29   1   3       1331.85       1382.49        66.83 o                         
 -27   1   3       9310.45       9801.16       195.65 o                         
 -25   1   3       1465.01       1626.63        57.71 o                         
 -23   1   3        249.28        241.18        79.48 o                         
 -21   1   3       1338.07       1526.51       138.30 o                         
 -19   1   3        625.21        591.13        67.65 o                         
 -17   1   3      23730.00      25067.49       634.37 o                         
 -15   1   3       9299.30       9932.14       492.08 o                         
 -13   1   3        298.74        232.37        72.62 o                         
 -11   1   3      21552.16      22315.28       966.22 o                         
  -9   1   3        800.14        681.80        31.41 o                         
  -7   1   3     162711.47     158385.06      4684.37 o                         
  -5   1   3      19693.31      18367.48       641.72 o                         
  -3   1   3      44215.25      43377.92      2358.31 o                         
  -1   1   3        226.71        172.88        32.25 o                         
   1   1   3      26193.74      25307.30       483.68 o                         
   3   1   3      26368.71      25154.85       516.69 o                         
   5   1   3       1873.00       1655.25        59.68 o                         
   7   1   3       2436.04       2321.08        84.51 o                         
   9   1   3      33916.09      33980.18       844.04 o                         
  11   1   3        778.08        742.40        71.22 o                         
  13   1   3      40191.19      41129.59      1021.43 o                         
  15   1   3       1180.60       1242.28        95.47 o                         
  17   1   3        472.45        568.41        69.46 o                         
  19   1   3       3929.27       4342.08       195.91 o                         
  21   1   3       6510.46       7124.94       376.75 o                         
  23   1   3         58.11         62.00        42.36 o                         
  25   1   3        834.88        903.77        50.48 o                         
  27   1   3         41.09        102.56        52.34 o                         
  29   1   3         97.85         85.93        54.19 o                         
  31   1   3       2161.98       2211.69       140.57 o                         
  33   1   3        111.34        262.54        69.45 o                         
  35   1   3        539.85        664.63        88.56 o                         
  37   1   3        251.74         92.96        98.15 o                         
  39   1   3       3524.82       3726.53       138.75 o                         
  41   1   3        296.86        366.00        66.58 o                         
  43   1   3        160.27        255.32        67.58 o                         
 -44   2   3         67.35        164.27        54.02 o                         
 -42   2   3        861.15        772.31        77.12 o                         
 -40   2   3        372.27        348.03        58.56 o                         
 -38   2   3        175.42        134.62        61.29 o                         
 -36   2   3        906.47        957.54        87.47 o                         
 -34   2   3       8585.50       8528.69       216.63 o                         
 -32   2   3        406.03        350.91        59.14 o                         
 -30   2   3       1314.32       1398.93        71.30 o                         
 -28   2   3         73.69         78.96        49.55 o                         
 -26   2   3       1808.26       1825.68        65.99 o                         
 -24   2   3       1008.25       1142.49       101.85 o                         
 -22   2   3         19.41         -4.12        61.26 o                         
 -20   2   3       3632.69       3898.88       145.67 o                         
 -18   2   3        240.80        390.95        52.76 o                         
 -16   2   3        107.67        190.08        54.60 o                         
 -14   2   3       3487.19       3257.46       184.53 o                         
 -12   2   3       9053.39       8310.50       264.06 o                         
 -10   2   3       1646.05       1672.18       132.84 o                         
  -8   2   3       7534.12       7501.45       241.05 o                         
  -6   2   3       7887.00       7105.24       247.97 o                         
  -4   2   3        211.38        236.78        33.38 o                         
  -2   2   3       1830.97       1844.67        67.01 o                         
   0   2   3      11743.21      12322.20       314.93 o                         
   2   2   3      45085.69      44048.83      1086.41 o                         
   4   2   3      13345.96      13760.55       431.62 o                         
   6   2   3     352601.72     345422.12     10222.91 o                         
   8   2   3      22493.92      21392.07       926.92 o                         
  10   2   3      35449.84      34735.08      1133.66 o                         
  12   2   3       1176.31       1081.51        56.11 o                         
  14   2   3        325.45        217.53        67.06 o                         
  16   2   3       1183.39       1235.21        76.91 o                         
  18   2   3          9.02         41.23        60.10 o                         
  20   2   3        803.45        791.82        90.44 o                         
  22   2   3        123.78         96.45        42.54 o                         
  24   2   3        350.85        304.53        39.96 o                         
  26   2   3       1998.18       2181.09        66.16 o                         
  28   2   3       1691.99       1720.00        66.80 o                         
  30   2   3          0.08        -60.25        60.25 o                         
  32   2   3       3519.05       3582.48       126.23 o                         
  34   2   3       1099.21       1240.76        91.78 o                         
  36   2   3        110.97         16.11        71.99 o                         
  38   2   3         39.91        176.70        96.54 o                         
  40   2   3       1474.09       1443.91       105.03 o                         
  42   2   3        126.30        154.63        68.26 o                         
  44   2   3         22.17         44.82        42.03 o                         
 -45   3   3         86.43          9.49        39.73 o                         
 -43   3   3        240.40        280.32        52.65 o                         
 -41   3   3       1487.99       1490.63        97.84 o                         
 -39   3   3        293.89        513.91       207.17 o                         
 -37   3   3        271.91        363.04        76.83 o                         
 -35   3   3       5459.07       5474.20       199.59 o                         
 -33   3   3        433.40        407.17        87.70 o                         
 -31   3   3       3973.36       3840.84       131.86 o                         
 -29   3   3       2029.08       2117.14       119.86 o                         
 -27   3   3       3399.02       3313.17       104.86 o                         
 -25   3   3        339.21        380.52        83.23 o                         
 -23   3   3       1408.09       1473.56        75.14 o                         
 -21   3   3         26.90        -20.69        87.36 o                         
 -19   3   3         45.88         36.65       117.47 o                         
 -17   3   3       1054.71        913.78        96.18 o                         
 -15   3   3         33.84         34.32        74.32 o                         
 -13   3   3        145.60        207.00        72.55 o                         
 -11   3   3       7985.39       7558.80       255.10 o                         
  -9   3   3         73.61         46.99        36.74 o                         
  -7   3   3      60193.11      61583.73      2295.52 o                         
  -5   3   3       6811.25       6809.59       212.66 o                         
  -3   3   3       2078.59       2176.32        70.68 o                         
  -1   3   3       9333.52       9051.02       208.90 o                         
   1   3   3       1294.09       1267.90        54.49 o                         
   3   3   3       3652.28       3932.39       116.77 o                         
   5   3   3      11924.16      12465.99       322.83 o                         
   7   3   3        320.58        439.16        86.71 o                         
   9   3   3      36414.82      36726.65      1129.26 o                         
  11   3   3       4823.56       5048.65       203.48 o                         
  13   3   3       7736.87       7426.21       284.53 o                         
  15   3   3        131.37         63.32        88.29 o                         
  17   3   3       3024.62       3297.92       266.47 o                         
  19   3   3       4816.45       4723.59       215.83 o                         
  21   3   3       4323.16       4449.61       101.55 o                         
  23   3   3        353.34        286.03        41.92 o                         
  25   3   3       2233.37       2053.34        67.28 o                         
  27   3   3        214.34        218.83        47.78 o                         
  29   3   3         61.35         73.06        49.12 o                         
  31   3   3       1700.76       1632.76        76.26 o                         
  33   3   3         67.99         24.82        75.45 o                         
  35   3   3        475.95        498.83        77.13 o                         
  37   3   3          6.57        -29.73        83.44 o                         
  39   3   3         23.92        143.35        75.40 o                         
  41   3   3         24.51         28.83        55.72 o                         
  43   3   3       1658.63       1547.44        67.22 o                         
 -44   4   3        178.22        130.55        47.39 o                         
 -42   4   3        915.68        986.42        81.88 o                         
 -40   4   3        856.76        766.83        88.32 o                         
 -38   4   3       1273.00       1346.65        88.43 o                         
 -36   4   3       2960.14       2610.74       117.29 o                         
 -34   4   3        190.81        157.83        84.82 o                         
 -32   4   3        914.24        871.79        74.94 o                         
 -30   4   3       2118.76       2068.34        98.80 o                         
 -28   4   3        230.54        335.59        60.00 o                         
 -26   4   3       1684.79       1420.21        73.05 o                         
 -24   4   3        799.19        885.45        68.39 o                         
 -22   4   3       2221.19       2256.66        78.19 o                         
 -20   4   3       5568.11       5800.26       179.28 o                         
 -18   4   3       7337.14       7282.94       398.96 o                         
 -16   4   3        621.81        871.54       108.58 o                         
 -14   4   3      19284.04      20860.32       691.56 o                         
 -12   4   3         99.04        178.69        82.59 o                         
 -10   4   3       1619.34       1695.20       116.63 o                         
  -8   4   3      42855.96      44209.48       941.28 o                         
  -6   4   3         69.73         19.50        41.26 o                         
  -4   4   3         28.44         34.66        46.97 o                         
  -2   4   3       4071.45       3881.50       130.37 o                         
   0   4   3        235.37        266.10        54.28 o                         
   2   4   3       6479.00       6309.98       215.29 o                         
   4   4   3      27356.06      28961.21       899.42 o                         
   6   4   3       3947.65       3964.76       117.71 o                         
   8   4   3        774.25       1008.31        80.60 o                         
  10   4   3      13207.07      13361.43       371.26 o                         
  12   4   3       7121.76       7141.31       226.13 o                         
  14   4   3        180.61        273.96        87.19 o                         
  16   4   3      43377.37      41131.46      1297.21 o                         
  18   4   3        118.33        190.12       100.79 o                         
  20   4   3       1054.40       1205.05        45.90 o                         
  22   4   3       1148.88       1135.30        44.44 o                         
  24   4   3        248.16        276.65        39.87 o                         
  26   4   3       2043.90       1933.56        65.24 o                         
  28   4   3        132.33         99.26        55.38 o                         
  30   4   3        855.14        859.13        64.10 o                         
  32   4   3       1002.87       1009.99        68.47 o                         
  34   4   3       1041.89       1038.94        90.31 o                         
  36   4   3         47.00        110.45        63.09 o                         
  38   4   3        286.33        368.20        59.13 o                         
  40   4   3        454.43        439.12        44.89 o                         
  42   4   3        790.77        760.28        49.13 o                         
 -41   5   3       3265.62       3220.33       214.00 o                         
 -39   5   3       4155.78       3988.63       137.77 o                         
 -37   5   3        307.02        467.36        64.34 o                         
 -35   5   3        813.79        784.40        73.31 o                         
 -33   5   3        239.54        230.96        66.98 o                         
 -31   5   3        286.78        294.40        60.11 o                         
 -29   5   3       9492.14       9229.43       185.75 o                         
 -27   5   3         29.06         17.13        60.54 o                         
 -25   5   3        214.55        215.23        67.36 o                         
 -23   5   3       9214.54       9526.80       237.91 o                         
 -21   5   3       2773.49       2834.06        93.66 o                         
 -19   5   3      37272.57      40293.20       882.30 o                         
 -17   5   3       2342.98       2356.17       158.58 o                         
 -15   5   3      13581.08      15633.89       569.39 o                         
 -13   5   3       5486.27       5790.05       296.02 o                         
 -11   5   3        785.37        672.17       104.33 o                         
  -9   5   3       9737.21      10179.68       487.75 o                         
  -7   5   3        417.61        518.44        59.52 o                         
  -5   5   3         13.17         37.83        45.99 o                         
  -3   5   3        710.22        800.41        91.23 o                         
  -1   5   3       1228.92       1466.68       159.33 o                         
   1   5   3      17624.82      17145.33       446.49 o                         
   3   5   3        334.64        484.52        79.98 o                         
   5   5   3      27183.44      28470.99       894.22 o                         
   7   5   3       2165.13       2607.14       145.35 o                         
   9   5   3       5329.58       5944.72       200.37 o                         
  11   5   3       3327.52       3752.21       149.60 o                         
  13   5   3        129.07        210.93        75.66 o                         
  15   5   3       9822.22       9449.73       314.99 o                         
  17   5   3       7446.65       7041.65       139.82 o                         
  19   5   3      10328.82       9894.59       182.45 o                         
  21   5   3       1547.49       1481.67        56.65 o                         
  23   5   3        409.10        419.08        49.18 o                         
  25   5   3        781.70        833.65        55.19 o                         
  27   5   3       7366.00       7604.69       143.32 o                         
  29   5   3       3828.22       3966.52        92.73 o                         
  31   5   3       2256.77       2354.72        79.72 o                         
  33   5   3         95.77        205.65        57.39 o                         
  35   5   3        456.47        318.17        54.96 o                         
  37   5   3        346.42        449.81        62.95 o                         
  39   5   3         76.41         72.90        63.96 o                         
  41   5   3        353.74        247.17        39.55 o                         
 -40   6   3         31.27         82.56        64.43 o                         
 -38   6   3       1375.66       1313.74       130.58 o                         
 -36   6   3       4604.94       4477.58       149.44 o                         
 -34   6   3       5017.47       5157.58       169.33 o                         
 -32   6   3       3959.35       3796.59       139.40 o                         
 -30   6   3       1896.27       1884.73        79.16 o                         
 -28   6   3       9629.82       9821.37       232.04 o                         
 -26   6   3       1141.19        870.41        68.93 o                         
 -24   6   3       7742.94       8000.01       195.88 o                         
 -22   6   3       1624.74       1673.99        82.58 o                         
 -20   6   3       1594.35       1663.93        64.95 o                         
 -18   6   3       2081.61       2148.56       104.49 o                         
 -16   6   3        267.05        370.01        47.86 o                         
 -14   6   3       3451.37       3505.40       173.00 o                         
 -12   6   3       4044.93       3982.47       166.02 o                         
 -10   6   3       2854.74       2450.53       153.73 o                         
  -8   6   3      11399.13      12898.85       472.86 o                         
  -6   6   3      24628.90      25106.75       657.62 o                         
  -4   6   3        118.24        162.13        52.82 o                         
  -2   6   3      17288.90      16194.34       334.40 o                         
   0   6   3        950.97        834.42        77.81 o                         
   2   6   3        181.36        191.75        56.36 o                         
   4   6   3       1198.61       1106.19        86.96 o                         
   6   6   3         65.29        116.78        82.69 o                         
   8   6   3        151.33        341.15        99.95 o                         
  10   6   3        857.92        884.06       222.97 o                         
  12   6   3       4323.02       4575.84       110.25 o                         
  14   6   3       6887.72       7344.01       158.90 o                         
  16   6   3       3085.54       3292.09       105.05 o                         
  18   6   3      11550.50      11461.93       218.49 o                         
  20   6   3       8956.89       8521.01       174.21 o                         
  22   6   3       1376.60       1406.45        61.76 o                         
  24   6   3       5384.27       5038.47       110.91 o                         
  26   6   3          2.01         93.68        51.78 o                         
  28   6   3       8590.10       8707.10       227.75 o                         
  30   6   3       3355.39       3361.60       110.99 o                         
  32   6   3        932.60        885.74        67.21 o                         
  34   6   3        127.19         67.06        64.74 o                         
  36   6   3       1017.63        996.27        77.76 o                         
  38   6   3         16.80        -40.50        56.79 o                         
 -39   7   3       1234.44       1313.28       101.66 o                         
 -37   7   3       3459.12       3524.14       102.43 o                         
 -35   7   3       4424.63       4496.55       128.16 o                         
 -33   7   3       2964.00       3016.07        93.07 o                         
 -31   7   3         31.73         61.34        65.29 o                         
 -29   7   3      11031.14      11030.95       309.54 o                         
 -27   7   3       3217.81       3317.19       133.83 o                         
 -25   7   3        133.24         97.81        60.35 o                         
 -23   7   3       2823.18       2735.33        89.23 o                         
 -21   7   3       5369.75       5173.61       122.43 o                         
 -19   7   3        178.74        168.93        49.03 o                         
 -17   7   3        288.51        289.52        65.09 o                         
 -15   7   3       2461.81       2581.17        84.28 o                         
 -13   7   3       5118.77       5036.75       185.82 o                         
 -11   7   3       2430.21       2362.49       118.31 o                         
  -9   7   3       4192.44       4749.99       129.67 o                         
  -7   7   3       5769.61       5810.46       191.28 o                         
  -5   7   3      11092.21      11586.78       282.53 o                         
  -3   7   3        607.64        559.75        57.49 o                         
  -1   7   3        211.96        203.03        53.42 o                         
   1   7   3       6672.39       5746.13       163.58 o                         
   3   7   3        518.56        505.95        53.02 o                         
   5   7   3        211.82        185.03        50.06 o                         
   7   7   3        357.81        400.35        56.54 o                         
   9   7   3      26683.21      26313.59       592.99 o                         
  11   7   3        409.35        413.24        55.76 o                         
  13   7   3        188.45        164.66        55.34 o                         
  15   7   3       3766.16       3674.73       103.84 o                         
  17   7   3        871.18        824.44        81.90 o                         
  19   7   3      18519.76      17962.07       385.93 o                         
  21   7   3       2165.51       2431.84       122.83 o                         
  23   7   3      16959.18      17147.06       336.11 o                         
  25   7   3       1626.61       1688.31        78.36 o                         
  27   7   3       3718.27       3835.01       112.02 o                         
  29   7   3       3074.00       3035.11       107.81 o                         
  31   7   3        958.86        992.25        81.06 o                         
  33   7   3       1332.02       1161.85       144.38 o                         
  35   7   3       1647.33       1296.83       127.29 o                         
  37   7   3        741.60        916.67       109.35 o                         
 -36   8   3       2272.54       2219.61        79.66 o                         
 -34   8   3        218.78        218.13        44.47 o                         
 -32   8   3       1228.96       1165.67        61.23 o                         
 -30   8   3       1072.98       1154.36        76.48 o                         
 -28   8   3         95.41         35.44        63.57 o                         
 -26   8   3       3986.00       4081.16       131.29 o                         
 -24   8   3        796.71        815.68        70.61 o                         
 -22   8   3        258.64        303.37        51.05 o                         
 -20   8   3         76.08        133.50        51.81 o                         
 -18   8   3        271.44        380.34        60.88 o                         
 -16   8   3       2128.06       2268.30       159.05 o                         
 -14   8   3       1393.48       1353.85       111.90 o                         
 -12   8   3       6250.75       6119.49       190.27 o                         
 -10   8   3      12503.91      12380.79       399.33 o                         
  -8   8   3         77.40         89.46        74.88 o                         
  -6   8   3      15649.76      15345.24       323.74 o                         
  -4   8   3        878.79       1057.87        69.05 o                         
  -2   8   3      15241.81      15308.48       359.22 o                         
   0   8   3        825.15        772.51        57.41 o                         
   2   8   3      11652.63      11602.57       253.58 o                         
   4   8   3       8564.53       8385.10       194.77 o                         
   6   8   3        594.71        726.93        50.95 o                         
   8   8   3       3786.80       3753.74        96.32 o                         
  10   8   3       3297.69       3237.02       111.89 o                         
  12   8   3        326.52        216.09        55.00 o                         
  14   8   3       1810.39       1870.58        87.06 o                         
  16   8   3       7907.02       7997.59       199.33 o                         
  18   8   3       7001.39       7115.87       167.10 o                         
  20   8   3        210.70        160.12        68.25 o                         
  22   8   3       3805.63       3683.17       147.75 o                         
  24   8   3       3604.33       3818.97       128.54 o                         
  26   8   3        857.50        860.85        75.76 o                         
  28   8   3       1826.66       1639.82        97.13 o                         
  30   8   3         81.48        102.35        89.40 o                         
  32   8   3       4666.05       4653.51       298.58 o                         
  34   8   3         58.97         78.24        64.43 o                         
 -33   9   3        166.30        144.05        42.63 o                         
 -31   9   3        757.78        649.88        56.89 o                         
 -29   9   3       3298.36       3206.23       144.39 o                         
 -27   9   3        563.26        615.40        93.77 o                         
 -25   9   3        589.07        675.27        79.99 o                         
 -23   9   3       1722.58       1823.15        90.06 o                         
 -21   9   3        106.29        213.83        68.76 o                         
 -19   9   3       2458.13       2323.67       130.29 o                         
 -17   9   3       1055.02       1097.64       103.24 o                         
 -15   9   3        160.52        208.01        68.48 o                         
 -13   9   3       1078.41       1032.80        97.95 o                         
 -11   9   3       1339.79       1361.76       104.94 o                         
  -9   9   3       4585.12       4375.22       210.19 o                         
  -7   9   3      33947.12      32702.42       843.39 o                         
  -5   9   3        815.43        980.10       117.68 o                         
  -3   9   3      20723.97      20703.03       554.90 o                         
  -1   9   3       1713.66       1975.62       109.15 o                         
   1   9   3       5660.17       5978.13       216.44 o                         
   3   9   3       1625.37       1678.03       102.84 o                         
   5   9   3      10446.57      10257.02       320.77 o                         
   7   9   3         16.05         44.82        56.44 o                         
   9   9   3       7377.02       7384.78       236.26 o                         
  11   9   3       3199.56       3328.04       143.86 o                         
  13   9   3        288.61        317.03        84.59 o                         
  15   9   3         49.73         13.79        58.61 o                         
  17   9   3        377.39        544.60        84.96 o                         
  19   9   3       4024.26       4135.66       175.84 o                         
  21   9   3       1643.96       1507.00        96.18 o                         
  23   9   3        615.33        413.62        95.57 o                         
  25   9   3       1916.35       2009.96       104.86 o                         
  27   9   3       3649.38       3910.90       192.93 o                         
  29   9   3         88.96        152.37        97.82 o                         
  31   9   3        974.03       1057.65        83.59 o                         
  33   9   3       2773.49       2352.22       134.13 o                         
 -30  10   3        213.05        200.43        49.21 o                         
 -28  10   3        653.48        683.63        58.55 o                         
 -26  10   3       2664.46       2674.85        92.14 o                         
 -24  10   3        890.82        945.19        82.95 o                         
 -22  10   3       6483.39       6405.32       214.31 o                         
 -20  10   3         58.95         40.37        94.94 o                         
 -18  10   3       8186.01       7925.57       295.39 o                         
 -16  10   3        326.46        285.74        84.09 o                         
 -14  10   3        693.47        568.54       108.43 o                         
 -12  10   3       2262.99       2274.81       118.60 o                         
 -10  10   3       7513.20       7448.24       714.63 o                         
  -8  10   3         46.25          2.94        79.92 o                         
  -6  10   3       5004.89       5515.34       249.55 o                         
  -4  10   3       1609.44       1625.25       194.03 o                         
  -2  10   3       2347.82       2424.89       198.45 o                         
   0  10   3        321.91        467.75        84.18 o                         
   2  10   3       1042.62        962.11        92.46 o                         
   4  10   3       3457.27       3865.60       179.71 o                         
   6  10   3       4018.64       4380.51       156.03 o                         
   8  10   3       4399.49       4674.50       161.92 o                         
  10  10   3       3743.52       3974.30       188.24 o                         
  12  10   3      11105.32      11265.71       550.17 o                         
  14  10   3         77.98        164.03       145.23 o                         
  16  10   3       1150.72       1239.36       198.63 o                         
  18  10   3        129.34         93.33       105.09 o                         
  20  10   3       1286.28       1387.65        89.89 o                         
  22  10   3        907.54        867.52        76.78 o                         
  24  10   3        506.57        554.78       127.29 o                         
  26  10   3        849.95        837.57        77.48 o                         
  28  10   3        481.15        490.65        65.66 o                         
 -25  11   3       3449.52       3274.16       106.80 o                         
 -23  11   3       2116.74       2032.43       111.06 o                         
 -21  11   3        790.94        819.22        90.79 o                         
 -19  11   3       1548.55       1892.55       150.48 o                         
 -17  11   3       1130.86       1176.54       102.94 o                         
 -15  11   3       2775.56       3001.75       126.66 o                         
 -13  11   3       1164.82       1172.00       106.29 o                         
 -11  11   3       8053.27       8496.91       437.40 o                         
  -9  11   3        436.75        732.27       109.26 o                         
  -7  11   3        558.87        661.47       106.74 o                         
  -5  11   3       2654.19       2687.30       128.39 o                         
  -3  11   3        355.85        392.59        75.28 o                         
  -1  11   3        864.28        935.11        82.74 o                         
   1  11   3       1359.35       1468.92       115.38 o                         
   3  11   3        436.56        373.52        95.30 o                         
   5  11   3       3227.86       3379.64       389.56 o                         
   7  11   3        171.58        125.17        93.53 o                         
   9  11   3      11225.14      11596.79       395.22 o                         
  11  11   3        509.29        483.46       118.75 o                         
  13  11   3       1643.44       1806.85       173.42 o                         
  15  11   3        121.82         45.28       126.44 o                         
  17  11   3       9372.86       9273.41       325.30 o                         
  19  11   3       3160.99       2928.38       144.63 o                         
  21  11   3        477.41        489.37        82.01 o                         
  23  11   3       1709.90       1658.58        80.38 o                         
  25  11   3        229.64        195.80        45.26 o                         
 -20  12   3         19.32         26.14        67.49 o                         
 -18  12   3       5656.48       6456.54       228.95 o                         
 -16  12   3          5.13        -18.47        76.71 o                         
 -14  12   3       3627.48       4220.38       273.80 o                         
 -12  12   3       3398.04       3138.71       204.18 o                         
 -10  12   3        582.02        759.67        92.40 o                         
  -8  12   3        109.33        212.16        85.14 o                         
  -6  12   3        500.58        623.99        89.52 o                         
  -4  12   3        323.88        267.20        66.22 o                         
  -2  12   3       2835.73       2895.77       115.10 o                         
   0  12   3        654.87        804.35        75.40 o                         
   2  12   3       9127.91       9312.82       263.47 o                         
   4  12   3       4093.75       4214.11       175.96 o                         
   6  12   3       1131.66       1209.69       151.21 o                         
   8  12   3       2084.52       2006.76       175.13 o                         
  10  12   3       7154.78       7484.08       263.69 o                         
  12  12   3       2119.31       2301.13       121.31 o                         
  14  12   3        174.50        139.25        93.97 o                         
  16  12   3       2755.12       3023.38       183.68 o                         
  18  12   3        218.37        381.33        73.02 o                         
 -11  13   3       1287.51       1508.75       194.78 o                         
  -9  13   3        818.97        796.07        69.13 o                         
  -7  13   3       1701.51       1781.22       140.96 o                         
  -5  13   3       3269.35       3260.88       194.78 o                         
  -3  13   3        249.94        331.47        99.10 o                         
  -1  13   3          7.37         20.24        59.80 o                         
   1  13   3       4015.85       4108.66       126.38 o                         
   3  13   3        814.91        536.44        68.60 o                         
   5  13   3       8493.39       8999.55       299.91 o                         
   7  13   3       1202.04       1270.87       103.80 o                         
   9  13   3       4039.11       4215.48       160.63 o                         
  11  13   3        719.68        596.64        73.47 o                         
 -46   0   4       5053.71       4993.71       171.56 o                         
 -44   0   4          1.15        -17.62        63.63 o                         
 -42   0   4       3898.60       4548.18       181.21 o                         
 -40   0   4       3033.77       3003.73       207.60 o                         
 -38   0   4      34126.68      35293.88      1542.02 o                         
 -36   0   4      10735.84      11384.46       550.17 o                         
 -34   0   4       2434.98       2517.63       200.76 o                         
 -32   0   4       1922.95       1777.09       119.30 o                         
 -30   0   4       1997.25       1937.43        94.85 o                         
 -28   0   4       4617.77       4720.22       136.69 o                         
 -26   0   4       2290.78       1974.60       112.09 o                         
 -24   0   4      13320.89      12662.50       642.44 o                         
 -22   0   4      65706.51      69041.46      2995.19 o                         
 -20   0   4        481.34        631.33       136.69 o                         
 -18   0   4      14885.10      15505.62       733.85 o                         
 -16   0   4      35997.89      37200.68      1589.01 o                         
 -14   0   4      14444.27      12935.02       568.97 o                         
 -12   0   4       3813.61       4232.31       150.76 o                         
 -10   0   4      14372.46      14417.76       448.37 o                         
  -8   0   4     634253.12     635507.00     18903.91 o                         
  -6   0   4      28943.95      26271.57      1131.10 o                         
  -4   0   4     155826.00     155960.95      6556.79 o                         
  -2   0   4       2650.46       2718.42        96.66 o                         
   0   0   4      30700.28      28502.81       654.52 o                         
   2   0   4         98.59        136.66        35.32 o                         
   4   0   4     119040.78     109429.29      3261.15 o                         
   6   0   4      37731.05      35473.28      1525.79 o                         
   8   0   4     220264.12     212481.72      8939.44 o                         
  10   0   4       4456.43       4239.91       237.50 o                         
  12   0   4       4827.23       4621.79       261.42 o                         
  14   0   4       8057.79       7868.14       400.67 o                         
  16   0   4      17160.34      20961.21       951.70 o                         
  18   0   4        657.69        932.90       136.69 o                         
  20   0   4      11758.83      11680.01       412.56 o                         
  22   0   4       4818.20       4940.19       170.13 o                         
  24   0   4      36488.32      37117.57      1459.15 o                         
  26   0   4      23883.30      24834.63      1167.83 o                         
  28   0   4      17636.81      17096.86       616.10 o                         
  30   0   4      15663.71      15934.91       583.84 o                         
  32   0   4      13768.15      13171.43      1010.21 o                         
  34   0   4      13596.78      13646.66       648.42 o                         
  36   0   4        213.06        235.79       142.67 o                         
  38   0   4       4102.94       4557.71       273.38 o                         
  40   0   4        413.92        426.30       121.31 o                         
  42   0   4        287.64        140.96        98.24 o                         
  44   0   4       1253.84       1393.37       110.21 o                         
 -45   1   4        850.64        873.20        57.83 o                         
 -43   1   4       2171.09       2331.55        81.49 o                         
 -41   1   4       3619.31       3916.97       135.06 o                         
 -39   1   4       3548.96       3774.94       137.86 o                         
 -37   1   4        970.36        941.30        82.71 o                         
 -35   1   4        714.44        768.32        70.80 o                         
 -33   1   4      19088.56      19587.64       443.48 o                         
 -31   1   4      14512.02      14827.46       314.45 o                         
 -29   1   4        417.52        409.38        54.44 o                         
 -27   1   4       2867.70       2990.03        92.02 o                         
 -25   1   4        582.61        665.63        41.84 o                         
 -23   1   4      24820.78      24842.30       811.43 o                         
 -21   1   4       2247.44       2457.85       108.84 o                         
 -19   1   4       3593.89       3293.74       107.01 o                         
 -17   1   4       7040.85       7607.95       491.23 o                         
 -15   1   4      48334.75      46520.29      1987.97 o                         
 -13   1   4        654.00        679.00        46.15 o                         
 -11   1   4        579.05        550.58        52.56 o                         
  -9   1   4       4109.08       4200.70       123.34 o                         
  -7   1   4      80259.12      77843.74      1895.48 o                         
  -5   1   4       3162.71       3066.98       118.41 o                         
  -3   1   4      12299.44      12226.09       347.52 o                         
  -1   1   4       8315.44       7196.08       189.23 o                         
   1   1   4       2845.83       2770.62        90.26 o                         
   3   1   4       6982.79       6779.95       161.97 o                         
   5   1   4        430.11        482.08        58.75 o                         
   7   1   4      18067.30      18740.74       548.94 o                         
   9   1   4      33531.09      35209.76      1074.89 o                         
  11   1   4       1056.66       1024.07        86.36 o                         
  13   1   4      18227.75      18700.49       485.72 o                         
  15   1   4      27190.37      26262.30       640.38 o                         
  17   1   4        226.44        339.87       112.33 o                         
  19   1   4      17475.54      17222.79       475.88 o                         
  21   1   4        692.57        632.70        90.54 o                         
  23   1   4       5314.45       5036.05       111.06 o                         
  25   1   4         69.25         56.47        46.65 o                         
  27   1   4      14497.90      15123.55       400.17 o                         
  29   1   4       1213.67       1326.95        72.25 o                         
  31   1   4       7856.98       8105.63       290.43 o                         
  33   1   4          5.22        -64.23        64.23 o                         
  35   1   4      14291.84      14807.04       401.82 o                         
  37   1   4       1368.91       1415.33        83.68 o                         
  39   1   4       5340.16       5447.95       150.57 o                         
  41   1   4        330.47        377.95        63.92 o                         
  43   1   4        335.00        342.65        57.00 o                         
 -44   2   4          4.39          9.82        62.36 o                         
 -42   2   4       2273.12       2472.68        96.99 o                         
 -40   2   4       1529.74       1547.71        74.66 o                         
 -38   2   4      12299.08      12556.17       295.03 o                         
 -36   2   4       6226.45       6504.67       156.51 o                         
 -34   2   4       7740.09       8211.60       209.52 o                         
 -32   2   4       4939.51       4871.27       132.83 o                         
 -30   2   4       8843.96       8737.99       211.91 o                         
 -28   2   4       2188.01       2250.25        81.76 o                         
 -26   2   4      18232.47      18886.69       435.02 o                         
 -24   2   4       4078.33       4064.56       125.06 o                         
 -22   2   4       8677.62       8697.86       325.49 o                         
 -20   2   4      13087.16      12972.92       363.43 o                         
 -18   2   4       5264.72       4562.88       196.89 o                         
 -16   2   4       7671.67       6630.06       205.84 o                         
 -14   2   4        629.64        470.18        60.89 o                         
 -12   2   4        487.15        426.28        51.69 o                         
 -10   2   4      36239.90      35744.57      1067.72 o                         
  -8   2   4        459.96        433.97        38.13 o                         
  -6   2   4       9916.77      10486.66       764.60 o                         
  -4   2   4       8855.62       8891.90       227.96 o                         
  -2   2   4      40016.77      39734.35       978.20 o                         
   0   2   4     105662.66     101797.20      4285.19 o                         
   2   2   4      11698.98      13154.68       414.65 o                         
   4   2   4        626.33        594.04       103.80 o                         
   6   2   4      11697.73      10992.91       285.53 o                         
   8   2   4      42563.16      38749.54      1646.24 o                         
  10   2   4      11479.27      11139.24       361.91 o                         
  12   2   4      31290.71      30474.15       664.76 o                         
  14   2   4        244.84        228.68       105.25 o                         
  16   2   4      12512.39      11540.73       334.74 o                         
  18   2   4       1461.64       1345.55        99.67 o                         
  20   2   4      17268.34      16957.01       475.22 o                         
  22   2   4       2710.64       2549.39        62.43 o                         
  24   2   4      14851.27      14037.77       222.05 o                         
  26   2   4       7232.39       7233.77       130.67 o                         
  28   2   4      23968.77      24375.58       419.75 o                         
  30   2   4       7777.28       7798.96       174.84 o                         
  32   2   4       4331.74       4192.63       116.60 o                         
  34   2   4        883.01        829.61        74.78 o                         
  36   2   4        542.69        542.34        67.88 o                         
  38   2   4       1019.13       1339.16        90.03 o                         
  40   2   4       1499.42       1671.38        97.78 o                         
  42   2   4       4969.78       5233.27       137.98 o                         
 -45   3   4       1212.04       1158.39        72.75 o                         
 -43   3   4        417.93        492.57        65.36 o                         
 -41   3   4        560.70        628.97        65.81 o                         
 -39   3   4       2632.95       2956.66       117.75 o                         
 -37   3   4       4668.00       4250.47       131.06 o                         
 -35   3   4       1306.15       1460.14        95.96 o                         
 -33   3   4      10728.41      11082.72       256.79 o                         
 -31   3   4      26774.70      26579.41       547.69 o                         
 -29   3   4        232.07        290.40        60.02 o                         
 -27   3   4      18044.79      18400.68       622.69 o                         
 -25   3   4       4767.74       5031.57       180.01 o                         
 -23   3   4      24915.80      25253.72       657.67 o                         
 -21   3   4       3851.84       4125.50       201.01 o                         
 -19   3   4       1717.49       1502.27       180.26 o                         
 -17   3   4       1928.59       1895.70       158.05 o                         
 -15   3   4       4805.91       3988.75       238.35 o                         
 -13   3   4       8710.61       9359.77       332.19 o                         
 -11   3   4       2417.06       2318.84       205.89 o                         
  -9   3   4        101.04         86.34        69.52 o                         
  -7   3   4      11862.76      10822.29       369.06 o                         
  -5   3   4      17687.39      17933.62       548.54 o                         
  -3   3   4        796.66        813.68        59.21 o                         
  -1   3   4       9685.57      10112.40       453.64 o                         
   1   3   4       1360.20       1336.99       102.52 o                         
   3   3   4     104135.46     105645.84      4462.03 o                         
   5   3   4      30721.60      30146.69      1308.79 o                         
   7   3   4       5015.11       4736.26       258.85 o                         
   9   3   4      42287.05      42033.15      1290.31 o                         
  11   3   4      36975.03      35646.33       908.17 o                         
  13   3   4      35117.34      34835.36       771.66 o                         
  15   3   4      17260.97      15726.33       674.69 o                         
  17   3   4       8219.72       7520.27       307.73 o                         
  19   3   4      22869.44      22082.15       693.06 o                         
  21   3   4        187.95        257.24        46.34 o                         
  23   3   4      10939.44      10406.94       181.87 o                         
  25   3   4        689.48        728.69        48.28 o                         
  27   3   4        539.20        469.80        52.11 o                         
  29   3   4        587.99        551.18        51.11 o                         
  31   3   4       1932.51       1924.23        78.18 o                         
  33   3   4       2968.23       2789.31       149.44 o                         
  35   3   4        406.62        352.51        87.57 o                         
  37   3   4        600.39        646.73        88.41 o                         
  39   3   4       5726.55       5496.94       143.93 o                         
  41   3   4       2348.79       2137.37        86.12 o                         
 -44   4   4       3592.42       3236.10       172.57 o                         
 -42   4   4        251.43        218.70        92.26 o                         
 -40   4   4       1195.97       1376.88        95.84 o                         
 -38   4   4        655.70        774.14        67.83 o                         
 -36   4   4       4542.51       4391.85       133.54 o                         
 -34   4   4       2312.74       2564.55       101.34 o                         
 -32   4   4       5680.34       5352.88       173.55 o                         
 -30   4   4       6064.95       6183.17       148.54 o                         
 -28   4   4       3234.71       3505.93       188.02 o                         
 -26   4   4       6138.14       5731.66       163.36 o                         
 -24   4   4      11854.87      12484.98       363.77 o                         
 -22   4   4      13844.16      14419.56       305.38 o                         
 -20   4   4       6678.18       6722.46       212.45 o                         
 -18   4   4       8408.68       8694.32       433.99 o                         
 -16   4   4      66563.62      69720.97      2128.67 o                         
 -14   4   4       4687.10       4023.90       236.22 o                         
 -12   4   4        363.78        388.58        89.75 o                         
 -10   4   4       4066.27       5055.12       172.34 o                         
  -8   4   4      14031.36      14466.24       393.91 o                         
  -6   4   4        580.13        579.61        70.78 o                         
  -4   4   4       8785.27       9422.22       457.05 o                         
  -2   4   4        795.21        725.84        68.34 o                         
   0   4   4      54850.55      52132.61      1573.34 o                         
   2   4   4       4854.09       5056.71       154.72 o                         
   4   4   4      53252.40      54550.27      1652.71 o                         
   6   4   4        440.06        508.50        67.89 o                         
   8   4   4     193862.42     206447.91      5024.72 o                         
  10   4   4       6440.00       7125.12       269.47 o                         
  12   4   4      22461.99      22819.26       597.96 o                         
  14   4   4       6515.55       6947.32       275.72 o                         
  16   4   4       2116.61       1801.30       167.03 o                         
  18   4   4       7556.68       7050.64       300.45 o                         
  20   4   4      14956.37      13937.31       232.63 o                         
  22   4   4        139.09        153.22        38.72 o                         
  24   4   4       2833.14       2700.49        86.90 o                         
  26   4   4      15310.75      14442.25       286.58 o                         
  28   4   4       5305.42       5439.43       158.44 o                         
  30   4   4      12954.54      12517.01       257.19 o                         
  32   4   4        318.36        329.10        77.97 o                         
  34   4   4       2128.86       2301.49        94.65 o                         
  36   4   4        717.65        807.23        77.90 o                         
  38   4   4      12549.64      11975.68       319.94 o                         
  40   4   4        686.52        688.97        49.17 o                         
  42   4   4        563.44        604.84        49.83 o                         
 -41   5   4        135.25        158.82       183.25 o                         
 -39   5   4        753.59        879.20        90.83 o                         
 -37   5   4       1245.77       1152.12        84.71 o                         
 -35   5   4       1608.57       1638.83       121.86 o                         
 -33   5   4       2955.21       3234.67       254.58 o                         
 -31   5   4       9565.87       9692.94       482.68 o                         
 -29   5   4        181.83        195.42        92.72 o                         
 -27   5   4      22229.54      21647.01       415.37 o                         
 -25   5   4        109.35         90.42        57.65 o                         
 -23   5   4      17648.92      17912.14       373.68 o                         
 -21   5   4       1485.65       1674.02        92.05 o                         
 -19   5   4       8129.16       8473.21       220.98 o                         
 -17   5   4       1275.58       1338.75        71.37 o                         
 -15   5   4      26737.81      26421.95       704.43 o                         
 -13   5   4       5810.61       6456.08       219.02 o                         
 -11   5   4       8892.98      10128.20       303.47 o                         
  -9   5   4         63.33         65.64        70.51 o                         
  -7   5   4       9927.15       9471.72       279.49 o                         
  -5   5   4       7881.70       7441.20       336.22 o                         
  -3   5   4       1568.60       1868.79        86.64 o                         
  -1   5   4       4588.35       4293.97       143.45 o                         
   1   5   4       7153.66       6318.73       193.08 o                         
   3   5   4      55070.19      57505.35      1428.84 o                         
   5   5   4       2010.27       1859.42        93.28 o                         
   7   5   4      32316.26      33657.88      1010.23 o                         
   9   5   4      37946.49      39315.26       864.49 o                         
  11   5   4       1152.65       1136.94        93.12 o                         
  13   5   4      84503.78      85221.05      2119.86 o                         
  15   5   4      14015.18      13419.46       243.92 o                         
  17   5   4      11454.18      11518.18       196.60 o                         
  19   5   4      17838.00      17334.00       280.63 o                         
  21   5   4        724.37        703.34        53.50 o                         
  23   5   4        329.98        362.57        51.70 o                         
  25   5   4       1540.35       1491.34        55.16 o                         
  27   5   4       1968.28       1891.00        73.01 o                         
  29   5   4       2744.45       2876.66        86.96 o                         
  31   5   4        361.67        313.60        60.57 o                         
  33   5   4          8.85         74.06        56.25 o                         
  35   5   4       5285.09       5505.88       148.58 o                         
  37   5   4        449.24        587.59        62.00 o                         
  39   5   4        392.05        493.75        50.64 o                         
 -40   6   4       1553.52       1531.70        91.77 o                         
 -38   6   4       3480.52       3584.40       107.33 o                         
 -36   6   4         25.21        -23.73        67.79 o                         
 -34   6   4        742.13       1072.83       213.58 o                         
 -32   6   4        881.23        942.96        87.52 o                         
 -30   6   4       1795.20       1836.54        90.45 o                         
 -28   6   4        255.94        328.35        67.68 o                         
 -26   6   4       1517.36       1551.50        85.64 o                         
 -24   6   4       2608.23       2751.43       100.75 o                         
 -22   6   4      16072.59      16554.32       399.42 o                         
 -20   6   4       3174.87       2862.56        91.44 o                         
 -18   6   4       4876.29       5319.51       180.84 o                         
 -16   6   4       1142.80       1074.40        59.68 o                         
 -14   6   4       1275.76       1305.68        60.32 o                         
 -12   6   4       4055.03       3935.13       114.48 o                         
 -10   6   4        316.99        445.51        84.29 o                         
  -8   6   4       7368.38       7411.42       293.54 o                         
  -6   6   4         55.27         37.46        75.77 o                         
  -4   6   4       4526.69       4337.62       133.83 o                         
  -2   6   4        297.10        187.55        51.25 o                         
   0   6   4      20821.64      19712.76       452.81 o                         
   2   6   4       1742.83       1579.08        88.10 o                         
   4   6   4        817.86        621.47       113.66 o                         
   6   6   4        589.37        631.89        98.51 o                         
   8   6   4       1244.82        874.80       110.32 o                         
  10   6   4       6002.15       6145.90       150.72 o                         
  12   6   4       4826.28       4483.18       110.61 o                         
  14   6   4       1352.33       1393.38        64.09 o                         
  16   6   4      18108.74      18264.96       384.01 o                         
  18   6   4        477.75        454.10        59.03 o                         
  20   6   4       4389.07       3996.01       102.56 o                         
  22   6   4        170.90        188.10        51.34 o                         
  24   6   4      12794.27      12605.61       253.07 o                         
  26   6   4       1344.10       1361.41        69.35 o                         
  28   6   4      13077.00      12659.81       298.70 o                         
  30   6   4       5665.18       5428.85       152.99 o                         
  32   6   4        500.73        558.80        99.96 o                         
  34   6   4       1459.98       1229.04       102.84 o                         
  36   6   4         89.54        108.82        71.74 o                         
  38   6   4        809.47        837.22       105.93 o                         
 -39   7   4       1376.27       1291.15        74.84 o                         
 -37   7   4        176.06        148.27        48.79 o                         
 -35   7   4       1563.42       1535.89        75.34 o                         
 -33   7   4       4210.56       4107.46       110.91 o                         
 -31   7   4       3310.64       3607.64       106.92 o                         
 -29   7   4        538.10        345.98        77.51 o                         
 -27   7   4       2984.29       3444.73       135.76 o                         
 -25   7   4       1206.15       1009.60        70.78 o                         
 -23   7   4       3072.90       3290.41        95.33 o                         
 -21   7   4         23.20         39.36        51.21 o                         
 -19   7   4       1272.04       1314.96        69.42 o                         
 -17   7   4       1493.71       1618.36        71.84 o                         
 -15   7   4       7509.58       7370.30       165.36 o                         
 -13   7   4        157.52        184.03        66.65 o                         
 -11   7   4      11237.27      11296.52       336.38 o                         
  -9   7   4        249.39        264.51        60.42 o                         
  -7   7   4      15671.44      16376.75       345.68 o                         
  -5   7   4      11758.05      12216.62       398.68 o                         
  -3   7   4      11077.19      11156.78       273.41 o                         
  -1   7   4       1621.90       1637.55        68.75 o                         
   1   7   4        579.50        632.85        47.67 o                         
   3   7   4       9029.15       8772.60       203.24 o                         
   5   7   4        369.32        470.61        46.20 o                         
   7   7   4        309.66        415.68        47.63 o                         
   9   7   4       2221.98       2107.27        71.49 o                         
  11   7   4       3521.60       3535.49       138.85 o                         
  13   7   4       2854.56       2733.07       105.26 o                         
  15   7   4       4082.71       3833.79       108.39 o                         
  17   7   4        176.06        162.85        57.42 o                         
  19   7   4       2083.66       1975.91        92.78 o                         
  21   7   4       1725.43       1800.07        99.98 o                         
  23   7   4       8320.04       8449.45       190.94 o                         
  25   7   4        496.69        442.73        73.17 o                         
  27   7   4       1754.66       1578.92        87.46 o                         
  29   7   4        350.88        495.81       105.30 o                         
  31   7   4       8807.86       8975.32       447.66 o                         
  33   7   4          4.89        -66.64       111.91 o                         
  35   7   4        903.58       1098.58        88.85 o                         
  37   7   4        447.14        337.20        54.17 o                         
 -36   8   4        470.02        495.17        44.81 o                         
 -34   8   4       2742.94       2888.28       120.38 o                         
 -32   8   4        543.38        570.52        53.18 o                         
 -30   8   4       1612.20       1636.06        72.09 o                         
 -28   8   4        154.07        168.07        65.69 o                         
 -26   8   4        245.66        258.14        74.99 o                         
 -24   8   4        106.31         96.53        66.96 o                         
 -22   8   4       2750.12       2717.49        97.11 o                         
 -20   8   4        945.38        938.17        63.02 o                         
 -18   8   4       9486.30       9647.32       192.56 o                         
 -16   8   4        536.54        530.00        66.48 o                         
 -14   8   4       3740.32       3783.07       169.70 o                         
 -12   8   4       9709.20      10724.88       393.37 o                         
 -10   8   4        918.36        859.22        95.22 o                         
  -8   8   4      19456.24      19582.84       448.98 o                         
  -6   8   4       3442.25       3445.54       185.62 o                         
  -4   8   4       2340.55       2238.74        92.25 o                         
  -2   8   4       1305.93       1274.58        74.09 o                         
   0   8   4        740.20        635.04        62.92 o                         
   2   8   4       1089.11       1104.43        73.86 o                         
   4   8   4       1352.19       1303.68        60.66 o                         
   6   8   4        465.02        518.05        53.73 o                         
   8   8   4      15125.15      14837.57       290.62 o                         
  10   8   4       1253.31       1560.05       101.91 o                         
  12   8   4        333.10        342.44        62.90 o                         
  14   8   4        322.79        204.88        63.20 o                         
  16   8   4       3712.04       3273.99       104.06 o                         
  18   8   4       2115.46       2195.65        87.73 o                         
  20   8   4       1098.82       1269.67        76.32 o                         
  22   8   4       2449.39       2276.17       117.31 o                         
  24   8   4      10069.63       9537.36       240.79 o                         
  26   8   4       1367.47       1392.87       181.71 o                         
  28   8   4       4994.29       4490.84       155.00 o                         
  30   8   4       1130.68       1086.96       101.79 o                         
  32   8   4        153.75         97.89        75.21 o                         
  34   8   4       1064.75       1003.55       228.10 o                         
 -33   9   4        368.53        420.41        45.30 o                         
 -31   9   4       1375.36       1475.89        67.98 o                         
 -29   9   4        879.45        861.94        80.13 o                         
 -27   9   4       1453.04       1731.92       115.68 o                         
 -25   9   4         10.67         17.34        62.03 o                         
 -23   9   4        164.13        207.75        68.80 o                         
 -21   9   4        268.19        229.00        67.96 o                         
 -19   9   4        194.20        190.82        85.51 o                         
 -17   9   4       5361.41       5067.26       168.44 o                         
 -15   9   4       4749.73       5195.47       189.41 o                         
 -13   9   4       7817.11       7735.13       249.96 o                         
 -11   9   4       8918.36       9538.34       424.46 o                         
  -9   9   4       4021.37       4021.24       156.23 o                         
  -7   9   4      10334.53       9354.93       352.51 o                         
  -5   9   4      12526.38      12692.65       453.82 o                         
  -3   9   4        329.68        416.74        67.77 o                         
  -1   9   4        171.35        265.43        92.36 o                         
   1   9   4        324.67        332.52        65.20 o                         
   3   9   4        105.87         24.47        61.63 o                         
   5   9   4        106.25        110.17        63.37 o                         
   7   9   4       1492.06       1436.28        83.18 o                         
   9   9   4         66.30        123.54        56.54 o                         
  11   9   4       4557.21       4142.20       163.51 o                         
  13   9   4       3275.10       3210.19       179.53 o                         
  15   9   4        597.92        646.72        84.04 o                         
  17   9   4       1261.68       1353.59       177.49 o                         
  19   9   4       3448.46       3202.00       135.47 o                         
  21   9   4       2854.02       2583.61       122.10 o                         
  23   9   4       7002.12       6434.86       247.02 o                         
  25   9   4       1156.79        969.74        99.96 o                         
  27   9   4       5755.15       5366.13       250.55 o                         
  29   9   4        112.88         83.53        67.30 o                         
  31   9   4        188.06        199.72        89.70 o                         
 -30  10   4        747.55        754.58        65.90 o                         
 -28  10   4       1577.75       1517.93        79.26 o                         
 -26  10   4       1303.66       1402.17       123.37 o                         
 -24  10   4       1981.53       2046.82       100.42 o                         
 -22  10   4       1390.11       1332.61        94.06 o                         
 -20  10   4         47.84          1.34        91.10 o                         
 -18  10   4       1562.38       1619.92       140.96 o                         
 -16  10   4         95.40        170.94        83.63 o                         
 -14  10   4       1034.38       1019.24        96.05 o                         
 -12  10   4       1545.44       1622.64       104.45 o                         
 -10  10   4       2039.54       1872.64       175.99 o                         
  -8  10   4       2813.60       2615.03       198.20 o                         
  -6  10   4        564.01        380.35        85.01 o                         
  -4  10   4       6560.72       6997.30       229.05 o                         
  -2  10   4         82.20         51.42        76.96 o                         
   0  10   4        810.38        733.93       105.33 o                         
   2  10   4       1635.37       2010.78       130.73 o                         
   4  10   4       7821.46       8342.67       291.28 o                         
   6  10   4        247.83        224.38        74.95 o                         
   8  10   4       6351.78       6709.65       208.14 o                         
  10  10   4       9001.61       9300.59       333.64 o                         
  12  10   4        762.43        613.84       112.65 o                         
  14  10   4       1569.48       1436.94       178.55 o                         
  16  10   4       6688.14       6389.26       252.78 o                         
  18  10   4         16.05         56.26        67.74 o                         
  20  10   4       1686.67       1631.08        93.38 o                         
  22  10   4        116.03        138.56        68.42 o                         
  24  10   4       1468.13       1275.20        67.90 o                         
  26  10   4       3630.71       3280.53       197.34 o                         
  28  10   4         72.49        103.01        54.47 o                         
 -25  11   4        108.64        159.42        41.43 o                         
 -23  11   4        923.53       1007.78        73.02 o                         
 -21  11   4        876.27        846.62        89.35 o                         
 -19  11   4        410.32        649.80       134.03 o                         
 -17  11   4       2372.84       2106.27       104.87 o                         
 -15  11   4       3532.38       3750.42       224.93 o                         
 -13  11   4       1710.97       1678.81       207.18 o                         
 -11  11   4         77.82        112.05        89.27 o                         
  -9  11   4        749.51        942.30       157.19 o                         
  -7  11   4       1512.29       1488.10        95.65 o                         
  -5  11   4       2725.53       2657.68       120.27 o                         
  -3  11   4        872.41        900.95        85.08 o                         
  -1  11   4        138.49        160.83        90.98 o                         
   1  11   4       2798.14       3145.48       307.12 o                         
   3  11   4       1556.23       1698.21       170.01 o                         
   5  11   4         41.88         17.82        87.15 o                         
   7  11   4         55.42         26.04        68.68 o                         
   9  11   4        165.20        290.00        91.53 o                         
  11  11   4       1932.38       2096.62       129.66 o                         
  13  11   4         71.57         47.80       132.42 o                         
  15  11   4         90.11         29.05       120.46 o                         
  17  11   4        560.52        475.45        90.73 o                         
  19  11   4       1868.26       1891.84       116.58 o                         
  21  11   4         31.71          8.26        59.82 o                         
  23  11   4        190.33        170.11        94.41 o                         
 -20  12   4         15.62        152.96        60.57 o                         
 -18  12   4       7829.55       8092.52       275.16 o                         
 -16  12   4        246.68        302.85        75.51 o                         
 -14  12   4         58.76         -3.77        77.32 o                         
 -12  12   4       5773.71       6273.16       324.64 o                         
 -10  12   4       2066.58       1905.20       118.33 o                         
  -8  12   4        881.68        900.30        96.11 o                         
  -6  12   4        517.82        608.60        91.83 o                         
  -4  12   4        664.74        592.91        83.97 o                         
  -2  12   4       2664.66       2830.97       142.26 o                         
   0  12   4       2396.43       2677.32       133.29 o                         
   2  12   4        190.42        188.51        68.80 o                         
   4  12   4        255.36        363.88        68.50 o                         
   6  12   4        229.09        144.69        89.36 o                         
   8  12   4       1216.90       1462.06       111.71 o                         
  10  12   4        201.89        200.79        84.55 o                         
  12  12   4        744.66        733.83        80.03 o                         
  14  12   4        636.87        703.99        66.23 o                         
  16  12   4        594.18        519.81       185.38 o                         
  18  12   4         17.48        -34.21        56.79 o                         
 -11  13   4        310.67        258.93        56.44 o                         
  -9  13   4        867.84        918.54       102.94 o                         
  -7  13   4        502.90        551.03        99.95 o                         
  -5  13   4        813.98        737.26       102.52 o                         
  -3  13   4       4895.99       5072.86       261.42 o                         
  -1  13   4         42.87        -40.58        57.99 o                         
   1  13   4       1220.07       1108.25        77.58 o                         
   3  13   4         34.27         -9.37        58.61 o                         
   5  13   4         14.59        -44.10        59.22 o                         
   7  13   4         12.87        -61.04        61.04 o                         
   9  13   4        104.06        158.53        92.26 o                         
 -45   1   5       1274.40       1154.94        59.03 o                         
 -43   1   5          7.59         50.82        51.48 o                         
 -41   1   5        651.54        585.04       110.31 o                         
 -39   1   5        176.45        232.53        67.70 o                         
 -37   1   5        282.00        332.43        96.83 o                         
 -35   1   5         29.14         74.53        61.08 o                         
 -33   1   5       4840.04       5135.09       146.67 o                         
 -31   1   5        492.47        584.96        59.51 o                         
 -29   1   5        245.90        272.62        52.28 o                         
 -27   1   5         20.07         75.02        38.18 o                         
 -25   1   5         68.26         73.47        31.08 o                         
 -23   1   5         94.38        210.38        66.87 o                         
 -21   1   5         93.90         59.67        71.40 o                         
 -19   1   5         50.53        195.28        79.88 o                         
 -17   1   5       4556.26       4432.12       178.12 o                         
 -15   1   5        784.14        894.32        76.96 o                         
 -13   1   5       2219.38       2568.46        93.93 o                         
 -11   1   5       3675.57       3627.40       115.31 o                         
  -9   1   5     196346.55     195922.80      4722.86 o                         
  -7   1   5       2110.38       2200.92       160.61 o                         
  -5   1   5      49554.84      45982.08      1956.36 o                         
  -3   1   5       1058.08        948.19       109.78 o                         
  -1   1   5         30.53         27.35        28.47 o                         
   1   1   5      27590.50      27570.43       594.04 o                         
   3   1   5       3585.51       3811.58       148.26 o                         
   5   1   5       9096.84       8547.32       399.81 o                         
   7   1   5       3468.49       3875.12       213.58 o                         
   9   1   5        983.34       1060.84        84.35 o                         
  11   1   5       1191.62       1229.22        93.60 o                         
  13   1   5       2121.91       1786.24        93.35 o                         
  15   1   5       3676.62       3793.81       151.46 o                         
  17   1   5       2469.07       2573.70       105.11 o                         
  19   1   5        979.43       1137.50       103.60 o                         
  21   1   5        262.49        306.77        61.43 o                         
  23   1   5        985.39        914.80        73.55 o                         
  25   1   5        931.26       1010.29        58.26 o                         
  27   1   5       4323.53       4451.25       119.86 o                         
  29   1   5        282.33        209.61        62.87 o                         
  31   1   5        111.87        158.07        56.97 o                         
  33   1   5       4772.50       5140.77       176.56 o                         
  35   1   5       2289.95       2286.11        98.66 o                         
  37   1   5       2426.61       2070.03        91.80 o                         
  39   1   5         38.95        129.38        66.17 o                         
  41   1   5        744.19        817.85        79.02 o                         
  43   1   5        496.59        442.20        48.62 o                         
 -44   2   5        615.57        633.70        64.71 o                         
 -42   2   5        469.20        460.28        59.57 o                         
 -40   2   5        800.42        709.39        71.05 o                         
 -38   2   5       4658.02       4308.56       149.48 o                         
 -36   2   5       3460.15       3497.41       102.85 o                         
 -34   2   5       1041.10        926.38        73.50 o                         
 -32   2   5       3357.19       3298.34       121.42 o                         
 -30   2   5         18.98         66.26        55.93 o                         
 -28   2   5        369.40        378.02        57.50 o                         
 -26   2   5       1181.37       1235.48        94.76 o                         
 -24   2   5       1457.44       1653.24        81.38 o                         
 -22   2   5         90.67        126.85        56.72 o                         
 -20   2   5       1518.70       2088.16       167.99 o                         
 -18   2   5      11400.44      12375.75       351.00 o                         
 -16   2   5        211.73        190.42        60.58 o                         
 -14   2   5       4088.99       4231.37       261.42 o                         
 -12   2   5       6809.73       6827.05       234.12 o                         
 -10   2   5         92.62        128.15        46.13 o                         
  -8   2   5       3927.10       3717.08       183.68 o                         
  -6   2   5       1209.61       1137.08        85.43 o                         
  -4   2   5      33109.22      30583.24      1307.94 o                         
  -2   2   5       3960.90       3152.54       285.76 o                         
   0   2   5      29397.51      27335.39       868.40 o                         
   2   2   5       1868.91       1931.58       128.15 o                         
   4   2   5         12.09         35.98        49.75 o                         
   6   2   5      35085.44      35100.61      1066.16 o                         
   8   2   5      54877.71      55308.11      1653.00 o                         
  10   2   5      35075.84      36970.84       717.72 o                         
  12   2   5      17269.36      16987.60       557.05 o                         
  14   2   5        883.96        939.32       112.66 o                         
  16   2   5         40.74        -27.87        74.07 o                         
  18   2   5        682.83        999.61       162.68 o                         
  20   2   5         13.01         39.49        50.73 o                         
  22   2   5         88.97         64.25        35.95 o                         
  24   2   5         48.08        112.03        38.27 o                         
  26   2   5        898.79        898.21        56.83 o                         
  28   2   5        312.01        336.41        52.96 o                         
  30   2   5        200.05        117.11        52.44 o                         
  32   2   5        851.26        655.83        72.72 o                         
  34   2   5        960.82       1040.68        76.33 o                         
  36   2   5        117.88          0.06        90.23 o                         
  38   2   5        914.23        976.38        79.96 o                         
  40   2   5       2047.09       2071.90        80.32 o                         
  42   2   5       1332.89       1381.34       118.22 o                         
 -43   3   5         29.28         29.08        60.94 o                         
 -41   3   5       1416.25       1387.04        76.70 o                         
 -39   3   5        659.90        753.58        74.74 o                         
 -37   3   5        549.46        607.50        67.92 o                         
 -35   3   5        388.55        439.12        68.19 o                         
 -33   3   5       1183.37       1102.76        83.22 o                         
 -31   3   5        236.34        289.17        55.81 o                         
 -29   3   5        175.54        196.31        53.05 o                         
 -27   3   5       1543.36       1412.30        88.51 o                         
 -25   3   5         79.00         74.74        78.17 o                         
 -23   3   5       2887.00       3347.23       121.76 o                         
 -21   3   5       6266.66       6707.06       280.28 o                         
 -19   3   5       1141.93       1136.78        91.25 o                         
 -17   3   5        839.20        824.65        95.85 o                         
 -15   3   5       2766.79       3768.07       172.96 o                         
 -13   3   5       4979.09       5053.86       171.96 o                         
 -11   3   5       1411.58       1615.97        92.33 o                         
  -9   3   5         71.07        -52.11        87.99 o                         
  -7   3   5       1902.25       2041.79       157.19 o                         
  -5   3   5      26891.67      26940.49      1143.91 o                         
  -3   3   5      10387.11      10379.80       460.47 o                         
  -1   3   5        485.91        544.19        74.32 o                         
   1   3   5       4945.30       5086.53       254.58 o                         
   3   3   5       2030.96       1723.13       129.85 o                         
   5   3   5      20443.88      20988.55       930.34 o                         
   7   3   5      32006.34      33098.31      1444.63 o                         
   9   3   5       3362.20       3829.02       180.82 o                         
  11   3   5      22193.63      24098.75       546.45 o                         
  13   3   5       5539.43       5809.77       218.01 o                         
  15   3   5        719.21        721.50        90.43 o                         
  17   3   5       3339.28       3073.28       234.08 o                         
  19   3   5       1014.75       1132.43        56.35 o                         
  21   3   5        439.96        326.23        39.12 o                         
  23   3   5       6747.53       6635.16       127.43 o                         
  25   3   5       1854.12       1919.70        86.09 o                         
  27   3   5       4151.22       3935.17       101.86 o                         
  29   3   5         23.12         13.29        52.65 o                         
  31   3   5        584.63        687.12        71.78 o                         
  33   3   5         60.91         12.46        62.79 o                         
  35   3   5        414.11        477.04        76.69 o                         
  37   3   5       2238.27       2115.72        88.47 o                         
  39   3   5        398.88        495.43        55.33 o                         
  41   3   5         22.57         31.49        46.93 o                         
 -42   4   5        158.18        181.97        89.70 o                         
 -40   4   5       1811.49       1823.94       159.75 o                         
 -38   4   5       2936.66       2867.10       146.19 o                         
 -36   4   5        629.75        647.32       127.29 o                         
 -34   4   5       1202.12       1451.55       224.68 o                         
 -32   4   5       1868.47       2178.60       109.79 o                         
 -30   4   5        270.58        326.30        68.68 o                         
 -28   4   5       6200.41       6075.24       186.73 o                         
 -26   4   5        920.46       1124.70        87.01 o                         
 -24   4   5       2726.23       2660.03       114.55 o                         
 -22   4   5         12.25         62.77        56.87 o                         
 -20   4   5       4407.80       4373.34       138.89 o                         
 -18   4   5       4030.38       4162.47       169.23 o                         
 -16   4   5        742.79        665.80        81.24 o                         
 -14   4   5      29099.66      31526.54      1001.37 o                         
 -12   4   5        264.61        320.30        89.08 o                         
 -10   4   5      39074.04      41625.80      1054.50 o                         
  -8   4   5      25703.77      28641.80       735.87 o                         
  -6   4   5         68.72         40.11        60.95 o                         
  -4   4   5       5397.85       5059.45       187.79 o                         
  -2   4   5        492.36        364.27        51.85 o                         
   0   4   5       4692.91       5132.12       138.00 o                         
   2   4   5       1893.63       2363.72        82.12 o                         
   4   4   5       2721.15       2950.81       160.88 o                         
   6   4   5       2406.91       2281.43        90.37 o                         
   8   4   5      13430.89      13772.57       328.82 o                         
  10   4   5       6395.77       6437.81       179.22 o                         
  12   4   5      41670.00      41838.65      1061.35 o                         
  14   4   5       1250.35       1490.56        86.93 o                         
  16   4   5       7582.24       7666.64       185.75 o                         
  18   4   5       3320.57       3644.99        84.68 o                         
  20   4   5        687.14        742.55        53.67 o                         
  22   4   5       2296.17       2354.99        74.11 o                         
  24   4   5         51.99         50.84        46.62 o                         
  26   4   5       4191.04       4202.20       105.59 o                         
  28   4   5       6642.15       6267.31       138.06 o                         
  30   4   5       2719.56       2749.37       117.27 o                         
  32   4   5       3486.52       3383.08       106.19 o                         
  34   4   5        939.55        882.76        64.74 o                         
  36   4   5         12.03        -30.11        64.48 o                         
  38   4   5         54.04         60.54        46.70 o                         
  40   4   5        548.66        580.84        51.11 o                         
 -41   5   5      10013.03      10282.16       337.38 o                         
 -39   5   5        967.71        917.69        62.44 o                         
 -37   5   5       3025.50       3179.63       124.27 o                         
 -35   5   5       4759.11       4772.03       239.39 o                         
 -33   5   5       1028.88       1051.43        92.04 o                         
 -31   5   5        120.02        132.69        92.28 o                         
 -29   5   5        670.06        673.84       100.08 o                         
 -27   5   5       7760.36       7455.12       194.99 o                         
 -25   5   5        257.69        209.27        60.83 o                         
 -23   5   5       2554.77       2657.54        88.71 o                         
 -21   5   5      10134.94      10617.96       246.12 o                         
 -19   5   5       4286.94       4280.51       135.69 o                         
 -17   5   5      13661.22      14681.81       347.41 o                         
 -15   5   5       7529.07       8325.00       271.09 o                         
 -13   5   5        782.81        996.54        95.36 o                         
 -11   5   5       4707.50       4733.71       210.83 o                         
  -9   5   5        990.91       1391.88        92.60 o                         
  -7   5   5        128.11        144.17        54.33 o                         
  -5   5   5        121.04        173.05        54.30 o                         
  -3   5   5       5972.66       5852.83       157.30 o                         
  -1   5   5      16815.85      17416.83       531.97 o                         
   1   5   5       1586.45       1494.63        83.89 o                         
   3   5   5      19089.31      20719.41       542.53 o                         
   5   5   5       4199.88       4127.69       149.91 o                         
   7   5   5       2213.89       2213.07       106.75 o                         
   9   5   5       9357.12       9269.25       323.07 o                         
  11   5   5        387.35        249.14        76.11 o                         
  13   5   5       4996.35       5013.21       121.61 o                         
  15   5   5      47303.26      45784.40       813.50 o                         
  17   5   5        861.26        800.96        54.31 o                         
  19   5   5        919.87        972.43        53.82 o                         
  21   5   5        708.22        618.37        59.74 o                         
  23   5   5       2449.51       2338.40        85.11 o                         
  25   5   5       3169.27       3040.33       127.38 o                         
  27   5   5       4197.42       4074.32       114.31 o                         
  29   5   5        462.67        414.16        67.57 o                         
  31   5   5       1999.34       1847.51        88.01 o                         
  33   5   5       1964.06       1759.92       100.87 o                         
  35   5   5         89.36         81.89        59.19 o                         
  37   5   5       1459.90       1394.96        86.36 o                         
  39   5   5        201.40        274.43        55.76 o                         
 -40   6   5       4196.65       3710.73       117.69 o                         
 -38   6   5        167.80        168.09        59.57 o                         
 -36   6   5       2589.18       2718.78       136.17 o                         
 -34   6   5        862.06        942.30       143.52 o                         
 -32   6   5        937.91       1032.50       111.39 o                         
 -30   6   5       4501.58       4352.73       154.66 o                         
 -28   6   5        873.30        990.20        80.24 o                         
 -26   6   5        580.03        624.88        64.29 o                         
 -24   6   5        668.57        746.31        69.77 o                         
 -22   6   5       1385.71       1625.37        80.21 o                         
 -20   6   5       5321.92       5126.82       129.59 o                         
 -18   6   5        533.83        403.41        51.55 o                         
 -16   6   5        747.24        679.13        54.64 o                         
 -14   6   5       1403.07       1623.45        66.33 o                         
 -12   6   5      11321.22      11007.56       247.22 o                         
 -10   6   5       8507.59       8993.10       236.51 o                         
  -8   6   5       1297.35       1243.62        96.43 o                         
  -6   6   5        309.35        437.38        90.98 o                         
  -4   6   5       5613.72       5376.33       193.86 o                         
  -2   6   5       9535.59      10873.94       317.24 o                         
   0   6   5       4766.40       4604.55       174.01 o                         
   2   6   5       1681.14       2176.99       106.68 o                         
   4   6   5       2260.56       2260.41       109.94 o                         
   6   6   5       1908.10       1646.83       119.55 o                         
   8   6   5       2890.38       3186.95       132.88 o                         
  10   6   5        544.99        482.98        53.08 o                         
  12   6   5        869.18        877.60        63.07 o                         
  14   6   5        402.08        535.57        48.24 o                         
  16   6   5       8817.66       8544.91       168.19 o                         
  18   6   5       9438.68       8962.66       180.52 o                         
  20   6   5        538.51        431.18        53.98 o                         
  22   6   5      33018.59      32136.91       592.19 o                         
  24   6   5       3123.18       3210.77        92.31 o                         
  26   6   5       2263.02       2168.26        94.24 o                         
  28   6   5        213.50        151.71       161.46 o                         
  30   6   5       2195.61       2248.80       111.36 o                         
  32   6   5          0.70        -40.22        68.36 o                         
  34   6   5       1684.26       1715.14       174.28 o                         
  36   6   5         89.09        205.34        66.90 o                         
  38   6   5        136.53        199.91        80.30 o                         
 -39   7   5       2228.06       1993.13        66.28 o                         
 -37   7   5        282.85        273.24        49.42 o                         
 -35   7   5        113.19        116.02        55.91 o                         
 -33   7   5       3060.07       3039.32       105.06 o                         
 -31   7   5       3641.06       3644.29       118.46 o                         
 -29   7   5        307.87        157.04        73.89 o                         
 -27   7   5       2405.67       2409.74       114.77 o                         
 -25   7   5         60.89        -56.33        59.60 o                         
 -23   7   5       3658.64       3726.40       117.03 o                         
 -21   7   5       3171.68       3291.74        98.46 o                         
 -19   7   5        194.83        270.31        61.70 o                         
 -17   7   5      14571.60      14321.77       285.06 o                         
 -15   7   5       1074.03       1056.37        69.71 o                         
 -13   7   5       1096.27       1201.33        90.03 o                         
 -11   7   5       3361.48       3559.20       132.80 o                         
  -9   7   5        154.34        194.70        51.49 o                         
  -7   7   5       3250.34       3328.13       130.54 o                         
  -5   7   5       5787.00       6498.69       238.61 o                         
  -3   7   5       4053.47       4359.79       116.74 o                         
  -1   7   5        180.75        189.81        43.66 o                         
   1   7   5        218.96        250.01        40.87 o                         
   3   7   5        279.70        187.60        46.46 o                         
   5   7   5         11.47         33.86        41.65 o                         
   7   7   5       2738.89       2854.46        82.97 o                         
   9   7   5        990.99        983.07        59.50 o                         
  11   7   5       4179.13       3867.72       116.93 o                         
  13   7   5         29.40        -53.67        53.67 o                         
  15   7   5       1083.59       1072.43        88.04 o                         
  17   7   5        690.45        598.19        63.74 o                         
  19   7   5      10910.13      10344.64       245.42 o                         
  21   7   5       8956.01       8632.11       214.33 o                         
  23   7   5      10496.08      10605.35       264.07 o                         
  25   7   5      14237.32      13684.92       376.96 o                         
  27   7   5       1368.25       1463.48       108.52 o                         
  29   7   5        775.37        660.28       104.46 o                         
  31   7   5        689.43        624.50       138.40 o                         
  33   7   5        593.51        862.85       129.85 o                         
  35   7   5         89.08        154.46        63.82 o                         
 -36   8   5        101.99        216.00        41.29 o                         
 -34   8   5        718.07        751.88        59.56 o                         
 -32   8   5        125.64        127.71        48.92 o                         
 -30   8   5        287.46        301.32        55.35 o                         
 -28   8   5        184.49        241.05        71.59 o                         
 -26   8   5        944.63        872.59        95.36 o                         
 -24   8   5        227.78        259.67        62.33 o                         
 -22   8   5       2835.70       2823.75       104.30 o                         
 -20   8   5       1925.72       2066.47        76.83 o                         
 -18   8   5       7776.13       7804.94       178.70 o                         
 -16   8   5      10939.39      11297.20       264.08 o                         
 -14   8   5       1009.72        944.29        79.44 o                         
 -12   8   5       5386.33       5271.08       198.11 o                         
 -10   8   5        189.83        226.70        64.39 o                         
  -8   8   5       3409.41       3396.39       109.53 o                         
  -6   8   5        432.29        404.09       115.58 o                         
  -4   8   5      25816.02      26385.45       587.88 o                         
  -2   8   5        274.18        267.08        61.18 o                         
   0   8   5       5957.38       5956.34       166.09 o                         
   2   8   5        104.52        185.49        58.81 o                         
   4   8   5       2772.61       2762.58       110.44 o                         
   6   8   5        324.18        393.64        58.89 o                         
   8   8   5         95.37        168.62        52.49 o                         
  10   8   5        518.62        454.86        52.29 o                         
  12   8   5        818.74        899.62        81.88 o                         
  14   8   5       1284.24       1195.01        78.96 o                         
  16   8   5        134.84        165.99        66.22 o                         
  18   8   5       3003.71       3110.62       141.31 o                         
  20   8   5         78.18         85.04        82.77 o                         
  22   8   5       4241.46       4036.14       188.97 o                         
  24   8   5        297.18        229.82        97.86 o                         
  26   8   5       7802.09       7475.16       385.00 o                         
  28   8   5        110.42        144.06        69.58 o                         
  30   8   5       2066.67       2241.47       125.01 o                         
  32   8   5        503.39        405.40        90.13 o                         
  34   8   5        790.94        990.14        99.95 o                         
 -33   9   5         47.60         96.78        40.07 o                         
 -31   9   5        180.33        245.62        42.21 o                         
 -29   9   5        683.50        603.00        56.18 o                         
 -27   9   5       2433.83       2344.82       119.04 o                         
 -25   9   5         70.76         54.42        65.81 o                         
 -23   9   5       4765.93       4803.06       125.80 o                         
 -21   9   5       3587.13       3614.16       120.65 o                         
 -19   9   5        163.70        164.88        84.38 o                         
 -17   9   5        428.62        423.03        88.00 o                         
 -15   9   5        786.40        708.50       118.25 o                         
 -13   9   5       8655.45       8644.84       315.57 o                         
 -11   9   5       5202.06       4963.68       183.25 o                         
  -9   9   5      15235.84      15006.79       360.40 o                         
  -7   9   5        158.37        148.69        79.34 o                         
  -5   9   5      12811.76      12674.77       363.56 o                         
  -3   9   5         45.55         -4.31        64.62 o                         
  -1   9   5       1057.74       1008.87        76.80 o                         
   1   9   5       1082.67       1233.08       119.61 o                         
   3   9   5        294.75        365.48        66.30 o                         
   5   9   5        333.35        366.36        66.84 o                         
   7   9   5       3484.85       3701.76       147.60 o                         
   9   9   5        827.32        660.85       126.64 o                         
  11   9   5       1564.41       1645.72       227.24 o                         
  13   9   5        464.24        446.72        74.18 o                         
  15   9   5       3148.19       3590.10       143.13 o                         
  17   9   5       2174.00       2206.39       116.72 o                         
  19   9   5       1446.98       1725.38       104.51 o                         
  21   9   5       6425.61       6638.67       210.04 o                         
  23   9   5       2212.51       2262.97       110.17 o                         
  25   9   5       6844.81       6312.98       235.58 o                         
  27   9   5       2398.40       2431.28       102.55 o                         
  29   9   5       9325.21       8177.05       325.28 o                         
  31   9   5        110.03        215.28        88.85 o                         
 -30  10   5        370.32        378.42        49.24 o                         
 -28  10   5       2130.94       2194.21        91.06 o                         
 -26  10   5        737.18        928.21        94.21 o                         
 -24  10   5       3222.37       3055.37       119.84 o                         
 -22  10   5       1249.80       1320.55       105.16 o                         
 -20  10   5       5289.35       5330.14       178.20 o                         
 -18  10   5        192.79         94.18        95.60 o                         
 -16  10   5       5203.90       4854.62       210.16 o                         
 -14  10   5          4.70         27.13       107.48 o                         
 -12  10   5       1478.93       1324.86       118.35 o                         
 -10  10   5         67.41         69.60        91.95 o                         
  -8  10   5        393.71        453.64       134.13 o                         
  -6  10   5       8299.96       8487.04       381.87 o                         
  -4  10   5       1246.46       1305.25       119.61 o                         
  -2  10   5        680.72        699.64        95.03 o                         
   0  10   5        428.65        599.46        87.63 o                         
   2  10   5        190.09        266.48        95.91 o                         
   4  10   5      13579.26      13714.20       459.68 o                         
   6  10   5        728.23        788.76        83.69 o                         
   8  10   5       4660.75       4764.16       243.58 o                         
  10  10   5       1290.77       1341.44       151.64 o                         
  12  10   5       3339.25       3722.57       180.05 o                         
  14  10   5       6807.96       7564.01       398.11 o                         
  16  10   5       2140.05       1887.19       136.70 o                         
  18  10   5        702.34        678.26       123.45 o                         
  20  10   5        210.18        163.38        91.51 o                         
  22  10   5       4501.93       4570.37       179.25 o                         
  24  10   5        320.04        446.33        63.04 o                         
  26  10   5       1315.58       1120.85       111.91 o                         
  28  10   5        808.92        600.58        73.47 o                         
 -25  11   5        651.35        670.28        46.05 o                         
 -23  11   5       2294.03       2225.75        92.25 o                         
 -21  11   5       1865.66       1801.61       129.00 o                         
 -19  11   5       1162.01       1322.23       101.15 o                         
 -17  11   5       8526.87       8561.37       407.24 o                         
 -15  11   5        785.54        647.21        76.30 o                         
 -13  11   5       1125.28       1202.76       103.88 o                         
 -11  11   5        266.29        496.58       102.89 o                         
  -9  11   5        365.97        441.68       139.25 o                         
  -7  11   5        150.29        138.76        75.34 o                         
  -5  11   5        289.38        289.54        93.61 o                         
  -3  11   5        708.34        691.10       106.61 o                         
  -1  11   5      12627.45      13540.10       370.36 o                         
   1  11   5       3289.37       3643.49       142.23 o                         
   3  11   5        316.91        267.28       110.21 o                         
   5  11   5       3929.48       4174.54       182.74 o                         
   7  11   5       4286.40       4903.23       573.67 o                         
   9  11   5       2640.10       2505.01       136.23 o                         
  11  11   5      12855.70      12956.69       739.40 o                         
  13  11   5       2237.31       1940.64       122.61 o                         
  15  11   5       9221.30       8443.94       416.90 o                         
  17  11   5       1655.61       1505.36        88.77 o                         
  19  11   5       1536.87       1631.85        85.81 o                         
  21  11   5        210.90        276.28        70.76 o                         
  23  11   5       1126.11       1141.84        63.14 o                         
 -20  12   5       3291.54       3201.34       132.42 o                         
 -18  12   5        648.17        730.10       106.79 o                         
 -16  12   5       6044.50       6417.49       229.55 o                         
 -14  12   5       2487.27       2548.17       133.27 o                         
 -12  12   5        435.50        539.92       116.19 o                         
 -10  12   5       3699.42       3916.13       232.37 o                         
  -8  12   5        333.94        352.19       104.65 o                         
  -6  12   5       1233.33       1142.32        77.70 o                         
  -4  12   5       2439.61       2585.46       106.23 o                         
  -2  12   5        473.54        563.81        70.70 o                         
   0  12   5        768.23        793.65        73.17 o                         
   2  12   5        124.59        186.34        64.73 o                         
   4  12   5       5640.41       5738.79       177.53 o                         
   6  12   5        225.96        249.23        61.88 o                         
   8  12   5       5782.96       6008.21       458.33 o                         
  10  12   5       2239.54       2239.13       175.99 o                         
  12  12   5      11859.48      11301.67       775.71 o                         
  14  12   5       3202.42       3075.12       108.40 o                         
  16  12   5        199.66        162.46        99.95 o                         
  -9  13   5       1933.82       1748.92       106.36 o                         
  -7  13   5        637.50        553.54        60.95 o                         
  -5  13   5       5055.46       5083.96       260.56 o                         
  -3  13   5        117.95         19.65        80.30 o                         
  -1  13   5       5658.64       5898.43       204.47 o                         
   1  13   5         16.60         66.13        91.41 o                         
   3  13   5       5097.88       4836.19       304.25 o                         
   5  13   5        976.80        871.42        92.26 o                         
   7  13   5       8086.86       7790.66       361.80 o                         
 -44   0   6       2958.67       2782.24       116.29 o                         
 -42   0   6        226.27        130.51        68.83 o                         
 -40   0   6        333.69        359.66       115.33 o                         
 -38   0   6       6052.45       6125.36       328.91 o                         
 -36   0   6       7527.38       7411.09       383.58 o                         
 -34   0   6         44.27        -57.96        86.28 o                         
 -32   0   6       9504.34       9876.57       277.35 o                         
 -30   0   6         48.51        181.25        64.84 o                         
 -28   0   6      13902.47      13869.94       292.73 o                         
 -26   0   6       6393.52       6377.45       149.55 o                         
 -24   0   6      12503.82      11712.81       246.09 o                         
 -22   0   6        908.56       1232.39       107.64 o                         
 -20   0   6      36691.49      38411.23      1684.69 o                         
 -18   0   6       9410.73       9645.95       474.14 o                         
 -16   0   6      11867.56      10575.43       506.60 o                         
 -14   0   6      89217.51      91501.97      3887.08 o                         
 -12   0   6       1003.99        882.66        55.36 o                         
 -10   0   6     182332.19     174774.00      5234.66 o                         
  -8   0   6      22062.89      22831.95       696.62 o                         
  -6   0   6       3916.14       3264.30       190.51 o                         
  -4   0   6       3802.12       4191.22       229.81 o                         
  -2   0   6      13119.26      13148.38       417.61 o                         
   0   0   6        362.92        143.56        54.36 o                         
   2   0   6        591.96        590.48        96.49 o                         
   4   0   6      74539.02      76226.05      1866.72 o                         
   6   0   6      11904.31      11570.70       545.05 o                         
   8   0   6       3136.87       3602.69       185.38 o                         
  10   0   6        555.16        555.88        59.75 o                         
  12   0   6       3460.48       4151.92       258.85 o                         
  14   0   6      10438.58       8175.69       427.15 o                         
  16   0   6       2484.17       2770.16       154.56 o                         
  18   0   6      17150.81      16672.88       480.31 o                         
  20   0   6        328.53        427.55        82.45 o                         
  22   0   6      11405.56      11551.82       332.47 o                         
  24   0   6       6729.14       6864.20       216.27 o                         
  26   0   6      11948.86      11845.17       395.73 o                         
  28   0   6       4743.55       4699.77       157.07 o                         
  30   0   6       4665.01       5128.82       168.07 o                         
  32   0   6       7657.88       8290.60       302.91 o                         
  34   0   6        483.16        584.56       101.44 o                         
  36   0   6        898.69        983.30       166.59 o                         
  38   0   6       4733.97       4122.02       242.62 o                         
  40   0   6       7045.49       6449.14       322.07 o                         
  42   0   6        951.60        779.98        93.12 o                         
 -45   1   6       2060.37       2269.58       128.15 o                         
 -43   1   6       5751.38       5749.29       166.80 o                         
 -41   1   6       2840.06       2819.65       144.27 o                         
 -39   1   6        471.83        352.10        56.97 o                         
 -37   1   6        382.40        402.40        70.74 o                         
 -35   1   6       1831.64       1930.92        86.56 o                         
 -33   1   6       6063.08       6089.11       164.85 o                         
 -31   1   6       1056.43       1008.56        65.05 o                         
 -29   1   6      14290.25      15002.43       316.66 o                         
 -27   1   6       8797.77       8596.33       162.68 o                         
 -25   1   6      17907.78      17424.68       268.37 o                         
 -23   1   6        429.49        516.94        45.56 o                         
 -21   1   6       5659.08       5829.58       250.51 o                         
 -19   1   6        383.52        371.62        90.52 o                         
 -17   1   6      17901.44      16507.54       737.69 o                         
 -15   1   6        522.81        626.19        79.14 o                         
 -13   1   6      52503.46      54634.04      1347.62 o                         
 -11   1   6        212.94        213.96        42.26 o                         
  -9   1   6      75728.05      74287.59      1818.03 o                         
  -7   1   6       5464.09       5512.84       198.95 o                         
  -5   1   6      30763.93      28819.10      1246.43 o                         
  -3   1   6       4631.61       4427.60       158.20 o                         
  -1   1   6      54938.18      53738.60      1013.19 o                         
   1   1   6      43941.34      44764.45       854.87 o                         
   3   1   6       7849.77       7727.80       261.84 o                         
   5   1   6       1062.28       1645.39       133.27 o                         
   7   1   6      12086.25      11623.13       316.84 o                         
   9   1   6      43255.22      44452.11       962.13 o                         
  11   1   6       7389.77       6631.98       178.19 o                         
  13   1   6        399.42        248.75        57.20 o                         
  15   1   6        756.85        497.83        70.89 o                         
  17   1   6      40809.03      41484.81      1686.82 o                         
  19   1   6       4412.02       4353.21       182.91 o                         
  21   1   6      11622.91      11084.49       181.98 o                         
  23   1   6         51.05         84.83        41.51 o                         
  25   1   6      31319.02      31412.74       531.38 o                         
  27   1   6       1918.09       2029.15        83.45 o                         
  29   1   6      13626.00      13297.35       304.03 o                         
  31   1   6        665.91        635.91        69.58 o                         
  33   1   6       1862.12       1855.73       105.16 o                         
  35   1   6         90.21         42.49        74.55 o                         
  37   1   6       1313.98       1260.30        85.73 o                         
  39   1   6        830.75        801.87       110.21 o                         
  41   1   6       3318.22       3324.92       111.20 o                         
 -44   2   6       1006.46       1051.65       110.21 o                         
 -42   2   6        961.87        836.53       112.60 o                         
 -40   2   6        345.59        261.96        62.26 o                         
 -38   2   6       2150.21       1957.94        98.61 o                         
 -36   2   6       5664.20       5906.27       161.81 o                         
 -34   2   6       3296.40       3538.64       137.92 o                         
 -32   2   6       9927.59      10008.90       256.91 o                         
 -30   2   6       8879.87       9070.24       235.94 o                         
 -28   2   6       8258.45       8036.37       193.85 o                         
 -26   2   6       4858.47       4697.59       128.82 o                         
 -24   2   6       5181.07       4765.18       128.00 o                         
 -22   2   6       3893.81       4309.25       107.29 o                         
 -20   2   6      13986.63      13508.22       382.00 o                         
 -18   2   6      52899.58      54877.03      1374.08 o                         
 -16   2   6      29209.95      30122.33       944.60 o                         
 -14   2   6       1733.16       1707.70       155.06 o                         
 -12   2   6       5166.15       5041.25       294.74 o                         
 -10   2   6      11105.00       9917.63       337.88 o                         
  -8   2   6      44591.59      43073.17      1833.34 o                         
  -6   2   6      13375.51      13774.80       610.83 o                         
  -4   2   6      27830.48      26651.03       810.00 o                         
  -2   2   6       5519.02       4671.17       157.97 o                         
   0   2   6      39839.73      38481.43      1170.66 o                         
   2   2   6      11296.74      11211.89       521.98 o                         
   4   2   6       1251.22       1294.97       135.83 o                         
   6   2   6      35027.64      32584.08      1000.28 o                         
   8   2   6       1883.71       2181.23        84.52 o                         
  10   2   6      16585.46      16671.59       471.95 o                         
  12   2   6      17906.52      18348.63       520.55 o                         
  14   2   6     144545.38     155990.09      4688.28 o                         
  16   2   6       3849.85       3810.12       290.18 o                         
  18   2   6       2029.05       2290.80       166.02 o                         
  20   2   6        228.60        256.20        39.56 o                         
  22   2   6      16713.01      15657.63       262.05 o                         
  24   2   6       5772.26       5535.90       115.91 o                         
  26   2   6       6275.28       6462.90       131.92 o                         
  28   2   6       4240.79       4277.32       107.02 o                         
  30   2   6       3685.38       3439.82        92.00 o                         
  32   2   6       1172.03       1326.88       125.08 o                         
  34   2   6        183.66        122.44        60.42 o                         
  36   2   6        971.28        881.35        79.44 o                         
  38   2   6       1654.24       1611.42       135.02 o                         
  40   2   6       1478.90       1432.96        75.01 o                         
  42   2   6        143.78         75.20        47.96 o                         
 -43   3   6       1646.97       1762.99        94.03 o                         
 -41   3   6        124.78        143.37        74.12 o                         
 -39   3   6        161.27        140.87        67.30 o                         
 -37   3   6        182.52        222.36        75.05 o                         
 -35   3   6        468.91        567.85       102.63 o                         
 -33   3   6        404.44        405.07        72.22 o                         
 -31   3   6        814.39        776.37        84.90 o                         
 -29   3   6      11806.15      11723.39       266.36 o                         
 -27   3   6       9729.60      10262.64       304.54 o                         
 -25   3   6      22863.13      22843.46       526.90 o                         
 -23   3   6       1768.06       1908.81       112.20 o                         
 -21   3   6      29606.47      30805.69       688.94 o                         
 -19   3   6        297.81        341.45        82.82 o                         
 -17   3   6      30581.20      30833.78      1058.48 o                         
 -15   3   6        649.23        932.92        83.77 o                         
 -13   3   6      29187.83      30201.44       782.91 o                         
 -11   3   6       8108.69       8613.69       308.34 o                         
  -9   3   6      19576.87      20618.43       869.25 o                         
  -7   3   6        127.03        150.36        93.12 o                         
  -5   3   6        989.44       1321.61       143.52 o                         
  -3   3   6       1482.67       1448.90       149.50 o                         
  -1   3   6      16776.66      15883.11       413.98 o                         
   1   3   6        160.28        159.58        57.04 o                         
   3   3   6       4245.92       4182.05       124.57 o                         
   5   3   6      35299.33      35740.36       902.54 o                         
   7   3   6       4775.27       4576.73       200.33 o                         
   9   3   6      32884.71      33003.74       845.35 o                         
  11   3   6       3095.33       3023.07       134.90 o                         
  13   3   6       6719.94       6985.65       228.67 o                         
  15   3   6       3171.40       2489.97       178.98 o                         
  17   3   6      15930.40      15159.45       319.10 o                         
  19   3   6      11593.85      11465.16       196.03 o                         
  21   3   6      27529.40      26443.40       417.19 o                         
  23   3   6         37.14         43.37        50.61 o                         
  25   3   6       6116.09       5742.41       150.28 o                         
  27   3   6         31.26        122.05        79.66 o                         
  29   3   6        788.25        803.75        65.28 o                         
  31   3   6          3.89        -25.14        81.75 o                         
  33   3   6        603.35        653.49        68.62 o                         
  35   3   6       1218.31       1104.98        75.73 o                         
  37   3   6       2345.02       2330.62       114.40 o                         
  39   3   6         35.75         82.46        46.87 o                         
  41   3   6       6927.15       6455.98       309.26 o                         
 -42   4   6       6912.30       7118.27       243.72 o                         
 -40   4   6        351.76        487.75        83.02 o                         
 -38   4   6        953.48        975.39       100.83 o                         
 -36   4   6       1961.04       2080.17       131.49 o                         
 -34   4   6        699.53        643.18       126.01 o                         
 -32   4   6       2911.92       3237.79       222.55 o                         
 -30   4   6        452.15        415.82        78.73 o                         
 -28   4   6       4248.45       3999.05       241.25 o                         
 -26   4   6        815.57       1227.13       320.36 o                         
 -24   4   6       9318.75       8894.50       246.12 o                         
 -22   4   6      14797.64      15220.99       362.31 o                         
 -20   4   6      14089.95      14411.97       373.74 o                         
 -18   4   6      27026.25      29130.22       656.46 o                         
 -16   4   6       3885.78       3774.65       158.72 o                         
 -14   4   6      12530.46      13332.63       467.42 o                         
 -12   4   6       2504.51       2208.89       139.35 o                         
 -10   4   6       1154.69        984.90        69.01 o                         
  -8   4   6        109.87        109.04        56.15 o                         
  -6   4   6        694.27        515.96       113.20 o                         
  -4   4   6       2462.87       2242.83       129.57 o                         
  -2   4   6      15583.73      15166.11       400.21 o                         
   0   4   6       1392.16       1226.18        87.73 o                         
   2   4   6      60974.90      61416.73      1518.92 o                         
   4   4   6      16073.50      15802.28       425.75 o                         
   6   4   6      86356.68      85088.75      2439.64 o                         
   8   4   6       9813.20      10327.76       260.56 o                         
  10   4   6       5617.88       5380.14       182.79 o                         
  12   4   6      32948.70      34219.74       883.95 o                         
  14   4   6       8139.01       7061.26       203.03 o                         
  16   4   6      10294.93      10152.47       205.94 o                         
  18   4   6       4455.05       4261.27        92.59 o                         
  20   4   6        739.56        749.16        60.80 o                         
  22   4   6        943.30       1028.10        65.69 o                         
  24   4   6        729.28        702.82        65.90 o                         
  26   4   6        973.82        937.59        67.59 o                         
  28   4   6        672.53        662.64        60.21 o                         
  30   4   6       4328.65       4527.02       125.08 o                         
  32   4   6       1129.13       1063.64        69.41 o                         
  34   4   6       8134.63       8019.73       181.43 o                         
  36   4   6       1213.96       1115.59        76.69 o                         
  38   4   6       1803.96       1834.45        99.59 o                         
  40   4   6       2601.68       2923.43       165.74 o                         
 -41   5   6        209.53        281.70        68.55 o                         
 -39   5   6       1750.64       2052.05        80.40 o                         
 -37   5   6        421.50        311.67       107.29 o                         
 -35   5   6        305.75        541.35        80.59 o                         
 -33   5   6       5266.53       5403.14       218.67 o                         
 -31   5   6       1386.12       1628.60       143.95 o                         
 -29   5   6       2906.13       2942.36       244.03 o                         
 -27   5   6       8804.11       9118.81       281.17 o                         
 -25   5   6      30957.58      30835.99       614.84 o                         
 -23   5   6        289.73        321.07        62.78 o                         
 -21   5   6      14995.68      16030.95       347.35 o                         
 -19   5   6         12.39         40.03        53.85 o                         
 -17   5   6       6271.12       6254.81       175.00 o                         
 -15   5   6       1677.40       1612.75       193.67 o                         
 -13   5   6        368.38        430.68        91.85 o                         
 -11   5   6       3273.74       3271.17       144.37 o                         
  -9   5   6        440.70        394.56        60.71 o                         
  -7   5   6        569.77        640.89        64.71 o                         
  -5   5   6      10883.41      10823.64       322.20 o                         
  -3   5   6        976.42       1122.62        82.83 o                         
  -1   5   6      14333.85      13732.58       377.44 o                         
   1   5   6       6204.41       5640.10       183.62 o                         
   3   5   6       1591.03       1553.43        91.36 o                         
   5   5   6       1659.11       1782.25       214.61 o                         
   7   5   6        638.21        995.63       116.67 o                         
   9   5   6      34066.18      33137.21       860.08 o                         
  11   5   6      18775.51      17997.55       315.43 o                         
  13   5   6       2779.29       2781.90        72.13 o                         
  15   5   6       9729.32       9487.12       180.13 o                         
  17   5   6      20054.90      19364.35       337.87 o                         
  19   5   6       3940.88       3886.45        98.78 o                         
  21   5   6       5211.58       4955.77       117.18 o                         
  23   5   6       1609.05       1511.88        80.76 o                         
  25   5   6       2767.49       2651.05       117.73 o                         
  27   5   6        838.74        977.58        81.74 o                         
  29   5   6       4313.20       4364.17       138.81 o                         
  31   5   6         48.52         35.68        62.47 o                         
  33   5   6       3233.78       3406.96       109.72 o                         
  35   5   6       1585.29       1301.36        94.70 o                         
  37   5   6       1200.93       1115.95       133.70 o                         
  39   5   6        449.47        480.97        71.76 o                         
 -40   6   6       2395.31       2416.29        76.56 o                         
 -38   6   6        628.40        658.70       112.77 o                         
 -36   6   6       5496.39       6239.37       231.36 o                         
 -34   6   6        257.62        239.41        73.62 o                         
 -32   6   6        641.80        777.48        86.47 o                         
 -30   6   6       5637.63       5519.86       224.40 o                         
 -28   6   6       2786.99       3075.73       127.62 o                         
 -26   6   6        133.50        142.55        59.33 o                         
 -24   6   6       7487.82       7318.43       171.79 o                         
 -22   6   6       4715.09       5341.50       166.91 o                         
 -20   6   6       4359.48       4106.84       139.94 o                         
 -18   6   6       8112.72       7790.97       194.18 o                         
 -16   6   6       5238.42       4981.35       138.43 o                         
 -14   6   6        176.68        194.49        46.21 o                         
 -12   6   6        410.08        223.04        53.78 o                         
 -10   6   6      19654.42      19755.27       411.71 o                         
  -8   6   6       3938.70       4516.96       143.65 o                         
  -6   6   6       3998.47       3624.06       127.43 o                         
  -4   6   6        262.67        262.28       125.58 o                         
  -2   6   6      19712.05      18997.21       629.75 o                         
   0   6   6      14812.33      15486.62       527.36 o                         
   2   6   6       1316.65       1903.97       102.85 o                         
   4   6   6        846.61        846.69        80.36 o                         
   6   6   6      10680.05      10146.82       256.66 o                         
   8   6   6        255.62        300.52        43.40 o                         
  10   6   6      10997.31      11240.41       205.68 o                         
  12   6   6         88.49         27.19        43.30 o                         
  14   6   6      24271.92      23570.57       405.03 o                         
  16   6   6        763.03        782.95        56.16 o                         
  18   6   6       4524.63       4276.25       109.53 o                         
  20   6   6       2891.63       2641.41        96.39 o                         
  22   6   6       2359.10       2482.37       130.73 o                         
  24   6   6      21744.46      20356.46       435.48 o                         
  26   6   6      11274.93      11150.44       313.40 o                         
  28   6   6       4031.89       3998.69       127.99 o                         
  30   6   6       4980.05       4913.72       166.91 o                         
  32   6   6        132.76        211.21        87.84 o                         
  34   6   6        193.97        165.53        58.04 o                         
  36   6   6        596.16        585.30        78.60 o                         
 -37   7   6         99.32        149.25        55.17 o                         
 -35   7   6        276.56        288.94       103.95 o                         
 -33   7   6       2501.76       2625.87       217.42 o                         
 -31   7   6        604.47        728.52        77.35 o                         
 -29   7   6       1467.24       1472.90        98.28 o                         
 -27   7   6       1958.81       2311.89       111.54 o                         
 -25   7   6       7273.90       7370.35       224.87 o                         
 -23   7   6        669.32        616.23        72.93 o                         
 -21   7   6       4127.60       4083.56       116.20 o                         
 -19   7   6        985.20        796.20        96.34 o                         
 -17   7   6       2757.61       2858.68       121.77 o                         
 -15   7   6       3697.65       3743.90       154.42 o                         
 -13   7   6        378.51        350.02        63.49 o                         
 -11   7   6       2739.49       2830.36       100.64 o                         
  -9   7   6      11320.31      10858.81       276.61 o                         
  -7   7   6        475.00        518.05        61.30 o                         
  -5   7   6       2615.11       2615.68       143.67 o                         
  -3   7   6       4392.05       4286.94       117.94 o                         
  -1   7   6      11830.08      11330.62       236.81 o                         
   1   7   6       5024.54       4734.29       116.63 o                         
   3   7   6        436.61        318.59        56.87 o                         
   5   7   6        174.03        134.74        43.55 o                         
   7   7   6        374.19        323.37        42.63 o                         
   9   7   6        802.17        790.94        64.46 o                         
  11   7   6       1862.39       1624.31        76.03 o                         
  13   7   6       4474.14       4303.62       150.99 o                         
  15   7   6      14530.66      14892.99       327.59 o                         
  17   7   6       2212.66       2336.69        99.63 o                         
  19   7   6        235.30        253.20        64.67 o                         
  21   7   6        479.79        447.82        74.98 o                         
  23   7   6        244.08        246.39        69.66 o                         
  25   7   6       4723.78       4653.66       141.11 o                         
  27   7   6        267.55        307.19        79.78 o                         
  29   7   6        914.48        704.42        93.18 o                         
  31   7   6        226.99        115.33       122.17 o                         
  33   7   6       6631.61       6333.02       228.65 o                         
  35   7   6         56.80          8.54        76.89 o                         
 -36   8   6        537.12        486.39        43.05 o                         
 -34   8   6       1254.49       1304.07        63.86 o                         
 -32   8   6        636.25        682.08        53.87 o                         
 -30   8   6         26.27        123.26        52.61 o                         
 -28   8   6       2357.29       2402.53       107.93 o                         
 -26   8   6        361.36        387.54        84.50 o                         
 -24   8   6        156.83        256.74        73.91 o                         
 -22   8   6        328.61        275.03        63.07 o                         
 -20   8   6       7530.36       7159.25       168.52 o                         
 -18   8   6       6229.33       5961.51       172.12 o                         
 -16   8   6       6571.83       7049.95       202.00 o                         
 -14   8   6       6396.85       6229.19       224.59 o                         
 -12   8   6       7626.26       7619.44       255.58 o                         
 -10   8   6       7950.11       7882.45       193.21 o                         
  -8   8   6         61.29         44.29        64.18 o                         
  -6   8   6       6031.22       6190.21       182.34 o                         
  -4   8   6       2365.86       2602.18       108.09 o                         
  -2   8   6       3349.64       3389.44       117.69 o                         
   0   8   6       1090.18       1112.54        74.88 o                         
   2   8   6        229.59        402.18        64.75 o                         
   4   8   6        393.21        406.21        59.01 o                         
   6   8   6       6243.65       6212.98       144.63 o                         
   8   8   6        363.65        445.58        50.56 o                         
  10   8   6       2601.98       2726.47        95.07 o                         
  12   8   6        217.22        202.88        68.69 o                         
  14   8   6       4032.75       4460.45       185.71 o                         
  16   8   6        874.92        886.21        90.07 o                         
  18   8   6        832.88       1022.24       164.43 o                         
  20   8   6       1930.88       2059.86       116.50 o                         
  22   8   6       4760.23       5183.42       218.68 o                         
  24   8   6       1148.62        799.20       104.51 o                         
  26   8   6       2471.78       2282.73       112.30 o                         
  28   8   6        822.70        867.50        78.57 o                         
  30   8   6       3443.13       3252.50       146.49 o                         
  32   8   6       2587.15       2864.48       181.11 o                         
 -33   9   6        926.42        871.87        58.08 o                         
 -31   9   6        686.14        555.01        85.12 o                         
 -29   9   6        741.98        633.51        50.57 o                         
 -27   9   6         26.27         12.78        54.78 o                         
 -25   9   6       2437.12       2559.96        95.84 o                         
 -23   9   6       1302.46       1218.44        67.90 o                         
 -21   9   6        134.93        209.78        64.02 o                         
 -19   9   6       1350.20       1341.97        80.61 o                         
 -17   9   6       1756.66       1869.63       102.94 o                         
 -15   9   6       2636.76       2654.49       166.02 o                         
 -13   9   6       1927.29       2052.57       119.24 o                         
 -11   9   6        336.52        377.96        78.71 o                         
  -9   9   6      12124.36      12431.49       458.22 o                         
  -7   9   6       2939.87       2891.10       134.56 o                         
  -5   9   6        435.41        433.83        72.76 o                         
  -3   9   6       1222.59       1133.44        81.04 o                         
  -1   9   6       1537.74       1723.00        90.21 o                         
   1   9   6       5749.14       5755.61       169.07 o                         
   3   9   6       1010.54       1059.43        99.88 o                         
   5   9   6        152.60         67.68        64.64 o                         
   7   9   6        149.28        193.78        66.80 o                         
   9   9   6       1077.95       1043.05        79.65 o                         
  11   9   6        234.14        210.01        86.31 o                         
  13   9   6        245.51        333.25       116.61 o                         
  15   9   6         66.09        121.76        76.08 o                         
  17   9   6       4927.09       4937.01       202.37 o                         
  19   9   6        138.95         23.95        78.64 o                         
  21   9   6       2028.94       1942.97       250.56 o                         
  23   9   6        544.78        561.62        66.68 o                         
  25   9   6       2309.92       2184.37       134.98 o                         
  27   9   6       1322.12        850.03       112.77 o                         
  29   9   6        528.14        597.10       147.37 o                         
 -30  10   6       1730.96       1638.50        69.74 o                         
 -28  10   6        953.37        932.30        65.79 o                         
 -26  10   6         91.89        134.42       138.82 o                         
 -24  10   6        433.85        507.11        71.35 o                         
 -22  10   6       3526.60       3533.36       132.23 o                         
 -20  10   6        417.49        265.83        89.57 o                         
 -18  10   6        185.71        275.18        82.76 o                         
 -16  10   6       9086.79       8965.95       321.33 o                         
 -14  10   6       1739.70       1930.90       278.08 o                         
 -12  10   6      20508.39      19847.73       636.03 o                         
 -10  10   6       3349.35       3703.23       174.60 o                         
  -8  10   6         70.68        159.75       133.27 o                         
  -6  10   6        600.66        519.39       105.93 o                         
  -4  10   6         43.43         31.38       101.68 o                         
  -2  10   6       1395.82       1504.87        97.59 o                         
   0  10   6         17.89         11.06        67.57 o                         
   2  10   6        240.51        297.98        77.37 o                         
   4  10   6        712.48        748.25        87.22 o                         
   6  10   6        515.46        611.00       102.95 o                         
   8  10   6        657.51        580.74       109.38 o                         
  10  10   6       1670.06       1712.73        97.91 o                         
  12  10   6        337.81        270.58       143.10 o                         
  14  10   6       5056.29       4539.77       275.09 o                         
  16  10   6        897.52        878.65       107.22 o                         
  18  10   6       1201.52       1173.98        93.30 o                         
  20  10   6        173.47        179.83        72.26 o                         
  22  10   6        842.99        850.76       110.92 o                         
  24  10   6         92.45        138.17        72.70 o                         
  26  10   6       3155.21       2906.64       123.07 o                         
 -25  11   6        748.09        884.46        57.08 o                         
 -23  11   6         44.31         53.78        50.90 o                         
 -21  11   6       1279.16       1265.23       136.12 o                         
 -19  11   6       1377.06       1210.16        94.79 o                         
 -17  11   6        683.45        905.01       101.21 o                         
 -15  11   6        723.89        640.68        88.01 o                         
 -13  11   6        664.04        676.81        99.96 o                         
 -11  11   6       2741.65       2704.16       147.39 o                         
  -9  11   6       1773.04       1939.27       164.88 o                         
  -7  11   6        911.62        746.06       101.35 o                         
  -5  11   6       2110.20       2281.76       138.59 o                         
  -3  11   6        337.13        232.37        95.77 o                         
  -1  11   6       2639.07       2681.18       118.28 o                         
   1  11   6         83.13        112.26        74.76 o                         
   3  11   6        359.89        318.08        78.80 o                         
   5  11   6        337.74        191.19        75.28 o                         
   7  11   6        357.50        551.75        97.89 o                         
   9  11   6        261.11        355.39       131.56 o                         
  11  11   6        137.53        147.94        81.59 o                         
  13  11   6       1397.59       1365.65        89.15 o                         
  15  11   6         24.15         43.43        80.51 o                         
  17  11   6       1950.24       1858.46        91.04 o                         
  19  11   6         21.14         69.37        57.37 o                         
  21  11   6       2058.83       2256.70        87.16 o                         
 -18  12   6       2459.48       2810.82       122.59 o                         
 -16  12   6        543.39        482.34       158.90 o                         
 -14  12   6       1452.43       1579.48       101.48 o                         
 -12  12   6        683.18        793.27        89.71 o                         
 -10  12   6         54.75        118.75       105.93 o                         
  -8  12   6        614.98        910.19       173.00 o                         
  -6  12   6         60.01         52.72        61.79 o                         
  -4  12   6        764.44        741.33        72.77 o                         
  -2  12   6         59.32        -19.27        64.04 o                         
   0  12   6        205.39        145.50        66.18 o                         
   2  12   6       1102.88       1183.04        77.92 o                         
   4  12   6       1338.89       1216.69        78.07 o                         
   6  12   6        219.14        277.43        61.41 o                         
   8  12   6         16.52         75.58       110.63 o                         
  10  12   6         58.71         80.30       100.81 o                         
  12  12   6         15.55        -37.04        71.70 o                         
  14  12   6         79.32         28.07        65.52 o                         
  16  12   6       1792.69       1362.79       125.58 o                         
  -7  13   6        320.16        214.89        50.89 o                         
  -5  13   6         50.05        179.40        82.87 o                         
  -3  13   6         60.31        102.33        65.35 o                         
  -1  13   6       1449.07       1261.73       114.48 o                         
   1  13   6        553.03        494.45        59.58 o                         
   3  13   6         25.04         -6.78        48.21 o                         
 -45   1   7        960.33        962.50        62.79 o                         
 -43   1   7       1195.82       1285.29       130.71 o                         
 -41   1   7        180.72        143.78       114.05 o                         
 -39   1   7        479.32        449.64        66.14 o                         
 -37   1   7          7.70         55.57        66.56 o                         
 -35   1   7       1812.57       1748.01        82.24 o                         
 -33   1   7          3.73         21.22        57.15 o                         
 -31   1   7       5137.39       5245.27       137.04 o                         
 -29   1   7        488.45        524.82        56.95 o                         
 -27   1   7        161.40        236.71        40.89 o                         
 -25   1   7        374.88        361.29        41.38 o                         
 -23   1   7       1134.78       1122.92        42.32 o                         
 -21   1   7       2777.27       3158.34       173.09 o                         
 -19   1   7       1204.45       1196.03       141.81 o                         
 -17   1   7         36.07         72.49        60.53 o                         
 -15   1   7      26208.56      26751.21       838.63 o                         
 -13   1   7       1137.98       1227.00        64.87 o                         
 -11   1   7      45256.85      47471.56      1179.58 o                         
  -9   1   7       1331.28       1409.93        70.54 o                         
  -7   1   7       5006.16       4980.85       317.37 o                         
  -5   1   7       3459.38       3442.85       200.76 o                         
  -3   1   7      16341.30      16554.71       743.24 o                         
  -1   1   7      19417.14      18977.55       420.39 o                         
   1   1   7       8157.26       7988.26       221.04 o                         
   3   1   7      20373.10      20263.77       450.94 o                         
   5   1   7        412.78        390.68        43.40 o                         
   7   1   7        114.30        129.20        39.03 o                         
   9   1   7       6944.55       8274.08       197.99 o                         
  11   1   7      32326.72      34815.86       685.98 o                         
  13   1   7      10523.05      11416.22       328.79 o                         
  15   1   7      13193.53      13268.81       377.85 o                         
  17   1   7       4739.20       5334.36       198.13 o                         
  19   1   7       2290.53       2442.57        68.79 o                         
  21   1   7       1332.16       1352.51        57.51 o                         
  23   1   7       1413.63       1410.47        51.30 o                         
  25   1   7       1386.14       1352.39        57.87 o                         
  27   1   7        481.87        364.69        52.98 o                         
  29   1   7        302.36        222.39        49.06 o                         
  31   1   7        248.47        169.94        74.69 o                         
  33   1   7          2.39        -40.20        72.29 o                         
  35   1   7        253.46        200.84        69.77 o                         
  37   1   7        725.30        687.98       142.24 o                         
  39   1   7       4043.73       4032.68       285.76 o                         
  41   1   7       2573.58       2406.91        85.40 o                         
 -44   2   7        153.08         86.09       138.40 o                         
 -42   2   7       1546.35       1459.91        91.27 o                         
 -40   2   7        460.09        533.73       138.40 o                         
 -38   2   7        554.79        576.54       183.25 o                         
 -36   2   7       1164.36       1332.56        91.68 o                         
 -34   2   7       5584.65       5823.04       206.98 o                         
 -32   2   7       1478.72       1715.48       157.22 o                         
 -30   2   7        500.86        333.70        67.51 o                         
 -28   2   7        809.77        932.13        66.65 o                         
 -26   2   7       5589.54       5961.66       137.88 o                         
 -24   2   7         86.46         29.82        45.60 o                         
 -22   2   7        340.17        377.09        52.06 o                         
 -20   2   7         74.42        -79.07        97.19 o                         
 -18   2   7       3296.48       4156.33       172.73 o                         
 -16   2   7      13506.10      14381.48       477.17 o                         
 -14   2   7       8355.45       8633.63       306.09 o                         
 -12   2   7       1856.84       1588.15       164.88 o                         
 -10   2   7      15236.67      15015.54       619.37 o                         
  -8   2   7      13377.29      14146.16       490.65 o                         
  -6   2   7       1790.36       1663.53        97.29 o                         
  -4   2   7       3208.86       3008.86       100.21 o                         
  -2   2   7       1477.41       1366.74        78.16 o                         
   0   2   7       2402.75       2298.72        93.99 o                         
   2   2   7        332.55        285.98        50.50 o                         
   4   2   7         15.11         14.29        72.54 o                         
   6   2   7       6457.30       7101.30       185.33 o                         
   8   2   7       1249.37       1045.01        68.03 o                         
  10   2   7        306.12        368.57        55.30 o                         
  12   2   7       2785.21       2536.62       124.52 o                         
  14   2   7       1019.52        919.21       219.56 o                         
  16   2   7       2228.12       2412.00       161.77 o                         
  18   2   7         51.00        -49.82        49.82 o                         
  20   2   7       5127.27       5009.64       122.05 o                         
  22   2   7        333.78        216.31        50.08 o                         
  24   2   7        417.34        385.99        51.65 o                         
  26   2   7       1068.61        983.54        57.14 o                         
  28   2   7       6396.72       6245.09       141.21 o                         
  30   2   7        187.48        110.48        55.10 o                         
  32   2   7      11107.00      10727.31       231.79 o                         
  34   2   7        846.01        760.88        78.70 o                         
  36   2   7       4285.77       4427.79       129.23 o                         
  38   2   7        493.12        419.59        62.95 o                         
  40   2   7       1508.66       1898.26       145.23 o                         
 -43   3   7       4835.58       4475.63       361.37 o                         
 -41   3   7         26.77        -17.61        70.65 o                         
 -39   3   7       3441.42       3219.02       149.80 o                         
 -37   3   7         81.62        162.31        73.47 o                         
 -35   3   7        684.29        933.63        93.00 o                         
 -33   3   7       4218.02       4479.06       157.83 o                         
 -31   3   7       4051.83       3994.62       125.61 o                         
 -29   3   7       4149.23       4067.61       125.39 o                         
 -27   3   7        110.38         90.90        68.83 o                         
 -25   3   7        436.42        468.78        70.67 o                         
 -23   3   7         36.36         32.21        91.48 o                         
 -21   3   7        122.58         94.78        69.44 o                         
 -19   3   7       1133.89       1287.14        81.13 o                         
 -17   3   7       1256.56       1252.89       206.31 o                         
 -15   3   7        397.51        642.01        85.88 o                         
 -13   3   7       2249.06       3125.65       156.28 o                         
 -11   3   7        529.79        722.75       157.19 o                         
  -9   3   7       7446.16       8077.80       241.08 o                         
  -7   3   7       1279.62       1120.85       140.11 o                         
  -5   3   7        156.91        267.40       111.06 o                         
  -3   3   7        461.79        481.16       159.75 o                         
  -1   3   7         58.00         46.35        80.04 o                         
   1   3   7       2468.04       3240.07       158.98 o                         
   3   3   7      14991.22      16335.47       441.38 o                         
   5   3   7       3593.97       3749.78       174.15 o                         
   7   3   7       2729.07       2826.92       161.89 o                         
   9   3   7         49.51        116.94       153.77 o                         
  11   3   7       3699.14       3630.25       182.02 o                         
  13   3   7       6753.40       8023.65       330.62 o                         
  15   3   7       4041.14       4093.48       155.74 o                         
  17   3   7       1168.64       1173.88        58.46 o                         
  19   3   7       7362.91       7344.85       147.52 o                         
  21   3   7       6603.74       6904.06       143.48 o                         
  23   3   7       1401.50       1232.55        65.90 o                         
  25   3   7         73.88        115.88        55.78 o                         
  27   3   7       3799.75       3683.39       102.24 o                         
  29   3   7        891.92        955.95        75.45 o                         
  31   3   7       2497.04       2541.98        93.93 o                         
  33   3   7       1357.50       1383.07        63.25 o                         
  35   3   7       2479.74       2472.86        81.63 o                         
  37   3   7        291.54        276.86        89.27 o                         
  39   3   7        158.36        117.89        95.68 o                         
 -42   4   7       1777.27       1918.84       244.33 o                         
 -40   4   7       1015.62       1066.06        91.45 o                         
 -38   4   7        130.10        131.81        67.53 o                         
 -36   4   7       2587.09       2955.52       123.88 o                         
 -34   4   7        546.81        441.80       118.63 o                         
 -32   4   7         12.45         14.80        78.19 o                         
 -30   4   7       5823.27       5972.65       248.22 o                         
 -28   4   7         23.99       -100.80       130.84 o                         
 -26   4   7       2033.84       2129.96       184.79 o                         
 -24   4   7       4230.43       4006.61       431.42 o                         
 -22   4   7       3368.41       3593.16       200.16 o                         
 -20   4   7        354.88        425.02        66.61 o                         
 -18   4   7        197.77        120.17        58.67 o                         
 -16   4   7        361.58        286.57        77.64 o                         
 -14   4   7       2268.45       3130.04       141.48 o                         
 -12   4   7       1046.42       1330.99       114.53 o                         
 -10   4   7        577.33        504.00        72.48 o                         
  -8   4   7       1732.06       1940.85       184.82 o                         
  -6   4   7        288.45        258.26        80.97 o                         
  -4   4   7        446.75        428.88       155.91 o                         
  -2   4   7       9771.75      10029.50       360.32 o                         
   0   4   7        282.33        292.48        58.46 o                         
   2   4   7        196.75        319.41        61.50 o                         
   4   4   7       2114.53       2258.93       107.99 o                         
   6   4   7       1746.36       1717.23       118.99 o                         
   8   4   7         47.27        132.42        68.47 o                         
  10   4   7       1438.92       1517.81       119.45 o                         
  12   4   7      28202.66      27688.68       892.66 o                         
  14   4   7       5354.03       5167.68       114.12 o                         
  16   4   7        146.51        240.42        49.10 o                         
  18   4   7       5244.32       5168.50       116.65 o                         
  20   4   7         60.64         48.10        49.68 o                         
  22   4   7        145.64        140.62        51.70 o                         
  24   4   7        648.09        589.18        57.95 o                         
  26   4   7         79.27         56.34        49.21 o                         
  28   4   7       1855.06       1793.63        81.63 o                         
  30   4   7         52.67         75.36        59.40 o                         
  32   4   7       6286.83       6039.30       147.87 o                         
  34   4   7        369.41        367.47        59.39 o                         
  36   4   7       1488.76       1720.24       133.27 o                         
  38   4   7        132.59         61.51        93.12 o                         
 -41   5   7         79.69         72.96        56.23 o                         
 -39   5   7         32.96         61.94        72.47 o                         
 -37   5   7       6505.11       6925.59       288.33 o                         
 -35   5   7        462.64        454.67       120.03 o                         
 -33   5   7        380.19        453.58        99.37 o                         
 -31   5   7       1554.84       1485.80       168.73 o                         
 -29   5   7        131.38         24.43        85.35 o                         
 -27   5   7       6961.88       6836.81       227.50 o                         
 -25   5   7       3473.05       3453.15       142.91 o                         
 -23   5   7       4152.21       4282.30       132.16 o                         
 -21   5   7       2801.52       3006.65       106.59 o                         
 -19   5   7         53.71         10.02        64.56 o                         
 -17   5   7       1508.03       1630.44       100.13 o                         
 -15   5   7         63.00         66.45        44.37 o                         
 -13   5   7       1510.39       1832.45        91.20 o                         
 -11   5   7        709.67        945.58       102.86 o                         
  -9   5   7        464.67        732.97        69.55 o                         
  -7   5   7      11310.66      12082.02       302.44 o                         
  -5   5   7       2341.56       2542.03       120.01 o                         
  -3   5   7       5451.36       6026.61       199.61 o                         
  -1   5   7       3245.03       3732.15       181.44 o                         
   1   5   7      10545.46      11056.12       317.26 o                         
   3   5   7         33.85         37.95        62.17 o                         
   5   5   7       1623.84       1835.79       104.43 o                         
   7   5   7         15.78        -28.51        63.85 o                         
   9   5   7      14340.43      14504.97       314.80 o                         
  11   5   7       1907.16       2207.20        65.51 o                         
  13   5   7      16125.50      15723.98       301.95 o                         
  15   5   7       1024.01       1055.60        65.59 o                         
  17   5   7       6898.47       6982.38       176.88 o                         
  19   5   7       1240.69       1396.80        91.98 o                         
  21   5   7       4995.80       5040.68       146.63 o                         
  23   5   7      11866.04      11626.47       242.87 o                         
  25   5   7        397.23        460.83        64.03 o                         
  27   5   7       2309.86       2247.72       173.74 o                         
  29   5   7        286.38        140.43        81.45 o                         
  31   5   7       1637.88       1604.98       127.93 o                         
  33   5   7       1360.08       1332.59        85.46 o                         
  35   5   7        277.21        315.08        69.10 o                         
  37   5   7        152.63        104.23        85.43 o                         
 -40   6   7       4655.59       4452.21       114.65 o                         
 -38   6   7       1184.60       1272.92        74.22 o                         
 -36   6   7        244.96        191.52        79.63 o                         
 -34   6   7       6619.89       6843.41       251.80 o                         
 -32   6   7        401.73        429.77        79.74 o                         
 -30   6   7        111.33        105.08        97.91 o                         
 -28   6   7        573.11        590.58        80.53 o                         
 -26   6   7       3031.69       2887.63       107.84 o                         
 -24   6   7        524.35        668.32        64.17 o                         
 -22   6   7        117.72        219.54        70.79 o                         
 -20   6   7         48.42        108.88        63.58 o                         
 -18   6   7        557.66        476.69        54.96 o                         
 -16   6   7        862.62       1064.60        61.69 o                         
 -14   6   7        785.93        881.10        50.84 o                         
 -12   6   7         60.04         52.56        47.16 o                         
 -10   6   7       2029.00       1949.32        72.50 o                         
  -8   6   7       2031.87       2074.04        94.81 o                         
  -6   6   7        505.38        367.69        44.23 o                         
  -4   6   7       5517.27       5867.83       133.76 o                         
  -2   6   7       4485.65       4375.15       157.62 o                         
   0   6   7       1325.37       1434.81        89.44 o                         
   2   6   7      11915.34      11809.94       286.76 o                         
   4   6   7       1493.56       1344.92        83.35 o                         
   6   6   7        268.08        298.44        61.49 o                         
   8   6   7       1052.17       1004.96        63.32 o                         
  10   6   7       1611.78       1627.10        85.59 o                         
  12   6   7       3331.92       3315.43        95.66 o                         
  14   6   7       8065.15       7886.26       173.57 o                         
  16   6   7       4758.39       4528.53       129.06 o                         
  18   6   7       4597.63       4878.25       147.08 o                         
  20   6   7        325.76        377.94        73.86 o                         
  22   6   7       1679.51       1709.60        80.76 o                         
  24   6   7        138.68         87.76        79.78 o                         
  26   6   7        882.24        750.13       102.91 o                         
  28   6   7       1191.25       1122.90        78.05 o                         
  30   6   7        191.99        276.34        74.04 o                         
  32   6   7        833.04        874.98        74.31 o                         
  34   6   7       2104.12       1888.30       107.21 o                         
  36   6   7        348.76        398.11        80.30 o                         
 -37   7   7        277.04        210.07        45.41 o                         
 -35   7   7          3.07        -13.13        79.16 o                         
 -33   7   7        364.81        322.56        70.04 o                         
 -31   7   7        854.43        919.12        81.21 o                         
 -29   7   7        831.66        892.72        83.50 o                         
 -27   7   7        664.35        734.05        83.73 o                         
 -25   7   7        107.13        148.72        74.56 o                         
 -23   7   7        188.11        201.01        60.71 o                         
 -21   7   7      16077.21      15583.66       311.67 o                         
 -19   7   7        311.05        293.58        57.62 o                         
 -17   7   7       3898.94       4293.87       132.55 o                         
 -15   7   7       9848.80       9971.60       245.48 o                         
 -13   7   7       1766.95       1804.22        76.01 o                         
 -11   7   7        213.61        140.00        54.83 o                         
  -9   7   7        234.11        207.79        64.52 o                         
  -7   7   7      14347.04      14481.27       310.55 o                         
  -5   7   7       3135.02       2996.92       112.70 o                         
  -3   7   7        304.15        256.81        65.08 o                         
  -1   7   7       5759.95       6078.68       140.94 o                         
   1   7   7        434.95        400.53        54.68 o                         
   3   7   7        121.59        102.03        57.03 o                         
   5   7   7       1496.76       1466.20        68.75 o                         
   7   7   7       1090.64        957.87        74.55 o                         
   9   7   7       9142.52       8859.68       172.62 o                         
  11   7   7          2.25        -55.59        55.77 o                         
  13   7   7        452.54        407.11        65.89 o                         
  15   7   7      11558.84      11860.17       299.47 o                         
  17   7   7       7314.55       7637.69       312.71 o                         
  19   7   7       3637.44       3354.87       214.93 o                         
  21   7   7      14273.22      14371.27       795.36 o                         
  23   7   7        123.39         92.99        99.95 o                         
  25   7   7       5584.84       5360.08       195.08 o                         
  27   7   7       3817.58       3514.87       137.65 o                         
  29   7   7         78.87         66.08        80.40 o                         
  31   7   7        986.90        911.54       133.27 o                         
  33   7   7       1977.89       1902.54       147.79 o                         
 -36   8   7         90.85         49.87        42.29 o                         
 -34   8   7       1892.22       1697.69        95.29 o                         
 -32   8   7         91.47         89.12        59.61 o                         
 -30   8   7        121.33        158.84        63.03 o                         
 -28   8   7        376.26        283.20        76.01 o                         
 -26   8   7        183.41          8.92        88.06 o                         
 -24   8   7       1469.40       1496.73        96.74 o                         
 -22   8   7        313.63        166.31        68.68 o                         
 -20   8   7       3573.93       3454.02       131.15 o                         
 -18   8   7        954.16       1018.39        83.06 o                         
 -16   8   7         22.83         41.70        68.47 o                         
 -14   8   7      16245.64      16709.59       405.32 o                         
 -12   8   7         19.55         64.72        68.23 o                         
 -10   8   7      13147.26      13348.83       295.58 o                         
  -8   8   7        929.54       1049.28        73.57 o                         
  -6   8   7      10136.69      10413.53       306.20 o                         
  -4   8   7       5655.09       5685.95       200.13 o                         
  -2   8   7        251.65        259.59        62.87 o                         
   0   8   7       3978.95       4008.76       162.52 o                         
   2   8   7       5500.18       5461.44       161.29 o                         
   4   8   7        505.01        366.80        61.52 o                         
   6   8   7       1064.92        960.66        61.96 o                         
   8   8   7        306.15        185.96        55.94 o                         
  10   8   7       2341.19       2355.90       110.95 o                         
  12   8   7        205.71        207.30        58.62 o                         
  14   8   7       1408.93       1196.79        88.60 o                         
  16   8   7       1928.23       1707.98       100.54 o                         
  18   8   7        743.13        708.42        93.66 o                         
  20   8   7        579.74        613.42        76.01 o                         
  22   8   7       5043.14       4544.16       164.62 o                         
  24   8   7       4651.48       4608.16       198.14 o                         
  26   8   7         37.55        -66.02        70.11 o                         
  28   8   7       5201.38       5082.59       196.47 o                         
  30   8   7       2954.43       3255.75       200.76 o                         
  32   8   7        587.82        519.42        95.68 o                         
 -33   9   7        148.21        103.82        45.46 o                         
 -31   9   7        200.60        284.41        42.36 o                         
 -29   9   7       4047.19       4049.43       125.04 o                         
 -27   9   7         65.25         29.44        52.96 o                         
 -25   9   7       1416.06       1554.45        77.74 o                         
 -23   9   7        952.08        779.20        68.15 o                         
 -21   9   7       1822.09       1745.47        88.04 o                         
 -19   9   7        322.41        389.94        89.51 o                         
 -17   9   7        109.80         94.32        87.15 o                         
 -15   9   7       8336.98       8270.96       332.14 o                         
 -13   9   7       1584.94       1602.24       112.83 o                         
 -11   9   7      61090.89      61262.30      1596.19 o                         
  -9   9   7        163.89         80.23        77.22 o                         
  -7   9   7      17310.67      17961.03       562.70 o                         
  -5   9   7       2399.01       2452.06       126.60 o                         
  -3   9   7        201.97        269.27        63.92 o                         
  -1   9   7        412.83        462.28        66.05 o                         
   1   9   7        224.74        190.91        66.70 o                         
   3   9   7         48.45         87.20        68.33 o                         
   5   9   7        291.86        412.91        70.18 o                         
   7   9   7        880.49        807.90        65.91 o                         
   9   9   7        918.84        769.23        76.38 o                         
  11   9   7          1.84        -73.02        73.02 o                         
  13   9   7        205.95         99.10       135.83 o                         
  15   9   7       1906.79       1939.27       194.78 o                         
  17   9   7       2326.77       2288.40       118.81 o                         
  19   9   7        664.39        644.11        85.29 o                         
  21   9   7       4525.24       4557.52       188.23 o                         
  23   9   7       1459.68       1432.31       285.76 o                         
  25   9   7       5338.04       5022.71       206.74 o                         
  27   9   7        331.44        384.44        92.26 o                         
  29   9   7       2714.09       2236.25       134.98 o                         
 -28  10   7        121.86         75.06        56.15 o                         
 -26  10   7       6115.13       6435.04       231.06 o                         
 -24  10   7        304.56        285.59        82.15 o                         
 -22  10   7        384.98        487.41        69.96 o                         
 -20  10   7          5.65        -73.38        73.38 o                         
 -18  10   7        229.98        339.23        76.30 o                         
 -16  10   7         84.81         59.30        92.74 o                         
 -14  10   7       9633.98       9434.66       410.07 o                         
 -12  10   7       1421.03       1439.50       172.57 o                         
 -10  10   7       1661.08       1676.12       159.75 o                         
  -8  10   7         70.85        -62.36       126.44 o                         
  -6  10   7        727.03        775.57       155.48 o                         
  -4  10   7       1242.27       1337.20        99.51 o                         
  -2  10   7       3222.89       3570.40       151.30 o                         
   0  10   7       1287.19       1281.96        98.89 o                         
   2  10   7       2688.71       3146.74       161.04 o                         
   4  10   7       5242.17       5314.37       155.02 o                         
   6  10   7        151.26        304.39        93.05 o                         
   8  10   7        292.41        477.36        98.10 o                         
  10  10   7       1432.30       1411.85        80.80 o                         
  12  10   7        851.67        870.81        90.85 o                         
  14  10   7       4563.51       4388.83       309.69 o                         
  16  10   7       2455.48       2501.92       139.96 o                         
  18  10   7        156.76        168.97        88.35 o                         
  20  10   7        357.07        276.91        69.55 o                         
  22  10   7         24.15         34.38        66.10 o                         
  24  10   7       1887.40       1896.38       102.96 o                         
 -23  11   7         79.41        127.13        51.51 o                         
 -21  11   7       1448.75       1407.55        74.73 o                         
 -19  11   7        895.22        905.58        83.39 o                         
 -17  11   7        497.79        477.71       101.24 o                         
 -15  11   7        373.45        390.59       228.10 o                         
 -13  11   7        844.34        824.86       169.15 o                         
 -11  11   7       5070.43       5337.25       216.86 o                         
  -9  11   7        119.75        175.99       111.91 o                         
  -7  11   7       1203.37       1236.66       111.87 o                         
  -5  11   7       4651.42       4799.29       202.30 o                         
  -3  11   7       1508.37       1510.18       123.53 o                         
  -1  11   7        539.75        614.52       122.56 o                         
   1  11   7      10524.03      10989.63       307.54 o                         
   3  11   7        689.04        842.15       105.96 o                         
   5  11   7       1105.25        985.07       120.00 o                         
   7  11   7        258.00        308.90       129.43 o                         
   9  11   7       7838.91       7548.00       685.58 o                         
  11  11   7        536.36        281.75       115.54 o                         
  13  11   7       3011.70       3024.12       193.68 o                         
  15  11   7         16.83        -75.41        75.41 o                         
  17  11   7       1615.48       1563.48        97.66 o                         
  19  11   7        402.88        314.20        53.64 o                         
  21  11   7        194.99        221.00        44.91 o                         
 -18  12   7        774.62        823.39        76.46 o                         
 -16  12   7       1383.06       1439.31        89.40 o                         
 -14  12   7        847.49       1012.59        98.24 o                         
 -12  12   7        106.79        202.47        73.09 o                         
 -10  12   7        351.80        351.97       105.08 o                         
  -8  12   7        381.05        309.08        80.28 o                         
  -6  12   7       1466.26       1564.64       172.26 o                         
  -4  12   7        616.74        595.99        78.86 o                         
  -2  12   7        199.26        203.15        61.63 o                         
   0  12   7       1448.66       1339.36       117.04 o                         
   2  12   7       2241.80       2307.35       185.42 o                         
   4  12   7        857.67       1003.61        70.61 o                         
   6  12   7        900.91       1013.91        86.82 o                         
   8  12   7       1998.17       2523.62       172.57 o                         
  10  12   7       5656.35       5392.37       280.21 o                         
  12  12   7        602.00        573.58        74.00 o                         
  14  12   7       1658.80       1738.59       286.19 o                         
 -42   0   8       4827.10       4687.57       240.91 o                         
 -40   0   8        835.20        802.19       113.62 o                         
 -38   0   8        617.36        726.16       121.31 o                         
 -36   0   8       6199.81       6411.39       236.79 o                         
 -34   0   8      10438.05      10274.21       350.37 o                         
 -32   0   8         13.02         31.04        77.90 o                         
 -30   0   8        514.61        609.34        58.17 o                         
 -28   0   8       7403.08       7597.08       201.31 o                         
 -26   0   8       2904.08       2787.97       100.01 o                         
 -24   0   8       6704.34       6550.48       174.89 o                         
 -22   0   8      11172.39       9932.19       385.72 o                         
 -20   0   8        171.33        101.66        85.43 o                         
 -18   0   8      19602.63      19068.07       876.52 o                         
 -16   0   8      80795.12      84201.94      3598.33 o                         
 -14   0   8      30704.78      30271.42      1336.99 o                         
 -12   0   8     252047.11     259330.08     10921.43 o                         
 -10   0   8      64408.21      66558.85      2849.96 o                         
  -8   0   8      81938.68      85533.81      3641.90 o                         
  -6   0   8      36736.75      37483.46      1631.72 o                         
  -4   0   8      11084.79      10236.27       497.21 o                         
  -2   0   8       5151.64       5006.72       189.03 o                         
   0   0   8        976.28       1165.13       141.39 o                         
   2   0   8      53974.83      53775.76      1334.33 o                         
   4   0   8       6555.83       7076.40       183.08 o                         
   6   0   8       3470.11       4053.06       151.35 o                         
   8   0   8       4283.15       5266.56       176.68 o                         
  10   0   8          1.09        -12.47        58.72 o                         
  12   0   8      31757.93      29584.80       766.63 o                         
  14   0   8       1361.00       1405.62        99.04 o                         
  16   0   8      76539.74      81516.72      3656.42 o                         
  18   0   8        594.25        564.69        53.69 o                         
  20   0   8      78901.08      82269.00      1573.11 o                         
  22   0   8        887.25        996.02        66.94 o                         
  24   0   8       4368.19       3922.15       119.89 o                         
  26   0   8       1089.70       1083.59        87.67 o                         
  28   0   8      17657.14      17832.34       380.69 o                         
  30   0   8       3569.41       3599.47       170.42 o                         
  32   0   8        537.60        754.35       130.71 o                         
  34   0   8       2215.35       2168.22       175.13 o                         
  36   0   8        229.29        356.24       108.50 o                         
  38   0   8        198.03        185.79        70.41 o                         
  40   0   8       6603.45       6256.89       292.60 o                         
 -43   1   8       1320.14       1155.03        73.67 o                         
 -41   1   8       2355.54       2563.83       118.29 o                         
 -39   1   8       3713.53       3818.47       290.46 o                         
 -37   1   8       1267.73       1295.08       102.93 o                         
 -35   1   8       2660.10       2934.12       118.79 o                         
 -33   1   8        246.85        245.99        69.67 o                         
 -31   1   8        286.50        286.51        48.87 o                         
 -29   1   8       1823.14       1882.68        64.22 o                         
 -27   1   8       1076.40       1043.33        49.48 o                         
 -25   1   8       2160.60       2139.44        61.30 o                         
 -23   1   8      32916.72      32671.50       510.09 o                         
 -21   1   8       1248.48       1236.15        57.75 o                         
 -19   1   8       5155.67       5071.15       313.53 o                         
 -17   1   8        202.49         71.76       108.50 o                         
 -15   1   8      13503.10      12614.56       425.51 o                         
 -13   1   8       1057.56       1087.34        88.99 o                         
 -11   1   8      33339.19      33698.70      1044.09 o                         
  -9   1   8       1169.62       1290.74        96.04 o                         
  -7   1   8      69281.58      71829.79      1765.09 o                         
  -5   1   8       1789.22       1661.44       105.08 o                         
  -3   1   8      28760.57      27461.45       858.39 o                         
  -1   1   8       3122.21       3296.16        97.89 o                         
   1   1   8      20012.38      19894.80       398.80 o                         
   3   1   8      13598.76      13892.90       290.83 o                         
   5   1   8        409.35        392.03        62.64 o                         
   7   1   8        958.44       1224.58        51.87 o                         
   9   1   8        306.01        270.87        43.84 o                         
  11   1   8       3112.31       2830.06        83.10 o                         
  13   1   8      30382.12      31303.04       573.63 o                         
  15   1   8       9685.70       9793.07       263.52 o                         
  17   1   8      15497.86      16442.76       274.59 o                         
  19   1   8      12873.56      13171.79       191.37 o                         
  21   1   8       2257.13       2374.02        66.53 o                         
  23   1   8      16901.72      16707.66       262.77 o                         
  25   1   8         43.59         16.84        40.39 o                         
  27   1   8       6587.91       6713.05       136.20 o                         
  29   1   8       1445.08       1293.85        67.47 o                         
  31   1   8       9701.15       9517.35       235.41 o                         
  33   1   8        152.19        186.04        71.65 o                         
  35   1   8        330.16        357.52        80.62 o                         
  37   1   8        283.53        248.12        60.52 o                         
  39   1   8       1107.21        879.69        59.11 o                         
 -44   2   8       1554.12       1495.41       138.40 o                         
 -42   2   8        326.01        378.81        66.50 o                         
 -40   2   8       1048.69        971.26       138.82 o                         
 -38   2   8       2723.52       2714.36       138.64 o                         
 -36   2   8        948.23        923.84        82.33 o                         
 -34   2   8        972.16       1172.14        89.64 o                         
 -32   2   8       2642.21       2637.76       107.98 o                         
 -30   2   8       1548.64       1672.25       115.79 o                         
 -28   2   8         76.88        103.73        61.91 o                         
 -26   2   8       8580.95       8103.51       160.94 o                         
 -24   2   8        403.20        377.46        51.02 o                         
 -22   2   8       9547.07       9095.52       187.33 o                         
 -20   2   8        150.33        167.53        56.80 o                         
 -18   2   8      35576.17      36026.87      1614.64 o                         
 -16   2   8        243.42        302.80        71.90 o                         
 -14   2   8      37779.20      40752.71      1252.91 o                         
 -12   2   8      15118.59      15894.39       523.36 o                         
 -10   2   8      15380.74      15000.22       397.47 o                         
  -8   2   8      52667.45      54200.74      1650.82 o                         
  -6   2   8        832.54        707.70        65.66 o                         
  -4   2   8      44037.07      42755.77      1358.69 o                         
  -2   2   8       3830.21       4834.69       152.21 o                         
   0   2   8        447.05        494.24        56.48 o                         
   2   2   8        882.84        875.26        68.39 o                         
   4   2   8       3281.42       2886.65       161.50 o                         
   6   2   8       8650.79       8546.68       218.68 o                         
   8   2   8      36681.60      36285.27       887.94 o                         
  10   2   8        258.46        154.09        57.76 o                         
  12   2   8      12509.65      12471.67       364.86 o                         
  14   2   8       4015.03       4040.75       209.90 o                         
  16   2   8      17246.09      16900.72       321.40 o                         
  18   2   8       2766.77       2759.23        72.84 o                         
  20   2   8      16779.84      16485.12       271.51 o                         
  22   2   8        890.54        810.30        49.65 o                         
  24   2   8      22923.40      22232.49       393.77 o                         
  26   2   8        831.08        817.05        61.28 o                         
  28   2   8       4888.49       4767.00       118.86 o                         
  30   2   8      12191.71      11974.83       286.59 o                         
  32   2   8       5491.61       5495.73       152.76 o                         
  34   2   8       4216.79       4099.15       140.22 o                         
  36   2   8       5696.72       5677.61       215.85 o                         
  38   2   8       8095.78       8015.94       391.27 o                         
  40   2   8        371.75        341.62       122.17 o                         
 -43   3   8        723.99        736.18        82.01 o                         
 -41   3   8        507.90        507.26        87.57 o                         
 -39   3   8       1624.85       1994.60       131.99 o                         
 -37   3   8        643.50        640.64        76.12 o                         
 -35   3   8        190.39        228.91        76.79 o                         
 -33   3   8       3676.45       3767.86       144.17 o                         
 -31   3   8        233.64        241.15        69.81 o                         
 -29   3   8       1765.09       1738.54       124.65 o                         
 -27   3   8       6206.44       5971.38       182.24 o                         
 -25   3   8      11386.86      11839.64       358.15 o                         
 -23   3   8      17976.95      18267.74       382.64 o                         
 -21   3   8        479.28        458.35        49.53 o                         
 -19   3   8      10954.18      10696.08       303.90 o                         
 -17   3   8          8.20         13.76        52.79 o                         
 -15   3   8       8709.39       7971.34       303.16 o                         
 -13   3   8       2836.44       2755.26       262.27 o                         
 -11   3   8      13679.54      13246.76       453.32 o                         
  -9   3   8       4097.97       4086.54       149.69 o                         
  -7   3   8       4046.30       3508.63       237.50 o                         
  -5   3   8       1523.01       1661.62       170.01 o                         
  -3   3   8      20796.76      20706.90       673.24 o                         
  -1   3   8       1532.06       1225.09       113.60 o                         
   1   3   8       8082.41       7566.98       292.04 o                         
   3   3   8      16264.27      15558.41       428.58 o                         
   5   3   8      13931.10      13004.03       449.74 o                         
   7   3   8       3030.22       2542.44       267.40 o                         
   9   3   8       2078.24       2446.39       126.71 o                         
  11   3   8       1760.32       1951.34       117.72 o                         
  13   3   8       9204.96       8697.33       265.79 o                         
  15   3   8      17323.29      16839.56       316.25 o                         
  17   3   8       3261.92       2923.57        77.18 o                         
  19   3   8       1103.61        940.19        50.94 o                         
  21   3   8        643.32        669.28        52.87 o                         
  23   3   8      14274.14      14267.27       261.63 o                         
  25   3   8        486.31        328.46        49.43 o                         
  27   3   8       1287.39       1371.60        65.30 o                         
  29   3   8        284.71        318.21        61.00 o                         
  31   3   8      16834.38      16935.72       346.49 o                         
  33   3   8         63.92         30.44        61.35 o                         
  35   3   8       7741.35       7116.34       386.15 o                         
  37   3   8         60.46        180.26       111.06 o                         
  39   3   8       5980.68       5825.42       349.41 o                         
 -42   4   8       1394.67       1445.66        85.46 o                         
 -40   4   8         16.60        -14.38        70.04 o                         
 -38   4   8       8338.54       8926.95       251.20 o                         
 -36   4   8        548.98        632.47        78.80 o                         
 -34   4   8       3801.19       4210.56       151.92 o                         
 -32   4   8       1690.99       1457.00        97.66 o                         
 -30   4   8      15615.20      14797.37       372.25 o                         
 -28   4   8       3675.21       3645.84       169.71 o                         
 -26   4   8        578.93        619.12        97.17 o                         
 -24   4   8       3064.54       3479.64       219.47 o                         
 -22   4   8      12447.23      12795.95       454.90 o                         
 -20   4   8        181.11        206.44        53.73 o                         
 -18   4   8       8611.29       8688.50       183.78 o                         
 -16   4   8       1186.34       1245.32        58.33 o                         
 -14   4   8       3893.94       3913.20       162.93 o                         
 -12   4   8       4276.24       4036.50       410.07 o                         
 -10   4   8       5528.86       5361.17       263.55 o                         
  -8   4   8       5001.18       4588.62       190.72 o                         
  -6   4   8       1126.37       1061.81       110.57 o                         
  -4   4   8      47352.71      48318.04      1495.11 o                         
  -2   4   8       1106.91        971.39       108.42 o                         
   0   4   8      24966.81      25629.35       825.73 o                         
   2   4   8        323.99        157.22        98.67 o                         
   4   4   8       7610.20       6969.24       283.15 o                         
   6   4   8      27069.31      28688.56       755.24 o                         
   8   4   8       6588.15       5517.95       330.62 o                         
  10   4   8       2104.01       2143.05        83.55 o                         
  12   4   8       3670.37       3018.86        85.94 o                         
  14   4   8       2092.73       1992.78        62.11 o                         
  16   4   8        700.96        636.80        86.41 o                         
  18   4   8        226.98        269.36        50.30 o                         
  20   4   8        749.28        656.13        63.17 o                         
  22   4   8       1052.90       1082.81        64.44 o                         
  24   4   8        556.65        577.68        58.96 o                         
  26   4   8       6772.12       6637.82       187.53 o                         
  28   4   8       9587.42      10198.89       225.32 o                         
  30   4   8      17079.42      16783.46       385.35 o                         
  32   4   8       6289.92       6179.78       205.18 o                         
  34   4   8       2290.97       2033.10       118.71 o                         
  36   4   8       3648.28       3690.40       249.88 o                         
  38   4   8       1103.03       1255.83       115.33 o                         
 -41   5   8        416.71        377.53        58.99 o                         
 -39   5   8       1285.49       1311.22        91.94 o                         
 -37   5   8       1591.42       1769.35       112.73 o                         
 -35   5   8        151.83         65.78       115.33 o                         
 -33   5   8       4225.45       4513.29       270.81 o                         
 -31   5   8       1990.46       2202.98       136.66 o                         
 -29   5   8         80.40          9.40       140.96 o                         
 -27   5   8       2157.92       2197.67       156.45 o                         
 -25   5   8      10464.50      10220.43       274.82 o                         
 -23   5   8       8632.68       8017.46       227.68 o                         
 -21   5   8       2086.98       2193.95        93.86 o                         
 -19   5   8      10762.46      10423.19       216.32 o                         
 -17   5   8       2060.64       2274.14        80.23 o                         
 -15   5   8       8940.76       8181.62       171.81 o                         
 -13   5   8        593.99        568.60        41.01 o                         
 -11   5   8       4153.62       3776.16       141.34 o                         
  -9   5   8       2132.20       2449.00        90.56 o                         
  -7   5   8      11531.35      11299.97       289.34 o                         
  -5   5   8        341.94        446.87        77.45 o                         
  -3   5   8      10714.53      11005.52       348.67 o                         
  -1   5   8        115.99        111.33        90.40 o                         
   1   5   8       1447.53       1269.15       118.98 o                         
   3   5   8       4817.33       4298.36       208.57 o                         
   5   5   8       2538.65       2265.95       112.97 o                         
   7   5   8        133.99        171.13        40.68 o                         
   9   5   8       1437.97       1599.26        63.60 o                         
  11   5   8       9472.67       8680.45       158.97 o                         
  13   5   8        171.05        228.90        49.23 o                         
  15   5   8      10637.41      10141.19       206.92 o                         
  17   5   8        121.90        233.77        64.76 o                         
  19   5   8       3994.31       3454.17       135.46 o                         
  21   5   8       7995.14       7841.14       179.72 o                         
  23   5   8      13618.82      13641.52       403.39 o                         
  25   5   8         58.55        150.26        70.66 o                         
  27   5   8       9134.30       9203.06       232.61 o                         
  29   5   8         17.71        -18.36        81.32 o                         
  31   5   8       4569.76       4933.36       179.67 o                         
  33   5   8       1175.20       1055.01        95.44 o                         
  35   5   8       5186.37       4914.98       315.67 o                         
 -40   6   8       2242.54       2043.64        93.61 o                         
 -38   6   8       6445.19       6453.62       184.63 o                         
 -36   6   8        285.76        197.05        63.48 o                         
 -34   6   8       4571.77       4868.74       160.60 o                         
 -32   6   8       2510.59       2588.71       115.88 o                         
 -30   6   8       2791.07       2859.14       152.20 o                         
 -28   6   8        928.72       1210.48       242.20 o                         
 -26   6   8        662.80        659.71        71.99 o                         
 -24   6   8        797.08        844.08        86.46 o                         
 -22   6   8       5062.36       4689.04       142.99 o                         
 -20   6   8        757.47        933.16        77.98 o                         
 -18   6   8        628.22        689.45        63.36 o                         
 -16   6   8       6681.79       6697.18       141.92 o                         
 -14   6   8      10656.78      10370.24       184.27 o                         
 -12   6   8       4049.60       4288.92       112.75 o                         
 -10   6   8       3258.53       3446.20        98.20 o                         
  -8   6   8       1075.14        987.35        59.00 o                         
  -6   6   8       4597.90       4630.13       129.90 o                         
  -4   6   8       8078.64       8899.33       188.12 o                         
  -2   6   8       4786.02       5277.12       155.40 o                         
   0   6   8       2627.75       2302.02        94.11 o                         
   2   6   8       5168.95       5464.77       237.05 o                         
   4   6   8       1421.59       1091.65        87.92 o                         
   6   6   8       2057.21       1966.52        93.21 o                         
   8   6   8       9866.92      10026.24       227.07 o                         
  10   6   8        623.58        578.40       107.13 o                         
  12   6   8      10167.63       9611.42       273.25 o                         
  14   6   8       4379.45       4025.97       121.19 o                         
  16   6   8       2953.40       2742.40       102.03 o                         
  18   6   8      16163.20      14975.70       354.09 o                         
  20   6   8      15052.31      14528.06       356.93 o                         
  22   6   8       6086.08       5555.04       200.86 o                         
  24   6   8       2345.80       2312.52       191.71 o                         
  26   6   8         66.07         55.82        68.50 o                         
  28   6   8       1653.38       1598.49        82.85 o                         
  30   6   8       3622.65       3800.31       138.12 o                         
  32   6   8        911.05        965.56        89.36 o                         
  34   6   8        430.63        500.62       100.81 o                         
 -37   7   8        109.69        163.57        44.04 o                         
 -35   7   8        216.48        271.19        66.13 o                         
 -33   7   8        138.54        147.84        63.41 o                         
 -31   7   8        491.86        684.97       103.86 o                         
 -29   7   8         65.92          8.35        69.11 o                         
 -27   7   8       1343.46       1413.78       124.82 o                         
 -25   7   8       2142.19       2230.88       109.27 o                         
 -23   7   8       3505.06       3535.21       166.72 o                         
 -21   7   8       1546.59       1430.46        78.31 o                         
 -19   7   8       7271.56       7428.63       172.59 o                         
 -17   7   8       5766.69       5979.83       233.95 o                         
 -15   7   8      15558.82      15787.20       312.49 o                         
 -13   7   8       1578.52       1488.15        67.86 o                         
 -11   7   8       5244.30       5204.66       142.07 o                         
  -9   7   8          7.68        -29.13        65.30 o                         
  -7   7   8       8540.54       8419.62       200.17 o                         
  -5   7   8       5664.04       5643.00       149.89 o                         
  -3   7   8       4340.97       4145.96       121.74 o                         
  -1   7   8       1252.41       1344.89        65.14 o                         
   1   7   8       2692.64       2764.66        95.49 o                         
   3   7   8       7907.38       7704.27       184.75 o                         
   5   7   8       2789.74       2753.90        99.49 o                         
   7   7   8       3016.50       2574.68       103.85 o                         
   9   7   8        142.23         99.17        55.88 o                         
  11   7   8       3123.53       3176.54       117.40 o                         
  13   7   8        852.39        828.58        76.28 o                         
  15   7   8       3709.27       3243.11       128.11 o                         
  17   7   8       9737.45       9772.48       230.10 o                         
  19   7   8       1400.38       1482.02        97.29 o                         
  21   7   8        110.24         30.87        84.45 o                         
  23   7   8      10532.44      10706.46       375.14 o                         
  25   7   8        794.59        649.25        87.19 o                         
  27   7   8       6696.26       6786.97       369.49 o                         
  29   7   8        419.95        448.58        79.63 o                         
  31   7   8       1887.01       1961.48       157.19 o                         
  33   7   8         99.46        104.23        84.58 o                         
 -34   8   8        158.62        173.85        63.13 o                         
 -32   8   8         79.80         31.54        91.41 o                         
 -30   8   8        372.71        426.42        65.18 o                         
 -28   8   8       2613.90       2341.31       103.09 o                         
 -26   8   8        202.81        289.92        72.82 o                         
 -24   8   8       1289.84       1350.94       111.22 o                         
 -22   8   8       1535.92       1382.53        78.87 o                         
 -20   8   8        236.18        258.27        70.54 o                         
 -18   8   8       1326.63       1215.50        89.14 o                         
 -16   8   8       8946.85       9459.91       338.54 o                         
 -14   8   8       2787.21       2934.72        93.45 o                         
 -12   8   8      21508.97      21480.37       504.34 o                         
 -10   8   8      13212.29      13503.11       338.43 o                         
  -8   8   8        596.18        573.95        67.32 o                         
  -6   8   8         62.68         45.29        72.96 o                         
  -4   8   8       1743.11       1696.51       107.31 o                         
  -2   8   8       2806.24       2948.10       100.97 o                         
   0   8   8       4061.32       4295.25       126.33 o                         
   2   8   8       1099.71       1066.08        79.68 o                         
   4   8   8       1291.11       1335.05        78.19 o                         
   6   8   8       1899.86       1859.66        78.27 o                         
   8   8   8        348.21        351.48        60.58 o                         
  10   8   8          7.21         50.78        58.87 o                         
  12   8   8        194.02        218.36        83.26 o                         
  14   8   8         73.39        -33.29        85.53 o                         
  16   8   8       1672.26       1790.09        95.93 o                         
  18   8   8        301.23        203.71        71.74 o                         
  20   8   8      10063.94       9475.98       239.05 o                         
  22   8   8        608.42        498.31       127.29 o                         
  24   8   8       1840.38       1889.72       174.28 o                         
  26   8   8        441.04        499.77       113.62 o                         
  28   8   8        764.52        935.84       139.68 o                         
  30   8   8        364.00        334.03        96.54 o                         
 -31   9   8        221.11        188.32        39.41 o                         
 -29   9   8         36.88         96.69        45.95 o                         
 -27   9   8       1311.47       1331.96        67.90 o                         
 -25   9   8        104.21        101.76        56.09 o                         
 -23   9   8        417.81        383.91        61.86 o                         
 -21   9   8         79.05        -55.66        70.27 o                         
 -19   9   8       4168.13       4489.14       188.05 o                         
 -17   9   8         90.62         58.11        85.09 o                         
 -15   9   8       7406.79       7272.51       270.43 o                         
 -13   9   8          0.36         45.00        73.84 o                         
 -11   9   8       1312.47       1453.34        82.87 o                         
  -9   9   8        489.54        425.55        74.68 o                         
  -7   9   8       3199.79       2959.20       132.32 o                         
  -5   9   8         73.11         19.63        96.80 o                         
  -3   9   8       2744.36       2715.64        99.89 o                         
  -1   9   8        724.78        812.30        71.09 o                         
   1   9   8       1399.73       1321.08        78.34 o                         
   3   9   8       7051.87       6869.51       194.17 o                         
   5   9   8       8303.88       8614.13       261.22 o                         
   7   9   8        191.87        207.94        58.41 o                         
   9   9   8        119.61        200.88        68.67 o                         
  11   9   8         68.68         97.15        66.46 o                         
  13   9   8       2010.05       1966.69       112.26 o                         
  15   9   8        146.91        191.59        99.21 o                         
  17   9   8       1212.54       1044.37        94.06 o                         
  19   9   8       4440.25       4364.16       156.55 o                         
  21   9   8       6147.20       5991.73       186.79 o                         
  23   9   8       2021.30       2040.86       199.48 o                         
  25   9   8        221.18        142.84        79.88 o                         
  27   9   8        895.81        701.38        92.26 o                         
 -28  10   8        135.73        120.96        46.17 o                         
 -26  10   8        170.53         25.24        68.93 o                         
 -24  10   8        765.32        753.80        86.68 o                         
 -22  10   8        688.38        671.25        58.22 o                         
 -20  10   8        547.70        520.47        58.94 o                         
 -18  10   8         72.06        108.27        57.74 o                         
 -16  10   8        327.51        368.50        91.34 o                         
 -14  10   8      10473.35      10146.32       609.12 o                         
 -12  10   8       2972.93       3071.91       156.03 o                         
 -10  10   8       2371.63       2386.66       155.31 o                         
  -8  10   8       1778.72       1917.06       184.53 o                         
  -6  10   8        278.81        297.73        98.47 o                         
  -4  10   8        105.83         61.78        80.62 o                         
  -2  10   8         23.22         43.91        65.68 o                         
   0  10   8       1145.44       1244.83        81.90 o                         
   2  10   8        177.19        187.23        67.71 o                         
   4  10   8        985.82       1120.95        79.22 o                         
   6  10   8       1037.38       1080.25        86.53 o                         
   8  10   8       3491.97       3437.28       138.72 o                         
  10  10   8        140.12        101.53        62.36 o                         
  12  10   8       3407.83       3132.98       130.60 o                         
  14  10   8        288.28        406.29        78.46 o                         
  16  10   8        747.81        778.71        97.24 o                         
  18  10   8        156.94        162.65        68.53 o                         
  20  10   8        218.69        244.61        60.16 o                         
  22  10   8        160.34        225.11        70.07 o                         
  24  10   8        538.10        554.52        64.92 o                         
 -23  11   8        737.54        724.90        50.79 o                         
 -21  11   8       1205.47       1127.13       166.20 o                         
 -19  11   8        863.53        905.29        65.98 o                         
 -17  11   8       2072.33       2102.44       164.88 o                         
 -15  11   8        133.72         90.09        86.96 o                         
 -13  11   8         67.74          2.05        90.73 o                         
 -11  11   8       1352.66       1192.61       155.48 o                         
  -9  11   8         74.09         13.67       109.35 o                         
  -7  11   8       2044.64       2002.54       203.75 o                         
  -5  11   8        448.27        399.54       116.61 o                         
  -3  11   8       3401.55       3607.22       170.65 o                         
  -1  11   8        151.70        162.41        98.67 o                         
   1  11   8        703.29        818.71        90.68 o                         
   3  11   8         18.86         16.96        68.87 o                         
   5  11   8       1165.03       1371.76        90.50 o                         
   7  11   8       1119.84       1097.02       129.00 o                         
   9  11   8        855.97        911.88        76.41 o                         
  11  11   8        269.46        294.09        91.27 o                         
  13  11   8         57.90        115.19        59.94 o                         
  15  11   8        613.28        678.77        65.16 o                         
  17  11   8         23.79          5.38        59.66 o                         
  19  11   8         72.33         83.11        43.83 o                         
 -16  12   8       1359.99       1411.67        82.44 o                         
 -14  12   8       1100.22       1091.43       125.58 o                         
 -12  12   8         27.47         71.99        66.73 o                         
 -10  12   8         77.33        -22.21        98.24 o                         
  -8  12   8         32.97        -51.26       101.66 o                         
  -6  12   8       5391.63       5265.94       220.84 o                         
  -4  12   8        771.02        701.42        66.07 o                         
  -2  12   8        313.75        267.40        49.13 o                         
   0  12   8         59.91         -3.27        71.76 o                         
   2  12   8        758.27        744.62        62.75 o                         
   4  12   8        460.53        390.85        58.06 o                         
   6  12   8         15.91         20.69        51.15 o                         
   8  12   8        132.16         41.01        88.85 o                         
  10  12   8         54.12         26.09        62.15 o                         
  12  12   8        291.58        358.48        64.93 o                         
 -43   1   9        147.51        233.23        71.76 o                         
 -41   1   9        320.50        169.64       170.86 o                         
 -39   1   9          2.97         15.30        70.93 o                         
 -37   1   9        100.63         71.59        79.73 o                         
 -35   1   9       1871.03       1913.15       120.19 o                         
 -33   1   9       1011.22        993.69        65.88 o                         
 -31   1   9       1960.22       2040.71        73.08 o                         
 -29   1   9       8715.80       8674.22       167.39 o                         
 -27   1   9      10503.58      10749.60       203.90 o                         
 -25   1   9       5082.36       4907.03       110.91 o                         
 -23   1   9        361.19        249.64        42.21 o                         
 -21   1   9        428.39        455.38        45.21 o                         
 -19   1   9       4994.75       4812.76       135.26 o                         
 -17   1   9      27129.07      27713.63      1256.68 o                         
 -15   1   9         45.47        -48.31        70.91 o                         
 -13   1   9      10835.18      11008.66       380.57 o                         
 -11   1   9       1362.89       1473.15       211.44 o                         
  -9   1   9         40.97         62.00        76.46 o                         
  -7   1   9       1753.94       2260.46       127.19 o                         
  -5   1   9        471.14        554.39        88.42 o                         
  -3   1   9        237.16        295.70        79.52 o                         
  -1   1   9       2167.14       2342.74        76.39 o                         
   1   1   9         70.11        100.83        42.43 o                         
   3   1   9         94.30        161.80        47.12 o                         
   5   1   9      20066.58      21546.75       400.74 o                         
   7   1   9         75.96        172.61        40.47 o                         
   9   1   9         56.63         77.34        44.60 o                         
  11   1   9       3863.01       4574.08       113.32 o                         
  13   1   9       2878.45       3185.38       102.99 o                         
  15   1   9       3163.32       3521.09        87.45 o                         
  17   1   9       3567.83       3850.19        79.38 o                         
  19   1   9         40.45         45.70        34.55 o                         
  21   1   9          0.52         14.61        38.42 o                         
  23   1   9       2537.86       2611.42        76.94 o                         
  25   1   9        273.36        286.55        54.61 o                         
  27   1   9         38.83         99.57        55.09 o                         
  29   1   9        830.96        674.43        86.27 o                         
  31   1   9       1183.42        984.94       101.49 o                         
  33   1   9         36.25        -63.36        87.44 o                         
  35   1   9       2645.07       2635.35       133.87 o                         
  37   1   9       2825.63       2921.79       268.25 o                         
  39   1   9         93.41         45.84        60.53 o                         
 -44   2   9        178.82        124.73        62.36 o                         
 -42   2   9        279.52        212.65        60.10 o                         
 -40   2   9       1145.96       1402.19        96.34 o                         
 -38   2   9         56.84        254.29        82.44 o                         
 -36   2   9        136.01         56.23        68.93 o                         
 -34   2   9       2370.92       2181.69       105.60 o                         
 -32   2   9       2322.75       2292.32       108.30 o                         
 -30   2   9       6170.21       6113.06       155.36 o                         
 -28   2   9         54.30          2.78        53.93 o                         
 -26   2   9        479.10        443.09        51.02 o                         
 -24   2   9       2153.80       2394.14        93.90 o                         
 -22   2   9       1360.78       1330.88        55.64 o                         
 -20   2   9       1847.92       1890.76       106.29 o                         
 -18   2   9       1969.57       1905.65       118.35 o                         
 -16   2   9        742.49        740.68       151.21 o                         
 -14   2   9       1769.29       1957.57       118.48 o                         
 -12   2   9        194.09         41.38        68.09 o                         
 -10   2   9       3638.00       3815.34       135.01 o                         
  -8   2   9       2088.45       2448.87       110.19 o                         
  -6   2   9       6308.19       7019.97       360.60 o                         
  -4   2   9       2101.24       2424.57       111.74 o                         
  -2   2   9       3206.98       3335.34       125.48 o                         
   0   2   9         31.68        141.23       139.25 o                         
   2   2   9        499.78        649.21        56.69 o                         
   4   2   9        269.25        407.62       168.93 o                         
   6   2   9          6.19         -9.04        44.01 o                         
   8   2   9       4720.21       5163.57       126.77 o                         
  10   2   9       2905.42       3586.09       116.74 o                         
  12   2   9       9870.43      10571.44       248.38 o                         
  14   2   9       4947.66       5291.91       102.43 o                         
  16   2   9         14.53         13.00        36.72 o                         
  18   2   9       3031.49       3199.43        72.60 o                         
  20   2   9       1665.00       1748.64        56.91 o                         
  22   2   9        849.32        902.17        56.41 o                         
  24   2   9        362.44        304.28        48.93 o                         
  26   2   9        792.88        789.55        67.98 o                         
  28   2   9         34.13        -29.38        62.13 o                         
  30   2   9        619.43        550.48        97.21 o                         
  32   2   9          9.14        -59.70       108.07 o                         
  34   2   9       2130.38       2055.09       115.94 o                         
  36   2   9         36.91        102.52       103.37 o                         
  38   2   9       3391.85       3570.99       197.34 o                         
 -43   3   9       1571.62       1668.43        82.44 o                         
 -41   3   9        591.36        517.00        71.27 o                         
 -39   3   9       2846.01       2998.13       141.05 o                         
 -37   3   9         44.04         14.50        67.00 o                         
 -35   3   9        978.11       1118.23        86.62 o                         
 -33   3   9        548.53        601.34        80.75 o                         
 -31   3   9       9611.37       9545.74       282.82 o                         
 -29   3   9       4072.48       4095.31       128.21 o                         
 -27   3   9       6286.29       6451.24       167.41 o                         
 -25   3   9        663.24        635.51        71.89 o                         
 -23   3   9       1158.89       1331.12        73.13 o                         
 -21   3   9        362.82        501.57        60.14 o                         
 -19   3   9         25.08         20.71        53.99 o                         
 -17   3   9         83.56         77.50        49.80 o                         
 -15   3   9       2346.67       2603.18       146.96 o                         
 -13   3   9        906.81       1054.52       105.71 o                         
 -11   3   9       1760.49       1838.92       124.80 o                         
  -9   3   9        193.03         24.40        64.04 o                         
  -7   3   9       7711.90       8268.46       515.15 o                         
  -5   3   9       1915.50       1967.47       379.74 o                         
  -3   3   9         43.33         51.26       124.73 o                         
  -1   3   9       5606.51       5569.20       438.26 o                         
   1   3   9        575.58        684.70        73.36 o                         
   3   3   9       4052.60       4112.30       195.05 o                         
   5   3   9       1257.26       1541.84       124.65 o                         
   7   3   9      12188.17      12298.60       307.58 o                         
   9   3   9       5574.40       5456.23       200.27 o                         
  11   3   9       1963.94       2272.66        70.19 o                         
  13   3   9       1543.01       1624.56        52.58 o                         
  15   3   9       2757.87       2582.37        74.85 o                         
  17   3   9         95.19         82.19        48.30 o                         
  19   3   9        537.60        525.20        54.49 o                         
  21   3   9      10502.46      10795.18       195.75 o                         
  23   3   9       4309.76       4297.45        92.32 o                         
  25   3   9        432.22        483.62        50.67 o                         
  27   3   9        296.26        419.32        61.20 o                         
  29   3   9          9.28         -0.46        57.33 o                         
  31   3   9        942.87        909.33        86.41 o                         
  33   3   9         82.37         50.42        85.09 o                         
  35   3   9        166.29        145.07        73.86 o                         
  37   3   9        537.42        553.27        67.11 o                         
 -42   4   9       3173.33       3340.55       178.55 o                         
 -40   4   9        291.43        383.63        72.70 o                         
 -38   4   9        117.99        128.89        62.20 o                         
 -36   4   9       2677.75       2867.71       117.41 o                         
 -34   4   9       2485.90       2746.80       177.75 o                         
 -32   4   9       1010.96        910.50        88.07 o                         
 -30   4   9       2058.25       2789.62       146.33 o                         
 -28   4   9       3135.41       2833.94       237.25 o                         
 -26   4   9       3745.09       3806.96       206.98 o                         
 -24   4   9        380.95        401.96        66.09 o                         
 -22   4   9       1060.13       1117.92        70.62 o                         
 -20   4   9      15386.64      15381.92       374.80 o                         
 -18   4   9        411.28        535.09        48.18 o                         
 -16   4   9       1382.01       1502.60        57.97 o                         
 -14   4   9       2393.35       2218.81        67.50 o                         
 -12   4   9        162.85        214.51        63.49 o                         
 -10   4   9       1960.70       2558.64       211.01 o                         
  -8   4   9       3755.16       4482.79       202.36 o                         
  -6   4   9       1647.29       1665.24       130.73 o                         
  -4   4   9       1846.69       2064.20       144.00 o                         
  -2   4   9        603.85        780.71       109.04 o                         
   0   4   9        780.91        848.06       109.09 o                         
   2   4   9       9523.67      10086.95       452.78 o                         
   4   4   9        116.04         96.89        90.73 o                         
   6   4   9       2552.00       2903.73       142.91 o                         
   8   4   9        346.74        411.22        38.88 o                         
  10   4   9        145.51        163.94        37.64 o                         
  12   4   9         82.96         71.39        42.10 o                         
  14   4   9       3792.46       3554.00       103.14 o                         
  16   4   9        203.74        187.02        48.58 o                         
  18   4   9       4699.25       4667.15       123.36 o                         
  20   4   9       1451.93       1431.36        75.06 o                         
  22   4   9        237.47        214.78        62.00 o                         
  24   4   9       5752.23       5497.17       125.86 o                         
  26   4   9       6859.76       6921.91       187.74 o                         
  28   4   9         80.01        111.20        82.77 o                         
  30   4   9        132.67        226.22       100.69 o                         
  32   4   9        102.28        169.79        88.37 o                         
  34   4   9       2604.99       2465.64       270.39 o                         
  36   4   9        254.79        247.68       192.65 o                         
 -41   5   9        292.82        305.22        44.39 o                         
 -39   5   9       1037.32       1059.56        66.47 o                         
 -37   5   9        132.22         92.49        83.71 o                         
 -35   5   9        481.61        475.58        85.89 o                         
 -33   5   9       2633.72       2703.87       199.91 o                         
 -31   5   9        190.41        -80.13       111.49 o                         
 -29   5   9        269.81        150.36       149.50 o                         
 -27   5   9         91.82         25.84       112.91 o                         
 -25   5   9       1785.13       2199.49       136.59 o                         
 -23   5   9       2818.12       3243.63       160.93 o                         
 -21   5   9       1319.85       1272.71        86.65 o                         
 -19   5   9       2609.38       2654.03        87.66 o                         
 -17   5   9         48.04         87.29        51.65 o                         
 -15   5   9       7696.47       7859.48       167.00 o                         
 -13   5   9        176.54        220.08        43.13 o                         
 -11   5   9        157.22        249.73        41.92 o                         
  -9   5   9        114.42         98.74        42.63 o                         
  -7   5   9       1985.02       1938.71        66.13 o                         
  -5   5   9      11886.28      12688.66       396.34 o                         
  -3   5   9        624.48        548.31        67.52 o                         
  -1   5   9      31881.92      34288.15      1097.01 o                         
   1   5   9        421.72        330.42        60.55 o                         
   3   5   9         91.58         61.63        58.06 o                         
   5   5   9       5225.75       5179.99       135.49 o                         
   7   5   9        425.10        325.73        47.95 o                         
   9   5   9         24.20         10.80        40.56 o                         
  11   5   9       9677.75       9565.67       183.65 o                         
  13   5   9        297.06        427.04        56.05 o                         
  15   5   9        544.23        492.91        55.27 o                         
  17   5   9       5760.99       5453.55       137.08 o                         
  19   5   9      12213.14      11433.68       332.44 o                         
  21   5   9       2364.99       2210.28        98.91 o                         
  23   5   9        391.81        441.55        69.42 o                         
  25   5   9        905.46        778.65        77.68 o                         
  27   5   9       2662.87       2463.05       130.83 o                         
  29   5   9       1869.96       1723.56       158.47 o                         
  31   5   9         51.40        233.86        87.71 o                         
  33   5   9        123.32        143.42        75.39 o                         
  35   5   9        945.70        902.83        74.27 o                         
 -38   6   9        539.33        575.98        80.30 o                         
 -36   6   9        107.53        168.05        59.09 o                         
 -34   6   9        557.40        617.03       101.64 o                         
 -32   6   9       1480.57       1651.28        95.79 o                         
 -30   6   9        341.52        377.72        99.81 o                         
 -28   6   9       3133.44       2985.86       260.14 o                         
 -26   6   9        515.13        577.21        80.57 o                         
 -24   6   9       2158.74       2254.57       119.98 o                         
 -22   6   9        131.96        170.17        73.05 o                         
 -20   6   9       2320.08       2273.37       102.65 o                         
 -18   6   9       1861.51       1846.93        72.41 o                         
 -16   6   9       3513.72       3688.47       129.67 o                         
 -14   6   9       4020.07       4031.47       122.32 o                         
 -12   6   9       2152.51       2144.89        79.96 o                         
 -10   6   9       2381.57       2294.98        82.35 o                         
  -8   6   9       1227.82       1132.45        58.93 o                         
  -6   6   9        139.33        112.81        56.74 o                         
  -4   6   9       6983.23       6489.98       149.88 o                         
  -2   6   9       4348.13       4614.74       144.39 o                         
   0   6   9        759.99        624.26        78.43 o                         
   2   6   9       4134.17       4252.36       140.43 o                         
   4   6   9       2792.62       2761.30       169.82 o                         
   6   6   9       1349.31       1347.12        73.38 o                         
   8   6   9       3901.95       3333.89       131.35 o                         
  10   6   9        640.69        675.08        65.70 o                         
  12   6   9       2410.89       2289.09       103.98 o                         
  14   6   9       5323.68       5397.76       132.72 o                         
  16   6   9         43.56         32.37        60.66 o                         
  18   6   9      11382.60      11798.90       289.04 o                         
  20   6   9        212.66        202.86        69.32 o                         
  22   6   9        104.95        238.68       100.27 o                         
  24   6   9         55.05         18.22        80.39 o                         
  26   6   9        467.46        512.22        71.86 o                         
  28   6   9        764.60        716.73        78.29 o                         
  30   6   9        629.68        636.46       135.83 o                         
  32   6   9        638.67        593.74       113.62 o                         
  34   6   9         93.28        164.03        82.87 o                         
 -37   7   9        321.10        365.60        42.36 o                         
 -35   7   9        280.69        292.69        55.68 o                         
 -33   7   9         35.51         20.72        60.60 o                         
 -31   7   9        113.71        198.73        66.48 o                         
 -29   7   9        288.91        445.93        94.09 o                         
 -27   7   9        315.02        201.80        70.88 o                         
 -25   7   9       2627.16       2581.77       116.53 o                         
 -23   7   9       4554.08       4498.51       193.24 o                         
 -21   7   9        101.01         73.82        64.53 o                         
 -19   7   9       7199.39       7467.47       193.42 o                         
 -17   7   9       1312.81       1099.55        79.86 o                         
 -15   7   9       7488.97       7323.18       169.86 o                         
 -13   7   9         82.39        130.21        53.02 o                         
 -11   7   9        118.35         13.38        58.68 o                         
  -9   7   9       9235.81       8878.55       249.95 o                         
  -7   7   9       2562.28       2611.12       112.96 o                         
  -5   7   9       4726.54       4592.16       133.58 o                         
  -3   7   9       1061.66       1063.32        86.54 o                         
  -1   7   9      14614.22      14446.73       265.78 o                         
   1   7   9         15.72         54.86        56.48 o                         
   3   7   9       1924.83       1930.73        77.14 o                         
   5   7   9       1770.45       1760.15        87.79 o                         
   7   7   9        858.47        730.09        67.46 o                         
   9   7   9         58.07        -33.59        59.56 o                         
  11   7   9        375.85        298.90        63.52 o                         
  13   7   9        589.99        668.55        76.46 o                         
  15   7   9       8527.89       8888.07       230.14 o                         
  17   7   9        177.17         97.40        69.45 o                         
  19   7   9      11828.73      11068.87       319.45 o                         
  21   7   9        592.96        696.47        91.79 o                         
  23   7   9       4017.82       3365.10       238.35 o                         
  25   7   9         88.84         39.30       121.31 o                         
  27   7   9       1618.85       1650.38       141.81 o                         
  29   7   9        311.77        540.80       144.80 o                         
  31   7   9        155.88        242.62        95.68 o                         
 -34   8   9       1695.56       1673.84        91.56 o                         
 -32   8   9         84.25        134.13        54.39 o                         
 -30   8   9        172.82        304.44        60.78 o                         
 -28   8   9       2174.37       2136.86        96.32 o                         
 -26   8   9        190.83        304.71       103.23 o                         
 -24   8   9       1394.36       1214.05        87.10 o                         
 -22   8   9         45.82         47.54        67.74 o                         
 -20   8   9       7290.50       6921.27       257.94 o                         
 -18   8   9       1540.16       1494.02       113.55 o                         
 -16   8   9       1889.42       2107.71       181.26 o                         
 -14   8   9        474.59        532.07        67.05 o                         
 -12   8   9      17988.33      18046.17       348.60 o                         
 -10   8   9       2067.29       2446.27       129.23 o                         
  -8   8   9       5237.01       5134.85       145.67 o                         
  -6   8   9      13452.81      14385.90       343.06 o                         
  -4   8   9        188.52        301.68        75.73 o                         
  -2   8   9        237.23        292.10        67.03 o                         
   0   8   9       1691.36       1539.59        80.41 o                         
   2   8   9       3591.46       3489.85       169.30 o                         
   4   8   9      16970.76      17442.14       342.23 o                         
   6   8   9        927.32        817.90        62.74 o                         
   8   8   9        144.96        187.61        55.63 o                         
  10   8   9        633.44        656.63        61.73 o                         
  12   8   9       1691.64       1732.30        90.63 o                         
  14   8   9       1433.32       1218.03       119.31 o                         
  16   8   9       4627.50       4245.60       158.59 o                         
  18   8   9       2330.77       2248.18       115.61 o                         
  20   8   9       8153.44       8029.15       239.72 o                         
  22   8   9       4796.48       5007.91       210.80 o                         
  24   8   9        542.30        618.88        95.84 o                         
  26   8   9        509.30        657.81       112.77 o                         
  28   8   9        194.55        206.15       107.64 o                         
  30   8   9        276.55        160.61        81.16 o                         
 -31   9   9        649.58        639.09        42.94 o                         
 -29   9   9        145.02        169.76        39.33 o                         
 -27   9   9       4243.04       4354.91       155.77 o                         
 -25   9   9        328.60        389.07        68.90 o                         
 -23   9   9       1634.94       1862.33        82.27 o                         
 -21   9   9        988.19       1001.46        94.69 o                         
 -19   9   9       5539.12       5542.09       221.26 o                         
 -17   9   9      12529.28      12890.48       431.90 o                         
 -15   9   9       2856.04       3151.82       156.56 o                         
 -13   9   9       3677.83       3704.56       230.66 o                         
 -11   9   9        558.53        514.84        80.05 o                         
  -9   9   9       5845.35       6224.27       201.89 o                         
  -7   9   9       5522.88       5550.92       188.06 o                         
  -5   9   9        290.30        363.74       105.73 o                         
  -3   9   9        441.68        484.45        94.02 o                         
  -1   9   9      10895.99      11043.58       249.36 o                         
   1   9   9       1195.84       1219.54        83.38 o                         
   3   9   9        197.57        269.68        83.43 o                         
   5   9   9       1828.56       1790.40        93.25 o                         
   7   9   9       2045.06       2207.14        98.04 o                         
   9   9   9       1662.28       1416.38        73.22 o                         
  11   9   9        264.95        239.02        67.04 o                         
  13   9   9       2533.11       2558.54       121.29 o                         
  15   9   9       4804.27       4686.29       201.72 o                         
  17   9   9         71.19         73.31        74.20 o                         
  19   9   9       2184.69       2180.73       154.31 o                         
  21   9   9       1598.43       1445.72       141.39 o                         
  23   9   9       4392.80       4360.01       176.68 o                         
  25   9   9        291.92        360.21        70.55 o                         
  27   9   9        121.71        108.35        52.54 o                         
 -26  10   9       2097.11       1942.26        77.23 o                         
 -24  10   9       2346.52       2320.84       120.28 o                         
 -22  10   9        526.11        610.61        70.66 o                         
 -20  10   9       4115.67       3810.70       113.78 o                         
 -18  10   9       7148.97       7103.38       210.24 o                         
 -16  10   9        199.78        230.89        77.27 o                         
 -14  10   9        167.90        150.89        77.58 o                         
 -12  10   9       1375.44       1467.96       108.12 o                         
 -10  10   9        354.69        471.25        75.57 o                         
  -8  10   9       1971.13       1978.04       105.06 o                         
  -6  10   9        380.65        411.08       102.96 o                         
  -4  10   9       1717.24       1781.24       106.02 o                         
  -2  10   9       2270.71       2253.27       116.10 o                         
   0  10   9        985.81        963.03        76.34 o                         
   2  10   9        316.14        293.15        69.79 o                         
   4  10   9        412.78        555.34        78.29 o                         
   6  10   9       6902.94       6479.07       175.57 o                         
   8  10   9        253.60        325.24        81.04 o                         
  10  10   9       2930.19       2506.90        96.15 o                         
  12  10   9       2715.98       2554.63       121.68 o                         
  14  10   9       2173.04       1960.92        98.86 o                         
  16  10   9       4673.71       4738.10       324.21 o                         
  18  10   9        371.00        287.11        62.46 o                         
  20  10   9        110.93        165.70        53.46 o                         
  22  10   9        269.14        524.66       129.43 o                         
 -21  11   9       1024.12        861.00        71.27 o                         
 -19  11   9        355.05        421.06        69.58 o                         
 -17  11   9        404.71        281.07       101.66 o                         
 -15  11   9        116.28         52.97       104.23 o                         
 -13  11   9       3872.15       3803.34       165.49 o                         
 -11  11   9         92.19         52.11       116.19 o                         
  -9  11   9        933.92       1095.22       147.79 o                         
  -7  11   9       2264.18       2427.63       126.17 o                         
  -5  11   9       3975.35       4171.22       144.87 o                         
  -3  11   9       1791.78       1779.59       118.98 o                         
  -1  11   9       2936.96       3039.21       153.35 o                         
   1  11   9         25.71         12.04        67.09 o                         
   3  11   9       2064.59       1978.01        99.24 o                         
   5  11   9        466.49        242.57       136.69 o                         
   7  11   9      11615.30      10824.60       483.11 o                         
   9  11   9          3.89         12.16        60.09 o                         
  11  11   9       2481.13       2244.58       124.65 o                         
  13  11   9        515.98        429.25        77.86 o                         
  15  11   9        469.85        497.25        54.81 o                         
  17  11   9         62.96         40.81        74.75 o                         
 -14  12   9         10.11        -15.96        56.17 o                         
 -12  12   9        508.11        541.27        68.25 o                         
 -10  12   9         64.83         23.29        62.79 o                         
  -8  12   9       3134.08       2911.47       181.11 o                         
  -6  12   9         41.45          8.69        66.15 o                         
  -4  12   9       3107.61       3083.66       170.64 o                         
  -2  12   9        566.44        598.55        59.68 o                         
   0  12   9        717.09        793.63        72.88 o                         
   2  12   9        401.42        544.71        73.10 o                         
   4  12   9       6670.27       6703.99       428.16 o                         
   6  12   9        236.84        181.72        45.92 o                         
   8  12   9        334.79        311.82        79.45 o                         
 -38   0  10       1639.07       1589.86       140.96 o                         
 -36   0  10       2159.41       2299.79       175.13 o                         
 -34   0  10        582.46        607.24        86.23 o                         
 -32   0  10        326.17        349.39        70.61 o                         
 -30   0  10       7806.52       8052.38       214.24 o                         
 -28   0  10      12970.19      12814.16       312.23 o                         
 -26   0  10        924.46        901.85        87.13 o                         
 -24   0  10        960.17        966.66        93.63 o                         
 -22   0  10        508.99        565.96        82.44 o                         
 -20   0  10       6637.50       5953.94       221.08 o                         
 -18   0  10      31079.89      30269.00       771.22 o                         
 -16   0  10       5041.01       4261.27       274.23 o                         
 -14   0  10      28781.10      26818.32      1209.69 o                         
 -12   0  10      15061.26      14014.01       677.46 o                         
 -10   0  10       1397.64       1499.30       159.75 o                         
  -8   0  10      52214.18      53676.80      2329.69 o                         
  -6   0  10      32386.84      32435.38      1442.07 o                         
  -4   0  10      29051.06      29644.36      1326.73 o                         
  -2   0  10      22629.04      23148.46       748.46 o                         
   0   0  10        616.34        460.59        68.29 o                         
   2   0  10       1207.28        970.47        79.94 o                         
   4   0  10       8501.48       8463.15       221.28 o                         
   6   0  10      21640.66      25359.93       574.44 o                         
   8   0  10         16.24         35.08        67.10 o                         
  10   0  10       2624.67       2150.12       116.56 o                         
  12   0  10       1958.51       2078.36        81.24 o                         
  14   0  10      22706.71      23098.04       475.42 o                         
  16   0  10      15712.81      16290.75       348.82 o                         
  18   0  10       8969.26       9077.97       241.61 o                         
  20   0  10        153.05        183.44        68.16 o                         
  22   0  10       2719.62       2953.91       134.11 o                         
  24   0  10        398.58        250.51        92.59 o                         
  26   0  10       4253.46       4107.10       186.57 o                         
  28   0  10       1735.55       1354.93       160.61 o                         
  30   0  10       1631.69       1682.02       121.47 o                         
  32   0  10        621.73        763.75       150.36 o                         
  34   0  10       5243.42       5410.31       299.01 o                         
  36   0  10       5400.16       5609.36       291.32 o                         
  38   0  10      11374.27      10921.43       495.50 o                         
 -41   1  10       1518.39       1438.77        83.34 o                         
 -39   1  10       2245.69       2316.55       115.67 o                         
 -37   1  10       7790.25       8222.59       286.61 o                         
 -35   1  10        371.77        333.71       116.19 o                         
 -33   1  10       4131.12       3908.20       120.59 o                         
 -31   1  10        198.85        331.79        65.64 o                         
 -29   1  10       1801.71       1859.02       100.35 o                         
 -27   1  10        461.42        429.63        50.88 o                         
 -25   1  10        415.82        434.54        48.39 o                         
 -23   1  10         77.86        129.58        45.67 o                         
 -21   1  10      17388.34      17938.56       333.19 o                         
 -19   1  10       2855.28       2906.05       118.21 o                         
 -17   1  10      47799.65      46378.23      1003.63 o                         
 -15   1  10        320.97        385.29       134.98 o                         
 -13   1  10       2237.01       2034.39       159.75 o                         
 -11   1  10         70.29          0.25        74.69 o                         
  -9   1  10      13913.90      13602.54       461.67 o                         
  -7   1  10       4944.25       4722.04       229.38 o                         
  -5   1  10      11669.36      11531.27       402.56 o                         
  -3   1  10         86.39        -33.60        68.97 o                         
  -1   1  10      16506.70      15263.35       422.32 o                         
   1   1  10      10213.00       9807.19       202.11 o                         
   3   1  10      22735.26      22416.02       385.92 o                         
   5   1  10       3855.97       4058.36       108.03 o                         
   7   1  10       4198.51       3820.99       106.34 o                         
   9   1  10       5500.65       5061.54       130.05 o                         
  11   1  10       1348.56       1035.53        49.62 o                         
  13   1  10       3457.20       3729.16        75.22 o                         
  15   1  10       2169.85       2033.64        73.21 o                         
  17   1  10       4176.66       4138.98        93.42 o                         
  19   1  10      18843.77      18952.15       317.64 o                         
  21   1  10      26619.18      26813.66       499.99 o                         
  23   1  10        572.51        606.37        60.30 o                         
  25   1  10      14413.42      13895.40       309.80 o                         
  27   1  10        906.14        854.91        78.92 o                         
  29   1  10       4541.38       4627.79       279.29 o                         
  31   1  10         36.70          8.71        69.14 o                         
  33   1  10       8536.94       8665.80       245.55 o                         
  35   1  10         83.22        112.83        78.96 o                         
  37   1  10       7018.83       7227.61       247.06 o                         
 -42   2  10         51.20         89.19       104.23 o                         
 -40   2  10       3631.76       3561.19       173.00 o                         
 -38   2  10       1562.47       1618.47       196.49 o                         
 -36   2  10      11229.49      11523.52       313.79 o                         
 -34   2  10        525.51        425.74        93.97 o                         
 -32   2  10       2769.88       2665.17        99.26 o                         
 -30   2  10        325.08        383.07        58.70 o                         
 -28   2  10       2132.56       2091.15        76.70 o                         
 -26   2  10       2931.78       3056.04        90.48 o                         
 -24   2  10       7351.03       7219.07       148.10 o                         
 -22   2  10       3283.48       3162.58        91.45 o                         
 -20   2  10        319.53        298.40        63.89 o                         
 -18   2  10        992.91       1027.52        57.55 o                         
 -16   2  10      30258.61      29083.91       641.26 o                         
 -14   2  10       4991.54       6398.74       378.46 o                         
 -12   2  10       5447.10       4970.52       208.23 o                         
 -10   2  10       9615.22       9375.97       323.58 o                         
  -8   2  10       1276.63        982.19        79.96 o                         
  -6   2  10       4111.43       3847.08       149.03 o                         
  -4   2  10      17642.33      19499.04       655.73 o                         
  -2   2  10      16187.25      15014.54       509.14 o                         
   0   2  10      14134.54      13963.93       462.58 o                         
   2   2  10      16077.00      15872.97       374.80 o                         
   4   2  10        182.18        153.75        70.66 o                         
   6   2  10       9014.20       8671.77       259.48 o                         
   8   2  10         93.22         35.21        47.64 o                         
  10   2  10       2698.60       2339.02        59.09 o                         
  12   2  10        337.33        367.94        38.23 o                         
  14   2  10       6844.33       6285.27       126.54 o                         
  16   2  10       1710.49       1680.40        51.62 o                         
  18   2  10       6355.34       6288.21       108.42 o                         
  20   2  10       1548.75       1581.03        57.25 o                         
  22   2  10       8569.80       8908.72       161.23 o                         
  24   2  10       3063.05       3143.10        87.67 o                         
  26   2  10       8326.79       8121.81       239.34 o                         
  28   2  10       1515.88       1507.55       195.65 o                         
  30   2  10       3656.63       3602.30       154.52 o                         
  32   2  10       1336.02       1253.39        86.37 o                         
  34   2  10       7278.46       7112.04       305.84 o                         
  36   2  10       3848.07       3635.06       201.62 o                         
  38   2  10       2591.56       2492.01       142.67 o                         
 -41   3  10       4399.17       4724.83       313.53 o                         
 -39   3  10       1185.74       1280.17        93.92 o                         
 -37   3  10       1901.52       2055.95       175.70 o                         
 -35   3  10       4312.76       4320.17       179.02 o                         
 -33   3  10       4495.77       4526.04       156.48 o                         
 -31   3  10       1967.56       1943.78       101.91 o                         
 -29   3  10        606.09        641.97        61.81 o                         
 -27   3  10       3322.65       3465.79       131.66 o                         
 -25   3  10       8919.39       8893.48       243.59 o                         
 -23   3  10       5537.13       5596.38       151.69 o                         
 -21   3  10       3801.87       3788.16       140.32 o                         
 -19   3  10       3636.04       3383.87        94.75 o                         
 -17   3  10       5643.58       5212.97       149.42 o                         
 -15   3  10         85.42        168.89        51.52 o                         
 -13   3  10       1366.51       1042.62        57.67 o                         
 -11   3  10        302.19        272.35        87.24 o                         
  -9   3  10      16228.43      14468.92       406.82 o                         
  -7   3  10          5.19        -85.13        90.27 o                         
  -5   3  10       9563.47       8937.04       326.71 o                         
  -3   3  10       3381.92       4050.26       287.90 o                         
  -1   3  10      55163.17      57105.92      1767.54 o                         
   1   3  10       2349.23       2037.99       150.07 o                         
   3   3  10      11177.55      11554.68       405.57 o                         
   5   3  10        107.54        179.01        69.90 o                         
   7   3  10       9810.39       9147.39       163.63 o                         
   9   3  10      21624.99      21256.78       343.42 o                         
  11   3  10       2267.05       2548.57        64.04 o                         
  13   3  10        198.36        161.29        37.49 o                         
  15   3  10        846.80        848.86        49.76 o                         
  17   3  10       4707.66       4702.81       108.21 o                         
  19   3  10       8878.80       8786.73       159.24 o                         
  21   3  10        400.90        395.88        50.53 o                         
  23   3  10       7570.22       7273.97       146.13 o                         
  25   3  10       3020.53       3179.14       165.22 o                         
  27   3  10       3131.33       2828.60       230.66 o                         
  29   3  10       3420.19       3776.03       254.58 o                         
  31   3  10         17.52        -60.66       123.02 o                         
  33   3  10       6386.20       6378.76       188.70 o                         
  35   3  10         51.62         -6.30        59.73 o                         
  37   3  10       3314.85       3209.62       183.68 o                         
 -40   4  10       2103.11       2540.81       137.97 o                         
 -38   4  10        296.84        214.55        80.17 o                         
 -36   4  10       6008.54       6293.68       190.25 o                         
 -34   4  10       2303.01       2240.36       106.02 o                         
 -32   4  10      15315.54      15164.47       509.17 o                         
 -30   4  10      12710.53      13424.24       446.37 o                         
 -28   4  10       9632.93       8944.00       249.45 o                         
 -26   4  10      11824.49      11914.77       296.45 o                         
 -24   4  10        299.52        335.13        66.20 o                         
 -22   4  10        425.72        458.45        64.08 o                         
 -20   4  10        299.69        244.84        69.02 o                         
 -18   4  10        276.93        237.37        47.94 o                         
 -16   4  10       3470.53       3360.44        87.22 o                         
 -14   4  10        134.68        199.01        42.38 o                         
 -12   4  10       1988.49       1796.44        58.46 o                         
 -10   4  10       8004.73       7988.75       294.07 o                         
  -8   4  10       1210.17       1148.71        86.92 o                         
  -6   4  10      32035.17      32696.01       841.79 o                         
  -4   4  10        114.34        120.81       146.51 o                         
  -2   4  10       9087.51      10180.68       299.98 o                         
   0   4  10       1918.79       1984.97       209.31 o                         
   2   4  10      14779.21      14648.60       308.32 o                         
   4   4  10       1294.66       1120.93        70.25 o                         
   6   4  10      10381.89       9793.49       183.89 o                         
   8   4  10       6392.85       6651.90       135.77 o                         
  10   4  10      13467.62      12982.28       239.19 o                         
  12   4  10       5843.78       6037.88       125.25 o                         
  14   4  10        504.05        543.85        70.10 o                         
  16   4  10       1175.14       1276.54        99.66 o                         
  18   4  10       2696.65       2937.13       116.91 o                         
  20   4  10         14.68         -2.31        54.30 o                         
  22   4  10        307.48        317.50        59.70 o                         
  24   4  10        133.92        151.00        71.16 o                         
  26   4  10       9250.92       9200.84       331.44 o                         
  28   4  10        840.51        756.34        86.12 o                         
  30   4  10       3012.56       3246.87       159.96 o                         
  32   4  10       1518.03       1601.37       112.03 o                         
  34   4  10       2686.92       2664.10       247.75 o                         
  36   4  10       7691.50       7090.59      1119.14 o                         
 -39   5  10       2713.48       2759.12       145.85 o                         
 -37   5  10        150.14        295.08        72.83 o                         
 -35   5  10       1121.93       1154.73        95.91 o                         
 -33   5  10       1915.33       2153.27       104.38 o                         
 -31   5  10       1411.43       1440.44        95.32 o                         
 -29   5  10        368.24        456.95       102.04 o                         
 -27   5  10        163.95        283.47        99.30 o                         
 -25   5  10       7268.94       6928.99       250.21 o                         
 -23   5  10         47.33         32.54        71.87 o                         
 -21   5  10        381.98        305.87        60.98 o                         
 -19   5  10       2394.42       2359.92       125.21 o                         
 -17   5  10       4194.70       4284.26       115.77 o                         
 -15   5  10         23.33         34.93        43.63 o                         
 -13   5  10       2955.03       2924.66        85.48 o                         
 -11   5  10       6966.85       6818.64       131.55 o                         
  -9   5  10      21353.88      21041.53       367.97 o                         
  -7   5  10        122.23         33.68        65.23 o                         
  -5   5  10      20981.35      20834.10       491.02 o                         
  -3   5  10       4496.96       4178.83       158.60 o                         
  -1   5  10      10179.78       9850.33       363.64 o                         
   1   5  10        747.53        711.99        90.86 o                         
   3   5  10      22578.13      22646.64       516.93 o                         
   5   5  10       1233.71       1121.64        68.67 o                         
   7   5  10       2049.24       2204.18        78.90 o                         
   9   5  10      28396.64      29089.44       552.71 o                         
  11   5  10        218.71        227.65        55.43 o                         
  13   5  10       1035.31        993.91        61.62 o                         
  15   5  10        241.10        357.10        65.35 o                         
  17   5  10        202.68        196.47        60.82 o                         
  19   5  10        701.40        802.41        62.83 o                         
  21   5  10        232.57        200.55        65.71 o                         
  23   5  10       3683.36       3991.05       213.38 o                         
  25   5  10       1762.83       2016.48       111.22 o                         
  27   5  10         88.15         25.68        74.60 o                         
  29   5  10       4529.89       4348.39       325.49 o                         
  31   5  10       4258.61       4422.72       180.01 o                         
  33   5  10       3279.01       2998.01       132.29 o                         
  35   5  10         37.50         29.90        66.64 o                         
 -38   6  10        242.21        325.48        82.44 o                         
 -36   6  10       1516.44       1632.01       144.80 o                         
 -34   6  10        135.23         93.94        76.92 o                         
 -32   6  10       5324.30       5872.28       224.34 o                         
 -30   6  10        373.12        375.59        96.03 o                         
 -28   6  10       2839.14       2865.15       220.41 o                         
 -26   6  10         56.48          4.52        97.86 o                         
 -24   6  10        665.62        583.07       100.27 o                         
 -22   6  10       1276.29       1307.78        79.74 o                         
 -20   6  10        263.68        137.77        59.55 o                         
 -18   6  10       1246.66       1335.85        66.84 o                         
 -16   6  10        879.15        879.76        57.61 o                         
 -14   6  10       1284.84       1262.53        60.55 o                         
 -12   6  10        646.34        708.23        62.53 o                         
 -10   6  10       6976.74       6450.26       153.06 o                         
  -8   6  10      10563.54      10761.90       224.02 o                         
  -6   6  10       3437.83       2983.82        94.39 o                         
  -4   6  10      15272.86      15354.38       334.91 o                         
  -2   6  10        322.56        444.69        79.45 o                         
   0   6  10       2490.19       2298.72       115.17 o                         
   2   6  10      10276.99      10866.68       279.52 o                         
   4   6  10        268.79        309.56        61.03 o                         
   6   6  10       5105.06       5011.90       140.19 o                         
   8   6  10       7820.84       7441.99       185.71 o                         
  10   6  10       7312.14       7301.67       204.41 o                         
  12   6  10         94.82        175.56        91.82 o                         
  14   6  10      11955.40      11846.18       300.16 o                         
  16   6  10       8165.76       8597.38       257.36 o                         
  18   6  10        253.30        314.07        78.87 o                         
  20   6  10       3439.62       3421.67       254.28 o                         
  22   6  10        800.07        811.07       128.15 o                         
  24   6  10        349.55        399.74       117.47 o                         
  26   6  10       3129.92       3016.61       153.69 o                         
  28   6  10        156.47        189.96        79.43 o                         
  30   6  10       4083.41       4069.05       240.06 o                         
  32   6  10       4136.76       4012.67       224.68 o                         
 -35   7  10        533.64        462.75        54.20 o                         
 -33   7  10        187.98        215.05        56.60 o                         
 -31   7  10        705.15        650.92        70.70 o                         
 -29   7  10        514.51        464.89        90.27 o                         
 -27   7  10       1234.32       1459.23        90.33 o                         
 -25   7  10        776.50       1067.98        85.63 o                         
 -23   7  10        470.72        281.31        90.91 o                         
 -21   7  10       2067.77       2024.69       126.79 o                         
 -19   7  10        504.15        516.85        58.87 o                         
 -17   7  10       1598.83       1779.66        70.91 o                         
 -15   7  10        107.87        -19.24        58.72 o                         
 -13   7  10      11453.46      12092.58       271.49 o                         
 -11   7  10       2693.28       2723.70        91.38 o                         
  -9   7  10       5278.58       5533.64       152.76 o                         
  -7   7  10        899.97        959.79        86.07 o                         
  -5   7  10      15504.24      15791.49       340.25 o                         
  -3   7  10         79.51        145.13        54.08 o                         
  -1   7  10      15322.77      15169.40       301.23 o                         
   1   7  10         33.18         69.88        53.04 o                         
   3   7  10        826.64        833.88        71.50 o                         
   5   7  10         96.83        174.94        62.00 o                         
   7   7  10        813.67        734.11        68.00 o                         
   9   7  10       2124.26       2173.90        90.30 o                         
  11   7  10       2271.81       2223.52       136.41 o                         
  13   7  10       5009.39       4605.56       149.37 o                         
  15   7  10        509.45        566.42        70.24 o                         
  17   7  10       4477.93       4617.44       166.76 o                         
  19   7  10         95.73         34.87       103.00 o                         
  21   7  10        939.59        886.56       117.75 o                         
  23   7  10         46.32         71.21        95.35 o                         
  25   7  10       5803.18       6135.61       328.05 o                         
  27   7  10       1246.09       1019.68        92.08 o                         
  29   7  10       3987.39       3389.66       316.95 o                         
  31   7  10         32.77         55.53        84.58 o                         
 -32   8  10       1372.80       1338.80        61.18 o                         
 -30   8  10        261.65        316.75        57.53 o                         
 -28   8  10        136.43         55.78        59.09 o                         
 -26   8  10          7.82         53.54        63.35 o                         
 -24   8  10        793.35        862.55        76.98 o                         
 -22   8  10        801.47        893.11        97.50 o                         
 -20   8  10        212.94        292.98        88.31 o                         
 -18   8  10       8869.34       9789.26       277.29 o                         
 -16   8  10       2149.78       2187.73       108.64 o                         
 -14   8  10       5195.69       5222.51       175.93 o                         
 -12   8  10       2425.83       2552.82       101.12 o                         
 -10   8  10      15553.99      15399.62       382.37 o                         
  -8   8  10      12905.70      13156.50       334.66 o                         
  -6   8  10       7699.45       7561.30       307.71 o                         
  -4   8  10        224.66        170.82        75.99 o                         
  -2   8  10        166.61        161.27        61.36 o                         
   0   8  10         83.44        -75.21        75.21 o                         
   2   8  10        435.91        434.39        72.80 o                         
   4   8  10        886.13        858.91        68.63 o                         
   6   8  10        179.50        259.28        60.32 o                         
   8   8  10       2866.54       2671.80        90.41 o                         
  10   8  10        307.96        491.93        62.09 o                         
  12   8  10          1.43         26.54        57.61 o                         
  14   8  10       3383.03       3321.46       131.67 o                         
  16   8  10        225.44        197.94        82.61 o                         
  18   8  10       3309.02       3476.42       138.03 o                         
  20   8  10       3958.87       3812.62       606.98 o                         
  22   8  10       3669.54       3543.21       426.72 o                         
  24   8  10       3784.29       3268.13       150.36 o                         
  26   8  10        268.82        170.86        90.56 o                         
  28   8  10       1007.28        924.36        91.41 o                         
 -29   9  10         66.94         31.56        40.28 o                         
 -27   9  10       2885.27       3067.79       108.81 o                         
 -25   9  10       2706.85       2576.01       104.37 o                         
 -23   9  10       1025.01       1070.05        81.00 o                         
 -21   9  10       2893.66       2958.74       139.61 o                         
 -19   9  10         67.68          6.04        82.75 o                         
 -17   9  10       1507.09       1559.61       115.30 o                         
 -15   9  10       2661.55       2673.41       114.06 o                         
 -13   9  10        193.76        220.86        89.90 o                         
 -11   9  10       2866.35       2699.83       205.03 o                         
  -9   9  10        132.17        132.81        70.04 o                         
  -7   9  10        689.34        623.44        87.95 o                         
  -5   9  10        879.98       1098.48       196.49 o                         
  -3   9  10       1064.42       1054.35        96.82 o                         
  -1   9  10       1462.95       1465.01        86.65 o                         
   1   9  10        197.89        187.77        69.97 o                         
   3   9  10        713.46        802.51        86.93 o                         
   5   9  10         46.05         95.92        67.78 o                         
   7   9  10       4334.85       4089.74       131.89 o                         
   9   9  10       1562.02       1425.78        72.35 o                         
  11   9  10        759.03        692.76        70.32 o                         
  13   9  10        155.73        153.57        93.59 o                         
  15   9  10       2861.95       2671.27       239.21 o                         
  17   9  10       1224.45       1138.23        85.91 o                         
  19   9  10         51.18         64.81        64.31 o                         
  21   9  10       2827.27       2425.66       192.22 o                         
  23   9  10        754.69        910.86       100.38 o                         
  25   9  10       1534.03       1298.59       221.69 o                         
 -26  10  10       1153.62        988.86       104.00 o                         
 -24  10  10       1137.35       1070.18        62.22 o                         
 -22  10  10         25.35         44.69        44.92 o                         
 -20  10  10       6368.32       6300.33       159.33 o                         
 -18  10  10       3328.91       3285.15       102.56 o                         
 -16  10  10       4554.90       4376.66       176.96 o                         
 -14  10  10       1628.10       1639.45       106.91 o                         
 -12  10  10         62.82         69.52        68.18 o                         
 -10  10  10       2791.74       2573.96       138.37 o                         
  -8  10  10        610.99        683.37        80.89 o                         
  -6  10  10       4257.16       4314.99       193.89 o                         
  -4  10  10        228.94        228.90       134.32 o                         
  -2  10  10        102.00        120.40        80.26 o                         
   0  10  10         38.17         -6.45        66.39 o                         
   2  10  10       2418.42       2223.93        95.85 o                         
   4  10  10       2563.23       2260.35       117.56 o                         
   6  10  10       2367.86       1984.12       128.12 o                         
   8  10  10         20.47        -50.50        58.13 o                         
  10  10  10       4982.43       4767.56       306.35 o                         
  12  10  10        107.14        148.24        66.99 o                         
  14  10  10       1708.00       1651.26        88.49 o                         
  16  10  10         23.23        -14.10        87.57 o                         
  18  10  10        560.26        517.03        58.73 o                         
  20  10  10        429.53        460.46        65.11 o                         
 -19  11  10         18.74          1.26        58.28 o                         
 -17  11  10        280.55        204.82        77.74 o                         
 -15  11  10        583.63        604.85       108.50 o                         
 -13  11  10        274.50        321.94        79.57 o                         
 -11  11  10        175.06        343.43       114.48 o                         
  -9  11  10        668.20        779.80        80.87 o                         
  -7  11  10        170.21        290.46        99.10 o                         
  -5  11  10        359.47        465.79        72.85 o                         
  -3  11  10       1190.34       1082.05       144.38 o                         
  -1  11  10       1277.60       1433.88       109.21 o                         
   1  11  10       2068.09       2024.38        95.77 o                         
   3  11  10        120.98        290.27       112.92 o                         
   5  11  10        588.06        466.31        75.21 o                         
   7  11  10       1781.42       1711.55       122.54 o                         
   9  11  10       3593.44       3309.85       130.82 o                         
  11  11  10       2579.02       2630.96       125.92 o                         
  13  11  10         24.03         50.52        65.17 o                         
  15  11  10        790.82        717.64        68.23 o                         
 -10  12  10        130.27        116.12        69.63 o                         
  -8  12  10        744.03        721.89        98.24 o                         
  -6  12  10       3344.14       3241.02       164.03 o                         
  -4  12  10         19.05         28.69        43.53 o                         
  -2  12  10        596.36        591.95        51.53 o                         
   0  12  10         34.78         27.86        44.12 o                         
   2  12  10         81.19         66.32        50.67 o                         
   4  12  10        274.46        231.81        54.98 o                         
   6  12  10        968.30        846.41       155.48 o                         
 -41   1  11         58.85         53.82        72.62 o                         
 -39   1  11       1224.44       1181.89        83.73 o                         
 -37   1  11          3.40         78.74        74.55 o                         
 -35   1  11        545.13        621.68       116.73 o                         
 -33   1  11        724.01        625.94        63.33 o                         
 -31   1  11        313.31        253.30        55.27 o                         
 -29   1  11        744.43        900.67        60.56 o                         
 -27   1  11         44.35         61.95        48.71 o                         
 -25   1  11        775.12       1012.60        60.62 o                         
 -23   1  11      15359.32      16010.00       328.99 o                         
 -21   1  11        171.74        204.69        45.23 o                         
 -19   1  11      20219.42      20713.15       470.01 o                         
 -17   1  11        623.82        626.46        60.66 o                         
 -15   1  11       1813.38       2225.79       128.70 o                         
 -13   1  11        196.85        147.76        50.69 o                         
 -11   1  11       2388.61       2322.98       140.14 o                         
  -9   1  11       7267.79       7276.86       285.22 o                         
  -7   1  11        913.03        894.40        99.86 o                         
  -5   1  11       4537.60       4861.98       216.94 o                         
  -3   1  11        866.70        944.84       121.43 o                         
  -1   1  11      11979.43      13755.33       393.40 o                         
   1   1  11        183.56        286.88        60.71 o                         
   3   1  11       1044.05       1257.68        95.64 o                         
   5   1  11       8320.95       8614.89       187.58 o                         
   7   1  11        314.58        315.55        45.88 o                         
   9   1  11        467.44        483.26        39.08 o                         
  11   1  11       3479.17       3798.22        77.00 o                         
  13   1  11         46.15         82.97        39.22 o                         
  15   1  11        826.57        781.29        45.58 o                         
  17   1  11       2028.91       2136.62        62.29 o                         
  19   1  11        560.80        663.59        66.70 o                         
  21   1  11       1552.95       1533.89        88.07 o                         
  23   1  11        441.93        362.04        57.41 o                         
  25   1  11          3.64         20.76        58.91 o                         
  27   1  11        159.64         50.93        67.59 o                         
  29   1  11       1118.92       1142.53        75.68 o                         
  31   1  11          4.76         61.45        71.06 o                         
  33   1  11         66.85        -23.15        62.72 o                         
  35   1  11         33.08         28.54        68.93 o                         
  37   1  11         75.39        120.23        53.51 o                         
 -42   2  11          7.56        -21.16        60.23 o                         
 -40   2  11         60.92         82.31        95.25 o                         
 -38   2  11        242.54        151.69        75.33 o                         
 -36   2  11       1611.65       1698.22       113.60 o                         
 -34   2  11        206.78        151.80        67.05 o                         
 -32   2  11         11.37        -29.68        70.61 o                         
 -30   2  11        501.14        430.75        76.79 o                         
 -28   2  11        683.20        692.96        59.44 o                         
 -26   2  11       3826.66       3855.91       104.92 o                         
 -24   2  11       3687.75       3804.95       110.88 o                         
 -22   2  11       3767.46       3747.53       113.84 o                         
 -20   2  11        997.53        981.08        69.63 o                         
 -18   2  11       8917.92       8904.97       200.84 o                         
 -16   2  11        588.71        716.27        62.00 o                         
 -14   2  11       8711.22       8428.28       212.51 o                         
 -12   2  11        396.74        329.16        61.60 o                         
 -10   2  11        602.72        239.21       139.25 o                         
  -8   2  11       1305.63       1302.02       107.51 o                         
  -6   2  11       6458.89       6089.52       269.82 o                         
  -4   2  11       1365.52       1701.02       106.42 o                         
  -2   2  11       3946.01       4271.55       344.28 o                         
   0   2  11         43.94        -24.77       112.77 o                         
   2   2  11       4267.68       4569.00       167.31 o                         
   4   2  11         49.21         42.10        60.58 o                         
   6   2  11        724.31        664.37        48.62 o                         
   8   2  11         11.50         -7.94        41.84 o                         
  10   2  11        192.53        171.83        37.07 o                         
  12   2  11        773.63        892.16        46.62 o                         
  14   2  11       2382.85       2369.95        92.31 o                         
  16   2  11         23.16         47.68        47.28 o                         
  18   2  11       5057.01       5296.92       110.76 o                         
  20   2  11       5275.32       5303.18       104.71 o                         
  22   2  11       6596.60       6942.69       141.40 o                         
  24   2  11       2023.32       1901.64        77.97 o                         
  26   2  11        863.41        965.39        83.38 o                         
  28   2  11        833.44        816.79        87.92 o                         
  30   2  11         28.13         19.85        70.10 o                         
  32   2  11        652.19        479.40        92.25 o                         
  34   2  11         76.39        118.13        55.17 o                         
  36   2  11        198.68        147.35        55.60 o                         
 -41   3  11         21.81         63.59        51.78 o                         
 -39   3  11         13.01        -14.10        65.03 o                         
 -37   3  11       1455.12       1564.25       106.25 o                         
 -35   3  11       2130.73       1995.76       127.64 o                         
 -33   3  11        406.42        343.09        70.71 o                         
 -31   3  11       2037.37       1896.37       105.92 o                         
 -29   3  11         31.66         35.35        58.64 o                         
 -27   3  11        437.16        411.79        60.79 o                         
 -25   3  11        226.75        280.44        85.58 o                         
 -23   3  11       3310.43       3623.68       124.75 o                         
 -21   3  11        290.44        388.35        72.49 o                         
 -19   3  11         26.44         89.80        65.33 o                         
 -17   3  11       1419.99       1385.27        90.01 o                         
 -15   3  11       2744.26       2626.89        99.15 o                         
 -13   3  11       1290.78       1202.50        64.71 o                         
 -11   3  11         24.88         33.58        45.88 o                         
  -9   3  11       1235.93       1354.24       289.61 o                         
  -7   3  11       2702.20       2875.33       127.52 o                         
  -5   3  11       1351.69       1710.15       530.95 o                         
  -3   3  11       1807.23       1787.20       208.45 o                         
  -1   3  11       1399.49       1458.52        94.91 o                         
   1   3  11       4176.14       4596.77       156.40 o                         
   3   3  11        754.79        616.30        72.13 o                         
   5   3  11       3152.50       3160.41        68.57 o                         
   7   3  11         80.15         78.98        35.99 o                         
   9   3  11        518.97        573.50        60.26 o                         
  11   3  11       1852.67       1832.96        61.01 o                         
  13   3  11       5784.87       5785.61       115.01 o                         
  15   3  11        113.03        125.23        47.65 o                         
  17   3  11       8565.32       8892.27       174.49 o                         
  19   3  11       1053.16       1028.58        57.66 o                         
  21   3  11       2894.30       2919.87        99.61 o                         
  23   3  11       1005.91        976.78        77.07 o                         
  25   3  11         24.68         21.76        73.40 o
[truncated: 216,840 more chars]
