# Supplementary material for: Six tris­(bipyrid­yl)iron(II) complexes with 2-substituted 1,1,3,3-tetra­cyano­propenide, perchlorate and tetra­fluorido­borate anions; order versus disorder, hydrogen bonding and C—N⋯π inter­actions
Source: Acta Crystallogr E Crystallogr Commun. 2018 Nov 6;74(Pt 12):1717–26. doi: 10.1107/S2056989018015426 (PMC6281087; doi:10.1107/S2056989018015426)
Supplement: Supplementary file 3 [file e-74-01717-IIsup3.hkl]

data_II                                                                         
_shelx_title ' f19cgb'                                                          
_shelx_refln_list_code          4                                               
_shelx_F_calc_maximum      347.31                                               
_exptl_crystal_F_000      1728.00                                               
_reflns_d_resolution_high  0.7497                                               
                                                                                
loop_                                                                           
 _space_group_symop_operation_xyz                                               
 'x, y, z'                                                                      
 '-x+1/2, y+1/2, -z+1/2'                                                        
 '-x, -y, -z'                                                                   
 'x-1/2, -y-1/2, z-1/2'                                                         
                                                                                
_cell_length_a    11.6644                                                       
_cell_length_b    23.1692                                                       
_cell_length_c    13.9599                                                       
_cell_angle_alpha  90.000                                                       
_cell_angle_beta   97.202                                                       
_cell_angle_gamma  90.000                                                       
                                                                                
_shelx_F_squared_multiplier     1.000                                           
                                                                                
loop_                                                                           
 _refln_index_h                                                                 
 _refln_index_k                                                                 
 _refln_index_l                                                                 
 _refln_F_squared_calc                                                          
 _refln_F_squared_meas                                                          
 _refln_F_squared_sigma                                                         
 _refln_observed_status                                                         
   2   0   0      39779.42      45726.82       518.39 o                         
   4   0   0       1417.75       1423.36       127.66 o                         
   6   0   0        831.19       1216.44       146.55 o                         
   8   0   0       2467.70       2571.80       247.76 o                         
  10   0   0       6348.71       6800.20       453.43 o                         
  12   0   0        813.68       1044.74       197.21 o                         
  14   0   0        484.59        738.25       181.67 o                         
   1   1   0       3472.73       3083.26        57.04 o                         
   2   1   0      13098.49      14094.03       169.79 o                         
   3   1   0       1053.85        597.75        51.94 o                         
   4   1   0       7531.62       7491.98       209.65 o                         
   5   1   0         17.87         21.38        10.66 o                         
   6   1   0         28.00          8.82        21.55 o                         
   7   1   0        624.36        985.76       101.45 o                         
   8   1   0         34.08         13.46        25.62 o                         
   9   1   0        731.25        571.69        86.16 o                         
  10   1   0       1688.63       1731.93       161.62 o                         
  11   1   0        220.32        242.42        63.44 o                         
  12   1   0       2274.24       2309.91       207.30 o                         
  13   1   0         86.45        210.08        65.69 o                         
  14   1   0       1251.85       1337.87       171.57 o                         
   0   2   0      24293.63      21107.29       275.76 o                         
   1   2   0      10488.24       9499.75        78.29 o                         
   2   2   0       2057.45       1462.38        56.05 o                         
   3   2   0        421.19        565.98        41.74 o                         
   4   2   0         76.32        129.40        27.30 o                         
   5   2   0        806.10        799.64        76.27 o                         
   6   2   0       2215.56       2099.23       136.05 o                         
   7   2   0        131.49        105.69        32.83 o                         
   8   2   0        835.28        611.05        83.18 o                         
   9   2   0        300.62        373.48        70.40 o                         
  10   2   0        725.69        484.45        85.06 o                         
  11   2   0        121.80        120.54        77.16 o                         
  12   2   0          8.99        -27.54        27.54 o                         
  13   2   0         51.35         16.53        29.19 o                         
  14   2   0          0.68         20.47        30.15 o                         
   1   3   0         80.50        121.86         7.78 o                         
   2   3   0         99.86        133.22        21.12 o                         
   3   3   0        974.89        590.71        53.75 o                         
   4   3   0        114.35        255.83        31.93 o                         
   5   3   0      15002.89      17465.72       423.08 o                         
   6   3   0        175.48        159.41        53.70 o                         
   7   3   0        114.73        141.37        72.73 o                         
   8   3   0         27.05         10.12        22.49 o                         
   9   3   0       1685.91       1500.97       177.77 o                         
  10   3   0         20.69         23.97        20.89 o                         
  11   3   0        203.06        215.34        93.93 o                         
  12   3   0        301.52        296.96        78.71 o                         
  13   3   0        376.33        362.06        82.09 o                         
  14   3   0         18.36         26.73       126.52 o                         
   0   4   0       2600.56       3204.77        42.10 o                         
   1   4   0        103.25        271.40        11.01 o                         
   2   4   0       1210.38       1000.94        34.48 o                         
   3   4   0         60.39        151.08        21.61 o                         
   4   4   0        452.19        456.11        44.20 o                         
   5   4   0        267.41        210.02        37.43 o                         
   6   4   0       2813.37       2937.00       160.72 o                         
   7   4   0        472.00        526.96        72.87 o                         
   8   4   0       1279.87       1068.26       145.92 o                         
   9   4   0          4.71        -38.02        38.02 o                         
  10   4   0        451.24        298.88        64.09 o                         
  11   4   0        159.55        100.12        41.81 o                         
  12   4   0          0.69        -21.63        27.05 o                         
  13   4   0          4.77         53.62        37.98 o                         
  14   4   0          8.88         24.00        24.91 o                         
   1   5   0         17.43          7.42         2.60 o                         
   2   5   0       1563.27       1206.57        33.48 o                         
   3   5   0        531.26        432.72        31.38 o                         
   4   5   0       3434.30       2760.16       110.41 o                         
   5   5   0        933.46       1116.26        76.33 o                         
   6   5   0       9064.14       8900.44       279.55 o                         
   7   5   0        592.34        553.60        76.09 o                         
   8   5   0        474.39        453.38        75.12 o                         
   9   5   0        111.29        123.35        56.25 o                         
  10   5   0        523.08        493.67       200.99 o                         
  11   5   0          1.30        -17.17        28.55 o                         
  12   5   0       1433.91       1308.15       156.14 o                         
  13   5   0        499.52        508.72       101.43 o                         
  14   5   0        902.97        846.39       134.43 o                         
   0   6   0      27366.91      28324.43       127.94 o                         
   1   6   0      11844.46      11495.52        94.06 o                         
   2   6   0       3004.59       3521.87        50.60 o                         
   3   6   0       1482.60       1334.02        43.68 o                         
   4   6   0        454.80        551.81        59.25 o                         
   5   6   0        146.46        139.24        42.12 o                         
   6   6   0       2198.86       2316.29       169.54 o                         
   7   6   0         70.31         32.15        16.91 o                         
   8   6   0       8062.03       8609.80       320.15 o                         
   9   6   0        550.91        588.40       183.31 o                         
  10   6   0       2656.63       3007.01       277.38 o                         
  11   6   0          1.34         44.69        49.60 o                         
  12   6   0         66.74         94.83        36.83 o                         
  13   6   0          3.67         33.17        28.57 o                         
  14   6   0       1234.54        940.54       203.36 o                         
   1   7   0       2467.90       2562.33        38.25 o                         
   2   7   0       2522.83       2455.64        47.25 o                         
   3   7   0       8175.70       8646.51       113.76 o                         
   4   7   0      15048.66      15937.10       170.45 o                         
   5   7   0        104.89        109.54        19.45 o                         
   6   7   0       4603.93       4636.61       201.90 o                         
   7   7   0         98.16        116.87        35.80 o                         
   8   7   0        331.47        318.76        66.80 o                         
   9   7   0        888.51        917.56       134.12 o                         
  10   7   0        210.29        203.57        55.82 o                         
  11   7   0          1.66         -4.22        48.00 o                         
  12   7   0       2594.64       2966.87       234.83 o                         
  13   7   0        211.95        338.13        82.66 o                         
  14   7   0       1196.88       1113.93       173.15 o                         
   0   8   0        873.05        919.25        26.63 o                         
   1   8   0       3586.54       3897.51        49.13 o                         
   2   8   0       3503.46       3566.27        56.01 o                         
   3   8   0        182.12        220.99        15.38 o                         
   4   8   0       1260.48       1505.78        54.28 o                         
   5   8   0        704.29        718.81        40.06 o                         
   6   8   0        440.96        352.43        34.18 o                         
   7   8   0       1893.37       1679.89       130.70 o                         
   8   8   0       3618.86       3356.02       298.75 o                         
   9   8   0         99.12         86.31        42.32 o                         
  10   8   0        172.77        173.23        50.42 o                         
  11   8   0          2.33        -20.86        26.26 o                         
  12   8   0        155.13        164.94       148.56 o                         
  13   8   0         42.10         88.33        34.33 o                         
  14   8   0          1.61         21.37        20.44 o                         
   1   9   0        312.55        336.15        15.21 o                         
   2   9   0        400.24        359.79        17.47 o                         
   3   9   0       4712.63       4582.32        76.08 o                         
   4   9   0       1197.08       1245.11        49.75 o                         
   5   9   0       3314.10       3161.91        85.74 o                         
   6   9   0         93.44         68.20        12.27 o                         
   7   9   0        160.04        118.95        18.62 o                         
   8   9   0         25.22         44.65        18.27 o                         
   9   9   0        411.05        403.10        48.05 o                         
  10   9   0         82.16         83.80        28.51 o                         
  11   9   0         61.74         63.25        26.92 o                         
  12   9   0        165.98        151.68        35.47 o                         
  13   9   0        372.79        504.97        67.49 o                         
  14   9   0          2.26        -25.36        25.36 o                         
   0  10   0        358.12        443.09        21.61 o                         
   1  10   0       3502.56       3444.59        60.60 o                         
   2  10   0       2862.07       3138.90        54.21 o                         
   3  10   0       1096.31        989.50        36.39 o                         
   4  10   0       1932.75       2190.53        60.85 o                         
   5  10   0         98.27         79.30        14.21 o                         
   6  10   0        632.85        670.23        41.90 o                         
   7  10   0        650.18        633.31        46.20 o                         
   8  10   0          3.29          1.64        11.90 o                         
   9  10   0        984.52       1008.04        77.58 o                         
  10  10   0          2.81          2.41        12.73 o                         
  11  10   0         30.79         15.04        13.70 o                         
  12  10   0          1.75          5.34        30.14 o                         
  13  10   0        122.39        164.79        38.58 o                         
  14  10   0         54.00         55.40        32.95 o                         
   1  11   0        760.52        766.53        24.98 o                         
   2  11   0       5856.98       5865.64        73.63 o                         
   3  11   0        823.55        808.31        31.78 o                         
   4  11   0       7714.50       8129.33       119.64 o                         
   5  11   0         91.10         53.48        10.63 o                         
   6  11   0       3246.03       3470.61        99.15 o                         
   7  11   0        159.16        174.23        25.50 o                         
   8  11   0          3.52         -0.13        10.74 o                         
   9  11   0        367.00        325.95        49.28 o                         
  10  11   0        190.32        177.06        33.33 o                         
  11  11   0        104.47        132.84        30.39 o                         
  12  11   0       1061.89       1212.87       100.60 o                         
  13  11   0        115.82         88.10        44.81 o                         
  14  11   0       1012.48       1262.36       130.51 o                         
   0  12   0      27632.68      28044.05       537.17 o                         
   1  12   0          3.82         -2.39         3.08 o                         
   2  12   0       3639.45       3286.18        57.25 o                         
   3  12   0        191.19        252.29        22.23 o                         
   4  12   0          3.67         -0.57         6.44 o                         
   5  12   0          0.36          0.31         8.71 o                         
   6  12   0        327.82        295.19        32.29 o                         
   7  12   0        476.07        570.43        45.43 o                         
   8  12   0        728.82        696.76        62.39 o                         
   9  12   0        567.71        614.59        61.63 o                         
  10  12   0       5892.74       6173.40       205.51 o                         
  11  12   0        124.10        157.84        35.69 o                         
  12  12   0        210.21        244.89        46.06 o                         
  13  12   0          1.29          5.90        15.62 o                         
  14  12   0        646.94        801.07       124.40 o                         
   1  13   0        195.32        192.36        12.48 o                         
   2  13   0       3445.50       3102.82        57.55 o                         
   3  13   0         19.40         11.25         6.37 o                         
   4  13   0       5483.86       4626.76        88.90 o                         
   5  13   0       2119.03       1978.35        74.98 o                         
   6  13   0       2154.92       2027.48        80.21 o                         
   7  13   0        583.64        608.92        46.49 o                         
   8  13   0        132.08        174.04        30.37 o                         
   9  13   0        475.98        544.00        57.02 o                         
  10  13   0       1450.21       1529.51       102.52 o                         
  11  13   0         38.85         33.55        22.48 o                         
  12  13   0       1017.12       1125.47        97.27 o                         
  13  13   0         47.29         19.88        48.20 o                         
   0  14   0         15.65         24.82         5.57 o                         
   1  14   0       1925.15       2275.50        46.06 o                         
   2  14   0       2613.58       2542.25        53.88 o                         
   3  14   0         44.96         45.22         7.34 o                         
   4  14   0       1076.83       1015.85        47.71 o                         
   5  14   0          1.35         -0.80         9.99 o                         
   6  14   0        234.37        239.43        26.91 o                         
   7  14   0          3.61         -3.12         9.36 o                         
   8  14   0         41.25         64.15        23.63 o                         
   9  14   0       1116.21       1165.58        87.32 o                         
  10  14   0        671.42        757.84        96.87 o                         
  11  14   0         27.04         32.88        21.84 o                         
  12  14   0         42.06         -8.29        16.54 o                         
  13  14   0         14.30         18.49        54.02 o                         
   1  15   0         40.83         41.36         7.61 o                         
   2  15   0         70.60         90.77        11.14 o                         
   3  15   0        309.02        243.73        19.95 o                         
   4  15   0        198.77        204.38        21.41 o                         
   5  15   0          4.85          5.50         9.56 o                         
   6  15   0        523.96        487.89        37.02 o                         
   7  15   0          1.93         -7.98         7.98 o                         
   8  15   0        721.86        536.10        64.59 o                         
   9  15   0        745.95        686.12        66.84 o                         
  10  15   0        120.22        191.17        37.66 o                         
  11  15   0        205.57        202.77        38.73 o                         
  12  15   0        348.48        471.76        93.41 o                         
   0  16   0       1221.87       1358.44        76.13 o                         
   1  16   0       5736.59       5767.57        99.56 o                         
   2  16   0       2501.69       2419.98        69.11 o                         
   3  16   0        385.37        407.29        29.24 o                         
   4  16   0        899.71        850.03        49.82 o                         
   5  16   0       1001.27       1009.15        57.05 o                         
   6  16   0        483.72        495.21        41.37 o                         
   7  16   0        326.02        359.85        40.27 o                         
   8  16   0        498.28        441.96        52.01 o                         
   9  16   0        598.13        641.31       165.61 o                         
  10  16   0         51.25         33.80        23.14 o                         
  11  16   0         83.08        121.07        56.45 o                         
  12  16   0          6.20         64.71        38.52 o                         
   1  17   0       1239.20       1230.38        53.56 o                         
   2  17   0       1699.64       1939.95        72.32 o                         
   3  17   0        735.52        849.91        48.96 o                         
   4  17   0        976.37       1028.37        60.99 o                         
   5  17   0       3010.91       2772.06       111.86 o                         
   6  17   0        408.22        445.16        45.73 o                         
   7  17   0         30.59         22.74        15.50 o                         
   8  17   0          0.14        -18.46        18.46 o                         
   9  17   0          4.69        -30.16        31.74 o                         
  10  17   0        658.73        619.77        82.12 o                         
  11  17   0        444.24        558.23        80.65 o                         
  12  17   0        448.62        693.96       165.99 o                         
   0  18   0      13653.87      13802.83       260.15 o                         
   1  18   0        283.78        437.25        37.95 o                         
   2  18   0       4077.03       4146.03        99.33 o                         
   3  18   0         48.84         63.54        14.11 o                         
   4  18   0        484.21        432.20        39.04 o                         
   5  18   0        343.23        329.71        39.57 o                         
   6  18   0       1142.43       1161.66        76.74 o                         
   7  18   0        228.03        246.76        39.00 o                         
   8  18   0       1862.34       1972.11       135.08 o                         
   9  18   0         36.46          8.72        19.62 o                         
  10  18   0       3684.15       3556.23       198.21 o                         
  11  18   0         44.06         27.49        18.81 o                         
   1  19   0        295.09        266.27        29.70 o                         
   2  19   0       2229.00       2406.56        88.98 o                         
   3  19   0          0.12          1.61         8.84 o                         
   4  19   0       4010.16       4112.13       123.91 o                         
   5  19   0        259.34        270.92        32.41 o                         
   6  19   0        183.00        182.77        31.94 o                         
   7  19   0         74.51        117.76        29.18 o                         
   8  19   0        153.14         78.62        25.35 o                         
   9  19   0        196.20        241.46        51.25 o                         
  10  19   0        267.33        240.78        53.35 o                         
  11  19   0         44.05         46.68        25.23 o                         
   0  20   0        347.23        482.76        75.36 o                         
   1  20   0          2.52          3.35        12.01 o                         
   2  20   0       3068.85       3113.73       103.72 o                         
   3  20   0        164.43        124.64        33.08 o                         
   4  20   0        486.73        452.19        48.99 o                         
   5  20   0        381.63        410.75        41.59 o                         
   6  20   0        890.02        912.08        63.99 o                         
   7  20   0         50.30         18.99        15.97 o                         
   8  20   0        767.77        761.90        86.47 o                         
   9  20   0        269.84        278.23        52.65 o                         
  10  20   0        116.13         75.23        32.39 o                         
  11  20   0         19.62         67.22        46.97 o                         
   1  21   0          1.51          0.75        11.44 o                         
   2  21   0       1689.56       1777.60        93.91 o                         
   3  21   0       1361.79       1517.49        83.50 o                         
   4  21   0        784.32        869.67        69.27 o                         
   5  21   0       1055.14       1068.03        78.12 o                         
   6  21   0        961.01        889.78        72.16 o                         
   7  21   0         81.79         77.96        26.03 o                         
   8  21   0         35.81         74.83        30.28 o                         
   9  21   0        291.67        281.96        54.04 o                         
  10  21   0         53.55         40.97        19.52 o                         
  11  21   0         62.60        -27.24        43.64 o                         
   0  22   0        180.44        294.46        74.51 o                         
   1  22   0        288.90        295.11        38.68 o                         
   2  22   0        221.87        206.25        37.95 o                         
   3  22   0         68.22         55.96        17.49 o                         
   4  22   0          0.12         10.14        15.10 o                         
   5  22   0         90.13         38.51        24.98 o                         
   6  22   0        169.56        195.68        35.87 o                         
   7  22   0        156.23        118.40        33.89 o                         
   8  22   0         69.56         38.65        30.79 o                         
   9  22   0        279.83        248.74       109.07 o                         
  10  22   0          0.99        -46.90        46.90 o                         
   1  23   0        522.45        697.65        61.99 o                         
   2  23   0        303.34        418.97        55.00 o                         
   3  23   0       1622.85       1703.74       125.43 o                         
   4  23   0       1692.50       1847.70       150.41 o                         
   5  23   0         39.08         18.10        15.12 o                         
   6  23   0        794.19        903.63        85.08 o                         
   7  23   0          1.36          5.36        14.77 o                         
   8  23   0         92.31         46.76        15.28 o                         
   9  23   0         67.42         90.21        56.72 o                         
   0  24   0       1282.40       1493.07       150.92 o                         
   1  24   0       1600.49       1560.87        95.37 o                         
   2  24   0       1171.52       1407.89        90.98 o                         
   3  24   0        102.31        106.34        31.52 o                         
   4  24   0        202.95        143.20        30.58 o                         
   5  24   0          2.13          1.00        14.92 o                         
   6  24   0        547.06        513.44        74.49 o                         
   7  24   0         92.49        135.05        39.49 o                         
   8  24   0        206.04        207.16        49.52 o                         
   1  25   0         81.83        121.16        31.80 o                         
   2  25   0        763.78        783.58        69.69 o                         
   3  25   0        210.80        184.96        42.46 o                         
   4  25   0       2400.42       2373.55       138.75 o                         
   5  25   0        166.18        156.24        36.65 o                         
   6  25   0        458.09        548.85        78.03 o                         
   7  25   0         56.00         -1.99        20.29 o                         
   8  25   0          7.81         -5.16        26.56 o                         
   0  26   0        220.11        243.72        69.61 o                         
   1  26   0          9.51         -0.18        18.45 o                         
   2  26   0       1058.15        968.27        85.91 o                         
   3  26   0        191.80        192.23        46.96 o                         
   4  26   0        249.20        271.61        55.11 o                         
   5  26   0          3.88         28.14        18.53 o                         
   6  26   0        481.17        367.72        63.74 o                         
   7  26   0          4.80         -5.07        24.89 o                         
   1  27   0        173.21        120.25        34.12 o                         
   2  27   0        138.58          1.28        45.29 o                         
   3  27   0        485.31        529.37        77.83 o                         
   4  27   0        227.64        219.99        52.30 o                         
   5  27   0        350.60        306.54        52.36 o                         
   6  27   0         18.45         71.02        67.07 o                         
   0  28   0        711.58        681.58       111.73 o                         
   1  28   0          2.35        -23.93        23.93 o                         
   2  28   0         60.33         16.02        17.60 o                         
   3  28   0          1.81         52.51        28.55 o                         
   4  28   0        243.02        310.53        61.46 o                         
   5  28   0         47.24         64.55        46.97 o                         
   1  29   0         52.22         17.03        29.65 o                         
   2  29   0         35.94         23.48        27.02 o                         
   3  29   0        136.46         94.77        31.97 o                         
   4  29   0        183.64        136.18        52.25 o                         
   2  30   0        174.00        166.91        76.58 o                         
   3  30   0         44.03         95.89        55.64 o                         
 -13   0   1        124.01        162.45        79.02 o                         
 -11   0   1        471.40        477.99       124.79 o                         
  -9   0   1        716.61        723.40       142.15 o                         
  -7   0   1       4733.17       5242.81       336.03 o                         
  -5   0   1       2448.99       2629.63       196.80 o                         
  -3   0   1      40506.68      41764.03       427.78 o                         
  -1   0   1       6642.48       5013.68        83.98 o                         
   1   0   1         90.30        415.96        37.01 o                         
   3   0   1       5954.87       5056.09       209.29 o                         
   5   0   1       2685.45       2885.14       204.46 o                         
   7   0   1         89.19         84.47        39.69 o                         
   9   0   1       2093.59       2256.15       248.73 o                         
  11   0   1        109.36         66.33        22.47 o                         
  13   0   1         48.53         12.54        27.42 o                         
 -14   1   1          1.33         43.70        70.89 o                         
 -13   1   1         42.57         10.24        27.79 o                         
 -12   1   1        169.34        148.57        58.66 o                         
 -11   1   1        396.59        264.65        66.16 o                         
 -10   1   1       2427.65       2384.73       192.72 o                         
  -9   1   1        386.75        452.14        79.20 o                         
  -8   1   1        585.91        502.82        94.38 o                         
  -7   1   1       1514.42       2108.97       158.06 o                         
  -6   1   1         41.81         11.86        25.15 o                         
  -5   1   1        229.57        240.74        34.46 o                         
  -4   1   1       2517.36       2022.32        89.99 o                         
  -3   1   1       4564.22       4376.45        97.82 o                         
  -2   1   1        852.29        718.75        32.09 o                         
  -1   1   1      24339.05      24536.52       133.39 o                         
   0   1   1      10729.41      11271.86        79.99 o                         
   1   1   1      14708.06      14898.48       208.25 o                         
   2   1   1        185.72         32.52        11.04 o                         
   3   1   1         35.84         17.28         7.57 o                         
   4   1   1        542.33        313.00        51.81 o                         
   5   1   1         26.96         21.81        16.14 o                         
   6   1   1        750.85        395.58        58.41 o                         
   7   1   1       1567.91       1693.57       133.50 o                         
   8   1   1       1857.11       1916.79       149.03 o                         
   9   1   1        318.67        285.53        63.30 o                         
  10   1   1         88.59         37.64        28.80 o                         
  11   1   1         10.56         10.67        26.00 o                         
  12   1   1         30.22         37.84        33.84 o                         
  13   1   1          1.07        -55.77        55.77 o                         
  14   1   1         43.57         44.97        37.28 o                         
 -14   2   1        332.38        428.29        94.10 o                         
 -13   2   1        233.13        364.34        89.59 o                         
 -12   2   1       3407.45       3166.79       246.09 o                         
 -11   2   1        246.88        277.84        68.05 o                         
 -10   2   1       1352.38       1169.87       135.54 o                         
  -9   2   1        625.18        596.45        91.13 o                         
  -8   2   1        954.92        752.24       136.09 o                         
  -7   2   1       2311.05       2588.13       167.04 o                         
  -6   2   1       2070.73       1891.82       130.40 o                         
  -5   2   1       1231.41       1370.42        83.53 o                         
  -4   2   1      18903.30      19114.94       280.55 o                         
  -3   2   1       1681.04       1964.76        78.49 o                         
  -2   2   1       2066.96       2848.61        62.16 o                         
  -1   2   1        144.62          3.19         3.12 o                         
   0   2   1       1715.06       1353.99        30.39 o                         
   1   2   1       7226.09       5949.83        62.58 o                         
   2   2   1      18226.12      17323.77       167.96 o                         
   3   2   1       2741.29       2257.99       101.56 o                         
   4   2   1        372.36        198.91        34.16 o                         
   5   2   1       1196.88       1199.70        93.24 o                         
   6   2   1       2344.50       2146.39       137.78 o                         
   7   2   1       1199.57       1339.28       134.52 o                         
   8   2   1          4.62          3.87        18.80 o                         
   9   2   1        315.47        281.85        57.53 o                         
  10   2   1       1986.60       1995.21       171.40 o                         
  11   2   1        254.39        216.33        59.19 o                         
  12   2   1       1367.09       1271.58       153.41 o                         
  13   2   1        169.27        156.20        58.62 o                         
  14   2   1       1050.07       1360.94       172.33 o                         
 -14   3   1        372.01        315.41        85.32 o                         
 -13   3   1         35.35         23.09        35.67 o                         
 -12   3   1       2023.72       2227.77       204.55 o                         
 -11   3   1          0.06         -1.43        25.97 o                         
 -10   3   1       6352.41       6183.80       309.65 o                         
  -9   3   1          8.52         -3.39        15.55 o                         
  -8   3   1       1188.74        933.72       107.07 o                         
  -7   3   1        243.14        182.22        42.66 o                         
  -6   3   1         50.97          9.39        12.27 o                         
  -5   3   1        112.17        201.31        32.21 o                         
  -4   3   1       1415.19       1444.04        77.55 o                         
  -3   3   1        782.70        951.52        54.76 o                         
  -2   3   1      13563.28      14540.08       179.15 o                         
  -1   3   1         51.11        101.99        10.14 o                         
   0   3   1      68092.70      68474.66       422.37 o                         
   1   3   1        294.71        211.17        11.39 o                         
   2   3   1      72694.51      70203.45       474.76 o                         
   3   3   1        120.89         67.74        16.04 o                         
   4   3   1         18.00         90.45        23.50 o                         
   5   3   1        683.62        548.04        65.86 o                         
   6   3   1       3321.18       3439.63       173.69 o                         
   7   3   1        248.53        157.34        38.68 o                         
   8   3   1       2908.76       2976.98       187.04 o                         
   9   3   1         58.89         89.07        33.33 o                         
  10   3   1       5830.13       5518.86       494.83 o                         
  11   3   1         14.95         52.00        36.62 o                         
  12   3   1         43.66         23.14        40.99 o                         
  13   3   1          0.07        -11.76        36.45 o                         
  14   3   1       1092.99       1299.30       165.76 o                         
 -14   4   1       1186.48       1390.29       175.68 o                         
 -13   4   1        672.83        964.28       142.24 o                         
 -12   4   1       2796.95       2744.13       228.31 o                         
 -11   4   1        138.84        148.45        54.65 o                         
 -10   4   1       1013.35        810.72       113.51 o                         
  -9   4   1        653.13        665.79        96.65 o                         
  -8   4   1         18.62         23.26        24.23 o                         
  -7   4   1        353.81        402.21        64.93 o                         
  -6   4   1       1179.94        899.38        74.99 o                         
  -5   4   1        356.10        353.07        42.20 o                         
  -4   4   1       1931.96       1436.97        77.97 o                         
  -3   4   1        330.09        291.38        37.42 o                         
  -2   4   1       4790.86       3704.07       107.59 o                         
  -1   4   1        942.94        629.56        17.73 o                         
   0   4   1          2.71        102.10         5.86 o                         
   1   4   1       2240.82       1964.49        33.23 o                         
   2   4   1     107075.33     116324.95       831.02 o                         
   3   4   1         37.08         25.26         7.05 o                         
   4   4   1       8314.14       8947.12       227.52 o                         
   5   4   1       1346.73       1446.72       102.39 o                         
   6   4   1       9576.27       9785.55       291.85 o                         
   7   4   1        113.74         84.46        63.80 o                         
   8   4   1         51.23          6.80        18.10 o                         
   9   4   1         30.58         26.95        34.72 o                         
  10   4   1       1264.97       1283.80       138.47 o                         
  11   4   1          0.81        -11.57        26.87 o                         
  12   4   1       1742.31       1598.76       170.01 o                         
  13   4   1        134.30        154.23        53.22 o                         
  14   4   1       1098.79       1205.94       160.91 o                         
 -14   5   1          3.59         26.48        24.54 o                         
 -13   5   1          1.81         18.59        27.91 o                         
 -12   5   1         12.80         23.47        60.51 o                         
 -11   5   1         80.20         43.29        60.62 o                         
 -10   5   1       2261.17       2381.65       191.43 o                         
  -9   5   1        775.02        948.32       113.89 o                         
  -8   5   1       2033.13       1688.54       173.58 o                         
  -7   5   1       2211.80       2650.70       167.67 o                         
  -6   5   1        810.77        738.27        68.38 o                         
  -5   5   1       2644.98       3140.58       129.79 o                         
  -4   5   1        233.27        180.77        27.44 o                         
  -3   5   1       3533.95       4270.21       119.66 o                         
  -2   5   1       5815.60       5176.91        83.54 o                         
  -1   5   1      23049.46      23995.33       132.47 o                         
   0   5   1       6896.28       7001.35        53.98 o                         
   1   5   1       4121.90       4759.64        51.24 o                         
   2   5   1      75218.83      77327.25       814.27 o                         
   3   5   1        212.62        350.70        21.38 o                         
   4   5   1        242.40        308.92        26.44 o                         
   5   5   1       1174.18       1044.02        87.32 o                         
   6   5   1       4690.16       4773.78       203.50 o                         
   7   5   1       1250.92       1163.85       109.98 o                         
   8   5   1       4786.97       4610.55       233.04 o                         
   9   5   1          6.11         -5.72        20.81 o                         
  10   5   1        278.26        313.12        68.03 o                         
  11   5   1          8.92          2.24        18.23 o                         
  12   5   1         33.04        -18.23        79.20 o                         
  13   5   1        118.43        115.86        42.75 o                         
  14   5   1          4.33        -16.75        20.10 o                         
 -14   6   1         48.59         44.88        57.23 o                         
 -13   6   1        685.51        668.58       210.65 o                         
 -12   6   1         17.37         48.42        70.76 o                         
 -11   6   1         14.39        -20.47        41.96 o                         
 -10   6   1         42.14          3.58        30.26 o                         
  -9   6   1        637.67        628.42        92.81 o                         
  -8   6   1          3.84         13.53        20.35 o                         
  -7   6   1        268.83        260.49        42.71 o                         
  -6   6   1         37.64         57.65        23.82 o                         
  -5   6   1       6644.26       6536.58       244.38 o                         
  -4   6   1        155.62        194.65        27.98 o                         
  -3   6   1        157.07        145.67        16.56 o                         
  -2   6   1       1168.93       1423.43        43.33 o                         
  -1   6   1        138.84        173.35         8.55 o                         
   0   6   1        230.26         96.56         5.90 o                         
   1   6   1        779.35        845.37        21.82 o                         
   2   6   1      12470.45      11859.79       137.55 o                         
   3   6   1       9557.27       9781.28       211.46 o                         
   4   6   1       1676.09       1694.65        56.50 o                         
   5   6   1       7012.54       6754.77       121.85 o                         
   6   6   1          8.86          7.93        14.21 o                         
   7   6   1        631.41        722.54        86.63 o                         
   8   6   1         72.64         34.95        46.50 o                         
   9   6   1        125.39        138.51        48.73 o                         
  10   6   1          0.15         -3.95        93.08 o                         
  11   6   1        217.22        171.39        53.09 o                         
  12   6   1          3.25         -8.16        18.50 o                         
  13   6   1        335.94        312.45        62.30 o                         
  14   6   1          8.78        -30.23        30.30 o                         
 -14   7   1        107.72        106.63        46.55 o                         
 -13   7   1        115.14         84.73        40.52 o                         
 -12   7   1          4.75        -14.13        23.26 o                         
 -11   7   1        216.51        205.79       105.42 o                         
 -10   7   1       1890.23       1796.88       165.37 o                         
  -9   7   1        302.37        312.98        81.04 o                         
  -8   7   1       1901.22       1709.10       193.03 o                         
  -7   7   1        134.88         83.59        26.24 o                         
  -6   7   1        800.82        913.41        76.40 o                         
  -5   7   1        280.66        356.32        43.83 o                         
  -4   7   1       1954.11       2099.57        92.58 o                         
  -3   7   1       3153.42       3452.90        72.60 o                         
  -2   7   1       7109.43       7431.41        77.78 o                         
  -1   7   1        809.35        827.87        21.79 o                         
   0   7   1      11143.86      10814.58        77.20 o                         
   1   7   1        152.75        124.47        10.36 o                         
   2   7   1        454.61        527.11        22.67 o                         
   3   7   1       1182.40        999.03        40.01 o                         
   4   7   1        214.20        221.10        20.53 o                         
   5   7   1        280.20        347.71        28.43 o                         
   6   7   1       1569.47       1766.65        68.07 o                         
   7   7   1       1950.99       2165.12        87.62 o                         
   8   7   1       1068.60       1086.86        87.82 o                         
   9   7   1        899.04        798.99       122.77 o                         
  10   7   1         39.75         40.71        60.21 o                         
  11   7   1        274.21        248.77        51.12 o                         
  12   7   1         98.18         37.89        29.19 o                         
  13   7   1         12.21         14.89        30.88 o                         
  14   7   1          5.93         14.19        29.75 o                         
 -14   8   1       1458.14       1654.59       190.93 o                         
 -13   8   1        510.78        615.76       112.41 o                         
 -12   8   1       1528.28       2039.49       195.11 o                         
 -11   8   1         21.71         -0.52        22.56 o                         
 -10   8   1         19.30         44.96        69.75 o                         
  -9   8   1        265.84        229.63        55.85 o                         
  -8   8   1        573.39        461.55        75.32 o                         
  -7   8   1         15.76         45.67        17.06 o                         
  -6   8   1       2207.79       1855.01       110.76 o                         
  -5   8   1        705.73        810.04        55.64 o                         
  -4   8   1      18405.90      18611.21       192.00 o                         
  -3   8   1      11283.73      11591.17       160.18 o                         
  -2   8   1       2319.72       2475.06        41.35 o                         
  -1   8   1         73.89         26.10         4.65 o                         
   0   8   1        878.91        770.81        19.81 o                         
   1   8   1        568.98        549.77        18.87 o                         
   2   8   1       8302.47       7968.90        87.56 o                         
   3   8   1      17976.47      19896.10       167.55 o                         
   4   8   1       8545.07       8179.55       146.98 o                         
   5   8   1       1089.87       1057.33        50.67 o                         
   6   8   1       5150.71       5256.26       120.57 o                         
   7   8   1        349.85        341.71        35.70 o                         
   8   8   1         62.91         65.92        32.95 o                         
   9   8   1        421.22        346.27        52.77 o                         
  10   8   1         80.89         84.23        40.91 o                         
  11   8   1         21.72        -15.94        17.84 o                         
  12   8   1       1504.25       1619.52       115.52 o                         
  13   8   1         75.79         71.76        30.04 o                         
  14   8   1        510.87        669.28        96.14 o                         
 -14   9   1        448.47        517.40        82.35 o                         
 -13   9   1          0.42         -5.22        19.90 o                         
 -12   9   1        701.26        726.42       147.55 o                         
 -11   9   1        370.37        266.84        66.83 o                         
 -10   9   1          6.58        -16.81        47.12 o                         
  -9   9   1        978.44        920.59       112.64 o                         
  -8   9   1       5361.51       5435.22       218.97 o                         
  -7   9   1        102.83         72.15        18.06 o                         
  -6   9   1       1835.52       1836.15        91.76 o                         
  -5   9   1         92.17         70.25        13.89 o                         
  -4   9   1         67.33         13.56         7.40 o                         
  -3   9   1        792.68        714.65        26.94 o                         
  -2   9   1       4467.77       4097.92        61.42 o                         
  -1   9   1       1933.38       2023.89        36.37 o                         
   0   9   1      12612.49      13054.79        97.82 o                         
   1   9   1       3236.55       3427.53        56.84 o                         
   2   9   1       6235.95       6860.83        83.89 o                         
   3   9   1       3338.98       3760.76        70.66 o                         
   4   9   1       1443.24       1248.69        51.48 o                         
   5   9   1         51.67         47.62        15.34 o                         
   6   9   1       4483.84       4203.51       125.01 o                         
   7   9   1        905.71        916.27        53.86 o                         
   8   9   1          8.43         10.36        10.15 o                         
   9   9   1         41.84         40.30        21.44 o                         
  10   9   1        605.54        558.52        60.65 o                         
  11   9   1         33.28         21.19        16.22 o                         
  12   9   1        108.93         36.35        21.65 o                         
  13   9   1          5.26        -11.73        24.63 o                         
  14   9   1        979.74        888.93       110.48 o                         
 -14  10   1       1254.12       1330.91       134.57 o                         
 -13  10   1        559.90        524.83        65.83 o                         
 -12  10   1       2010.97       1910.20       145.33 o                         
 -11  10   1         30.40         49.48        23.10 o                         
 -10  10   1         42.16         25.09        21.97 o                         
  -9  10   1        132.31        204.36        42.07 o                         
  -8  10   1        847.53        822.86        62.21 o                         
  -7  10   1          2.77          3.48         9.06 o                         
  -6  10   1       2738.96       2628.97        95.73 o                         
  -5  10   1        575.38        722.24        38.67 o                         
  -4  10   1      11742.83      11988.63       184.70 o                         
  -3  10   1       1395.93       1343.32        37.74 o                         
  -2  10   1         73.89         42.37        11.47 o                         
  -1  10   1          2.88          6.09         3.86 o                         
   0  10   1        194.47        259.36        15.01 o                         
   1  10   1       2461.33       3025.86        47.47 o                         
   2  10   1       8611.90       8381.87       123.70 o                         
   3  10   1        254.14        163.15        13.97 o                         
   4  10   1       3248.02       2896.79        68.23 o                         
   5  10   1        796.43        897.21        54.43 o                         
   6  10   1       2322.47       2008.62        86.11 o                         
   7  10   1         41.27         39.15        19.04 o                         
   8  10   1         58.02         35.72        13.53 o                         
   9  10   1        867.71        777.43        68.57 o                         
  10  10   1       1351.00       1478.71        99.67 o                         
  11  10   1         40.04         23.95        27.34 o                         
  12  10   1       1219.19       1266.65       115.96 o                         
  13  10   1          0.25         15.82        21.41 o                         
  14  10   1       1488.58       1348.54       246.69 o                         
 -14  11   1          0.22         43.25        31.94 o                         
 -13  11   1         30.64         46.72        20.00 o                         
 -12  11   1         32.83         37.41        21.28 o                         
 -11  11   1          2.95        -14.46        14.46 o                         
 -10  11   1       2876.15       3024.97       143.00 o                         
  -9  11   1         14.44          6.06        13.03 o                         
  -8  11   1       3699.06       3837.84       117.70 o                         
  -7  11   1        697.42        675.57        46.19 o                         
  -6  11   1       1794.01       1516.94        61.47 o                         
  -5  11   1         12.26         14.33         5.35 o                         
  -4  11   1        572.44        625.87        29.00 o                         
  -3  11   1        331.10        369.91        21.84 o                         
  -2  11   1        748.87        655.51        23.86 o                         
  -1  11   1        132.74        150.24         9.80 o                         
   0  11   1        588.91        790.75        23.37 o                         
   1  11   1         24.61         21.65         4.26 o                         
   2  11   1        894.09        618.29        25.38 o                         
   3  11   1        175.94        232.47        17.73 o                         
   4  11   1        164.50        181.98        16.04 o                         
   5  11   1         49.49         43.00        12.02 o                         
   6  11   1       1447.78       1536.83        76.97 o                         
   7  11   1        186.87        156.90        31.07 o                         
   8  11   1        514.07        482.89        51.50 o                         
   9  11   1        474.46        407.78        50.85 o                         
  10  11   1        173.26        119.23        31.28 o                         
  11  11   1        285.04        314.15        48.30 o                         
  12  11   1         24.89         53.78        33.05 o                         
  13  11   1         52.20         14.78        23.97 o                         
 -14  12   1        190.70         87.53        41.99 o                         
 -13  12   1         78.04         74.03        30.46 o                         
 -12  12   1          3.83         -3.71        16.74 o                         
 -11  12   1        416.75        422.47        56.14 o                         
 -10  12   1        168.79         59.23        36.81 o                         
  -9  12   1        433.14        444.35        51.02 o                         
  -8  12   1         66.59         67.46        15.31 o                         
  -7  12   1        390.91        377.16        32.47 o                         
  -6  12   1        843.46        961.46        49.43 o                         
  -5  12   1       2180.59       2175.15        69.79 o                         
  -4  12   1        830.19       1088.73        41.83 o                         
  -3  12   1        289.26        311.18        20.83 o                         
  -2  12   1       1245.64       1143.05        32.82 o                         
  -1  12   1         29.88         38.76         5.25 o                         
   0  12   1        189.32        118.37         9.16 o                         
   1  12   1         16.22          4.64         3.15 o                         
   2  12   1         13.34          5.90         3.81 o                         
   3  12   1        254.22        342.69        21.78 o                         
   4  12   1        247.08        244.68        19.52 o                         
   5  12   1       1155.61       1105.09        46.32 o                         
   6  12   1          2.02         -5.74        11.72 o                         
   7  12   1        153.85        119.34        28.17 o                         
   8  12   1        283.26        215.28        39.43 o                         
   9  12   1        748.25        693.97        76.12 o                         
  10  12   1         44.81         20.47        23.92 o                         
  11  12   1        213.54        208.44        46.08 o                         
  12  12   1          4.56         29.69        17.07 o                         
  13  12   1         84.23         27.13        21.83 o                         
 -14  13   1         35.78         84.18        66.84 o                         
 -13  13   1          9.52         45.74        22.47 o                         
 -12  13   1          0.33          3.18        14.02 o                         
 -11  13   1        335.09        256.88        43.09 o                         
 -10  13   1        399.17        412.01        47.98 o                         
  -9  13   1        714.41        832.79        64.26 o                         
  -8  13   1       2465.87       2378.53        97.39 o                         
  -7  13   1         26.29         19.38        10.40 o                         
  -6  13   1         24.65         26.29        11.48 o                         
  -5  13   1         98.76         90.01        15.39 o                         
  -4  13   1        201.89        169.75        19.91 o                         
  -3  13   1        200.62        149.94        14.05 o                         
  -2  13   1        328.51        305.35        17.38 o                         
  -1  13   1       6574.30       7197.11        71.62 o                         
   0  13   1       1460.50       1501.00        35.07 o                         
   1  13   1       3166.90       3388.47        54.03 o                         
   2  13   1        830.90        753.82        28.37 o                         
   3  13   1         43.09         47.55         8.05 o                         
   4  13   1        963.25        972.24        39.97 o                         
   5  13   1         15.23          6.76         9.04 o                         
   6  13   1       2142.89       2040.78        78.61 o                         
   7  13   1       3514.73       3679.87       154.80 o                         
   8  13   1       2318.23       2298.16       221.62 o                         
   9  13   1        903.11        915.17        87.27 o                         
  10  13   1         48.98         63.88        23.95 o                         
  11  13   1         28.86        -34.69        34.69 o                         
  12  13   1         13.28         46.61        26.65 o                         
  13  13   1         26.91          2.33        23.04 o                         
 -13  14   1        603.13        652.53       118.76 o                         
 -12  14   1        975.03        904.68       104.49 o                         
 -11  14   1        443.39        456.77        58.60 o                         
 -10  14   1        183.30         91.26        28.85 o                         
  -9  14   1        207.68        196.08        32.35 o                         
  -8  14   1        766.99        886.03        59.35 o                         
  -7  14   1        856.20        854.17        51.02 o                         
  -6  14   1        152.36        239.76        28.04 o                         
  -5  14   1          7.88         26.06         9.92 o                         
  -4  14   1        814.73        639.41        37.13 o                         
  -3  14   1       1310.11       1374.94        48.60 o                         
  -2  14   1       1361.85       1144.10        35.67 o                         
  -1  14   1         78.37         69.73         9.37 o                         
   0  14   1        450.74        541.76        24.18 o                         
   1  14   1       3754.98       4057.90        59.67 o                         
   2  14   1        355.72        385.55        20.72 o                         
   3  14   1        825.30        712.63        33.10 o                         
   4  14   1       2988.36       3053.96        72.97 o                         
   5  14   1        246.35        280.17        26.63 o                         
   6  14   1       2336.61       2192.46        83.02 o                         
   7  14   1        741.77        727.55        56.27 o                         
   8  14   1         79.02         63.46        26.10 o                         
   9  14   1         15.18          3.43        19.43 o                         
  10  14   1        463.06        463.55        66.18 o                         
  11  14   1        253.96        181.56        43.66 o                         
  12  14   1       1095.47       1177.90       170.56 o                         
  13  14   1        257.59        354.42       109.30 o                         
 -12  15   1        814.42        880.33       104.77 o                         
 -11  15   1        100.42         67.61        18.92 o                         
 -10  15   1       2614.55       2580.09       164.88 o                         
  -9  15   1          1.12         -5.17        14.47 o                         
  -8  15   1       2577.71       2641.23       124.14 o                         
  -7  15   1        128.63         95.38        18.16 o                         
  -6  15   1         14.59         25.44        10.85 o                         
  -5  15   1        512.43        369.28        32.11 o                         
  -4  15   1        152.33        158.40        18.64 o                         
  -3  15   1         35.66         34.03        12.66 o                         
  -2  15   1       6594.86       6895.54        96.31 o                         
  -1  15   1       8833.33       9449.00       114.37 o                         
   0  15   1      15551.83      16467.58       157.74 o                         
   1  15   1        199.17        138.92        12.71 o                         
   2  15   1        793.18        755.68        33.10 o                         
   3  15   1          9.51          0.66         5.34 o                         
   4  15   1        581.33        583.02        35.30 o                         
   5  15   1        197.70        290.30        27.90 o                         
   6  15   1       1430.19       1496.52        69.44 o                         
   7  15   1        556.66        496.02        63.19 o                         
   8  15   1       4083.24       4413.30       147.41 o                         
   9  15   1        158.60        171.72        48.17 o                         
  10  15   1       2552.64       2716.63       157.79 o                         
  11  15   1        127.36        142.02        38.97 o                         
  12  15   1        208.21        225.93        54.98 o                         
  13  15   1         10.82         28.73        44.74 o                         
 -12  16   1       1512.40       2025.89       404.01 o                         
 -11  16   1         27.67         75.76        47.34 o                         
 -10  16   1        234.58        416.68        81.45 o                         
  -9  16   1        386.78        251.48        59.81 o                         
  -8  16   1        598.80        595.89        66.19 o                         
  -7  16   1        106.50        122.21        24.65 o                         
  -6  16   1        683.11        763.67        59.84 o                         
  -5  16   1       1935.13       2170.81        91.01 o                         
  -4  16   1       3200.94       3090.43        98.21 o                         
  -3  16   1        750.59        698.33        40.85 o                         
  -2  16   1       3246.40       3465.11        77.96 o                         
  -1  16   1          7.89         16.37         6.44 o                         
   0  16   1         20.94         20.78         6.15 o                         
   1  16   1        190.95        150.87        15.90 o                         
   2  16   1       4742.34       4785.63        86.67 o                         
   3  16   1         24.18         24.12         9.15 o                         
   4  16   1       6401.17       6275.59       131.23 o                         
   5  16   1          9.93         20.30        13.57 o                         
   6  16   1       1795.29       1724.46        83.44 o                         
   7  16   1          1.32          6.17        12.25 o                         
   8  16   1        174.80        201.49        34.22 o                         
   9  16   1         20.49         60.62        43.85 o                         
  10  16   1        873.45        856.52        80.23 o                         
  11  16   1        250.73        325.24        69.48 o                         
  12  16   1        286.64        113.13        48.98 o                         
 -12  17   1          3.55         27.31        24.68 o                         
 -11  17   1          3.90         23.95        21.12 o                         
 -10  17   1       1087.24       1365.81       148.58 o                         
  -9  17   1         17.32         14.32        24.53 o                         
  -8  17   1       2951.88       3025.31       176.73 o                         
  -7  17   1         73.94         53.57        15.06 o                         
  -6  17   1         60.45         30.97        14.13 o                         
  -5  17   1         15.98         -5.04         9.35 o                         
  -4  17   1       1351.14       1212.05        64.35 o                         
  -3  17   1         26.09          7.29         6.88 o                         
  -2  17   1       5710.03       5904.20       114.52 o                         
  -1  17   1        809.74        828.25        51.71 o                         
   0  17   1       7530.40       7495.70       131.01 o                         
   1  17   1       1660.05       1653.70        55.61 o                         
   2  17   1        624.88        591.86        36.88 o                         
   3  17   1         96.65         60.24        12.82 o                         
   4  17   1        109.41        105.37        16.18 o                         
   5  17   1        496.44        542.30        43.05 o                         
   6  17   1         89.39         84.18        18.48 o                         
   7  17   1         35.09         28.04        15.62 o                         
   8  17   1        800.93        705.56        66.10 o                         
   9  17   1         25.20         15.18        23.63 o                         
  10  17   1         14.67        -11.74        16.81 o                         
  11  17   1        199.82        179.40        47.50 o                         
 -12  18   1        402.87        358.90       115.01 o                         
 -11  18   1        496.71        567.05       101.06 o                         
 -10  18   1         63.83         94.51        40.38 o                         
  -9  18   1        217.01        251.23        50.10 o                         
  -8  18   1         92.92        109.29        28.98 o                         
  -7  18   1         56.37         18.93        10.88 o                         
  -6  18   1         26.57         17.98        16.41 o                         
  -5  18   1       1091.54       1123.30        72.09 o                         
  -4  18   1         33.22         17.13        15.84 o                         
  -3  18   1        121.89        110.69        16.79 o                         
  -2  18   1         70.75         54.34        14.29 o                         
  -1  18   1        143.65        179.15        25.72 o                         
   0  18   1        187.37        290.10        29.40 o                         
   1  18   1         44.10         31.49        13.96 o                         
   2  18   1        275.20        328.03        27.08 o                         
   3  18   1       1078.67       1255.89        61.50 o                         
   4  18   1       1452.90       1345.67        65.99 o                         
   5  18   1        774.16        943.42        66.10 o                         
   6  18   1        194.13        134.45        30.87 o                         
   7  18   1         42.79         13.33        20.67 o                         
   8  18   1          4.66         -0.43        20.09 o                         
   9  18   1        327.05        244.96        50.73 o                         
  10  18   1         57.40        110.26        39.20 o                         
  11  18   1         10.33          9.68        26.80 o                         
 -11  19   1        263.52        276.05        55.09 o                         
 -10  19   1          8.90         22.78        26.12 o                         
  -9  19   1        871.23        828.76        92.15 o                         
  -8  19   1         78.36         36.63        17.67 o                         
  -7  19   1        190.02        324.75        43.03 o                         
  -6  19   1          3.45          0.61        10.90 o                         
  -5  19   1         30.66          8.35        10.49 o                         
  -4  19   1        264.55        212.20        32.08 o                         
  -3  19   1         12.51          4.80        19.58 o                         
  -2  19   1         95.44         98.13        24.95 o                         
  -1  19   1       3037.87       3209.64       108.89 o                         
   0  19   1        712.86        697.15        49.71 o                         
   1  19   1        893.51        993.55        65.68 o                         
   2  19   1         13.49         17.03         8.38 o                         
   3  19   1        368.59        402.62        35.96 o                         
   4  19   1        204.18        214.80        27.00 o                         
   5  19   1        609.47        529.39        45.31 o                         
   6  19   1        188.87        160.60        37.88 o                         
   7  19   1         91.47         79.13        27.52 o                         
   8  19   1        239.40        212.38        46.33 o                         
   9  19   1        631.97        634.14        81.39 o                         
  10  19   1         64.77         34.68        41.37 o                         
  11  19   1          1.88          2.53        33.13 o                         
 -11  20   1         83.95         13.29        25.89 o                         
 -10  20   1        140.51        122.16        37.36 o                         
  -9  20   1        390.91        423.29        64.32 o                         
  -8  20   1         42.69         29.28        29.60 o                         
  -7  20   1        424.53        429.80        55.68 o                         
  -6  20   1        869.22        917.32        72.68 o                         
  -5  20   1        416.01        401.99        47.08 o                         
  -4  20   1       1244.84       1293.72        82.60 o                         
  -3  20   1        137.72        107.96        20.10 o                         
  -2  20   1        999.14       1026.41        68.84 o                         
  -1  20   1         27.12         15.69        10.05 o                         
   0  20   1        640.39        834.88        70.47 o                         
   1  20   1        245.87        235.59        33.43 o                         
   2  20   1        213.21        215.13        29.31 o                         
   3  20   1       2873.27       2768.05        95.61 o                         
   4  20   1       3746.48       3608.80       112.79 o                         
   5  20   1        616.53        581.59        51.91 o                         
   6  20   1        894.38        902.64        87.35 o                         
   7  20   1        100.14         80.30        27.16 o                         
   8  20   1         53.60         29.33        16.75 o                         
   9  20   1          0.22          4.87        18.18 o                         
  10  20   1        111.93         80.78        31.18 o                         
  11  20   1         42.92        -57.87        57.87 o                         
 -11  21   1        116.16         58.45        44.33 o                         
 -10  21   1        686.18        595.94        81.83 o                         
  -9  21   1         48.51        154.80        40.77 o                         
  -8  21   1       1443.80       1559.92       135.53 o                         
  -7  21   1        230.91        201.26        45.93 o                         
  -6  21   1        544.17        545.61        56.81 o                         
  -5  21   1         31.84         14.58        12.57 o                         
  -4  21   1         34.59         22.13        10.63 o                         
  -3  21   1         63.79         80.29        21.80 o                         
  -2  21   1        426.16        511.55        55.44 o                         
  -1  21   1        443.08        408.28        44.69 o                         
   0  21   1       1575.46       1570.33        99.03 o                         
   1  21   1         54.92         39.79        18.76 o                         
   2  21   1        597.56        591.26        49.26 o                         
   3  21   1        190.57         90.57        31.78 o                         
   4  21   1         10.92          8.21        11.33 o                         
   5  21   1         34.65         24.49        15.70 o                         
   6  21   1        533.68        614.13        63.41 o                         
   7  21   1         76.07        101.64        30.47 o                         
   8  21   1       1000.86        880.83       100.70 o                         
   9  21   1          0.51          0.18        15.22 o                         
  10  21   1       1090.60       1176.49       137.79 o                         
 -10  22   1        214.41        258.98        93.76 o                         
  -9  22   1         46.08          9.32        24.50 o                         
  -8  22   1         12.93         -1.00        41.46 o                         
  -7  22   1          2.99         16.92        15.65 o                         
  -6  22   1       1435.70       1450.28       112.25 o                         
  -5  22   1         68.15         32.45        32.78 o                         
  -4  22   1        811.97        808.00        68.63 o                         
  -3  22   1        613.48        514.10        67.71 o                         
  -2  22   1        283.51        211.96        35.28 o                         
  -1  22   1         12.84         24.36        15.16 o                         
   0  22   1         12.75         12.00        15.83 o                         
   1  22   1         60.85        101.06        24.46 o                         
   2  22   1       1398.08       1408.21        86.10 o                         
   3  22   1        233.31        258.07        37.12 o                         
   4  22   1       3832.75       3720.27       161.74 o                         
   5  22   1        164.80        226.61        39.09 o                         
   6  22   1        894.99        845.25        90.54 o                         
   7  22   1         15.68         -3.58        16.35 o                         
   8  22   1         97.54         76.81        29.19 o                         
   9  22   1        173.18        161.55        42.15 o                         
  10  22   1        550.76        764.26       156.95 o                         
  -9  23   1          0.67         36.14        31.08 o                         
  -8  23   1        700.59        722.79        90.59 o                         
  -7  23   1        362.00        330.62        64.33 o                         
  -6  23   1         46.22         27.24        15.66 o                         
  -5  23   1          8.75         -7.16        10.93 o                         
  -4  23   1         75.25         84.27        28.21 o                         
  -3  23   1          0.58         14.86        15.96 o                         
  -2  23   1       1494.32       1687.69       105.99 o                         
  -1  23   1         71.12         41.45        20.68 o                         
   0  23   1       1020.79       1046.41        89.06 o                         
   1  23   1        130.53        117.82        37.79 o                         
   2  23   1       1193.61       1285.94        84.22 o                         
   3  23   1        228.25        199.73        35.38 o                         
   4  23   1         60.21         38.22        21.22 o                         
   5  23   1        110.88         91.91        24.58 o                         
   6  23   1       1398.04       1396.91       119.42 o                         
   7  23   1         26.70          3.56        21.83 o                         
   8  23   1        669.76        843.00        97.11 o                         
   9  23   1          3.60          5.24        28.44 o                         
  -9  24   1         20.26        -59.18        59.18 o                         
  -8  24   1         73.97         78.48        28.86 o                         
  -7  24   1        334.15        399.99        58.71 o                         
  -6  24   1         37.88         61.60        19.89 o                         
  -5  24   1        747.88        733.60        78.90 o                         
  -4  24   1        221.88        242.40        50.59 o                         
  -3  24   1        615.50        509.14        69.27 o                         
  -2  24   1        646.63        719.83        70.45 o                         
  -1  24   1         38.09         21.34        13.68 o                         
   0  24   1         11.72         75.57        33.20 o                         
   1  24   1        272.32        334.02        43.38 o                         
   2  24   1        535.51        535.43        56.22 o                         
   3  24   1         71.17         75.32        26.37 o                         
   4  24   1       1016.59        940.05        85.33 o                         
   5  24   1       1498.03       1566.72       111.61 o                         
   6  24   1         18.20         -0.67        37.28 o                         
   7  24   1          0.67         16.94        19.39 o                         
   8  24   1         12.92         11.37        21.79 o                         
  -8  25   1        194.63        341.82        99.02 o                         
  -7  25   1        104.19         87.45        45.60 o                         
  -6  25   1          0.31         31.38        23.14 o                         
  -5  25   1          3.27         20.36        13.75 o                         
  -4  25   1        496.71        624.11        81.31 o                         
  -3  25   1         39.53         20.48        17.56 o                         
  -2  25   1         75.34         66.75        23.66 o                         
  -1  25   1        584.56        690.29        82.20 o                         
   0  25   1        541.07        536.11        65.95 o                         
   1  25   1         46.56         59.61        21.25 o                         
   2  25   1          8.53        -14.05        14.05 o                         
   3  25   1          0.34         -6.15        14.14 o                         
   4  25   1        100.70        119.51        31.15 o                         
   5  25   1        407.92        360.87        61.20 o                         
   6  25   1         31.85          8.50        23.00 o                         
   7  25   1         10.91        -18.27        25.08 o                         
   8  25   1         46.93         33.31        34.14 o                         
  -7  26   1         46.85         37.71        28.16 o                         
  -6  26   1        519.71        477.72        75.98 o                         
  -5  26   1         16.41         32.48        28.13 o                         
  -4  26   1        725.04        615.36        81.85 o                         
  -3  26   1        562.29        637.67       111.41 o                         
  -2  26   1        897.38        992.10       104.21 o                         
  -1  26   1        156.66        224.84        47.93 o                         
   0  26   1          6.03         58.58        21.96 o                         
   1  26   1        172.48        159.75        34.40 o                         
   2  26   1         55.63         44.73        22.25 o                         
   3  26   1        650.20        838.23        96.24 o                         
   4  26   1        273.21        352.82        55.85 o                         
   5  26   1         18.24         16.36        23.09 o                         
   6  26   1          6.52         18.36        25.49 o                         
   7  26   1         18.78         23.93        22.73 o                         
  -7  27   1         88.01         94.22        58.43 o                         
  -6  27   1        275.78        378.12        82.31 o                         
  -5  27   1          0.99          6.79        33.48 o                         
  -4  27   1         61.17         70.94        27.13 o                         
  -3  27   1        101.03        175.70        52.85 o                         
  -2  27   1        686.42        692.80        74.95 o                         
  -1  27   1        634.11        790.06        93.22 o                         
   0  27   1        829.87       1067.09       107.57 o                         
   1  27   1        457.39        549.05        83.38 o                         
   2  27   1        498.12        698.78        78.08 o                         
   3  27   1        172.69        151.61        44.70 o                         
   4  27   1        181.61        152.84        39.72 o                         
   5  27   1         16.52          4.86        19.62 o                         
   6  27   1          9.31         28.61        25.72 o                         
  -6  28   1        674.99        719.24       153.12 o                         
  -5  28   1        113.01         88.28        40.81 o                         
  -4  28   1        851.90        860.23       100.49 o                         
  -3  28   1        196.04        144.79        39.80 o                         
  -2  28   1        321.61        439.01        70.89 o                         
  -1  28   1         56.78         37.48        40.27 o                         
   0  28   1         10.25         43.77        34.76 o                         
   1  28   1         25.94          1.40        64.14 o                         
   2  28   1       1500.51       1705.83       150.72 o                         
   3  28   1         55.57         40.11        26.39 o                         
   4  28   1       1043.17       1042.81       128.27 o                         
   5  28   1        450.15        442.91        87.16 o                         
  -5  29   1          0.79        -16.27        32.98 o                         
  -4  29   1         20.74        -32.05        67.80 o                         
  -3  29   1         57.50        142.66        58.14 o                         
  -2  29   1        418.11        245.93        69.98 o                         
  -1  29   1         13.88        -33.66        76.29 o                         
   0  29   1        471.86        474.70        97.31 o                         
   1  29   1        135.43        114.35        59.28 o                         
   2  29   1        462.66        403.65        88.79 o                         
   3  29   1         33.24          9.86        23.38 o                         
   4  29   1         65.05         40.60        54.97 o                         
  -2  30   1        138.69        121.05        67.04 o                         
  -1  30   1         38.83         39.95        51.79 o                         
   0  30   1          0.04        168.71        78.63 o                         
   1  30   1          0.65         80.63        60.80 o                         
   2  30   1         13.78        -29.55        43.74 o                         
 -14   0   2          1.35        -35.59        65.20 o                         
 -12   0   2       3211.26       3239.33       355.78 o                         
 -10   0   2      10163.39       9873.54       556.80 o                         
  -8   0   2        361.88        216.05        74.13 o                         
  -6   0   2        849.73        865.94       141.31 o                         
  -4   0   2       1768.66       2278.67       116.13 o                         
  -2   0   2      83237.21      76250.00       472.44 o                         
   0   0   2      92129.94      84832.26       479.51 o                         
   2   0   2      10399.08       8411.63       154.61 o                         
   4   0   2         81.33         73.74        29.16 o                         
   6   0   2         32.38          2.66        22.72 o                         
   8   0   2      17104.24      16548.69       623.91 o                         
  10   0   2       8915.69       8482.35       503.95 o                         
  12   0   2         42.11         -7.92        39.68 o                         
  14   0   2        732.65        720.63       178.20 o                         
 -14   1   2        133.50        241.71        75.61 o                         
 -13   1   2        149.11        102.66        39.40 o                         
 -12   1   2       2848.26       2665.17       225.56 o                         
 -11   1   2        132.11         58.18        80.17 o                         
 -10   1   2        588.64        524.35        88.13 o                         
  -9   1   2        544.63        551.06        86.19 o                         
  -8   1   2        556.34        466.64        75.28 o                         
  -7   1   2       2343.52       2254.11       156.82 o                         
  -6   1   2       1694.28       1412.52        93.39 o                         
  -5   1   2         73.84          8.97         9.15 o                         
  -4   1   2       5349.89       4941.24       121.16 o                         
  -3   1   2       2677.15       3040.12        81.36 o                         
  -2   1   2      10245.40      10046.73       120.25 o                         
  -1   1   2         72.17         79.02         7.25 o                         
   0   1   2       1115.09       1106.00        23.76 o                         
   1   1   2       1886.76       2511.66        40.87 o                         
   2   1   2      12614.52      12160.61       220.82 o                         
   3   1   2       1623.01       2380.88        66.52 o                         
   4   1   2      10012.55       9324.45       234.99 o                         
   5   1   2        311.85        228.62        39.48 o                         
   6   1   2       1538.19       1302.03       105.13 o                         
   7   1   2       1671.75       1716.25       131.45 o                         
   8   1   2          0.66        -19.99        19.99 o                         
   9   1   2         35.18         17.21        33.05 o                         
  10   1   2       3700.58       3754.10       274.84 o                         
  11   1   2         54.16         50.63        37.84 o                         
  12   1   2       1283.87       1532.65       166.01 o                         
  13   1   2         91.07        210.95        65.87 o                         
  14   1   2        383.08        437.07        98.15 o                         
 -14   2   2          2.31        -10.26        34.77 o                         
 -13   2   2          7.09          9.60        44.12 o                         
 -12   2   2         28.57         59.37        33.88 o                         
 -11   2   2        402.11        425.19       198.13 o                         
 -10   2   2       2470.86       2714.57       206.35 o                         
  -9   2   2        526.79        598.87        89.33 o                         
  -8   2   2       3831.57       3854.80       237.89 o                         
  -7   2   2         27.62         52.07        26.39 o                         
  -6   2   2        103.03        154.81        32.77 o                         
  -5   2   2       1734.65       1708.67        93.20 o                         
  -4   2   2       9856.88      10726.31       176.15 o                         
  -3   2   2        370.67        286.84        24.79 o                         
  -2   2   2        215.57        512.29        23.40 o                         
  -1   2   2        359.31        248.18        13.08 o                         
   0   2   2       3376.00       2194.33        41.12 o                         
   1   2   2       2806.07       2463.73        40.97 o                         
   2   2   2        876.04        631.74        26.30 o                         
   3   2   2        493.51        439.27        45.30 o                         
   4   2   2        290.19        394.49        48.17 o                         
   5   2   2        328.22        212.78        36.56 o                         
   6   2   2       6963.38       7605.95       257.61 o                         
   7   2   2       2407.47       2628.84       163.69 o                         
   8   2   2       4015.83       4597.11       231.50 o                         
   9   2   2       1294.15       1237.89       127.80 o                         
  10   2   2        532.40        559.52        98.15 o                         
  11   2   2          4.09          2.94        22.57 o                         
  12   2   2         48.85         34.50        54.60 o                         
  13   2   2         44.06         54.65        42.37 o                         
  14   2   2         35.89         36.68        59.39 o                         
 -14   3   2          2.90        -11.83        27.30 o                         
 -13   3   2         29.85         24.26        21.38 o                         
 -12   3   2         39.00         23.32        42.85 o                         
 -11   3   2       1225.20       1414.01       259.22 o                         
 -10   3   2         62.17         58.87        23.70 o                         
  -9   3   2        796.75        915.08       112.38 o                         
  -8   3   2        155.83        172.66        66.53 o                         
  -7   3   2       1490.05       1303.98        97.17 o                         
  -6   3   2        255.83        306.99        43.66 o                         
  -5   3   2       1057.58       1386.37       123.42 o                         
  -4   3   2       1197.83       1395.64        76.87 o                         
  -3   3   2        688.04        663.83        37.26 o                         
  -2   3   2       1032.62        862.59        30.22 o                         
  -1   3   2        129.36        131.45        11.01 o                         
   0   3   2         95.46        144.56         9.88 o                         
   1   3   2       2045.30       2524.23        64.10 o                         
   2   3   2      20001.87      18795.39       247.01 o                         
   3   3   2         66.25        168.39        17.61 o                         
   4   3   2       1728.67       2064.89        91.73 o                         
   5   3   2       6483.53       6118.08       210.50 o                         
   6   3   2        488.97        612.14       147.07 o                         
   7   3   2        260.70        317.42        56.24 o                         
   8   3   2          1.20          1.00        20.67 o                         
   9   3   2        400.34        465.86        80.66 o                         
  10   3   2        352.15        482.32        85.24 o                         
  11   3   2         28.39         36.89        18.36 o                         
  12   3   2        223.66        211.85        61.56 o                         
  13   3   2          2.00        -13.41        27.02 o                         
  14   3   2         34.78         43.73        54.72 o                         
 -14   4   2         84.40         16.78        26.87 o                         
 -13   4   2          4.15         37.03        55.61 o                         
 -12   4   2        358.59        308.60        77.00 o                         
 -11   4   2        176.15        195.55        97.00 o                         
 -10   4   2       1106.47       1138.26       136.42 o                         
  -9   4   2        514.73        398.18        74.56 o                         
  -8   4   2       2793.94       2864.65       155.89 o                         
  -7   4   2        822.04        809.00        99.90 o                         
  -6   4   2        198.48        227.02        36.82 o                         
  -5   4   2        250.32        194.32        32.08 o                         
  -4   4   2        674.44        786.89        58.57 o                         
  -3   4   2       9417.05       8980.46       146.30 o                         
  -2   4   2          1.61          4.47         5.02 o                         
  -1   4   2      34360.03      37223.17       164.70 o                         
   0   4   2       5383.94       6260.69        67.90 o                         
   1   4   2      12642.76      11975.00       179.17 o                         
   2   4   2      44595.66      46371.66       360.26 o                         
   3   4   2        188.45        166.85        14.35 o                         
   4   4   2          4.64          3.01         4.83 o                         
   5   4   2        741.09        730.52        39.96 o                         
   6   4   2       1103.62       1027.64        47.42 o                         
   7   4   2        674.21        462.84        67.92 o                         
   8   4   2       1563.97       1588.04       137.13 o                         
   9   4   2       1004.55       1104.43       121.60 o                         
  10   4   2        425.95        466.69        83.43 o                         
  11   4   2        121.48        134.88        44.69 o                         
  12   4   2         32.52         37.56        31.38 o                         
  13   4   2         94.98        116.74        33.58 o                         
  14   4   2         25.76        -11.15        14.85 o                         
 -14   5   2       1176.06       1365.80       175.93 o                         
 -13   5   2        242.81        188.13       123.82 o                         
 -12   5   2       2177.90       2202.23       206.42 o                         
 -11   5   2         30.78         34.17        58.32 o                         
 -10   5   2        586.88        771.20       107.96 o                         
  -9   5   2        833.08       1053.11       121.01 o                         
  -8   5   2       2391.56       2294.88       140.61 o                         
  -7   5   2        259.36        324.19        48.10 o                         
  -6   5   2       5379.86       5391.66       186.81 o                         
  -5   5   2       2036.81       2486.68       115.94 o                         
  -4   5   2         73.28         62.14        15.44 o                         
  -3   5   2       1603.47       1787.85        66.28 o                         
  -2   5   2        898.25        873.76        35.04 o                         
  -1   5   2       1583.19       1755.91        37.61 o                         
   0   5   2       2891.78       2996.91        41.80 o                         
   1   5   2       7524.32       8344.40       103.13 o                         
   2   5   2      49115.98      51893.29       296.35 o                         
   3   5   2         73.13         38.20         7.16 o                         
   4   5   2      10989.84      12364.24       142.60 o                         
   5   5   2        202.14        230.21        20.52 o                         
   6   5   2        168.26        162.16        18.98 o                         
   7   5   2         27.37         15.84        16.00 o                         
   8   5   2        539.68        479.91        76.71 o                         
   9   5   2          0.35          7.37        21.77 o                         
  10   5   2        182.04        162.80        50.95 o                         
  11   5   2          1.77         -0.39        22.72 o                         
  12   5   2       1794.82       2043.50       152.35 o                         
  13   5   2          1.76         19.13        20.07 o                         
  14   5   2        265.34        335.51        65.77 o                         
 -14   6   2        212.88        161.45        61.94 o                         
 -13   6   2         24.44         18.56        18.18 o                         
 -12   6   2        808.51        777.28       144.72 o                         
 -11   6   2       1397.36       1661.83       172.22 o                         
 -10   6   2       4240.90       4298.35       301.52 o                         
  -9   6   2         75.64         72.41        27.39 o                         
  -8   6   2       3323.39       3389.96       171.60 o                         
  -7   6   2         65.34         87.87        28.90 o                         
  -6   6   2        227.69        111.91        60.30 o                         
  -5   6   2        142.27        108.97        29.23 o                         
  -4   6   2         56.37         54.76        13.89 o                         
  -3   6   2       2354.68       2069.48        72.96 o                         
  -2   6   2      17496.82      16893.12       163.35 o                         
  -1   6   2        209.16        124.62         9.43 o                         
   0   6   2       2837.08       2848.04        40.32 o                         
   1   6   2        345.01        560.28        22.65 o                         
   2   6   2      16874.29      16761.93       137.25 o                         
   3   6   2         44.76         55.70         8.94 o                         
   4   6   2       1271.68       1326.61        49.74 o                         
   5   6   2         76.27         75.43        12.25 o                         
   6   6   2       1183.40       1142.69        50.56 o                         
   7   6   2         35.42         39.83        16.94 o                         
   8   6   2       4392.73       4395.18       246.60 o                         
   9   6   2        176.76        176.11        34.50 o                         
  10   6   2         86.26         49.66        23.07 o                         
  11   6   2         10.65         26.75        18.35 o                         
  12   6   2        123.08        115.11        35.38 o                         
  13   6   2          2.23         64.68        35.42 o                         
  14   6   2        667.47        679.60       123.06 o                         
 -14   7   2       1068.64       1252.62       166.29 o                         
 -13   7   2        124.38        130.10        56.66 o                         
 -12   7   2       1197.88       1064.04       143.13 o                         
 -11   7   2        201.24        138.60        54.19 o                         
 -10   7   2         73.59         34.12        21.32 o                         
  -9   7   2        240.82        207.69        79.46 o                         
  -8   7   2       1588.26       1665.86       121.05 o                         
  -7   7   2         45.20         67.53        26.98 o                         
  -6   7   2       3299.43       2732.48       134.81 o                         
  -5   7   2       1622.83       1758.96       134.70 o                         
  -4   7   2       4026.10       3665.39       110.36 o                         
  -3   7   2       2975.47       3432.16        82.89 o                         
  -2   7   2        300.03        205.45        14.72 o                         
  -1   7   2        361.45        388.42        21.59 o                         
   0   7   2          1.18          3.53         2.98 o                         
   1   7   2       1656.36       1881.20        41.81 o                         
   2   7   2      39025.53      39268.26       280.47 o                         
   3   7   2       2076.33       2229.34        59.53 o                         
   4   7   2      25653.45      25320.99       234.29 o                         
   5   7   2        402.75        383.92        31.97 o                         
   6   7   2       2334.34       2148.90        72.83 o                         
   7   7   2        398.43        328.27        38.79 o                         
   8   7   2         58.89         39.15         9.73 o                         
   9   7   2          9.36         23.60        18.40 o                         
  10   7   2         19.36         31.11        17.31 o                         
  11   7   2         37.94         20.49        22.30 o                         
  12   7   2       1987.28       1966.49       127.05 o                         
  13   7   2         31.82         30.56        20.42 o                         
  14   7   2        649.54        736.49       181.61 o                         
 -14   8   2         95.17         60.51        87.46 o                         
 -13   8   2         23.68          2.37        25.42 o                         
 -12   8   2        172.66        112.15        47.88 o                         
 -11   8   2         17.03         -9.47        18.73 o                         
 -10   8   2        616.28        697.13       117.27 o                         
  -9   8   2        631.36        650.78        79.23 o                         
  -8   8   2       8265.26       8222.13       269.90 o                         
  -7   8   2        397.70        411.38        56.16 o                         
  -6   8   2          6.27         24.90        13.33 o                         
  -5   8   2        191.41        247.07        32.02 o                         
  -4   8   2       3821.72       3710.89        97.91 o                         
  -3   8   2        407.39        386.64        28.19 o                         
  -2   8   2       1120.21        920.54        29.93 o                         
  -1   8   2         81.54         43.41         5.63 o                         
   0   8   2        827.06       1066.76        26.70 o                         
   1   8   2       1951.27       2414.25        46.58 o                         
   2   8   2      10856.10      10613.02       114.16 o                         
   3   8   2       3957.19       4294.53        78.58 o                         
   4   8   2        136.94        137.76        16.74 o                         
   5   8   2          8.30         11.90         9.00 o                         
   6   8   2       7397.50       7043.34       149.62 o                         
   7   8   2        232.84        278.46        35.56 o                         
   8   8   2         74.42         85.42        24.27 o                         
   9   8   2       4599.94       4745.04       169.28 o                         
  10   8   2         80.16         47.74        32.66 o                         
  11   8   2         60.77         18.70        15.43 o                         
  12   8   2         28.46         40.77        25.81 o                         
  13   8   2         42.86         35.38        24.41 o                         
  14   8   2        260.71        252.95       106.43 o                         
 -14   9   2        388.19        413.40        96.63 o                         
 -13   9   2         71.31          6.54        43.30 o                         
 -12   9   2        200.40        139.43        51.29 o                         
 -11   9   2          3.49        -10.14        23.50 o                         
 -10   9   2        124.96        178.60        50.64 o                         
  -9   9   2        139.41         87.34        30.13 o                         
  -8   9   2         17.21         10.27        22.14 o                         
  -7   9   2       1338.43       1332.39       102.76 o                         
  -6   9   2       3665.82       3936.51       120.50 o                         
  -5   9   2       4128.12       4507.93       119.19 o                         
  -4   9   2        703.51        855.23        47.44 o                         
  -3   9   2        272.74        316.84        23.37 o                         
  -2   9   2        554.78        529.03        22.09 o                         
  -1   9   2         28.73         22.85         6.41 o                         
   0   9   2         52.40         38.48         6.25 o                         
   1   9   2       1831.60       2226.10        47.23 o                         
   2   9   2         68.57         75.44         9.33 o                         
   3   9   2      25048.42      28034.88       275.96 o                         
   4   9   2       9504.08      10279.91       145.12 o                         
   5   9   2       4460.83       4467.57       108.50 o                         
   6   9   2        388.41        395.08        37.19 o                         
   7   9   2        594.41        542.30        57.48 o                         
   8   9   2         40.53         22.58        14.71 o                         
   9   9   2        148.19        105.42        25.16 o                         
  10   9   2         31.62         19.72        20.68 o                         
  11   9   2        179.70        235.24        41.60 o                         
  12   9   2         62.48        122.79        36.01 o                         
  13   9   2         98.17        137.56        41.54 o                         
 -14  10   2         13.11         -2.81        20.19 o                         
 -13  10   2         15.62         21.68        60.37 o                         
 -12  10   2         39.31        147.36        55.56 o                         
 -11  10   2         72.73         89.30        49.04 o                         
 -10  10   2         85.89        136.43        46.66 o                         
  -9  10   2        416.93        390.44        61.72 o                         
  -8  10   2       1454.43       1356.97        91.26 o                         
  -7  10   2       1489.24       1427.19        82.19 o                         
  -6  10   2          0.20        -10.51        10.51 o                         
  -5  10   2        827.28        643.00        39.35 o                         
  -4  10   2       7667.63       7719.30       122.43 o                         
  -3  10   2         97.64         98.89        11.50 o                         
  -2  10   2          1.47          5.70         5.53 o                         
  -1  10   2        201.93        204.90        15.99 o                         
   0  10   2        406.48        275.79        12.85 o                         
   1  10   2       9721.30      10393.32       109.29 o                         
   2  10   2       2342.29       2120.67        51.34 o                         
   3  10   2        102.10        120.38        13.02 o                         
   4  10   2       1038.59       1195.08        46.34 o                         
   5  10   2       1218.59       1167.48        52.77 o                         
   6  10   2       2878.66       2729.14        91.65 o                         
   7  10   2        191.45        161.88        31.49 o                         
   8  10   2        286.05        238.08        49.86 o                         
   9  10   2        503.93        524.58        63.98 o                         
  10  10   2          1.08          7.93        20.94 o                         
  11  10   2          0.99         24.71        17.92 o                         
  12  10   2          2.09         30.22        24.56 o                         
  13  10   2         17.02         49.45        29.01 o                         
 -14  11   2        396.00        575.78       105.62 o                         
 -13  11   2        575.47        490.47        65.00 o                         
 -12  11   2        633.14        706.05        90.03 o                         
 -11  11   2        552.66        609.10        86.77 o                         
 -10  11   2        311.99        347.35        57.15 o                         
  -9  11   2        146.55        127.52        29.05 o                         
  -8  11   2        807.48        802.65        76.94 o                         
  -7  11   2         73.52         46.42        12.58 o                         
  -6  11   2       7313.75       6923.54       143.75 o                         
  -5  11   2        237.70        340.34        29.30 o                         
  -4  11   2       7640.14       8399.17       124.05 o                         
  -3  11   2       1989.51       1803.48        51.18 o                         
  -2  11   2       2844.72       2908.19        51.60 o                         
  -1  11   2        141.93        140.58        11.94 o                         
   0  11   2        872.97        900.64        24.60 o                         
   1  11   2       3924.28       3926.93        65.56 o                         
   2  11   2       9479.82       9741.36       112.21 o                         
   3  11   2        882.72        724.64        33.42 o                         
   4  11   2        554.92        450.69        29.22 o                         
   5  11   2        524.49        468.89        33.79 o                         
   6  11   2       2811.38       2639.65        92.14 o                         
   7  11   2         55.69         28.62        16.68 o                         
   8  11   2        246.22        215.23        40.09 o                         
   9  11   2         30.20         28.87        24.24 o                         
  10  11   2        167.22        129.57        33.04 o                         
  11  11   2        141.68        155.53        39.50 o                         
  12  11   2        385.18        452.22        78.84 o                         
  13  11   2         35.11         22.29        25.00 o                         
 -14  12   2         85.93        146.12        48.06 o                         
 -13  12   2         84.17         56.85        18.55 o                         
 -12  12   2       1350.44       1570.31       103.44 o                         
 -11  12   2        313.96        333.06        49.92 o                         
 -10  12   2       3544.87       3516.78       140.32 o                         
  -9  12   2        846.31        758.08        58.07 o                         
  -8  12   2       1743.85       1914.81        87.03 o                         
  -7  12   2        770.04        742.07        51.11 o                         
  -6  12   2       2231.03       2161.18        80.58 o                         
  -5  12   2        690.13        611.91        36.21 o                         
  -4  12   2        166.59        157.30        16.55 o                         
  -3  12   2         94.15         39.30        15.17 o                         
  -2  12   2       8621.53       8911.07        95.39 o                         
  -1  12   2       3740.32       3789.96        67.12 o                         
   0  12   2      15083.45      15639.30       106.84 o                         
   1  12   2        493.39        455.66        23.00 o                         
   2  12   2        704.09        738.12        28.23 o                         
   3  12   2          0.01          1.20         5.56 o                         
   4  12   2       2031.44       1997.12        59.96 o                         
   5  12   2       1420.01       1419.51        55.94 o                         
   6  12   2       2781.80       2816.96        97.19 o                         
   7  12   2        452.03        411.05        45.13 o                         
   8  12   2       6146.65       6552.90       193.79 o                         
   9  12   2        646.45        580.21        60.85 o                         
  10  12   2       2797.42       2982.95       164.79 o                         
  11  12   2          2.76         -7.79        26.53 o                         
  12  12   2         13.21        -10.60        26.28 o                         
  13  12   2          1.97          1.58        26.46 o                         
 -13  13   2        203.54        162.20        43.84 o                         
 -12  13   2       1483.85       1434.11       113.87 o                         
 -11  13   2         17.15        -10.26        12.93 o                         
 -10  13   2        226.19        201.56        33.66 o                         
  -9  13   2        175.45        173.54        27.55 o                         
  -8  13   2        923.66       1061.47        59.47 o                         
  -7  13   2        827.77        780.08        47.62 o                         
  -6  13   2      10140.37      10193.82       164.02 o                         
  -5  13   2        101.14        132.85        17.11 o                         
  -4  13   2       1708.69       1590.94        54.91 o                         
  -3  13   2        764.41        696.10        37.46 o                         
  -2  13   2       1437.48       1522.51        40.61 o                         
  -1  13   2          5.06          4.47         5.38 o                         
   0  13   2       1897.15       2009.43        42.24 o                         
   1  13   2         94.69         63.25         7.68 o                         
   2  13   2       1826.67       1714.53        42.37 o                         
   3  13   2        287.00        339.96        23.06 o                         
   4  13   2       9175.27       9544.68       134.54 o                         
   5  13   2       3438.83       3611.46        86.55 o                         
   6  13   2        788.09        756.80        45.77 o                         
   7  13   2          7.13         -8.69        13.41 o                         
   8  13   2        144.31        117.66        25.31 o                         
   9  13   2         11.80          3.52        12.55 o                         
  10  13   2       1433.27       1542.42       103.50 o                         
  11  13   2         93.57         24.54        29.11 o                         
  12  13   2       1300.78       1333.73       105.84 o                         
  13  13   2        162.53        173.45        64.54 o                         
 -13  14   2          3.51         -8.64        55.22 o                         
 -12  14   2          0.45          3.28        16.96 o                         
 -11  14   2        197.96        111.84        36.05 o                         
 -10  14   2       2763.42       2900.64       172.90 o                         
  -9  14   2        324.39        348.85        51.10 o                         
  -8  14   2       1472.89       1374.35        74.64 o                         
  -7  14   2         27.89         23.40        10.24 o                         
  -6  14   2       1024.17        922.13        54.67 o                         
  -5  14   2        350.99        327.10        30.33 o                         
  -4  14   2        183.39        150.44        19.51 o                         
  -3  14   2        142.17        229.69        18.90 o                         
  -2  14   2       2752.04       2757.40        59.82 o                         
  -1  14   2         91.23         21.45         7.84 o                         
   0  14   2       4890.28       4748.54        80.12 o                         
   1  14   2        469.31        673.75        29.57 o                         
   2  14   2       1613.59       1509.66        46.58 o                         
   3  14   2         25.12         29.20        10.27 o                         
   4  14   2         20.96         20.25         6.70 o                         
   5  14   2        224.19        191.08        19.77 o                         
   6  14   2       2634.88       2581.60        99.58 o                         
   7  14   2       3601.55       3722.29       139.46 o                         
   8  14   2        669.80        659.22        64.44 o                         
   9  14   2         58.48         24.92        16.90 o                         
  10  14   2         11.67         24.00        21.44 o                         
  11  14   2        103.22         61.58        25.59 o                         
  12  14   2         20.55         38.75        51.79 o                         
  13  14   2         12.58         19.21        21.75 o                         
 -13  15   2        262.28        318.00        82.15 o                         
 -12  15   2          1.94         34.95        28.58 o                         
 -11  15   2        841.50        860.25        97.27 o                         
 -10  15   2         18.46         27.98        37.64 o                         
  -9  15   2        292.55        286.06        46.80 o                         
  -8  15   2        234.63        168.46        35.21 o                         
  -7  15   2        408.36        489.27        49.25 o                         
  -6  15   2       1093.44       1059.56        81.41 o                         
  -5  15   2        267.44        249.02        32.77 o                         
  -4  15   2        101.53         59.72        16.90 o                         
  -3  15   2          4.88         -8.73         8.73 o                         
  -2  15   2        421.30        343.18        25.67 o                         
  -1  15   2        489.87        479.06        28.20 o                         
   0  15   2       1960.96       1972.37        53.53 o                         
   1  15   2        128.52        146.51        14.09 o                         
   2  15   2        137.76        183.61        16.42 o                         
   3  15   2         16.16         14.11         8.77 o                         
   4  15   2       2593.04       2426.19        77.38 o                         
   5  15   2        265.57        232.43        27.65 o                         
   6  15   2         26.33         10.31        15.56 o                         
   7  15   2          8.47          4.89        12.85 o                         
   8  15   2          2.07         -7.55        16.49 o                         
   9  15   2         54.28         72.07        23.41 o                         
  10  15   2          1.62         41.95        21.38 o                         
  11  15   2         18.81          7.53        15.82 o                         
  12  15   2         61.07         73.59        26.48 o                         
  13  15   2        164.10        393.88       114.23 o                         
 -12  16   2         13.00         15.43        26.26 o                         
 -11  16   2        323.97        493.33        73.49 o                         
 -10  16   2         51.54         70.39        25.53 o                         
  -9  16   2        556.76        667.49        72.27 o                         
  -8  16   2       2170.60       2187.81       126.52 o                         
  -7  16   2         24.08          9.25        25.08 o                         
  -6  16   2        155.90        220.71        33.14 o                         
  -5  16   2         97.18         56.57        15.13 o                         
  -4  16   2       1298.82       1268.06        58.64 o                         
  -3  16   2        970.05       1090.71        48.21 o                         
  -2  16   2        101.22         76.64        12.23 o                         
  -1  16   2       3933.08       4359.39       106.47 o                         
   0  16   2        232.37        232.06        19.98 o                         
   1  16   2        820.76        917.09        36.52 o                         
   2  16   2        884.88        876.80        37.71 o                         
   3  16   2        168.66        152.61        17.72 o                         
   4  16   2        191.31        211.06        25.97 o                         
   5  16   2        150.83        173.19        24.25 o                         
   6  16   2        674.15        680.87        59.59 o                         
   7  16   2         75.37         50.77        25.18 o                         
   8  16   2        502.45        476.28        55.68 o                         
   9  16   2         74.20        101.73        25.37 o                         
  10  16   2         20.88        -12.85        19.05 o                         
  11  16   2         40.75         13.89        14.27 o                         
  12  16   2         17.33         43.86        42.58 o                         
 -12  17   2        705.59        671.01       112.30 o                         
 -11  17   2         35.82         43.73        21.14 o                         
 -10  17   2        236.38        321.67        97.18 o                         
  -9  17   2        317.45        286.09        61.78 o                         
  -8  17   2        153.32        147.40        37.50 o                         
  -7  17   2         43.33         39.29        18.40 o                         
  -6  17   2         78.53         40.86        11.20 o                         
  -5  17   2          4.37          1.58        14.08 o                         
  -4  17   2         21.17          1.93         8.17 o                         
  -3  17   2        340.06        342.32        29.57 o                         
  -2  17   2        381.22        368.55        37.80 o                         
  -1  17   2          0.33         10.56        11.41 o                         
   0  17   2        742.62        738.19        43.97 o                         
   1  17   2       1123.03       1134.42        46.49 o                         
   2  17   2       2628.24       2459.19        65.18 o                         
   3  17   2        185.73        202.94        22.58 o                         
   4  17   2       2122.81       2056.36        76.37 o                         
   5  17   2         29.54         17.44        11.78 o                         
   6  17   2       1423.50       1320.36        84.82 o                         
   7  17   2         33.54         21.57        14.08 o                         
   8  17   2         20.33          8.53        20.82 o                         
   9  17   2         14.17         -9.35        22.02 o                         
  10  17   2        594.17        578.35        69.46 o                         
  11  17   2        284.67        190.42        40.15 o                         
 -11  18   2          5.78        -11.69        67.01 o                         
 -10  18   2       1396.38       1406.64       166.56 o                         
  -9  18   2        956.24        897.45       100.54 o                         
  -8  18   2        345.56        527.91        93.66 o                         
  -7  18   2        121.27        151.67        35.82 o                         
  -6  18   2        124.62        112.33        23.81 o                         
  -5  18   2          1.45          2.07        11.62 o                         
  -4  18   2         37.42         40.25        14.88 o                         
  -3  18   2        427.41        449.44        39.95 o                         
  -2  18   2       5803.82       5626.85       153.78 o                         
  -1  18   2        856.17        870.77        59.18 o                         
   0  18   2       7819.31       7539.47       147.52 o                         
   1  18   2         63.56         67.28        10.66 o                         
   2  18   2        470.23        407.69        31.80 o                         
   3  18   2          0.74         -1.44        10.32 o                         
   4  18   2        166.20        186.81        22.43 o                         
   5  18   2        532.01        495.75        42.92 o                         
   6  18   2       1078.09       1112.78        78.73 o                         
   7  18   2        111.82         87.54        32.51 o                         
   8  18   2       3514.87       3542.37       153.87 o                         
   9  18   2          0.53          8.64        24.18 o                         
  10  18   2        887.33        985.38       105.43 o                         
  11  18   2          6.70         38.23        31.09 o                         
 -11  19   2        110.55         91.55        34.83 o                         
 -10  19   2         60.34         39.41        43.99 o                         
  -9  19   2        174.21        113.63        94.49 o                         
  -8  19   2        296.26        399.20        55.06 o                         
  -7  19   2          0.02          3.09        16.11 o                         
  -6  19   2       1398.80       1418.84        85.07 o                         
  -5  19   2         49.97         61.69        18.43 o                         
  -4  19   2        279.73        314.69        38.91 o                         
  -3  19   2        151.48        146.24        22.93 o                         
  -2  19   2        964.99       1009.90        67.10 o                         
  -1  19   2         10.41         23.74        13.78 o                         
   0  19   2        181.09        209.96        27.99 o                         
   1  19   2        205.24        212.90        23.91 o                         
   2  19   2       1932.34       2033.82        76.75 o                         
   3  19   2        454.21        457.40        40.31 o                         
   4  19   2       2908.88       3199.17       111.46 o                         
   5  19   2        674.49        651.54        51.53 o                         
   6  19   2        964.63       1119.94        97.15 o                         
   7  19   2        132.86        113.21        26.16 o                         
   8  19   2         81.26         99.55        32.75 o                         
   9  19   2         12.97        -18.15        18.15 o                         
  10  19   2        745.62        698.26        90.57 o                         
  11  19   2          6.81         52.13        40.69 o                         
 -11  20   2         24.13         21.71        18.02 o                         
 -10  20   2        772.38        782.59       126.56 o                         
  -9  20   2          0.94         -6.46        21.34 o                         
  -8  20   2       2185.36       2250.59       160.79 o                         
  -7  20   2          8.97         11.69        19.33 o                         
  -6  20   2          7.62         -6.95        12.62 o                         
  -5  20   2         72.58         33.30        15.01 o                         
  -4  20   2        697.08        759.85        62.06 o                         
  -3  20   2         22.06         52.42        24.71 o                         
  -2  20   2        179.22        151.50        26.34 o                         
  -1  20   2       2018.88       1752.85        89.01 o                         
   0  20   2        411.87        469.14        52.41 o                         
   1  20   2        150.23        129.56        22.56 o                         
   2  20   2       1764.84       1866.22        75.34 o                         
   3  20   2        300.57        312.67        34.06 o                         
   4  20   2        119.34         85.96        18.78 o                         
   5  20   2        313.67        326.19        36.99 o                         
   6  20   2       3830.23       3559.13       175.56 o                         
   7  20   2         24.46        -16.65        20.04 o                         
   8  20   2        749.18       1021.54       101.76 o                         
   9  20   2         18.58         27.70        27.07 o                         
  10  20   2          2.38         89.65        33.44 o                         
 -10  21   2         97.75        125.51        50.93 o                         
  -9  21   2        344.43        368.90        67.11 o                         
  -8  21   2        281.92        176.79        49.63 o                         
  -7  21   2         51.50        -10.90        35.66 o                         
  -6  21   2        539.88        526.40        56.27 o                         
  -5  21   2        231.90        214.62        35.67 o                         
  -4  21   2        196.99        222.98        39.81 o                         
  -3  21   2       2076.45       2259.41       108.32 o                         
  -2  21   2         93.63         45.10        21.23 o                         
  -1  21   2         14.22         22.02        14.70 o                         
   0  21   2         37.39         30.49        17.72 o                         
   1  21   2         30.32         19.54        16.67 o                         
   2  21   2        820.03        772.95        58.03 o                         
   3  21   2        510.06        504.37        52.15 o                         
   4  21   2        885.72        796.51        57.76 o                         
   5  21   2       1151.38       1146.05        75.77 o                         
   6  21   2        555.97        536.17        59.72 o                         
   7  21   2          4.68         32.55        21.21 o                         
   8  21   2         15.12         -9.67        22.05 o                         
   9  21   2         20.49        -23.87        37.07 o                         
  10  21   2         13.51         70.92        54.06 o                         
 -10  22   2        167.11        175.35        75.50 o                         
  -9  22   2        269.15        295.52        62.45 o                         
  -8  22   2         59.59         43.00        27.50 o                         
  -7  22   2        478.04        497.27        71.86 o                         
  -6  22   2        124.93         83.41        23.65 o                         
  -5  22   2         28.74          9.99        14.52 o                         
  -4  22   2        530.82        631.48        60.78 o                         
  -3  22   2         12.46         21.24        12.11 o                         
  -2  22   2         18.84         20.90        11.58 o                         
  -1  22   2        119.11         97.81        24.63 o                         
   0  22   2         10.74          9.79        16.58 o                         
   1  22   2        730.97        835.27        65.52 o                         
   2  22   2        128.08        196.98        29.24 o                         
   3  22   2          0.25         11.74        12.61 o                         
   4  22   2         90.40        124.19        26.45 o                         
   5  22   2        812.50        911.45        93.12 o                         
   6  22   2        286.21        421.07        53.63 o                         
   7  22   2        156.23        184.76        36.93 o                         
   8  22   2         51.11         34.89        42.70 o                         
   9  22   2        123.28        142.12        57.36 o                         
  10  22   2         39.08        152.51        82.57 o                         
  -9  23   2         13.57        -24.73        26.04 o                         
  -8  23   2        435.08        472.51        64.84 o                         
  -7  23   2          6.47         48.30        34.25 o                         
  -6  23   2        724.77        783.99        71.64 o                         
  -5  23   2         31.90         40.67        17.91 o                         
  -4  23   2       1413.69       1538.72       108.05 o                         
  -3  23   2          4.50         21.94        24.80 o                         
  -2  23   2        495.07        551.44        60.71 o                         
  -1  23   2          8.70         -4.31        17.00 o                         
   0  23   2          0.24         -7.79        19.73 o                         
   1  23   2       1002.88       1105.97        78.00 o                         
   2  23   2         64.06         55.26        18.70 o                         
   3  23   2        128.50        159.19        30.31 o                         
   4  23   2       1336.86       1223.80        87.37 o                         
   5  23   2        508.20        347.49        58.56 o                         
   6  23   2        285.05        288.33        55.39 o                         
   7  23   2          8.12          9.11        16.97 o                         
   8  23   2          1.76         13.09        32.86 o                         
   9  23   2         21.75         13.67        26.78 o                         
  -9  24   2        278.70        281.07       130.77 o                         
  -8  24   2        637.11        532.08        69.21 o                         
  -7  24   2          0.64        -24.66        24.66 o                         
  -6  24   2        744.30        869.05        83.13 o                         
  -5  24   2         55.83         64.00        30.50 o                         
  -4  24   2         10.00        -10.68        16.55 o                         
  -3  24   2         74.16         14.17        13.74 o                         
  -2  24   2        685.27        629.48        66.06 o                         
  -1  24   2        246.72        233.86        39.71 o                         
   0  24   2       1696.42       1952.91       139.22 o                         
   1  24   2        224.85        321.94        71.69 o                         
   2  24   2          4.40        -18.17        18.17 o                         
   3  24   2        390.65        279.31        40.98 o                         
   4  24   2         48.74         43.38        17.68 o                         
   5  24   2         36.09        -29.67        29.67 o                         
   6  24   2        203.56         28.57        53.93 o                         
   7  24   2        187.50        228.04        50.76 o                         
   8  24   2        144.94         99.94        40.98 o                         
   9  24   2         43.38        126.63        69.74 o                         
  -8  25   2          6.70        -28.50        28.50 o                         
  -7  25   2          1.27         16.87        32.61 o                         
  -6  25   2       1678.29       1715.86       111.29 o                         
  -5  25   2        238.75        219.36        49.67 o                         
  -4  25   2       1404.02       1430.63       121.52 o                         
  -3  25   2        686.31        711.43        85.87 o                         
  -2  25   2         37.68         40.11        28.70 o                         
  -1  25   2        169.26        264.23        50.60 o                         
   0  25   2        108.02        183.09        56.24 o                         
   1  25   2         35.73         71.67        32.50 o                         
   2  25   2        815.47        871.49        85.21 o                         
   3  25   2        310.34        347.11        47.27 o                         
   4  25   2       2917.87       2949.57       142.29 o                         
   5  25   2        411.66        360.60        84.53 o                         
   6  25   2        713.47        630.91        84.11 o                         
   7  25   2         29.49         21.47        20.07 o                         
   8  25   2          8.93         19.86        28.92 o                         
  -8  26   2        928.50        770.01       157.77 o                         
  -7  26   2        227.69        172.91        80.52 o                         
  -6  26   2          1.52          7.44        28.58 o                         
  -5  26   2          0.26         -4.63        17.80 o                         
  -4  26   2       1098.81       1194.08       114.27 o                         
  -3  26   2          0.28          0.35        24.84 o                         
  -2  26   2        233.13        132.11        37.38 o                         
  -1  26   2         58.05         58.26        37.16 o                         
   0  26   2        430.85        350.54        78.70 o                         
   1  26   2         12.79         55.70        38.08 o                         
   2  26   2        542.43        633.41        83.65 o                         
   3  26   2          1.41        -20.36        20.36 o                         
   4  26   2          1.45         39.11        21.94 o                         
   5  26   2          0.99        -10.77        19.95 o                         
   6  26   2        646.48        593.77        82.16 o                         
   7  26   2          2.34         18.91        24.57 o                         
  -7  27   2        296.82         77.08        50.09 o                         
  -6  27   2         43.19         -6.80        46.46 o                         
  -5  27   2        559.07        735.03       121.25 o                         
  -4  27   2         22.24        116.13        69.38 o                         
  -3  27   2          2.79        -23.04        29.80 o                         
  -2  27   2          8.54         -1.94        28.12 o                         
  -1  27   2        356.99        250.99        67.50 o                         
   0  27   2          8.92         17.85        30.00 o                         
   1  27   2          2.04         -4.34        21.82 o                         
   2  27   2         24.15          2.58        21.69 o                         
   3  27   2        817.55        823.42       134.73 o                         
   4  27   2         91.09         32.81        29.39 o                         
   5  27   2        333.53        382.64        96.27 o                         
   6  27   2        111.41        151.31        67.94 o                         
  -5  28   2          0.38        129.82        83.14 o                         
  -4  28   2        129.48         46.58       167.07 o                         
  -3  28   2         15.76         13.73       103.07 o                         
  -2  28   2        110.08         90.74        36.77 o                         
  -1  28   2          6.65         -3.52        21.56 o                         
   0  28   2         50.46         60.38        36.33 o                         
   1  28   2        617.87        757.41       120.88 o                         
   2  28   2         25.93        -10.91        25.72 o                         
   3  28   2          1.58          5.64        20.43 o                         
   4  28   2          9.24          3.83        27.41 o                         
   5  28   2         54.47        111.75        65.57 o                         
  -3  29   2        199.51        -43.02        64.23 o                         
  -2  29   2        216.92         42.35        40.45 o                         
  -1  29   2        101.94         38.65       101.94 o                         
   0  29   2          5.40         68.70        51.36 o                         
   1  29   2        279.60        425.82       117.46 o                         
   2  29   2         18.78         -0.67        18.20 o                         
   3  29   2         64.39         16.78        58.71 o                         
   4  29   2         19.87        -12.64        28.50 o                         
  -2  30   2       1304.08       1705.97       246.15 o                         
  -1  30   2        226.89        432.09       126.82 o                         
   0  30   2       1399.68       1442.91       228.92 o                         
 -13   0   3          3.44         18.07        55.97 o                         
 -11   0   3       1632.46       1847.40       259.46 o                         
  -9   0   3       1073.35       1274.52       188.44 o                         
  -7   0   3         23.71          5.22        22.49 o                         
  -5   0   3       6418.83       6834.90       225.65 o                         
  -3   0   3       2346.89       1766.04        89.67 o                         
  -1   0   3       2070.84       1517.55        62.67 o                         
   1   0   3      61400.61      69244.02       607.59 o                         
   3   0   3      13195.60      13011.86       232.72 o                         
   5   0   3        216.24        339.68        71.84 o                         
   7   0   3        878.55        803.63       127.31 o                         
   9   0   3       1444.26       1279.62       184.54 o                         
  11   0   3        235.19        138.82        64.63 o                         
  13   0   3        179.25        216.09        92.78 o                         
 -14   1   3         56.12         72.96        28.84 o                         
 -13   1   3         40.15         18.20        30.62 o                         
 -12   1   3          3.45          9.80        22.18 o                         
 -11   1   3        761.22        875.18       128.15 o                         
 -10   1   3       2920.55       2973.97       221.27 o                         
  -9   1   3        131.78         90.09        52.22 o                         
  -8   1   3       1491.77       1326.37       103.69 o                         
  -7   1   3        159.27        165.70        28.82 o                         
  -6   1   3        384.92        758.98        58.14 o                         
  -5   1   3         27.92         -0.88         6.96 o                         
  -4   1   3       2730.70       3294.42        98.81 o                         
  -3   1   3        307.79        330.89        27.63 o                         
  -2   1   3      71603.33      73958.02       373.47 o                         
  -1   1   3       4712.40       4932.50        79.87 o                         
   0   1   3       6890.78       7035.15        70.81 o                         
   1   1   3      15604.15      15268.89        95.72 o                         
   2   1   3        450.49        934.96        33.07 o                         
   3   1   3        269.73        337.13        26.02 o                         
   4   1   3        230.16        501.65        70.50 o                         
   5   1   3         25.22         -0.65        16.53 o                         
   6   1   3       3412.39       3659.05       178.99 o                         
   7   1   3       1503.24       1563.51       125.71 o                         
   8   1   3       4035.20       3895.99       215.44 o                         
   9   1   3        425.73        376.52        71.47 o                         
  10   1   3        211.80        177.73        54.08 o                         
  11   1   3         19.89         25.74        24.35 o                         
  12   1   3         16.12         19.90        28.07 o                         
  13   1   3          1.25        -12.69        17.37 o                         
 -14   2   3        168.83        141.70       144.21 o                         
 -13   2   3        273.36        235.57        68.92 o                         
 -12   2   3       1720.90       1911.24       193.67 o                         
 -11   2   3          1.53          2.81        35.46 o                         
 -10   2   3        594.71        568.12       137.32 o                         
  -9   2   3          7.78         19.55        24.26 o                         
  -8   2   3        929.58        915.65        87.69 o                         
  -7   2   3        414.33        579.46        65.30 o                         
  -6   2   3       1892.21       1585.85        83.61 o                         
  -5   2   3       5658.39       5888.66       147.61 o                         
  -4   2   3        118.84         25.71         9.61 o                         
  -3   2   3         73.82          4.60         4.78 o                         
  -2   2   3       2185.39       1958.49        48.05 o                         
  -1   2   3       1347.54        867.70        29.25 o                         
   0   2   3      12332.41      13931.70       106.34 o                         
   1   2   3         85.91        266.99        15.10 o                         
   2   2   3       4545.18       4715.00        74.47 o                         
   3   2   3       3496.53       3211.83        67.82 o                         
   4   2   3       3241.74       2871.63       120.42 o                         
   5   2   3        116.15         79.80        19.64 o                         
   6   2   3        369.92        291.23        52.22 o                         
   7   2   3        500.14        455.13        67.63 o                         
   8   2   3        729.49        847.32       100.33 o                         
   9   2   3        240.48        266.01        57.64 o                         
  10   2   3       1598.88       1821.49       164.11 o                         
  11   2   3        380.35        390.04        86.53 o                         
  12   2   3        512.36        592.69        82.66 o                         
  13   2   3         90.35         67.32        24.08 o                         
 -14   3   3         47.04         28.53        67.59 o                         
 -13   3   3          1.19        -15.31        38.21 o                         
 -12   3   3       2500.98       2993.69       264.74 o                         
 -11   3   3         28.96         46.09        34.91 o                         
 -10   3   3       7855.75       8246.52       364.73 o                         
  -9   3   3          1.86         36.19        28.61 o                         
  -8   3   3       3295.16       3231.52       167.29 o                         
  -7   3   3         55.05         35.66        20.07 o                         
  -6   3   3        303.30        387.74        50.38 o                         
  -5   3   3         23.66          5.50         9.77 o                         
  -4   3   3        328.78        172.61        22.38 o                         
  -3   3   3       1008.88       1020.50        41.19 o                         
  -2   3   3      19366.41      18889.70       226.72 o                         
  -1   3   3       4371.51       4901.66        69.86 o                         
   0   3   3      22783.99      23371.40       223.61 o                         
   1   3   3      14353.32      16307.95       138.33 o                         
   2   3   3       3051.88       2886.46        53.51 o                         
   3   3   3       1214.89       1645.77        50.38 o                         
   4   3   3       3823.63       3291.28        83.29 o                         
   5   3   3        796.75       1046.18        83.89 o                         
   6   3   3       1517.34       1153.51        89.31 o                         
   7   3   3         30.80         40.73        12.21 o                         
   8   3   3      10937.68      11331.30       288.51 o                         
   9   3   3         94.88        112.12        43.85 o                         
  10   3   3       2961.24       2981.16       165.80 o                         
  11   3   3        495.45        529.53        74.21 o                         
  12   3   3         72.12         20.25        59.26 o                         
  13   3   3         86.87         67.49        35.89 o                         
 -14   4   3       1232.33       1384.71       179.59 o                         
 -13   4   3        258.84        198.73        64.70 o                         
 -12   4   3       1175.81       1334.45       211.89 o                         
 -11   4   3         12.73         16.31        29.09 o                         
 -10   4   3          7.02        -10.77        33.97 o                         
  -9   4   3        105.63        143.09        33.81 o                         
  -8   4   3       5160.86       5196.98       212.04 o                         
  -7   4   3         12.03         36.46        13.57 o                         
  -6   4   3       5570.02       5411.62       219.61 o                         
  -5   4   3        394.97        640.47        47.51 o                         
  -4   4   3       5726.99       6070.88       114.99 o                         
  -3   4   3        235.73        155.58        15.76 o                         
  -2   4   3       3777.34       4744.84        83.05 o                         
  -1   4   3          8.85         73.65         7.01 o                         
   0   4   3        419.14        265.66        12.12 o                         
   1   4   3      23783.13      27455.81       217.41 o                         
   2   4   3        108.85        282.46        18.58 o                         
   3   4   3      36907.18      41086.52       268.44 o                         
   4   4   3      10818.15      10711.95       149.92 o                         
   5   4   3        746.73        744.73        56.19 o                         
   6   4   3       2057.97       2251.02       111.91 o                         
   7   4   3        396.88        356.78        48.81 o                         
   8   4   3        106.86         69.45        25.64 o                         
   9   4   3        277.73        345.41        53.82 o                         
  10   4   3        621.79        438.44        64.84 o                         
  11   4   3         57.53         18.32        32.88 o                         
  12   4   3       1539.01       1592.93       134.66 o                         
  13   4   3         61.72        245.72        57.78 o                         
 -14   5   3          2.11        -36.50        52.02 o                         
 -13   5   3          0.31         -5.00        28.64 o                         
 -12   5   3        216.03        198.69        84.58 o                         
 -11   5   3        523.91        732.82       113.86 o                         
 -10   5   3       3350.53       3305.27       231.23 o                         
  -9   5   3        265.39        229.95        46.71 o                         
  -8   5   3       5660.66       6395.17       297.62 o                         
  -7   5   3       1502.58       1583.32       141.15 o                         
  -6   5   3          9.22        -14.70        16.37 o                         
  -5   5   3        551.94        479.75        58.38 o                         
  -4   5   3         12.55          7.31         7.50 o                         
  -3   5   3        691.64        572.65        29.85 o                         
  -2   5   3         70.64         86.25        14.02 o                         
  -1   5   3      11475.80      11987.00       158.19 o                         
   0   5   3      24547.28      25241.86       199.58 o                         
   1   5   3        481.34        382.33        19.60 o                         
   2   5   3          3.27          3.15         3.61 o                         
   3   5   3        811.05        563.16        36.72 o                         
   4   5   3         97.54         90.46        13.98 o                         
   5   5   3        471.32        659.96        40.95 o                         
   6   5   3       6241.53       6475.50       183.38 o                         
   7   5   3       1448.77       1610.90       101.58 o                         
   8   5   3       2023.83       2091.40       124.54 o                         
   9   5   3         44.66         17.88        19.76 o                         
  10   5   3         62.41         55.70        27.31 o                         
  11   5   3          1.34         22.68        27.49 o                         
  12   5   3         28.15         12.69        22.98 o                         
  13   5   3          4.91         12.00        42.67 o                         
 -14   6   3        605.43        600.28       117.29 o                         
 -13   6   3         54.98         26.30        37.76 o                         
 -12   6   3          0.78        103.51        56.40 o                         
 -11   6   3         75.47         84.54        36.57 o                         
 -10   6   3         23.91         -3.68        23.68 o                         
  -9   6   3         13.55          6.42        16.29 o                         
  -8   6   3         31.68         44.64        28.47 o                         
  -7   6   3       5620.38       5462.26       221.07 o                         
  -6   6   3          8.57          2.86        14.86 o                         
  -5   6   3         28.19          8.06         9.81 o                         
  -4   6   3        584.14        867.81        53.45 o                         
  -3   6   3         11.69         14.96        11.30 o                         
  -2   6   3        574.23        780.58        31.79 o                         
  -1   6   3        120.44        162.50        11.45 o                         
   0   6   3       2514.68       2957.24        39.18 o                         
   1   6   3       7732.83       8573.37       112.59 o                         
   2   6   3         88.65        190.81        14.18 o                         
   3   6   3      32409.92      35188.91       263.15 o                         
   4   6   3         19.40          3.66         6.82 o                         
   5   6   3       1016.55       1001.27        51.94 o                         
   6   6   3        569.29        501.65        51.32 o                         
   7   6   3        274.32        278.39        39.51 o                         
   8   6   3          4.77         -1.97        15.94 o                         
   9   6   3         91.96         58.01        24.72 o                         
  10   6   3          7.12         -1.90        21.27 o                         
  11   6   3         47.46         48.25        17.54 o                         
  12   6   3        183.40        169.51        43.03 o                         
  13   6   3        206.77        208.22        51.64 o                         
 -14   7   3         15.46        -32.53        75.27 o                         
 -13   7   3          3.55        -41.48        44.03 o                         
 -12   7   3         19.69        -11.67        23.64 o                         
 -11   7   3          2.49         12.06        28.62 o                         
 -10   7   3       3136.53       3190.58       188.93 o                         
  -9   7   3       1683.88       1679.99       130.09 o                         
  -8   7   3       1384.88       1358.99       136.31 o                         
  -7   7   3       2727.76       3023.27       154.95 o                         
  -6   7   3        284.05        216.99        31.78 o                         
  -5   7   3          5.77          3.29         6.94 o                         
  -4   7   3       2037.22       2038.31        83.28 o                         
  -3   7   3        578.25        452.37        30.14 o                         
  -2   7   3        747.96        839.23        33.53 o                         
  -1   7   3         69.84         91.13         8.71 o                         
   0   7   3         14.26         18.73         5.25 o                         
   1   7   3       1410.38       1658.98        54.00 o                         
   2   7   3       2123.32       2386.89        48.08 o                         
   3   7   3          3.71         28.23         8.56 o                         
   4   7   3        209.84        144.19        18.62 o                         
   5   7   3        864.19        671.64        43.51 o                         
   6   7   3       1241.79       1097.89        67.19 o                         
   7   7   3        682.80        635.51        62.29 o                         
   8   7   3       3731.31       3866.42       196.54 o                         
   9   7   3       1746.33       1470.14       107.42 o                         
  10   7   3         50.01         38.79        20.38 o                         
  11   7   3         23.84          5.57        18.81 o                         
  12   7   3          9.78         71.95        30.79 o                         
  13   7   3        168.63         45.48        27.03 o                         
 -14   8   3        234.27        186.95        66.38 o                         
 -13   8   3       1121.12       1211.10       160.09 o                         
 -12   8   3        180.68        186.85        61.58 o                         
 -11   8   3         60.92         36.39        25.05 o                         
 -10   8   3        144.68        115.88        40.72 o                         
  -9   8   3         35.13        -12.52        21.73 o                         
  -8   8   3       1336.22       1337.15       109.56 o                         
  -7   8   3        404.77        442.10        49.94 o                         
  -6   8   3       6443.86       6718.99       296.88 o                         
  -5   8   3       2650.44       2612.97       104.57 o                         
  -4   8   3       3788.93       3329.28        92.55 o                         
  -3   8   3          2.22          6.20         5.08 o                         
  -2   8   3        718.47        574.74        23.33 o                         
  -1   8   3         16.41         20.46         5.29 o                         
   0   8   3       1247.19       1391.66        28.68 o                         
   1   8   3      11530.36      11792.07       110.81 o                         
   2   8   3      25522.82      26632.62       235.41 o                         
   3   8   3       2143.03       2706.24        70.33 o                         
   4   8   3      21583.81      21853.52       206.45 o                         
   5   8   3        483.20        453.67        30.58 o                         
   6   8   3       1151.91       1041.91        65.95 o                         
   7   8   3        379.75        359.00        42.37 o                         
   8   8   3         39.46         36.69        26.72 o                         
   9   8   3        379.82        370.51        55.44 o                         
  10   8   3       1122.90       1210.88       104.13 o                         
  11   8   3        320.32        288.28        52.26 o                         
  12   8   3        523.04        613.81        90.95 o                         
  13   8   3         27.70         32.76        26.63 o                         
 -14   9   3          3.82        -46.71        47.06 o                         
 -13   9   3        335.62        238.40        71.23 o                         
 -12   9   3        479.49        380.52       106.63 o                         
 -11   9   3        108.12         54.00        36.35 o                         
 -10   9   3       2024.68       1829.01       161.66 o                         
  -9   9   3        449.64        413.05        65.47 o                         
  -8   9   3       3291.32       3437.73       149.68 o                         
  -7   9   3          0.42         -9.99        15.74 o                         
  -6   9   3        957.78        944.87        79.42 o                         
  -5   9   3        181.44        172.30        23.06 o                         
  -4   9   3        134.33        134.01        17.98 o                         
  -3   9   3          2.02          3.75         7.29 o                         
  -2   9   3         16.20         17.62         6.49 o                         
  -1   9   3       1368.76       1666.16        46.77 o                         
   0   9   3       5620.81       4995.38        69.39 o                         
   1   9   3         52.53         28.87         5.37 o                         
   2   9   3       5785.42       5894.21       114.47 o                         
   3   9   3         17.50         13.61         4.10 o                         
   4   9   3          1.66          4.59         7.43 o                         
   5   9   3        277.59        276.07        27.23 o                         
   6   9   3       3329.72       3746.62       127.41 o                         
   7   9   3        245.38        161.32        27.85 o                         
   8   9   3         80.24         77.81        18.76 o                         
   9   9   3        365.29        431.88        82.96 o                         
  10   9   3       1560.75       1659.12       121.32 o                         
  11   9   3         52.10         37.89        16.67 o                         
  12   9   3        171.12        234.55        49.42 o                         
  13   9   3          7.72         49.11        26.84 o                         
 -14  10   3        401.44        375.04        88.40 o                         
 -13  10   3         44.54         44.67        30.50 o                         
 -12  10   3        993.78       1171.03       150.99 o                         
 -11  10   3         18.98         52.38        38.36 o                         
 -10  10   3         38.04         39.79        18.03 o                         
  -9  10   3         46.24         37.20        26.68 o                         
  -8  10   3       3242.21       3352.64       149.79 o                         
  -7  10   3        231.84        244.19        37.66 o                         
  -6  10   3       9900.18       9887.12       193.80 o                         
  -5  10   3       4728.37       5321.21       131.68 o                         
  -4  10   3       2296.60       1931.02        72.79 o                         
  -3  10   3       2750.37       3062.79        68.85 o                         
  -2  10   3        249.69        366.31        17.90 o                         
  -1  10   3        398.20        476.57        26.01 o                         
   0  10   3       1686.95       1666.94        41.89 o                         
   1  10   3       1985.69       1834.14        47.95 o                         
   2  10   3      22740.98      24324.07       221.35 o                         
   3  10   3          5.44          5.47         3.77 o                         
   4  10   3      25311.64      25913.16       303.26 o                         
   5  10   3         26.19         18.50        10.56 o                         
   6  10   3       2514.69       2664.02       108.44 o                         
   7  10   3         98.23        108.73        37.17 o                         
   8  10   3        808.32        820.32        67.54 o                         
   9  10   3         61.68          7.61        16.49 o                         
  10  10   3       2432.69       2558.66       133.37 o                         
  11  10   3          1.37         27.30        18.49 o                         
  12  10   3        894.41        955.02        89.47 o                         
  13  10   3         10.56        -22.20        33.34 o                         
 -14  11   3         56.60         80.80        35.51 o                         
 -13  11   3        100.88        123.19        35.47 o                         
 -12  11   3        349.20        385.37        58.53 o                         
 -11  11   3         70.37        164.81        38.31 o                         
 -10  11   3       1413.86       1472.26        95.12 o                         
  -9  11   3        961.90        801.35        66.56 o                         
  -8  11   3       4147.38       4217.94       145.01 o                         
  -7  11   3        441.88        331.64        38.54 o                         
  -6  11   3        161.34        158.11        26.05 o                         
  -5  11   3        896.43        921.36        47.82 o                         
  -4  11   3        696.55        500.94        31.94 o                         
  -3  11   3       1184.42       1166.19        42.49 o                         
  -2  11   3        692.27        887.09        27.15 o                         
  -1  11   3         40.54         26.50         6.58 o                         
   0  11   3       2823.65       2813.49        61.12 o                         
   1  11   3        778.61        900.98        34.85 o                         
   2  11   3        137.36        108.34        17.29 o                         
   3  11   3          8.07          4.29         5.76 o                         
   4  11   3       1117.40       1103.42        46.42 o                         
   5  11   3        981.83        941.66        49.16 o                         
   6  11   3      11381.96      11727.42       228.38 o                         
   7  11   3          7.30         13.75        14.35 o                         
   8  11   3       3275.08       3284.70       169.91 o                         
   9  11   3        625.27        517.10        74.71 o                         
  10  11   3          1.59         21.57        19.45 o                         
  11  11   3        186.94        224.59        44.20 o                         
  12  11   3         16.97         24.36        18.86 o                         
  13  11   3         44.32         -0.98        41.71 o                         
 -14  12   3         81.40        251.29       109.87 o                         
 -13  12   3        113.77        140.64        48.41 o                         
 -12  12   3        139.60        199.50        44.34 o                         
 -11  12   3        566.64        539.78        66.78 o                         
 -10  12   3          0.12         14.73        12.82 o                         
  -9  12   3         11.19          0.48        16.44 o                         
  -8  12   3        264.65        321.31        39.96 o                         
  -7  12   3       3258.11       3419.17       108.47 o                         
  -6  12   3        533.90        547.39        42.75 o                         
  -5  12   3        139.57        117.05        16.24 o                         
  -4  12   3        370.57        409.55        29.60 o                         
  -3  12   3        186.17        238.90        20.11 o                         
  -2  12   3         46.06         12.32         6.06 o                         
  -1  12   3         10.34         12.88         6.45 o                         
   0  12   3        399.94        392.55        23.59 o                         
   1  12   3       1319.15       1566.73        48.15 o                         
   2  12   3        204.99        254.56        19.81 o                         
   3  12   3        901.24        927.68        39.07 o                         
   4  12   3       4158.44       4352.16        95.02 o                         
   5  12   3       3515.67       3516.37        89.40 o                         
   6  12   3       1011.75       1303.13        81.52 o                         
   7  12   3         64.76         35.90        19.01 o                         
   8  12   3        102.82        270.48        47.86 o                         
   9  12   3        150.90        203.26        36.07 o                         
  10  12   3        131.58        143.84        32.18 o                         
  11  12   3        121.72         96.58        24.73 o                         
  12  12   3          3.61         35.15        18.14 o                         
  13  12   3         11.35        -18.26        21.25 o                         
 -13  13   3        202.42        139.80        39.70 o                         
 -12  13   3         27.62         94.53        32.99 o                         
 -11  13   3       1556.39       1459.99       228.08 o                         
 -10  13   3       1129.28       1289.97        90.76 o                         
  -9  13   3        357.35        321.01        41.89 o                         
  -8  13   3        137.00        148.28        23.46 o                         
  -7  13   3       1151.67       1092.64        61.66 o                         
  -6  13   3         58.68         56.44        12.08 o                         
  -5  13   3         12.73          5.14         5.68 o                         
  -4  13   3        771.61        688.94        35.31 o                         
  -3  13   3         72.18         38.64         9.93 o                         
  -2  13   3       1235.16       1311.25        78.37 o                         
  -1  13   3       1277.69       1383.23        45.85 o                         
   0  13   3        616.24        731.69        29.71 o                         
   1  13   3        446.44        370.22        22.25 o                         
   2  13   3        810.19        920.12        40.48 o                         
   3  13   3         21.39         -2.49         7.67 o                         
   4  13   3        219.43        211.43        19.53 o                         
   5  13   3        477.94        453.53        32.51 o                         
   6  13   3       2339.38       2211.07        83.30 o                         
   7  13   3       2621.11       2619.97       116.50 o                         
   8  13   3       2141.05       2243.33       114.86 o                         
   9  13   3        189.62        165.24        36.07 o                         
  10  13   3         29.59         43.03        23.52 o                         
  11  13   3         21.74         74.45        27.15 o                         
  12  13   3         12.68         18.79        19.51 o                         
 -13  14   3         69.95         82.14        34.19 o                         
 -12  14   3        720.67        868.23       102.40 o                         
 -11  14   3         36.85         14.37        19.74 o                         
 -10  14   3         50.77         28.59        20.49 o                         
  -9  14   3        101.19         62.72        24.86 o                         
  -8  14   3        451.63        479.74        56.41 o                         
  -7  14   3        787.76        763.82        60.88 o                         
  -6  14   3        718.43        792.34        63.11 o                         
  -5  14   3         48.22         21.63        17.74 o                         
  -4  14   3       2253.95       2456.56        95.78 o                         
  -3  14   3        905.26        829.55        44.00 o                         
  -2  14   3        553.14        743.08        37.68 o                         
  -1  14   3          9.31          4.37         5.85 o                         
   0  14   3        294.40        180.58        16.96 o                         
   1  14   3       4371.06       4527.43        86.64 o                         
   2  14   3       1875.49       1746.49        57.80 o                         
   3  14   3         15.17         11.24         5.86 o                         
   4  14   3       3209.21       3203.98        89.26 o                         
   5  14   3        863.60        858.55        47.44 o                         
   6  14   3        530.70        695.95        52.60 o                         
   7  14   3          2.94         15.74        19.51 o                         
   8  14   3         94.88        111.05        26.75 o                         
   9  14   3        519.11        518.32        98.91 o                         
  10  14   3        384.22        416.43        61.27 o                         
  11  14   3        724.26        851.93        93.73 o                         
  12  14   3        134.23         78.05        38.52 o                         
 -13  15   3          0.85         11.38        35.97 o                         
 -12  15   3       1425.24       1242.79       123.39 o                         
 -11  15   3         35.56         39.34        33.69 o                         
 -10  15   3       1196.36       1313.92       106.67 o                         
  -9  15   3         79.70        115.76        30.77 o                         
  -8  15   3         43.94         42.05        14.26 o                         
  -7  15   3         70.77        104.34        23.55 o                         
  -6  15   3        337.52        351.75        39.46 o                         
  -5  15   3         13.93         21.53        12.25 o                         
  -4  15   3       1946.00       1965.46        87.65 o                         
  -3  15   3        312.78        383.18        30.79 o                         
  -2  15   3       7084.55       6874.91       128.15 o                         
  -1  15   3       2012.00       1993.77        71.01 o                         
   0  15   3       5386.08       5276.95        98.18 o                         
   1  15   3        194.12        312.86        22.87 o                         
   2  15   3          3.96          2.66         8.25 o                         
   3  15   3         90.06        140.54        16.34 o                         
   4  15   3       1028.37       1040.95        52.14 o                         
   5  15   3        775.90        700.19        46.16 o                         
   6  15   3       2517.64       2727.73       110.41 o                         
   7  15   3        643.75        632.48        68.33 o                         
   8  15   3       5913.55       5632.64       212.78 o                         
   9  15   3         16.49         43.55        19.80 o                         
  10  15   3       1987.39       2026.63       139.35 o                         
  11  15   3          4.41        -14.05        14.05 o                         
  12  15   3         22.38         61.48        42.90 o                         
 -12  16   3       1159.16       1170.87       120.69 o                         
 -11  16   3         40.25         25.46        26.33 o                         
 -10  16   3         18.96         18.40        16.68 o                         
  -9  16   3         41.19         58.43        40.10 o                         
  -8  16   3        153.97        202.90        34.25 o                         
  -7  16   3        462.99        478.68        50.04 o                         
  -6  16   3       4154.08       4422.83       184.80 o                         
  -5  16   3        166.69        193.29        28.92 o                         
  -4  16   3       8565.17       8436.60       170.61 o                         
  -3  16   3        824.54        847.20        44.68 o                         
  -2  16   3       1609.41       1470.41        65.47 o                         
  -1  16   3        121.30        157.34        21.03 o                         
   0  16   3        216.85        275.20        23.07 o                         
   1  16   3       1036.58       1025.41        43.72 o                         
   2  16   3       2553.14       2746.35        77.13 o                         
   3  16   3         79.70         65.17        13.04 o                         
   4  16   3       2057.53       1960.52        73.44 o                         
   5  16   3       1806.52       1912.08        82.72 o                         
   6  16   3        204.43        215.84        32.08 o                         
   7  16   3         14.41         38.08        14.54 o                         
   8  16   3        430.25        674.26        82.18 o                         
   9  16   3         32.86         41.04        22.33 o                         
  10  16   3       1213.13       1550.58       122.42 o                         
  11  16   3        147.65        207.26        47.16 o                         
  12  16   3        366.28        543.18       132.51 o                         
 -12  17   3        241.06        260.69        90.58 o                         
 -11  17   3         26.40          8.43        36.22 o                         
 -10  17   3       1264.69       1332.88       124.48 o                         
  -9  17   3         20.34         28.60        13.05 o                         
  -8  17   3       3062.43       3131.75       136.14 o                         
  -7  17   3         49.49         26.09        17.43 o                         
  -6  17   3        340.89        380.49        43.66 o                         
  -5  17   3         94.32        129.40        23.95 o                         
  -4  17   3       1544.70       1642.15        68.07 o                         
  -3  17   3        425.96        363.23        34.10 o                         
  -2  17   3       4650.94       4564.19       118.45 o                         
  -1  17   3        781.97        762.19        46.61 o                         
   0  17   3       3557.93       3712.27        87.96 o                         
   1  17   3         46.95         68.91        12.51 o                         
   2  17   3       1501.37       1393.77        52.19 o                         
   3  17   3          0.08          5.11         6.77 o                         
   4  17   3         15.11          0.87        10.64 o                         
   5  17   3        591.84        661.09        49.62 o                         
   6  17   3       3895.86       3986.97       138.41 o                         
   7  17   3        263.46        189.39        32.84 o                         
   8  17   3        916.97        902.86        78.94 o                         
   9  17   3         32.08         33.22        21.85 o                         
  10  17   3         13.00         -2.18        14.91 o                         
  11  17   3         12.08        -16.66        16.66 o                         
  12  17   3          4.13        -19.57        29.86 o                         
 -11  18   3        749.47        857.21       120.08 o                         
 -10  18   3          6.72         23.91        25.79 o                         
  -9  18   3        290.50        293.81        56.61 o                         
  -8  18   3        231.59        297.70        46.83 o                         
  -7  18   3         28.12         38.64        33.52 o                         
  -6  18   3        526.96        530.05        59.37 o                         
  -5  18   3        693.52        618.55        54.91 o                         
  -4  18   3       1730.99       1996.50        97.39 o                         
  -3  18   3        384.52        424.61        43.15 o                         
  -2  18   3        157.92        215.86        31.27 o                         
  -1  18   3         10.40         17.04        13.00 o                         
   0  18   3         64.01         66.02        16.58 o                         
   1  18   3         57.56         26.58         7.68 o                         
   2  18   3        647.25        559.93        36.25 o                         
   3  18   3         33.09         36.82        12.62 o                         
   4  18   3        809.33        771.46        48.48 o                         
   5  18   3        150.06        150.15        26.68 o                         
   6  18   3        386.32        432.66        50.33 o                         
   7  18   3        232.31        227.19        38.59 o                         
   8  18   3         13.81         12.95        15.69 o                         
   9  18   3         45.66         39.99        21.19 o                         
  10  18   3         58.61         47.60        20.36 o                         
  11  18   3        247.86        165.32        53.27 o                         
 -11  19   3        516.17        541.30       102.94 o                         
 -10  19   3        293.81        380.51        68.64 o                         
  -9  19   3        301.32        267.40        51.99 o                         
  -8  19   3          0.93         -2.02        15.49 o                         
  -7  19   3        138.50        166.85        34.90 o                         
  -6  19   3        107.53         78.94        24.65 o                         
  -5  19   3         24.24         -9.04        12.67 o                         
  -4  19   3         27.85         19.29        19.29 o                         
  -3  19   3          4.69         16.58        15.75 o                         
  -2  19   3       2907.91       2940.22       115.37 o                         
  -1  19   3        787.69        833.29        69.71 o                         
   0  19   3        377.35        397.24        40.76 o                         
   1  19   3        315.51        294.99        30.59 o                         
   2  19   3        432.61        455.67        38.31 o                         
   3  19   3        139.70        154.25        27.71 o                         
   4  19   3         17.14          4.86        10.42 o                         
   5  19   3         44.81         76.49        15.95 o                         
   6  19   3         64.16         38.24        15.83 o                         
   7  19   3       1344.84       1268.24        90.30 o                         
   8  19   3        103.41        114.78        31.07 o                         
   9  19   3         48.41         32.84        26.68 o                         
  10  19   3        154.09        246.49        50.71 o                         
 -11  20   3         50.74         38.74        24.08 o                         
 -10  20   3          0.28         16.95        31.36 o                         
  -9  20   3        129.57         46.46       109.10 o                         
  -8  20   3         62.04         35.06        22.56 o                         
  -7  20   3        224.45        235.49        50.28 o                         
  -6  20   3       1803.67       2037.72       109.04 o                         
  -5  20   3          3.82          3.82        15.27 o                         
  -4  20   3          2.05         22.26        15.85 o                         
  -3  20   3       1539.58       1596.29        88.43 o                         
  -2  20   3        151.32        219.80        32.55 o                         
  -1  20   3         50.31         30.48        16.59 o                         
   0  20   3        244.75        241.45        38.55 o                         
   1  20   3       1409.39       1656.22        84.93 o                         
   2  20   3        443.07        531.95        42.58 o                         
   3  20   3         41.08         51.87        14.32 o                         
   4  20   3        213.56        220.33        29.22 o                         
   5  20   3         67.68         59.79        17.16 o                         
   6  20   3        301.38        254.19        38.35 o                         
   7  20   3          1.71        -16.54        25.55 o                         
   8  20   3         34.87         44.88        34.80 o                         
   9  20   3         34.81         75.94        32.39 o                         
  10  20   3        110.20         99.87        60.11 o                         
 -10  21   3        965.83       1238.65       126.10 o                         
  -9  21   3        461.74        509.94        77.52 o                         
  -8  21   3        756.40        964.86       104.47 o                         
  -7  21   3         48.82         84.67        26.07 o                         
  -6  21   3       1398.57       1555.70        97.47 o                         
  -5  21   3         31.59         12.95        24.54 o                         
  -4  21   3        229.17        195.11        32.21 o                         
  -3  21   3         17.00         56.00        25.01 o                         
  -2  21   3        619.48        634.58        55.68 o                         
  -1  21   3        590.29        543.01        50.40 o                         
   0  21   3        602.62        788.57        78.61 o                         
   1  21   3        254.42        307.69        55.11 o                         
   2  21   3         49.77         28.24        20.73 o                         
   3  21   3          2.51        -13.98        13.98 o                         
   4  21   3        319.58        277.02        34.89 o                         
   5  21   3        199.93        135.10        24.78 o                         
   6  21   3       1012.01       1024.25        82.16 o                         
   7  21   3        232.73        170.97        48.40 o                         
   8  21   3        435.45        402.74        65.14 o                         
   9  21   3          4.05        -18.01        18.01 o                         
  10  21   3        422.65        286.50       100.96 o                         
 -10  22   3         95.41        106.01        57.21 o                         
  -9  22   3        164.24        134.34        41.63 o                         
  -8  22   3        524.53        615.62        72.63 o                         
  -7  22   3        130.95         91.46        24.74 o                         
  -6  22   3       2373.14       2491.23       126.47 o                         
  -5  22   3       1313.88       1293.93        89.66 o                         
  -4  22   3        464.06        564.61        64.06 o                         
  -3  22   3        110.99         93.85        20.97 o                         
  -2  22   3        392.02        495.47        50.97 o                         
  -1  22   3        117.77         87.71        23.23 o                         
   0  22   3        201.55        278.91        65.87 o                         
   1  22   3        147.97         76.10        37.38 o                         
   2  22   3       1372.48       1334.91       135.34 o                         
   3  22   3          0.06         17.56        19.45 o                         
   4  22   3       3378.82       3357.31       151.61 o                         
   5  22   3          7.29         18.08        17.46 o                         
   6  22   3        509.52        486.12        57.71 o                         
   7  22   3         23.87         11.06        15.86 o                         
   8  22   3          0.46        -14.05        14.05 o                         
   9  22   3         26.74         46.48        42.38 o                         
 -10  23   3        792.19        863.40       163.38 o                         
  -9  23   3        132.56         99.36        44.37 o                         
  -8  23   3       1408.42       1573.34       133.95 o                         
  -7  23   3          1.67        -11.15        14.63 o                         
  -6  23   3         23.08          6.26        15.14 o                         
  -5  23   3         11.56         -8.94        14.92 o                         
  -4  23   3       1545.60       1617.91       111.01 o                         
  -3  23   3        391.97        471.81        52.03 o                         
  -2  23   3         33.51         33.86        22.47 o                         
  -1  23   3        353.38        419.35        64.75 o                         
   0  23   3        785.53        799.84       112.46 o                         
   1  23   3          3.98        -29.47        31.10 o                         
   2  23   3        721.81        729.55        72.14 o                         
   3  23   3         44.94         25.42        19.88 o                         
   4  23   3        215.70        168.76        33.78 o                         
   5  23   3        107.59         67.37        32.72 o                         
   6  23   3       1895.60       1833.63       114.19 o                         
   7  23   3          5.95         11.78        14.44 o                         
   8  23   3         83.14        110.46        30.21 o                         
   9  23   3         44.12         31.23        28.70 o                         
  -9  24   3         27.52        -22.25        39.25 o                         
  -8  24   3         36.81         47.11        23.99 o                         
  -7  24   3       1047.63       1092.93        89.10 o                         
  -6  24   3        264.45        321.29        46.94 o                         
  -5  24   3        259.81        323.87        50.82 o                         
  -4  24   3        247.22        173.64        63.32 o                         
  -3  24   3        918.10        915.72        99.46 o                         
  -2  24   3          1.21         -8.16        23.85 o                         
  -1  24   3         88.36         52.79        19.30 o                         
   0  24   3        125.19        166.96        54.18 o                         
   1  24   3          1.33        -15.18        27.32 o                         
   2  24   3        161.86        151.69        30.09 o                         
   3  24   3        800.93        685.58        72.19 o                         
   4  24   3        159.23        144.46        45.68 o                         
   5  24   3       1144.94       1203.54       100.86 o                         
   6  24   3          2.72         16.65        22.55 o                         
   7  24   3          9.06         11.10        14.11 o                         
   8  24   3          7.23         -0.89        30.00 o                         
   9  24   3          3.51         57.47        59.93 o                         
  -9  25   3        198.40        195.47        89.31 o                         
  -8  25   3         47.56         38.71        44.57 o                         
  -7  25   3         85.50        100.44        28.17 o                         
  -6  25   3        155.25        114.94        38.90 o                         
  -5  25   3          3.57         10.92        21.38 o                         
  -4  25   3        113.81        122.17        47.47 o                         
  -3  25   3        120.05        149.95        49.71 o                         
  -2  25   3        109.44        179.05        43.96 o                         
  -1  25   3         31.31         25.58        25.19 o                         
   0  25   3        126.23        141.81        46.23 o                         
   1  25   3        149.80        148.58        49.22 o                         
   2  25   3         64.95         36.07        22.78 o                         
   3  25   3         52.65         14.96        16.36 o                         
   4  25   3          5.54        -18.35        18.35 o                         
   5  25   3        186.76        139.05        47.92 o                         
   6  25   3        223.82        335.46        62.02 o                         
   7  25   3         80.76         40.19        66.66 o                         
  -8  26   3        194.25        100.41        72.11 o                         
  -7  26   3         22.65        -29.85        29.85 o                         
  -6  26   3        474.04        681.61       117.37 o                         
  -5  26   3        505.27        483.65        96.70 o                         
  -4  26   3        200.69        251.97        77.17 o                         
  -3  26   3        243.19        338.90        79.89 o                         
  -2  26   3         36.42         17.41        20.76 o                         
  -1  26   3         51.80         81.83        51.03 o                         
   0  26   3         78.48         33.55        52.06 o                         
   1  26   3        582.87        507.83        95.02 o                         
   2  26   3        676.60        686.03        85.27 o                         
   3  26   3        249.78        282.11        47.97 o                         
   4  26   3        206.92        328.98        52.35 o                         
   5  26   3         60.35        101.74        36.85 o                         
   6  26   3        118.25         87.63        32.46 o                         
  -6  27   3        137.35         68.67        59.71 o                         
  -5  27   3         23.66         -7.48        36.33 o                         
  -4  27   3        110.53        122.45        47.91 o                         
  -3  27   3         23.68         47.56        30.10 o                         
  -2  27   3        780.95        789.84        98.60 o                         
  -1  27   3        100.27         40.15        41.76 o                         
   0  27   3       1596.27       2006.94       200.49 o                         
   1  27   3          7.54         31.18        70.74 o                         
   2  27   3        155.12        163.61        73.93 o                         
   3  27   3         30.96          5.56        20.36 o                         
   4  27   3         44.26         36.59        23.87 o                         
   5  27   3         85.51        146.02        56.74 o                         
  -6  28   3       1097.08       1242.66       246.48 o                         
  -5  28   3          3.87         81.85        56.42 o                         
  -4  28   3       1160.58       1342.35       257.39 o                         
  -3  28   3         51.92         45.22        27.95 o                         
  -2  28   3         83.22        126.43        65.76 o                         
  -1  28   3          2.96         26.62        48.27 o                         
   0  28   3         38.85         42.23        42.77 o                         
   1  28   3        194.30        199.18        60.26 o                         
   2  28   3       1670.87       1555.72       211.74 o                         
   3  28   3        173.21        136.90        72.86 o                         
   4  28   3       1144.11       1153.90       213.35 o                         
  -2  29   3        182.72        148.10        77.85 o                         
  -1  29   3        209.85        295.20       102.79 o                         
   0  29   3        181.95        188.49        84.24 o                         
   1  29   3        108.72        171.04        89.36 o                         
 -14   0   4        198.69        426.00       144.09 o                         
 -12   0   4       5657.48       6265.43       500.76 o                         
 -10   0   4       9917.22       9553.47       560.41 o                         
  -8   0   4          9.80        -19.93        24.18 o                         
  -6   0   4        129.14         66.72        27.52 o                         
  -4   0   4       4822.34       5721.67       188.61 o                         
  -2   0   4     120622.57     128599.18       704.96 o                         
   0   0   4        135.22        350.53        28.08 o                         
   2   0   4       1780.63       2276.30        66.76 o                         
   4   0   4         46.88         14.97        10.72 o                         
   6   0   4       3141.78       3299.90       225.81 o                         
   8   0   4       5951.83       6143.49       382.54 o                         
  10   0   4       1221.66       1272.71       200.97 o                         
  12   0   4        225.75        191.71        59.56 o                         
 -14   1   4        927.34       1055.61       160.16 o                         
 -13   1   4        176.75        151.03        55.06 o                         
 -12   1   4       2133.25       1962.84       198.72 o                         
 -11   1   4        138.14        148.57        53.92 o                         
 -10   1   4          8.94         12.53        23.31 o                         
  -9   1   4        829.00        978.64        96.41 o                         
  -8   1   4       1869.79       1646.50       100.04 o                         
  -7   1   4       1152.41       1285.63        82.28 o                         
  -6   1   4      15793.41      16640.53       321.65 o                         
  -5   1   4        200.81        109.10        19.54 o                         
  -4   1   4       7491.77       7470.57       124.59 o                         
  -3   1   4       3137.15       3116.14        55.52 o                         
  -2   1   4       1243.09       1209.31        48.55 o                         
  -1   1   4       1744.86       1700.33        53.96 o                         
   0   1   4        777.96        845.72        25.68 o                         
   1   1   4        455.56        311.07        15.16 o                         
   2   1   4       8407.83       8645.67       114.15 o                         
   3   1   4       5563.24       6959.61       104.91 o                         
   4   1   4       2293.82       2178.54        59.88 o                         
   5   1   4         65.47        155.06        22.25 o                         
   6   1   4       1111.20       1373.22       106.23 o                         
   7   1   4        485.15        413.67        61.71 o                         
   8   1   4        690.41        763.53        75.35 o                         
   9   1   4        145.22         78.32        53.62 o                         
  10   1   4       2283.49       1977.97       136.30 o                         
  11   1   4         71.90         75.46        30.09 o                         
  12   1   4          4.06          6.74        17.90 o                         
  13   1   4         13.69          9.91        25.94 o                         
 -14   2   4          7.20         27.23        29.88 o                         
 -13   2   4        113.55        135.46        57.00 o                         
 -12   2   4        621.99        538.24       106.46 o                         
 -11   2   4        108.54         91.89        41.26 o                         
 -10   2   4       4028.99       3778.12       340.16 o                         
  -9   2   4        277.17        229.42        45.31 o                         
  -8   2   4       4604.03       4379.46       163.63 o                         
  -7   2   4        300.64        235.11        43.27 o                         
  -6   2   4         81.28         69.35        18.37 o                         
  -5   2   4         76.88         42.39        12.51 o                         
  -4   2   4       1563.37       1174.85        50.17 o                         
  -3   2   4      11366.19      11505.75       139.01 o                         
  -2   2   4      25983.86      30480.75       337.65 o                         
  -1   2   4      13598.01      13965.69       133.27 o                         
   0   2   4      19582.88      18042.76       155.82 o                         
   1   2   4       1532.81       1657.74        33.12 o                         
   2   2   4       3493.62       3194.27        64.73 o                         
   3   2   4         21.72         31.95         6.21 o                         
   4   2   4       3651.06       3900.89        77.15 o                         
   5   2   4        152.35         96.67        25.34 o                         
   6   2   4       6215.03       5725.10       245.36 o                         
   7   2   4        686.68        778.62       277.60 o                         
   8   2   4       1217.27       1100.85       110.81 o                         
   9   2   4        715.56        763.55        80.20 o                         
  10   2   4          3.55          2.64        19.29 o                         
  11   2   4          0.95        -14.45        16.75 o                         
  12   2   4          2.24         57.16        42.08 o                         
  13   2   4         38.38         92.49        38.99 o                         
 -14   3   4          0.07         16.94        48.50 o                         
 -13   3   4         36.92         20.45        23.95 o                         
 -12   3   4         41.00         92.64        42.86 o                         
 -11   3   4        596.49        618.99       108.68 o                         
 -10   3   4          0.57         -5.48        21.78 o                         
  -9   3   4        913.44        873.03        92.77 o                         
  -8   3   4        141.86        145.79        36.97 o                         
  -7   3   4       1277.32       1524.25        89.90 o                         
  -6   3   4         94.80         77.08        18.70 o                         
  -5   3   4       4017.79       4518.81       132.28 o                         
  -4   3   4        394.45        643.98        49.11 o                         
  -3   3   4        321.71        408.72        26.58 o                         
  -2   3   4       3133.00       3220.94        77.15 o                         
  -1   3   4          6.73          5.60         2.95 o                         
   0   3   4       6361.90       6089.29        82.56 o                         
   1   3   4       5098.17       4911.46        73.52 o                         
   2   3   4       1099.95       1060.41        37.69 o                         
   3   3   4       2913.83       3195.90        68.09 o                         
   4   3   4       1232.01       1119.87        42.65 o                         
   5   3   4       1440.67       1691.41        75.27 o                         
   6   3   4         57.77         28.67        17.56 o                         
   7   3   4        622.48        498.55        80.07 o                         
   8   3   4        157.34        111.17        35.57 o                         
   9   3   4        697.21        761.82        99.78 o                         
  10   3   4        110.05        108.39        39.96 o                         
  11   3   4        346.34        398.14       185.95 o                         
  12   3   4        415.64        589.73       112.78 o                         
  13   3   4          2.19         -0.37        24.63 o                         
  14   3   4          0.82         42.22        46.66 o                         
 -14   4   4         38.08         19.24        28.85 o                         
 -13   4   4         48.36         58.89        39.52 o                         
 -12   4   4        191.43        116.99        92.86 o                         
 -11   4   4       1933.93       2133.12       198.14 o                         
 -10   4   4        450.88        448.85        68.04 o                         
  -9   4   4       2020.11       2107.80       145.10 o                         
  -8   4   4       2100.44       2349.82       143.79 o                         
  -7   4   4        692.50        872.68        82.16 o                         
  -6   4   4        760.57        729.11        56.32 o                         
  -5   4   4          3.01          6.96         8.36 o                         
  -4   4   4       2675.04       2769.75        78.62 o                         
  -3   4   4        790.07        692.91        34.77 o                         
  -2   4   4       1089.01       1556.26        52.49 o                         
  -1   4   4        878.23        652.51        27.39 o                         
   0   4   4        634.82        436.75        22.56 o                         
   1   4   4        333.93        206.63        16.38 o                         
   2   4   4        501.78        496.63        25.63 o                         
   3   4   4         59.79         57.54         9.24 o                         
   4   4   4        387.12        385.68        28.05 o                         
   5   4   4       3406.62       3669.47       105.49 o                         
   6   4   4         14.67         18.36         8.99 o                         
   7   4   4       2370.21       2464.13       106.59 o                         
   8   4   4       1261.16       1260.84       117.60 o                         
   9   4   4          1.71        -26.28        26.28 o                         
  10   4   4         88.83        114.70        46.26 o                         
  11   4   4        450.01        378.25        74.66 o                         
  12   4   4          4.22         14.65        25.83 o                         
  13   4   4          3.24          5.91        32.20 o                         
 -14   5   4        610.70        670.57       125.43 o                         
 -13   5   4        149.99        181.83        61.01 o                         
 -12   5   4        237.71        262.18        81.74 o                         
 -11   5   4        183.44         96.96        44.35 o                         
 -10   5   4          4.13         50.02        27.22 o                         
  -9   5   4        130.79         52.10        18.71 o                         
  -8   5   4       3127.35       2988.17       163.27 o                         
  -7   5   4          6.43         -6.23        15.72 o                         
  -6   5   4       1140.40        757.55        49.84 o                         
  -5   5   4       4134.14       4265.01       108.30 o                         
  -4   5   4       3001.65       2442.85        73.40 o                         
  -3   5   4       1041.22       1019.89        41.94 o                         
  -2   5   4        179.41        208.66        18.60 o                         
  -1   5   4        356.84        348.41        22.29 o                         
   0   5   4        342.54        213.73        11.99 o                         
   1   5   4       1178.05       1236.62        41.46 o                         
   2   5   4       8791.80       7866.44        95.56 o                         
   3   5   4        597.79        763.34        36.42 o                         
   4   5   4       9195.10       8743.40       174.11 o                         
   5   5   4       1450.87       1553.98        64.23 o                         
   6   5   4        279.57        248.48        30.09 o                         
   7   5   4        288.52        305.09        37.81 o                         
   8   5   4       1235.85       1426.11        91.83 o                         
   9   5   4         38.13         79.86        26.04 o                         
  10   5   4       3717.14       3342.28       170.73 o                         
  11   5   4          6.68         32.47        14.09 o                         
  12   5   4       1771.23       1852.71       122.26 o                         
  13   5   4          5.99         12.84        14.58 o                         
 -14   6   4         20.69          4.13        31.15 o                         
 -13   6   4          6.07         52.14        90.00 o                         
 -12   6   4        903.49        957.12       138.00 o                         
 -11   6   4        106.56         91.99        40.72 o                         
 -10   6   4       4603.32       4928.42       236.38 o                         
  -9   6   4         55.57        135.39        38.52 o                         
  -8   6   4       3402.35       3465.12       176.85 o                         
  -7   6   4        407.01        440.40        48.45 o                         
  -6   6   4        962.01       1027.44        68.32 o                         
  -5   6   4        421.36        419.35        33.55 o                         
  -4   6   4       3765.50       3685.09        88.70 o                         
  -3   6   4       1177.14       1197.35        44.12 o                         
  -2   6   4       8971.15       8488.10        94.53 o                         
  -1   6   4       3233.51       3881.68        57.19 o                         
   0   6   4         33.95          9.36         2.24 o                         
   1   6   4       1045.53        910.46        35.40 o                         
   2   6   4          7.78         16.59         3.22 o                         
   3   6   4         40.88         58.16         8.21 o                         
   4   6   4       6716.56       7015.17       225.11 o                         
   5   6   4         36.53         18.38         8.88 o                         
   6   6   4       7480.07       7563.48       178.48 o                         
   7   6   4         78.66         98.90        19.29 o                         
   8   6   4       4854.07       4797.34       160.59 o                         
   9   6   4        329.69        505.29        55.59 o                         
  10   6   4       1400.88       1403.11        98.05 o                         
  11   6   4         20.61         64.90        38.48 o                         
  12   6   4        291.64        350.18        52.61 o                         
  13   6   4         20.70         12.41        19.54 o                         
 -14   7   4        677.73        606.33       121.43 o                         
 -13   7   4         30.78         23.82        28.89 o                         
 -12   7   4         10.74         34.91        71.34 o                         
 -11   7   4         94.53         37.95        25.30 o                         
 -10   7   4          2.41         33.10        27.80 o                         
  -9   7   4        107.99         70.40        40.94 o                         
  -8   7   4       3221.69       3074.69       139.14 o                         
  -7   7   4          4.81          8.62        15.88 o                         
  -6   7   4      15562.26      16435.40       282.03 o                         
  -5   7   4          4.42          5.96        11.18 o                         
  -4   7   4       7165.64       7467.20       212.78 o                         
  -3   7   4        115.99        154.14        20.46 o                         
  -2   7   4        237.63        267.27        16.42 o                         
  -1   7   4          5.82         16.98         4.04 o                         
   0   7   4        866.95        903.34        26.35 o                         
   1   7   4          1.00          1.51         3.02 o                         
   2   7   4      22132.84      24105.11       179.79 o                         
   3   7   4       7134.34       7971.66       118.29 o                         
   4   7   4        407.68        467.48        32.19 o                         
   5   7   4       1386.94       1580.38        67.78 o                         
   6   7   4        504.68        524.16        41.15 o                         
   7   7   4        977.96        996.03        69.58 o                         
   8   7   4        303.06        346.40        42.34 o                         
   9   7   4        117.87        155.32        30.40 o                         
  10   7   4       2216.01       2454.16       130.14 o                         
  11   7   4        607.65        514.34        85.41 o                         
  12   7   4       1923.73       2031.35       128.96 o                         
  13   7   4        108.08         98.84        28.01 o                         
 -14   8   4         46.60         84.94        66.42 o                         
 -13   8   4        387.82        132.66       143.57 o                         
 -12   8   4        217.20        225.53        68.18 o                         
 -11   8   4        272.73        323.40        66.21 o                         
 -10   8   4        466.11        635.40        88.08 o                         
  -9   8   4       1354.49       1235.77        94.71 o                         
  -8   8   4       3004.09       2902.14       136.99 o                         
  -7   8   4        193.40        169.73        29.66 o                         
  -6   8   4        420.32        401.34        46.92 o                         
  -5   8   4        408.64        391.21        40.78 o                         
  -4   8   4       4992.77       5182.42       137.38 o                         
  -3   8   4       1210.94       1556.23        58.82 o                         
  -2   8   4        229.69        161.32        16.59 o                         
  -1   8   4        288.12        239.69        15.60 o                         
   0   8   4       8784.14       9706.42        88.97 o                         
   1   8   4        621.85        526.29        23.18 o                         
   2   8   4       1982.50       2220.40        95.64 o                         
   3   8   4        127.18        124.28        13.28 o                         
   4   8   4       2112.11       2068.24        68.12 o                         
   5   8   4       1443.23       1608.46        69.62 o                         
   6   8   4       4417.01       4494.08       123.43 o                         
   7   8   4         28.98         56.40        15.50 o                         
   8   8   4         98.34        104.20        35.61 o                         
   9   8   4        517.43        470.52        53.94 o                         
  10   8   4        234.04        269.36        65.05 o                         
  11   8   4          4.51          4.32        12.31 o                         
  12   8   4         11.30         37.86        19.55 o                         
  13   8   4         13.93          1.59        33.06 o                         
 -14   9   4         18.02         62.63        66.61 o                         
 -13   9   4        222.47        138.53        43.36 o                         
 -12   9   4        117.22        197.55        49.13 o                         
 -11   9   4        276.03        270.27        47.60 o                         
 -10   9   4          7.51         20.53        15.51 o                         
  -9   9   4        683.60        696.96        79.57 o                         
  -8   9   4         58.11         50.51        21.53 o                         
  -7   9   4       3352.87       3478.98       142.33 o                         
  -6   9   4        391.52        435.43        47.89 o                         
  -5   9   4       8366.70       8707.60       195.96 o                         
  -4   9   4         25.27         -3.86         6.45 o                         
  -3   9   4       4011.96       4402.63        99.46 o                         
  -2   9   4         23.28         11.86         3.91 o                         
  -1   9   4         65.15         43.10         9.72 o                         
   0   9   4        312.70        337.65        16.62 o                         
   1   9   4       2059.89       1982.69        45.82 o                         
   2   9   4       9691.23      10755.41       163.10 o                         
   3   9   4       7146.81       6897.85        98.47 o                         
   4   9   4       3658.16       3687.65        89.80 o                         
   5   9   4       2352.25       2264.64        91.57 o                         
   6   9   4        201.03        159.79        23.30 o                         
   7   9   4        411.33        442.76        45.91 o                         
   8   9   4        116.54         83.53        23.66 o                         
   9   9   4       1297.74       1267.60        89.25 o                         
  10   9   4        124.34        145.98        31.79 o                         
  11   9   4        313.44        305.34        48.57 o                         
  12   9   4         71.10         69.79        34.01 o                         
  13   9   4        300.01        380.16        64.86 o                         
 -14  10   4         11.65        -54.84        64.99 o                         
 -13  10   4        103.72         74.68        31.17 o                         
 -12  10   4       1496.08       1474.39       135.15 o                         
 -11  10   4         96.10         73.05        33.72 o                         
 -10  10   4        961.14       1111.38        95.97 o                         
  -9  10   4        663.29        742.00        73.60 o                         
  -8  10   4        496.46        459.71        55.99 o                         
  -7  10   4        349.74        439.60        50.83 o                         
  -6  10   4        714.13        740.21        53.39 o                         
  -5  10   4        653.19        685.69        55.03 o                         
  -4  10   4       2356.91       2379.66        81.47 o                         
  -3  10   4       1736.39       2156.84        70.77 o                         
  -2  10   4         48.54         36.32         8.18 o                         
  -1  10   4          5.92          5.23         3.65 o                         
   0  10   4       2092.85       2395.59        44.92 o                         
   1  10   4        370.40        398.04        18.50 o                         
   2  10   4        273.98        211.31        23.31 o                         
   3  10   4        160.65        170.98        13.97 o                         
   4  10   4       3342.68       3467.99       121.17 o                         
   5  10   4        780.15        901.50        54.23 o                         
   6  10   4       1605.36       1776.66        80.17 o                         
   7  10   4         78.80         61.85        14.33 o                         
   8  10   4         30.29         40.29        21.16 o                         
   9  10   4        959.85       1044.21        86.25 o                         
  10  10   4        188.50        195.14        37.67 o                         
  11  10   4         26.31         17.32        11.26 o                         
  12  10   4         38.81         62.11        26.52 o                         
  13  10   4        181.75        229.51        94.70 o                         
 -14  11   4        872.71        888.59       199.58 o                         
 -13  11   4        134.64        182.96        50.00 o                         
 -12  11   4         10.51         21.39        33.72 o                         
 -11  11   4         15.13         -9.25        17.73 o                         
 -10  11   4         32.50         44.82        24.11 o                         
  -9  11   4         76.18         27.33        17.94 o                         
  -8  11   4        322.63        343.68        51.49 o                         
  -7  11   4        280.63        313.99        51.89 o                         
  -6  11   4       4007.47       4166.56       127.80 o                         
  -5  11   4       2997.93       3197.45       103.83 o                         
  -4  11   4       2777.67       2596.50        86.58 o                         
  -3  11   4        194.84        168.71        17.09 o                         
  -2  11   4         41.03         38.22        11.15 o                         
  -1  11   4          8.47          9.57         6.83 o                         
   0  11   4        719.65        769.70        32.40 o                         
   1  11   4         84.37         64.57        11.03 o                         
   2  11   4        236.56        187.91        18.17 o                         
   3  11   4         11.35          9.30         7.98 o                         
   4  11   4      12555.06      13147.24       207.41 o                         
   5  11   4        211.33        237.77        25.14 o                         
   6  11   4       1086.38       1030.61        62.75 o                         
   7  11   4        436.48        561.78        53.96 o                         
   8  11   4         40.49         19.10        20.50 o                         
   9  11   4        344.93        488.94        56.11 o                         
  10  11   4       1339.16       1173.58        91.16 o                         
  11  11   4        341.92        406.54        55.49 o                         
  12  11   4        134.29        119.18        34.61 o                         
  13  11   4         43.76        120.70        73.19 o                         
 -13  12   4         69.94         67.23        29.66 o                         
 -12  12   4       1654.05       1561.10       124.02 o                         
 -11  12   4        424.26        519.83        59.95 o                         
 -10  12   4       2945.99       3273.36       151.54 o                         
  -9  12   4        132.95         43.20        17.73 o                         
  -8  12   4       1417.70       1290.15        80.86 o                         
  -7  12   4        198.77        188.28        31.17 o                         
  -6  12   4       1545.90       1428.40        74.96 o                         
  -5  12   4         63.08         76.85        13.81 o                         
  -4  12   4       1153.13        936.04        43.40 o                         
  -3  12   4        218.28        259.00        20.67 o                         
  -2  12   4      13460.40      13303.55       228.38 o                         
  -1  12   4        381.08        367.84        25.52 o                         
   0  12   4       2908.23       2444.97        60.52 o                         
   1  12   4          5.94          6.07         3.10 o                         
   2  12   4         68.74         83.96        12.06 o                         
   3  12   4        119.70         73.06        13.95 o                         
   4  12   4        948.64        956.15        56.06 o                         
   5  12   4         88.82        132.08        22.41 o                         
   6  12   4       4537.37       4530.05       132.22 o                         
   7  12   4       4575.65       4643.40       155.87 o                         
   8  12   4       4911.05       5035.61       171.74 o                         
   9  12   4        156.36         91.72        37.09 o                         
  10  12   4        421.01        488.41        60.45 o                         
  11  12   4         11.76          9.49        12.97 o                         
  12  12   4        270.30        328.11        53.64 o                         
  13  12   4          4.58         17.74        37.99 o                         
 -14  13   4         71.11        168.39       102.82 o                         
 -13  13   4          1.63         -0.23        26.07 o                         
 -12  13   4        522.06        516.89        77.76 o                         
 -11  13   4        353.77        431.99        60.20 o                         
 -10  13   4         67.08         59.39        29.53 o                         
  -9  13   4          7.74         11.99        15.04 o                         
  -8  13   4       1598.06       1413.77       124.97 o                         
  -7  13   4       1814.17       1837.87       104.92 o                         
  -6  13   4       4581.07       4404.97       158.56 o                         
  -5  13   4        113.83        123.02        25.32 o                         
  -4  13   4       2152.00       2043.67        93.77 o                         
  -3  13   4        862.56        952.76        47.01 o                         
  -2  13   4         51.61         42.80        11.13 o                         
  -1  13   4          0.23          5.60         6.68 o                         
   0  13   4        746.51        586.42        30.74 o                         
   1  13   4        119.87        130.92        13.58 o                         
   2  13   4       1486.86       1102.74        48.38 o                         
   3  13   4        118.11         67.54        13.84 o                         
   4  13   4      10863.84      10681.01       192.99 o                         
   5  13   4        107.06        192.80        26.10 o                         
   6  13   4       4010.67       3595.99       108.86 o                         
   7  13   4        142.86        152.87        29.37 o                         
   8  13   4       1961.17       2068.27       111.13 o                         
   9  13   4          7.39         12.94        11.79 o                         
  10  13   4       1560.69       1590.21       122.27 o                         
  11  13   4         71.44        134.82        38.86 o                         
  12  13   4       1044.31       1018.90       107.00 o                         
 -13  14   4         11.09        -32.86        32.86 o                         
 -12  14   4         56.79          6.63        18.09 o                         
 -11  14   4         71.17         92.11        37.76 o                         
 -10  14   4       1097.76       1411.26       108.41 o                         
  -9  14   4        243.35        207.28        38.76 o                         
  -8  14   4       2872.74       2721.21       136.90 o                         
  -7  14   4         27.65          9.07        13.80 o                         
  -6  14   4         63.85         45.98        14.09 o                         
  -5  14   4         66.02        108.86        23.40 o                         
  -4  14   4        963.36        947.08        59.39 o                         
  -3  14   4         38.26          2.37         8.17 o                         
  -2  14   4         56.67         81.50        14.91 o                         
  -1  14   4        323.49        386.09        30.16 o                         
   0  14   4       1718.91       1568.87        52.26 o                         
   1  14   4          7.60         -6.59         9.39 o                         
   2  14   4        961.52        858.16        43.84 o                         
   3  14   4          0.04        -12.80        12.80 o                         
   4  14   4        523.94        515.86        40.26 o                         
   5  14   4          8.21         10.65        11.16 o                         
   6  14   4       6300.82       6604.97       166.37 o                         
   7  14   4         26.79         -3.57        14.76 o                         
   8  14   4       3665.85       3846.62       176.49 o                         
   9  14   4         16.44         39.98        17.04 o                         
  10  14   4         35.55          9.87        21.76 o                         
  11  14   4         42.02         30.23        17.15 o                         
  12  14   4          1.15         15.01        25.55 o                         
 -13  15   4        345.32        438.38       132.47 o                         
 -12  15   4        174.59        202.13        50.65 o                         
 -11  15   4        648.74        798.61        87.56 o                         
 -10  15   4         76.48         33.59        23.42 o                         
  -9  15   4          8.32        -19.35        19.35 o                         
  -8  15   4        153.78        111.03        32.98 o                         
  -7  15   4        385.54        360.47        47.78 o                         
  -6  15   4       1676.61       1839.69        92.72 o                         
  -5  15   4        520.11        481.75        45.88 o                         
  -4  15   4          0.68         -3.18         8.71 o                         
  -3  15   4         10.06         10.51         7.63 o                         
  -2  15   4          0.64         -1.81         7.25 o                         
  -1  15   4        513.31        554.15        45.64 o                         
   0  15   4         40.52         37.51        10.43 o                         
   1  15   4        683.00        871.29        39.95 o                         
   2  15   4        607.41        672.51        49.67 o                         
   3  15   4        613.12        450.61        33.48 o                         
   4  15   4        351.39        392.11        35.70 o                         
   5  15   4         12.06         18.31         9.55 o                         
   6  15   4       1143.36       1079.85        78.36 o                         
   7  15   4        127.80        125.90        33.72 o                         
   8  15   4         91.02         80.52        29.19 o                         
   9  15   4        124.73        168.21        38.92 o                         
  10  15   4        225.88        232.38        46.33 o                         
  11  15   4         78.83        104.26        35.49 o                         
  12  15   4         19.76         10.86        21.54 o                         
 -13  16   4         22.00        -17.00        54.41 o                         
 -12  16   4          5.97         35.09        32.61 o                         
 -11  16   4        205.91        281.69        49.80 o                         
 -10  16   4        402.82        286.16        49.19 o                         
  -9  16   4        158.96         79.14        24.62 o                         
  -8  16   4        925.91        947.41        73.16 o                         
  -7  16   4        562.53        582.56        54.80 o                         
  -6  16   4         26.90         33.94        15.97 o                         
  -5  16   4         18.92          1.98        14.36 o                         
  -4  16   4         28.61         30.18        10.55 o                         
  -3  16   4       1064.44        941.24        54.48 o                         
  -2  16   4          4.07          5.33        11.32 o                         
  -1  16   4       2842.47       2867.34        89.85 o                         
   0  16   4       2721.19       2921.85        83.04 o                         
   1  16   4         62.63         28.39        11.58 o                         
   2  16   4        850.04        802.58        44.50 o                         
   3  16   4          0.63         -8.40         8.40 o                         
   4  16   4          4.39          6.49         8.86 o                         
   5  16   4         18.43          5.59         9.87 o                         
   6  16   4          0.38         11.87        13.66 o                         
   7  16   4       1251.89       1087.81        92.62 o                         
   8  16   4         21.60         88.38        29.79 o                         
   9  16   4        326.95        298.00        90.44 o                         
  10  16   4          3.32         -3.20        23.97 o                         
  11  16   4         17.65        -18.23        22.24 o                         
  12  16   4         15.44         12.31        34.27 o                         
 -12  17   4        612.59        708.20       111.87 o                         
 -11  17   4         84.11        116.35        33.40 o                         
 -10  17   4         27.03        -10.15        17.91 o                         
  -9  17   4         45.04         67.17        27.12 o                         
  -8  17   4        399.21        483.57        52.71 o                         
  -7  17   4        126.82         90.67        19.94 o                         
  -6  17   4        176.59        224.69        34.85 o                         
  -5  17   4        685.31        657.47        69.25 o                         
  -4  17   4       2917.43       3133.02       124.10 o                         
  -3  17   4        172.60        113.15        17.77 o                         
  -2  17   4         55.69         53.98        14.85 o                         
  -1  17   4        501.85        489.02        38.22 o                         
   0  17   4       1560.94       1633.60        64.05 o                         
   1  17   4        266.51        317.45        27.94 o                         
   2  17   4        901.48        933.41        45.30 o                         
   3  17   4         40.74         31.26        11.57 o                         
   4  17   4        873.42        987.03        53.76 o                         
   5  17   4        160.73        109.66        22.56 o                         
   6  17   4          1.37         27.09        11.83 o                         
   7  17   4         55.93         31.50        20.83 o                         
   8  17   4        445.64        423.30        52.56 o                         
   9  17   4        406.03        395.40        61.30 o                         
  10  17   4        168.19        192.53        56.61 o                         
  11  17   4         63.22          1.14        33.33 o                         
 -12  18   4       1750.34       2198.92       263.00 o                         
 -11  18   4          2.28         16.80        31.10 o                         
 -10  18   4        324.05        300.35        62.53 o                         
  -9  18   4        134.03        111.93        33.72 o                         
  -8  18   4         66.94         55.63        21.12 o                         
  -7  18   4        120.59         75.77        22.39 o                         
  -6  18   4          7.78          6.00        15.32 o                         
  -5  18   4        258.17        238.27        33.96 o                         
  -4  18   4       1198.27       1304.16        86.54 o                         
  -3  18   4         54.83         30.96        15.73 o                         
  -2  18   4      18278.66      19624.64       372.72 o                         
  -1  18   4        320.64        225.14        29.85 o                         
   0  18   4       1089.72       1109.21        53.98 o                         
   1  18   4          0.40         -8.12         9.47 o                         
   2  18   4        207.61        195.89        22.77 o                         
   3  18   4        108.78         86.07        15.54 o                         
   4  18   4         79.24         81.60        16.97 o                         
   5  18   4         53.38        111.65        21.19 o                         
   6  18   4       2808.16       2721.34       118.93 o                         
   7  18   4        730.11        758.08        70.30 o                         
   8  18   4       2923.72       2801.06       142.22 o                         
   9  18   4          8.10         33.45        24.51 o                         
  10  18   4         81.07        111.67        39.51 o                         
  11  18   4          8.23         31.34        33.85 o                         
 -11  19   4          3.87          8.38        80.63 o                         
 -10  19   4         31.44         48.43        30.99 o                         
  -9  19   4          8.08         49.99        25.85 o                         
  -8  19   4        918.91        964.79        86.88 o                         
  -7  19   4         34.67         28.93        24.33 o                         
  -6  19   4       2519.44       2488.69       117.53 o                         
  -5  19   4         20.31          0.17        16.45 o                         
  -4  19   4       3709.24       3794.05       153.00 o                         
  -3  19   4       1283.19       1260.81        76.59 o                         
  -2  19   4        145.60        161.96        27.88 o                         
  -1  19   4        118.17         82.16        19.48 o                         
   0  19   4        394.22        435.06        60.17 o                         
   1  19   4         81.30         80.81        24.13 o                         
   2  19   4       3032.12       3059.24       119.98 o                         
   3  19   4       1123.23       1068.21        69.83 o                         
   4  19   4        795.48        877.68        58.12 o                         
   5  19   4        591.65        653.66        51.84 o                         
   6  19   4        496.79        473.00        51.64 o                         
   7  19   4          1.19         -7.15        22.49 o                         
   8  19   4        948.74        791.63        76.18 o                         
   9  19   4         11.44          6.41        28.26 o                         
  10  19   4        132.28         43.09        34.56 o                         
 -11  20   4        269.74        216.57        78.09 o                         
 -10  20   4        961.11        921.91       107.22 o                         
  -9  20   4         43.59         63.67        30.16 o                         
  -8  20   4       2026.91       1860.57       123.74 o                         
  -7  20   4        121.33        114.76        30.78 o                         
  -6  20   4         38.12         27.12        16.64 o                         
  -5  20   4         47.00         13.51        12.20 o                         
  -4  20   4        432.16        425.02        51.99 o                         
  -3  20   4        428.33        485.83        48.63 o                         
  -2  20   4        319.96        269.57        44.13 o                         
  -1  20   4        220.51        231.93        41.26 o                         
   0  20   4       1814.10       1870.95       127.85 o                         
   1  20   4         22.13         41.14        15.86 o                         
   2  20   4        758.73        725.16        56.56 o                         
   3  20   4         80.95         86.38        19.45 o                         
   4  20   4        138.04        113.44        22.35 o                         
   5  20   4         85.61        119.09        22.53 o                         
   6  20   4       2506.61       2509.93       105.86 o                         
   7  20   4         25.10         19.86        14.61 o                         
   8  20   4        462.21        465.11        70.23 o                         
   9  20   4          5.69         18.86        27.69 o                         
  10  20   4          3.85         -6.09        33.36 o                         
 -11  21   4        182.50        251.19        92.02 o                         
 -10  21   4         34.44         57.57        31.73 o                         
  -9  21   4         57.91         57.33        46.99 o                         
  -8  21   4        832.64        862.61        85.36 o                         
  -7  21   4       1115.34       1259.21        89.11 o                         
  -6  21   4         68.41         79.26        21.07 o                         
  -5  21   4         17.89         16.30        14.39 o                         
  -4  21   4       1635.47       1555.85       144.25 o                         
  -3  21   4        455.05        427.60        56.07 o                         
  -2  21   4        193.31        216.31        39.25 o                         
  -1  21   4         18.32          1.78        13.42 o                         
   0  21   4         25.04         26.58        23.27 o                         
   1  21   4        246.79        323.04        45.84 o                         
   2  21   4        169.22        257.79        33.69 o                         
   3  21   4        826.29        804.74        62.61 o                         
   4  21   4         57.72         45.91        33.14 o                         
   5  21   4        172.77        186.32        32.33 o                         
   6  21   4         12.81         27.90        22.79 o                         
   7  21   4        124.73         51.03        20.45 o                         
   8  21   4         10.92         12.40        25.84 o                         
   9  21   4         14.43         68.79        50.73 o                         
 -10  22   4        190.48        224.55        83.67 o                         
  -9  22   4        280.14        298.67        61.42 o                         
  -8  22   4         14.39         70.62        20.94 o                         
  -7  22   4        180.92        180.97        35.31 o                         
  -6  22   4        306.90        293.30        44.32 o                         
  -5  22   4        101.43         61.89        27.64 o                         
  -4  22   4        126.22         72.60        25.96 o                         
  -3  22   4        152.38         89.19        46.05 o                         
  -2  22   4       1121.95       1187.28        97.87 o                         
  -1  22   4         68.43         20.94        21.54 o                         
   0  22   4          1.15          3.04        17.17 o                         
   1  22   4        224.70        248.96        48.77 o                         
   2  22   4        130.25         99.45        33.35 o                         
   3  22   4         48.26         25.20        15.77 o                         
   4  22   4        231.05        240.50        34.94 o                         
   5  22   4        926.90        797.90        82.78 o                         
   6  22   4         72.59         55.50        15.63 o                         
   7  22   4         38.13         -0.12        13.73 o                         
   8  22   4         33.96         44.36        22.71 o                         
   9  22   4          1.48        -49.95        49.95 o                         
 -10  23   4         10.82         56.38        43.75 o                         
  -9  23   4          9.14        -28.88        32.00 o                         
  -8  23   4        827.28        872.87       109.68 o                         
  -7  23   4        380.64        560.38        73.36 o                         
  -6  23   4       1608.81       1748.38       148.76 o                         
  -5  23   4        800.40        848.76       102.65 o                         
  -4  23   4        155.50        158.43        41.27 o                         
  -3  23   4        441.12        469.67        61.92 o                         
  -2  23   4          2.63         22.81        19.97 o                         
  -1  23   4        327.65        311.39        58.34 o                         
   0  23   4        429.70        413.11        82.59 o                         
   1  23   4          2.16        -16.25        20.37 o                         
   2  23   4        803.71        892.66        81.02 o                         
   3  23   4        149.85        224.44        46.70 o                         
   4  23   4        996.45        949.89        72.90 o                         
   5  23   4          9.23          1.64        11.51 o                         
   6  23   4         25.58         12.56        20.64 o                         
   7  23   4          3.26        -10.32        21.18 o                         
   8  23   4         43.73         16.23        16.18 o                         
  -8  24   4        537.14        754.51       274.46 o                         
  -7  24   4         50.85         51.37        18.90 o                         
  -6  24   4         22.95         16.71        14.45 o                         
  -5  24   4        145.20        117.21        51.84 o                         
  -4  24   4        220.01        329.53        64.60 o                         
  -3  24   4        155.63        126.33        45.91 o                         
  -2  24   4        666.58        711.37        87.46 o                         
  -1  24   4         56.68        118.90        45.09 o                         
   0  24   4       1113.86       1080.46       136.36 o                         
   1  24   4         47.08         42.54        28.90 o                         
   2  24   4         11.31        -11.97        16.99 o                         
   3  24   4          0.36         22.36        19.27 o                         
   4  24   4         32.35         -4.04        25.35 o                         
   5  24   4        151.77        166.57        51.77 o                         
   6  24   4        394.98        448.83        89.23 o                         
   7  24   4         17.24         59.59        27.00 o                         
   8  24   4        485.93        323.71        98.06 o                         
  -8  25   4       1007.10       1079.99       245.41 o                         
  -7  25   4        478.84        461.68        82.74 o                         
  -6  25   4       2866.14       2984.03       204.23 o                         
  -5  25   4         13.03         -0.48        29.99 o                         
  -4  25   4       1165.22       1188.06       147.58 o                         
  -3  25   4        143.59        138.16        37.44 o                         
  -2  25   4         91.44         76.66        31.63 o                         
  -1  25   4        171.31         85.89        39.95 o                         
   0  25   4        464.70        362.72        84.06 o                         
   1  25   4         70.43        -32.31        76.51 o                         
   2  25   4       1424.02       1354.44       156.19 o                         
   3  25   4        190.96        160.90        43.66 o                         
   4  25   4       1008.84        744.97       118.53 o                         
   5  25   4         27.48         97.14        34.86 o                         
   6  25   4        155.29        144.75        58.69 o                         
  -7  26   4          2.26        -42.88        42.88 o                         
  -6  26   4         79.92         36.69       100.46 o                         
  -5  26   4          0.04         10.63        28.24 o                         
  -4  26   4        285.47        419.37        90.23 o                         
  -3  26   4         48.75         14.99        27.71 o                         
  -2  26   4         31.73         13.37        19.13 o                         
  -1  26   4         44.40         12.10        22.99 o                         
   0  26   4        225.53        297.39        77.15 o                         
   1  26   4        141.65        126.78        49.21 o                         
   2  26   4        102.33         57.59        55.61 o                         
   3  26   4         17.56          0.43        36.27 o                         
   4  26   4        231.65        218.51        50.89 o                         
   5  26   4          0.70         -0.59        24.15 o                         
   6  26   4       1265.67       1454.58       245.54 o                         
  -7  27   4        445.92        400.42       108.41 o                         
  -6  27   4        287.03        270.75       119.34 o                         
  -5  27   4         98.13        298.68       118.17 o                         
  -4  27   4         21.57         13.72        31.61 o                         
  -3  27   4         12.19         46.42        41.53 o                         
  -2  27   4         36.30         19.96        40.43 o                         
  -1  27   4          3.41          7.49        36.82 o                         
   0  27   4         13.11        -32.52        42.42 o                         
   1  27   4        195.78        200.66        59.17 o                         
   2  27   4        132.98        113.63        57.87 o                         
   3  27   4        153.13        233.06        54.57 o                         
   4  27   4        131.64        125.34        44.73 o                         
   5  27   4        168.29        380.10       130.09 o                         
  -4  28   4         92.95        227.81       115.13 o                         
  -3  28   4         45.61         20.05        31.67 o                         
  -2  28   4         13.12        125.09        56.98 o                         
  -1  28   4         12.06          6.35        20.73 o                         
   0  28   4        410.96        420.25        95.85 o                         
   1  28   4         14.28         33.21        25.55 o                         
   2  28   4        220.11        384.48       113.66 o                         
   4  28   4          2.16         -2.09        42.90 o                         
 -13   0   5        436.11        550.75       162.83 o                         
 -11   0   5        149.72        117.03        70.30 o                         
  -9   0   5       1632.26       1570.89       150.49 o                         
  -7   0   5       3580.18       3590.43       199.31 o                         
  -5   0   5       1011.04        985.66        59.87 o                         
  -3   0   5       2393.82       1950.32       207.24 o                         
  -1   0   5       1358.35        904.15        62.55 o                         
   1   0   5       4813.68       4416.50       210.17 o                         
   3   0   5        325.69        299.22        28.71 o                         
   5   0   5       8018.09       7927.40       231.56 o                         
   7   0   5        535.43        533.88        69.52 o                         
   9   0   5        578.08        669.87        88.22 o                         
  11   0   5        652.77        633.59        94.81 o                         
  13   0   5        519.65        289.58       115.63 o                         
 -14   1   5        124.23        155.46        67.98 o                         
 -13   1   5        113.20        165.44       127.04 o                         
 -12   1   5         26.60         -1.45        60.59 o                         
 -11   1   5         72.65         85.41        50.04 o                         
 -10   1   5        747.64        750.29        94.90 o                         
  -9   1   5        508.89        503.38        67.95 o                         
  -8   1   5       1896.86       2086.33       114.02 o                         
  -7   1   5        104.08         89.57        20.61 o                         
  -6   1   5        448.53        338.07        40.32 o                         
  -5   1   5        284.86        290.75        29.97 o                         
  -4   1   5       3765.58       3497.29        68.54 o                         
  -3   1   5       9398.46       9995.51       163.07 o                         
  -2   1   5      18511.24      18444.68       206.19 o                         
  -1   1   5         51.31         33.78         9.46 o                         
   0   1   5       1493.10       1737.40        41.67 o                         
   1   1   5         51.12         74.14         8.24 o                         
   2   1   5       2383.83       2993.44        56.82 o                         
   3   1   5        330.56        291.81        19.47 o                         
   4   1   5        117.59         19.22         4.61 o                         
   5   1   5       5730.65       5896.18        97.11 o                         
   6   1   5       5789.20       5375.60       169.70 o                         
   7   1   5       1605.11       1467.47        82.12 o                         
   8   1   5       1251.19       1214.59        79.93 o                         
   9   1   5        176.98        185.61        33.33 o                         
  10   1   5         82.96        118.88        28.85 o                         
  11   1   5        403.03        457.88        57.89 o                         
  12   1   5         34.33         42.88        17.55 o                         
  13   1   5          2.25         10.85        27.23 o                         
  14   1   5         45.01         41.73        36.59 o                         
 -14   2   5        983.50       1118.32       166.66 o                         
 -13   2   5        321.91        256.03        78.63 o                         
 -12   2   5        202.38        221.41        92.76 o                         
 -11   2   5         23.18         42.96        35.04 o                         
 -10   2   5        205.34        168.56        43.59 o                         
  -9   2   5          1.73          8.80        13.12 o                         
  -8   2   5       5408.91       4945.30       176.66 o                         
  -7   2   5        621.37        665.73        63.07 o                         
  -6   2   5       5377.41       5363.66       131.78 o                         
  -5   2   5       3305.88       3882.64       102.51 o                         
  -4   2   5       5259.67       5465.42        83.10 o                         
  -3   2   5         39.42        126.19        17.30 o                         
  -2   2   5          6.88          6.77         7.84 o                         
  -1   2   5       2883.17       2291.93        51.91 o                         
   0   2   5        906.75        569.76        31.29 o                         
   1   2   5        157.29        293.22        16.73 o                         
   2   2   5       1646.26       1371.31        38.08 o                         
   3   2   5         85.98        148.30        16.47 o                         
   4   2   5       2073.53       1904.06        55.66 o                         
   5   2   5       1847.90       2085.49        61.44 o                         
   6   2   5          3.75         17.88        11.14 o                         
   7   2   5        203.03        275.77        38.06 o                         
   8   2   5       2329.90       2197.69       107.47 o                         
   9   2   5        461.90        366.14        46.36 o                         
  10   2   5       2832.81       2850.81       158.77 o                         
  11   2   5          6.60         12.70        13.89 o                         
  12   2   5        963.78        917.09        84.76 o                         
  13   2   5        390.16        411.29        57.43 o                         
  14   2   5          3.97        121.41        66.81 o                         
 -14   3   5        671.17        637.09       124.33 o                         
 -13   3   5         78.23        119.79        67.76 o                         
 -12   3   5       1066.99       1068.62       148.45 o                         
 -11   3   5        111.24         79.82        46.09 o                         
 -10   3   5       4584.23       4616.47       228.64 o                         
  -9   3   5        287.79        271.31        49.38 o                         
  -8   3   5       3214.34       2873.32       133.18 o                         
  -7   3   5         94.63        104.67        22.33 o                         
  -6   3   5         22.03          6.83         7.57 o                         
  -5   3   5         35.35         38.20         8.54 o                         
  -4   3   5       8153.76       8638.09       115.14 o                         
  -3   3   5       8737.31       9650.75       158.22 o                         
  -2   3   5      26728.96      26624.34       416.48 o                         
  -1   3   5       2870.99       3106.03        62.50 o                         
   0   3   5       1725.91       1319.57        42.39 o                         
   1   3   5        355.14        265.02        19.89 o                         
   2   3   5        998.80       1544.36        39.83 o                         
   3   3   5        306.64        214.87        17.41 o                         
   4   3   5       5506.08       6050.45       101.97 o                         
   5   3   5        395.47        345.62        25.74 o                         
   6   3   5       3980.09       4307.56       115.09 o                         
   7   3   5          4.85         -6.55         9.95 o                         
   8   3   5       7996.07       7897.00       178.69 o                         
   9   3   5         89.89         68.88        23.25 o                         
  10   3   5        226.13        199.88        44.15 o                         
  11   3   5          1.10         40.33        25.59 o                         
  12   3   5        600.64        692.09        65.55 o                         
  13   3   5        102.78        122.66        32.98 o                         
 -14   4   5       1113.40       1074.33       162.26 o                         
 -13   4   5        417.96        604.00       140.95 o                         
 -12   4   5        603.71        751.32       154.94 o                         
 -11   4   5        146.16         69.52        30.84 o                         
 -10   4   5         19.69          3.42        28.82 o                         
  -9   4   5        176.12        251.18        50.70 o                         
  -8   4   5       5927.86       5954.21       192.27 o                         
  -7   4   5        371.39        330.93        44.06 o                         
  -6   4   5       6181.67       5991.97       141.10 o                         
  -5   4   5        321.94        361.28        31.50 o                         
  -4   4   5      12511.16      12374.64       169.35 o                         
  -3   4   5       4083.89       4833.05        96.89 o                         
  -2   4   5       1398.30       1245.87        52.31 o                         
  -1   4   5        346.15        236.47        17.69 o                         
   0   4   5       3100.19       3500.12        79.30 o                         
   1   4   5       1102.76       1108.61        42.17 o                         
   2   4   5       4387.81       4548.54        83.60 o                         
   3   4   5        180.63        150.55        15.14 o                         
   4   4   5      13612.20      14637.57       161.12 o                         
   5   4   5        485.87        487.81        31.66 o                         
   6   4   5        148.61         89.86        17.04 o                         
   7   4   5        227.87        183.08        26.05 o                         
   8   4   5        484.06        585.86        53.99 o                         
   9   4   5        194.65        116.50        43.00 o                         
  10   4   5       2442.29       2559.89       148.21 o                         
  11   4   5       2326.96       2376.20       130.02 o                         
  12   4   5        618.05        581.21        66.82 o                         
  13   4   5         11.91          5.85        16.22 o                         
 -14   5   5        172.44        138.71        60.80 o                         
 -13   5   5         79.30         17.60        29.83 o                         
 -12   5   5        254.89        283.94        76.61 o                         
 -11   5   5        391.00        323.52        63.74 o                         
 -10   5   5       3773.87       3863.64       210.65 o                         
  -9   5   5        690.35        568.98        77.21 o                         
  -8   5   5       2002.40       2164.36       114.12 o                         
  -7   5   5        144.33        192.37        26.49 o                         
  -6   5   5        373.64        294.12        31.19 o                         
  -5   5   5        196.95        146.01        19.93 o                         
  -4   5   5       7971.89       7965.33       137.16 o                         
  -3   5   5       9160.88       9494.25       135.70 o                         
  -2   5   5          8.40          1.77         5.33 o                         
  -1   5   5        247.05        318.57        17.60 o                         
   0   5   5       1359.46       1380.00        38.27 o                         
   1   5   5       1400.71       1761.76        56.35 o                         
   2   5   5       1581.36       1730.85        51.41 o                         
   3   5   5         44.86          3.73         6.07 o                         
   4   5   5       2415.39       2444.36        66.96 o                         
   5   5   5         43.91         11.63         6.54 o                         
   6   5   5       2667.11       2503.90        98.59 o                         
   7   5   5        430.19        406.47        41.92 o                         
   8   5   5        113.52        130.95        26.03 o                         
   9   5   5        124.04        131.14        36.69 o                         
  10   5   5         15.78        -16.26        20.98 o                         
  11   5   5          9.09         30.70        34.49 o                         
  12   5   5          2.98         -1.18        15.59 o                         
  13   5   5         17.55        -15.68        22.15 o                         
 -14   6   5         68.04         22.69        42.69 o                         
 -13   6   5          7.13         38.37        37.16 o                         
 -12   6   5          0.13        -35.03        35.94 o                         
 -11   6   5        258.12        287.21        61.52 o                         
 -10   6   5         30.34         28.53        13.14 o                         
  -9   6   5        375.46        378.69        51.09 o                         
  -8   6   5         81.40        119.65        28.63 o                         
  -7   6   5        793.59        786.32        65.36 o                         
  -6   6   5       1293.44       1289.17        65.55 o                         
  -5   6   5        639.39        687.72        43.83 o                         
  -4   6   5       1921.95       2341.01        73.61 o                         
  -3   6   5         12.80         17.80         5.25 o                         
  -2   6   5       1026.54        960.71        40.63 o                         
  -1   6   5        518.73        565.40        22.54 o                         
   0   6   5         77.57         24.71         7.09 o                         
   1   6   5       1039.75       1045.54        41.47 o                         
   2   6   5       4172.38       4041.10        70.07 o                         
   3   6   5        253.18        228.93        18.85 o                         
   4   6   5       8111.09       9245.54       177.00 o                         
   5   6   5         80.25        119.48        19.67 o                         
   6   6   5         21.54         31.10         9.35 o                         
   7   6   5       1317.04       1527.44        83.54 o                         
   8   6   5          8.19          8.86        15.80 o                         
   9   6   5         92.40         97.21        42.28 o                         
  10   6   5         18.48         17.37        16.97 o                         
  11   6   5       1335.41       1303.59       112.21 o                         
  12   6   5         22.07        -22.95        24.52 o                         
  13   6   5         98.11        120.43        37.87 o                         
 -14   7   5          2.56         12.15        25.98 o                         
 -13   7   5        432.70        442.81        96.88 o                         
 -12   7   5         51.04        165.50        74.90 o                         
 -11   7   5       1088.00        989.16        92.20 o                         
 -10   7   5          1.82         -0.33        18.73 o                         
  -9   7   5       1349.60       1258.88        94.29 o                         
  -8   7   5       1914.28       2031.02       113.78 o                         
  -7   7   5        610.36        473.99        64.90 o                         
  -6   7   5         36.20         29.11        11.71 o                         
  -5   7   5        256.08        303.75        28.72 o                         
  -4   7   5        420.29        576.56        35.89 o                         
  -3   7   5       3234.03       3500.70       110.64 o                         
  -2   7   5         13.44          9.01         5.46 o                         
  -1   7   5         66.87         56.55         7.03 o                         
   0   7   5       2640.91       2567.04        48.11 o                         
   1   7   5        219.06        170.33        14.14 o                         
   2   7   5        197.75        204.28        17.90 o                         
   3   7   5        318.34        396.03        24.64 o                         
   4   7   5        427.41        401.57        27.36 o                         
   5   7   5        512.36        598.58        39.95 o                         
   6   7   5       3287.11       3176.05        98.68 o                         
   7   7   5         20.36        -10.28        12.75 o                         
   8   7   5         54.72         64.63        23.22 o                         
   9   7   5        553.37        570.59        59.22 o                         
  10   7   5        466.98        453.83        55.07 o                         
  11   7   5         12.88          0.19        16.04 o                         
  12   7   5          9.28         12.42        25.37 o                         
  13   7   5        159.39        168.07       157.91 o                         
 -14   8   5        668.53        883.97       198.82 o                         
 -13   8   5         32.30         -9.24        33.65 o                         
 -12   8   5         36.86         63.35        38.46 o                         
 -11   8   5         52.94         37.84        23.36 o                         
 -10   8   5          0.88         10.90        20.34 o                         
  -9   8   5         30.89         51.77        27.85 o                         
  -8   8   5       2624.06       2510.79       127.52 o                         
  -7   8   5        805.84        770.34        66.78 o                         
  -6   8   5       3849.33       4212.57       145.89 o                         
  -5   8   5       9205.78       9720.40       207.66 o                         
  -4   8   5        112.55         52.02        10.68 o                         
  -3   8   5       4881.77       4675.36        97.70 o                         
  -2   8   5         24.89         19.26         5.19 o                         
  -1   8   5         88.94         65.17         9.52 o                         
   0   8   5       2563.31       2310.47        51.54 o                         
   1   8   5       2387.03       2707.95        58.06 o                         
   2   8   5       3515.50       3037.82        87.00 o                         
   3   8   5       2508.48       2768.81        92.38 o                         
   4   8   5         26.63          9.66         6.10 o                         
   5   8   5        150.86        243.81        25.33 o                         
   6   8   5        410.06        376.77        33.95 o                         
   7   8   5        568.73        458.97        54.51 o                         
   8   8   5        152.08        155.53        36.37 o                         
   9   8   5        830.91        941.74        77.55 o                         
  10   8   5       3359.01       3687.70       160.92 o                         
  11   8   5        473.76        457.46        84.98 o                         
  12   8   5        738.65        825.47        93.73 o                         
  13   8   5          4.64         66.12        56.16 o                         
 -14   9   5        382.21        360.94       122.69 o                         
 -13   9   5         33.86        106.71        54.24 o                         
 -12   9   5         21.36          6.89        15.78 o                         
 -11   9   5         15.90         35.86        28.87 o                         
 -10   9   5       2414.00       2732.92       150.35 o                         
  -9   9   5        370.98        343.95        50.95 o                         
  -8   9   5       1302.44       1145.04        86.25 o                         
  -7   9   5         13.15         18.75        11.87 o                         
  -6   9   5          0.90         22.90        12.30 o                         
  -5   9   5       1265.81       1313.06        77.49 o                         
  -4   9   5        478.97        345.39        30.77 o                         
  -3   9   5       1957.63       2093.73        76.68 o                         
  -2   9   5       3444.47       3137.06        90.49 o                         
  -1   9   5         27.86          9.78         5.08 o                         
   0   9   5       3605.64       3275.47        60.59 o                         
   1   9   5       1365.71       1473.52        41.34 o                         
   2   9   5         31.98         30.14         7.14 o                         
   3   9   5          0.61         -3.39         3.39 o                         
   4   9   5       1809.69       1639.56        57.07 o                         
   5   9   5       1073.27       1094.80        67.78 o                         
   6   9   5        432.67        474.91        46.87 o                         
   7   9   5        615.05        462.37        56.12 o                         
   8   9   5       1968.30       1863.26       118.77 o                         
   9   9   5        456.70        399.63        51.55 o                         
  10   9   5        416.61        481.21        68.11 o                         
  11   9   5        137.25        150.98        48.62 o                         
  12   9   5        551.90        491.62        72.72 o                         
 -14  10   5        275.30        372.71       128.99 o                         
 -13  10   5         16.62         20.46        21.73 o                         
 -12  10   5         93.24         45.09        24.80 o                         
 -11  10   5        230.01        239.64        56.78 o                         
 -10  10   5         64.37         43.66        24.51 o                         
  -9  10   5        215.52        129.20        33.29 o                         
  -8  10   5       2348.17       2459.36       139.75 o                         
  -7  10   5          3.64         13.97        14.69 o                         
  -6  10   5       9815.18      10202.34       233.92 o                         
  -5  10   5       1575.31       1636.85        73.92 o                         
  -4  10   5        879.55        750.79        46.33 o                         
  -3  10   5          4.91          3.17         4.90 o                         
  -2  10   5         61.65         48.17         7.60 o                         
  -1  10   5        458.66        615.13        28.30 o                         
   0  10   5       2933.75       2786.29        55.58 o                         
   1  10   5       1478.68       1727.23        49.80 o                         
   2  10   5       2498.85       2272.95        68.56 o                         
   3  10   5        144.53        153.51        17.85 o                         
   4  10   5       3483.45       3452.09       106.47 o                         
   5  10   5       2624.77       2743.89       109.09 o                         
   6  10   5         37.25         24.48        13.77 o                         
   7  10   5       1711.97       1624.98       106.71 o                         
   8  10   5       1827.75       1923.78       120.89 o                         
   9  10   5        111.27         68.35        30.41 o                         
  10  10   5       3547.59       3775.66       163.98 o                         
  11  10   5        103.73        165.57        39.50 o                         
  12  10   5       2432.95       2275.97       158.25 o                         
 -13  11   5          2.62        -34.24        35.91 o                         
 -12  11   5        498.72        562.82        74.20 o                         
 -11  11   5          3.45         27.75        20.43 o                         
 -10  11   5        665.14        816.89        83.33 o                         
  -9  11   5        124.48        143.24        46.46 o                         
  -8  11   5        537.71        486.84        69.76 o                         
  -7  11   5        313.00        335.30        40.88 o                         
  -6  11   5        208.95        236.23        30.21 o                         
  -5  11   5          4.95          0.58         9.92 o                         
  -4  11   5       1989.29       1853.68        74.04 o                         
  -3  11   5          4.62          1.93         6.95 o                         
  -2  11   5       1290.38       1271.75        36.83 o                         
  -1  11   5        223.49        235.46        17.30 o                         
   0  11   5        652.95        540.17        26.88 o                         
   1  11   5       1089.76       1029.26        31.66 o                         
   2  11   5       1506.59       1371.42        46.43 o                         
   3  11   5         25.47         11.51         8.08 o                         
   4  11   5       2417.15       2729.22       103.50 o                         
   5  11   5       2294.36       2251.16        90.99 o                         
   6  11   5       4493.08       4506.21       149.44 o                         
   7  11   5       1133.66        936.33        85.56 o                         
   8  11   5       2495.74       2489.97       139.53 o                         
   9  11   5          1.61          1.85        24.54 o                         
  10  11   5        124.82        107.18        45.10 o                         
  11  11   5         52.58         33.72        26.30 o                         
  12  11   5          1.11         -7.90        38.59 o                         
 -13  12   5         46.30         90.07        41.96 o                         
 -12  12   5        434.63        399.75        59.91 o                         
 -11  12   5        267.00        282.77        61.29 o                         
 -10  12   5         35.42         16.45        32.19 o                         
  -9  12   5        328.15        260.71        38.08 o                         
  -8  12   5         20.78         36.96        12.27 o                         
  -7  12   5        786.61        775.45        59.34 o                         
  -6  12   5         84.47         82.04        17.56 o                         
  -5  12   5        167.79        167.74        23.69 o                         
  -4  12   5       1139.09       1030.35        55.42 o                         
  -3  12   5        335.50        352.14        31.06 o                         
  -2  12   5        346.50        410.01        35.47 o                         
  -1  12   5         24.29         26.02        11.97 o                         
   0  12   5        490.47        487.95        29.37 o                         
   1  12   5         31.62         72.04        11.08 o                         
   2  12   5        970.10       1051.55        38.99 o                         
   3  12   5        558.54        586.90        43.93 o                         
   4  12   5         63.84         58.56        19.01 o                         
   5  12   5        506.65        527.98        44.99 o                         
   6  12   5        515.01        499.85        45.41 o                         
   7  12   5        689.11        717.35        72.53 o                         
   8  12   5        123.28        105.39        27.47 o                         
   9  12   5        207.08        171.65        40.66 o                         
  10  12   5         98.21        155.55        36.16 o                         
  11  12   5        167.97        178.99        44.48 o                         
  12  12   5        110.30        234.56        61.66 o                         
 -13  13   5        231.91        165.39        48.42 o                         
 -12  13   5         62.57        136.27        37.81 o                         
 -11  13   5       1284.66       1437.92       112.76 o                         
 -10  13   5       1203.18       1243.49       100.67 o                         
  -9  13   5        326.93        400.05        53.24 o                         
  -8  13   5        657.96        548.93        59.94 o                         
  -7  13   5        298.41        325.41        44.96 o                         
  -6  13   5        731.67        790.14        65.44 o                         
  -5  13   5        116.91        125.22        24.68 o                         
  -4  13   5        274.70        304.12        47.81 o                         
  -3  13   5          6.33         -1.76         8.84 o                         
  -2  13   5        308.87        386.26        31.53 o                         
  -1  13   5         78.63         75.02        12.45 o                         
   0  13   5       1709.07       1545.00        54.93 o                         
   1  13   5          3.58          5.24         6.83 o                         
   2  13   5        307.16        220.78        21.53 o                         
   3  13   5          1.34         -1.60         8.83 o                         
   4  13   5        441.65        530.74        46.03 o                         
   5  13   5        202.13        165.72        33.77 o                         
   6  13   5       4045.79       4041.49       131.87 o                         
   7  13   5       1390.58       1261.31        88.73 o                         
   8  13   5         12.96          1.52        14.92 o                         
   9  13   5        105.39         65.48        23.52 o                         
  10  13   5          6.12         -5.00        18.16 o                         
  11  13   5          5.15         16.40        26.40 o                         
  12  13   5         19.44        -32.70        53.43 o                         
 -13  14   5          3.90          0.76        26.37 o                         
 -12  14   5        425.40        489.55        68.36 o                         
 -11  14   5         18.51          7.11        15.78 o                         
 -10  14   5         46.12         64.49        25.37 o                         
  -9  14   5        140.10        122.28        30.39 o                         
  -8  14   5       1301.85       1446.07       126.30 o                         
  -7  14   5          8.73         -3.37        13.44 o                         
  -6  14   5       1956.31       1846.56       101.41 o                         
  -5  14   5        295.74        303.29        37.85 o                         
  -4  14   5       2563.92       2555.21        97.01 o                         
  -3  14   5        592.26        565.27        39.71 o                         
  -2  14   5         23.66         29.92         9.42 o                         
  -1  14   5        626.17        613.29        35.69 o                         
   0  14   5        859.87        857.34        42.22 o                         
   1  14   5        151.60        126.35        14.78 o                         
   2  14   5       2750.08       2808.21        81.99 o                         
   3  14   5         18.14         16.06         7.22 o                         
   4  14   5       1320.42       1266.44        70.37 o                         
   5  14   5         29.44          5.38         8.05 o                         
   6  14   5       1190.46       1216.90        73.44 o                         
   7  14   5        185.49        149.23        28.13 o                         
   8  14   5        327.05        326.35        53.10 o                         
   9  14   5        814.41        863.42        88.87 o                         
  10  14   5       1366.58       1622.45       125.55 o                         
  11  14   5        267.73        334.77        58.00 o                         
 -13  15   5         72.91         49.00        45.57 o                         
 -12  15   5       1584.35       1814.99       134.56 o                         
 -11  15   5         65.66         52.44        36.58 o                         
 -10  15   5        456.88        504.21        64.24 o                         
  -9  15   5        367.97        387.91        54.64 o                         
  -8  15   5        157.92        174.84        35.62 o                         
  -7  15   5         11.68         40.31        20.66 o                         
  -6  15   5         10.57         35.93        17.93 o                         
  -5  15   5         66.03         57.54        18.90 o                         
  -4  15   5       5103.38       4960.93       140.39 o                         
  -3  15   5          2.50          3.03         8.10 o                         
  -2  15   5      11577.11      11991.15       233.62 o                         
  -1  15   5        646.27        698.98        39.60 o                         
   0  15   5        818.03        782.75        42.14 o                         
   1  15   5        230.85        278.39        25.27 o                         
   2  15   5        228.55        240.83        23.29 o                         
   3  15   5        605.77        720.77        43.84 o                         
   4  15   5        919.39        917.36        55.96 o                         
   5  15   5         58.65         40.81        12.51 o                         
   6  15   5       4707.39       4769.82       148.19 o                         
   7  15   5         33.38         40.22        19.84 o                         
   8  15   5       4504.85       4743.35       257.59 o                         
   9  15   5        319.22        281.39        52.22 o                         
  10  15   5         81.82        121.63        37.88 o                         
  11  15   5         10.95          8.19        19.53 o                         
 -13  16   5         63.20        142.83        85.68 o                         
 -12  16   5        239.23        251.80        67.02 o                         
 -11  16   5        393.57        367.49        56.94 o                         
 -10  16   5        117.48         41.95        23.66 o                         
  -9  16   5         15.67          6.81        12.60 o                         
  -8  16   5        656.46        606.01        65.79 o                         
  -7  16   5        222.81        280.91        42.89 o                         
  -6  16   5       5818.91       5618.39       167.72 o                         
  -5  16   5        819.16        806.06        54.92 o                         
  -4  16   5       4463.43       4885.32       142.41 o                         
  -3  16   5         28.50         10.94        10.49 o                         
  -2  16   5          0.01          6.75         9.19 o                         
  -1  16   5        274.69        271.30        32.87 o                         
   0  16   5       3228.78       3069.04       109.54 o                         
   1  16   5        102.33        120.04        17.88 o                         
   2  16   5       2136.49       2007.61        73.29 o                         
   3  16   5        445.17        440.31        35.10 o                         
   4  16   5        596.07        697.85        44.83 o                         
   5  16   5         14.77          8.59        11.61 o                         
   6  16   5        903.62        890.22        73.28 o                         
   7  16   5         38.95         26.81        14.70 o                         
   8  16   5        776.88        752.21        83.30 o                         
   9  16   5         16.10         37.02        21.01 o                         
  10  16   5        217.12        173.31        42.36 o                         
  11  16   5        118.35        121.53        66.13 o                         
 -12  17   5        489.39        475.15        77.20 o                         
 -11  17   5         55.61         14.28        17.28 o                         
 -10  17   5        932.96       1068.44        96.64 o                         
  -9  17   5          2.38        -15.98        20.79 o                         
  -8  17   5        727.97        718.32        65.77 o                         
  -7  17   5          6.18          9.68        14.16 o                         
  -6  17   5        139.65         85.63        21.06 o                         
  -5  17   5        260.65        335.19        36.15 o                         
  -4  17   5       1229.31       1054.73        67.28 o                         
  -3  17   5       1158.00       1185.58        64.75 o                         
  -2  17   5       4790.71       4706.00       144.42 o                         
  -1  17   5        236.74        207.92        29.08 o                         
   0  17   5        423.23        430.49        41.12 o                         
   1  17   5          0.90         23.83        10.65 o                         
   2  17   5       1213.41       1315.83        56.17 o                         
   3  17   5         13.23         18.01        11.78 o                         
   4  17   5         89.69         77.07        14.62 o                         
   5  17   5          5.02         -5.85        11.99 o                         
   6  17   5       2966.91       3223.31       129.40 o                         
   7  17   5        701.59        707.25        62.08 o                         
   8  17   5       2407.33       2322.53       145.26 o                         
   9  17   5          0.59         -5.77        18.25 o                         
  10  17   5         40.97         27.09        29.21 o                         
  11  17   5         11.64        -14.04        33.40 o                         
 -12  18   5          0.51          4.49        19.50 o                         
 -11  18   5        298.45        291.53        59.58 o                         
 -10  18   5         56.47         47.18        25.13 o                         
  -9  18   5         25.83          4.35        13.09 o                         
  -8  18   5         21.22          8.35        12.96 o                         
  -7  18   5        617.61        606.47        58.48 o                         
  -6  18   5       1403.07       1405.30        79.04 o                         
  -5  18   5         80.50         42.05        15.81 o                         
  -4  18   5        178.93        159.53        26.81 o                         
  -3  18   5         91.78         81.42        18.16 o                         
  -2  18   5        444.05        622.31        54.14 o                         
  -1  18   5        119.23        130.53        22.17 o                         
   0  18   5         54.57         40.48        11.38 o                         
   1  18   5          8.59          8.23        11.13 o                         
   2  18   5        372.04        368.35        32.44 o                         
   3  18   5          4.75          0.33         8.78 o                         
   4  18   5         57.68         31.22        14.84 o                         
   5  18   5        122.36        119.03        21.06 o                         
   6  18   5        128.93         95.99        24.42 o                         
   7  18   5         29.17          9.91        13.32 o                         
   8  18   5         36.06         30.78        20.23 o                         
   9  18   5         36.47          5.22        30.14 o                         
  10  18   5         34.78         -8.25        22.83 o                         
  11  18   5        101.98         50.31        41.94 o                         
 -11  19   5        145.75        127.55        48.92 o                         
 -10  19   5         37.76         32.26        39.07 o                         
  -9  19   5         16.04         29.15        16.84 o                         
  -8  19   5        232.33        245.19        45.41 o                         
  -7  19   5          7.65        -18.78        18.78 o                         
  -6  19   5         34.94         24.74        23.65 o                         
  -5  19   5         63.70         25.19        20.04 o                         
  -4  19   5        392.41        354.51        60.87 o                         
  -3  19   5       1517.60       1695.60       119.13 o                         
  -2  19   5        238.72        206.54        39.82 o                         
  -1  19   5          9.46         -1.08        14.83 o                         
   0  19   5        700.49        695.02        64.86 o                         
   1  19   5        159.32        200.15        28.87 o                         
   2  19   5        279.26        285.20        31.36 o                         
   3  19   5        158.60        175.21        25.21 o                         
   4  19   5         49.18         45.51        12.85 o                         
   5  19   5        108.38         36.39        17.10 o                         
   6  19   5         32.70         -1.75        13.58 o                         
   7  19   5       1344.79       1221.89        93.67 o                         
   8  19   5         96.50         61.06        28.68 o                         
   9  19   5          1.11         -9.21        21.43 o                         
  10  19   5          4.00        -36.27        37.17 o                         
 -11  20   5          2.57        -50.82        50.82 o                         
 -10  20   5         12.89         16.47        25.41 o                         
  -9  20   5          8.04         54.56        33.58 o                         
  -8  20   5         27.20         36.09        32.12 o                         
  -7  20   5        509.45        577.26        71.90 o                         
  -6  20   5        776.57        662.90        74.14 o                         
  -5  20   5       1855.80       1934.01       145.87 o                         
  -4  20   5        665.30        496.15       102.14 o                         
  -3  20   5        586.13        653.33        69.15 o                         
  -2  20   5          7.75          6.03        18.88 o                         
  -1  20   5         74.04         43.86        20.98 o                         
   0  20   5        432.37        454.37        64.86 o                         
   1  20   5         69.24        107.06        25.51 o                         
   2  20   5       1625.94       1540.21        84.04 o                         
   3  20   5         63.31         67.60        16.43 o                         
   4  20   5        156.52        189.66        31.57 o                         
   5  20   5         43.53         -3.02        12.19 o                         
   6  20   5          0.10         14.22        15.10 o                         
   7  20   5         35.88         23.34        19.59 o                         
   8  20   5        273.20        189.72        37.76 o                         
   9  20   5        458.75        423.57        62.40 o                         
  10  20   5        326.03        374.20       111.58 o                         
 -10  21   5        779.21       1105.78       214.25 o                         
  -9  21   5        200.01         77.39       116.96 o                         
  -8  21   5        368.25        410.65        63.35 o                         
  -7  21   5         34.86         10.33        21.76 o                         
  -6  21   5         30.89         20.56        28.82 o                         
  -5  21   5         88.75        -20.09        29.84 o                         
  -4  21   5        886.37       1019.72       106.97 o                         
  -3  21   5         16.11          7.84        19.25 o                         
  -2  21   5       2720.38       2984.08       149.98 o                         
  -1  21   5          0.98          9.29        21.02 o                         
   0  21   5       1523.20       1601.54       125.77 o                         
   1  21   5         95.27         35.58        43.77 o                         
   2  21   5         26.79         -4.68        15.49 o                         
   3  21   5         19.47         -3.72        16.18 o                         
   4  21   5        362.36        373.28        50.31 o                         
   5  21   5        233.43        206.57        50.21 o                         
   6  21   5        572.30        647.08        76.13 o                         
   7  21   5        207.19        235.33        41.89 o                         
   8  21   5        912.23       1093.88       110.88 o                         
   9  21   5         72.64         40.17        41.83 o                         
  -9  22   5        112.01         75.60        40.86 o                         
  -8  22   5       1040.08        966.65        97.94 o                         
  -7  22   5        310.24        321.67        55.32 o                         
  -6  22   5       4251.58       4393.53       235.68 o                         
  -5  22   5         14.98         26.14        21.08 o                         
  -4  22   5        355.41        429.58        70.75 o                         
  -3  22   5         27.15         36.54        26.47 o                         
  -2  22   5        251.03        293.87        48.39 o                         
  -1  22   5         59.41         20.88        22.92 o                         
   0  22   5       1303.26       1261.63       141.63 o                         
   1  22   5         61.94         53.48        22.10 o                         
   2  22   5       1661.47       1720.10       131.70 o                         
   3  22   5          5.47         -0.09        17.13 o                         
   4  22   5       2473.96       2746.74       141.47 o                         
   5  22   5          0.03         22.98        18.57 o                         
   6  22   5         81.59         83.26        42.04 o                         
   7  22   5         80.29         68.26        25.11 o                         
   8  22   5        882.99        717.34       135.79 o                         
  -8  23   5        250.14        229.94        49.92 o                         
  -7  23   5         37.93         22.52        22.30 o                         
  -6  23   5        357.39        350.98        69.13 o                         
  -5  23   5        158.20        212.21        58.68 o                         
  -4  23   5       1351.52       1621.54       141.59 o                         
  -3  23   5       1127.40       1361.33       107.96 o                         
  -2  23   5        426.21        554.47        68.96 o                         
  -1  23   5         55.59          3.75        25.37 o                         
   0  23   5        831.95        989.74       129.28 o                         
   1  23   5        203.46        178.43        42.68 o                         
   2  23   5        256.13        283.49        55.84 o                         
   3  23   5         17.55         12.09        12.00 o                         
   4  23   5       1100.06       1056.81       140.24 o                         
   5  23   5          8.46        -17.09        18.19 o                         
   6  23   5       1243.92       1430.90       109.54 o                         
   7  23   5         25.51         31.48        21.08 o                         
   8  23   5        330.98        114.95        58.50 o                         
  -8  24   5        302.42        418.03       103.07 o                         
  -7  24   5        681.41        610.31        92.84 o                         
  -6  24   5       1805.53       1602.41       148.95 o                         
  -5  24   5        147.23        203.81        53.49 o                         
  -4  24   5        203.48        216.86        53.84 o                         
  -3  24   5        272.16        317.08        51.83 o                         
  -2  24   5         83.78          7.31        21.64 o                         
  -1  24   5         23.72         -8.24        30.81 o                         
   0  24   5          1.52         20.07        32.43 o                         
   1  24   5        444.89        526.65        95.71 o                         
   2  24   5         51.34        -26.52        30.35 o                         
   3  24   5       1014.06       1011.92       106.55 o                         
   4  24   5         18.04         -9.13        24.20 o                         
   5  24   5          8.46         -9.51        13.47 o                         
   6  24   5          0.52          7.15        17.39 o                         
   7  24   5        322.66        406.57        83.28 o                         
   8  24   5         31.39         49.41        50.84 o                         
  -8  25   5        129.07         28.84        52.01 o                         
  -7  25   5         57.09         37.33        69.38 o                         
  -6  25   5         42.96         -2.37        27.18 o                         
  -5  25   5         20.52         43.86        26.56 o                         
  -4  25   5          0.47        -12.24        21.24 o                         
  -3  25   5         12.57         23.03        35.70 o                         
  -2  25   5        729.77        690.57       115.15 o                         
  -1  25   5        855.59       1000.42       134.22 o                         
   0  25   5          2.73          7.02        34.60 o                         
   1  25   5         25.59         11.78        42.65 o                         
   2  25   5         42.78         42.79        22.96 o                         
   3  25   5         63.48         16.92        22.40 o                         
   4  25   5        189.21        243.83        87.88 o                         
   5  25   5        102.50        145.65        45.25 o                         
   6  25   5         84.00         79.26        95.54 o                         
  -7  26   5        220.27        179.04        70.98 o                         
  -6  26   5        230.09        317.09       167.42 o                         
  -5  26   5        784.72        800.24       105.35 o                         
  -4  26   5        594.99        652.20       114.40 o                         
  -3  26   5          3.47        -20.19        35.66 o                         
  -2  26   5        146.60        137.76        43.79 o                         
  -1  26   5        183.30        234.86       143.84 o                         
   0  26   5        434.35        575.12       104.42 o                         
   1  26   5       1085.92        905.20       133.04 o                         
   2  26   5       1049.55       1091.77       146.84 o                         
   3  26   5         40.27         29.20        17.84 o                         
   4  26   5        121.47         89.82        32.65 o                         
   5  26   5         18.13        -25.35        25.35 o                         
  -5  27   5         16.42         12.21        45.31 o                         
  -4  27   5        582.57        471.77       153.52 o                         
  -3  27   5         39.40         38.07        47.29 o                         
  -2  27   5        796.84       1035.97       159.46 o                         
  -1  27   5        215.01        232.26        73.38 o                         
   0  27   5        247.52        323.62        79.11 o                         
   1  27   5         60.89        106.37       113.06 o                         
   2  27   5         76.00         94.94        49.46 o                         
   3  27   5          7.75        -14.06        24.12 o                         
   4  27   5         64.30         63.59        49.20 o                         
   5  27   5        348.85        581.05       156.39 o                         
  -2  28   5          2.76         -2.89        30.71 o                         
  -1  28   5         21.26         23.50        36.06 o                         
   0  28   5        821.93        745.61       163.32 o                         
   4  28   5        764.75        674.00       165.38 o                         
 -14   0   6        867.25        799.82       203.32 o                         
 -12   0   6       3202.21       3749.60       398.57 o                         
 -10   0   6        167.44        192.35        81.14 o                         
  -8   0   6       3587.88       3680.18       218.30 o                         
  -6   0   6       1006.84       1209.72        73.06 o                         
  -4   0   6      26294.97      25072.43       541.12 o                         
  -2   0   6      74203.80      74298.42       634.52 o                         
   0   0   6        674.55        532.10        34.83 o                         
   2   0   6       3863.31       4125.59       101.52 o                         
   4   0   6       1391.84        944.13        57.24 o                         
   6   0   6      18102.93      19002.13       392.36 o                         
   8   0   6       3226.47       3021.34       179.40 o                         
  10   0   6          0.09        -13.41        19.03 o                         
  12   0   6       1201.48       1446.22       151.78 o                         
 -14   1   6       1130.02       1410.19       213.12 o                         
 -13   1   6         49.29         76.41        45.01 o                         
 -12   1   6        636.22        706.11       123.53 o                         
 -11   1   6         81.80        100.00        36.68 o                         
 -10   1   6          6.59         10.32        17.58 o                         
  -9   1   6       3421.62       2964.12       147.82 o                         
  -8   1   6       3151.21       3070.54       140.93 o                         
  -7   1   6         25.19         40.88        12.96 o                         
  -6   1   6       6694.49       6356.29       148.90 o                         
  -5   1   6         15.64         37.17        10.16 o                         
  -4   1   6       7000.36       6710.35       153.60 o                         
  -3   1   6        306.19        296.45        30.02 o                         
  -2   1   6          5.43         10.45        11.63 o                         
  -1   1   6       2406.64       2409.85        46.86 o                         
   0   1   6       2474.36       2157.44        48.73 o                         
   1   1   6       1231.91       1741.94        46.39 o                         
   2   1   6          9.85         29.12         7.84 o                         
   3   1   6       3425.32       3093.34        66.85 o                         
   4   1   6       4051.87       3629.43        70.76 o                         
   5   1   6         21.14         -0.56         7.81 o                         
   6   1   6        651.12        732.22        47.89 o                         
   7   1   6         39.14         26.75        10.68 o                         
   8   1   6        997.22       1019.05        73.48 o                         
   9   1   6          5.90          5.42        14.36 o                         
  10   1   6       1853.75       1873.69       111.60 o                         
  11   1   6        666.66        815.17        76.08 o                         
  12   1   6       1067.86       1184.77        97.52 o                         
  13   1   6         50.28         38.57        18.61 o                         
 -14   2   6          6.82        -17.03        19.52 o                         
 -13   2   6        207.01        149.84        93.88 o                         
 -12   2   6         44.19         59.45        32.58 o                         
 -11   2   6        966.48       1110.21       118.57 o                         
 -10   2   6       1040.01       1070.24        92.26 o                         
  -9   2   6        452.99        351.75        64.89 o                         
  -8   2   6         12.00         -0.22         9.80 o                         
  -7   2   6       1188.94       1254.27        68.94 o                         
  -6   2   6       3610.66       3867.41       112.37 o                         
  -5   2   6        315.08        263.86        24.19 o                         
  -4   2   6          2.02         10.61         8.05 o                         
  -3   2   6      23668.62      26483.50       281.73 o                         
  -2   2   6      14908.04      16171.40       209.56 o                         
  -1   2   6       1413.45       1432.90        44.34 o                         
   0   2   6       5063.44       5428.88        95.48 o                         
   1   2   6        256.43        330.32        19.12 o                         
   2   2   6        534.85        649.24        27.61 o                         
   3   2   6         24.90         27.76         6.81 o                         
   4   2   6       4804.62       5029.93        93.97 o                         
   5   2   6        192.32        232.51        24.61 o                         
   6   2   6       6099.17       6681.74       144.03 o                         
   7   2   6       1610.24       1701.18        77.42 o                         
   8   2   6        201.05        203.45        28.24 o                         
   9   2   6          5.16         -4.03        13.82 o                         
  10   2   6        236.02        239.49        35.28 o                         
  11   2   6          5.48         10.69        13.70 o                         
  12   2   6         29.28          1.24        20.00 o                         
  13   2   6          1.26          3.16        20.88 o                         
 -14   3   6         59.21         44.23        32.20 o                         
 -13   3   6        781.95        949.19       148.39 o                         
 -12   3   6          6.63         11.41        84.75 o                         
 -11   3   6        377.82        298.28        94.78 o                         
 -10   3   6        197.41        250.69        52.94 o                         
  -9   3   6         10.33         31.60        20.87 o                         
  -8   3   6          1.33          7.72        11.44 o                         
  -7   3   6       6128.35       5656.33       148.50 o                         
  -6   3   6       1001.83       1101.56        60.86 o                         
  -5   3   6        173.23        141.52        20.20 o                         
  -4   3   6        697.59        641.78        39.59 o                         
  -3   3   6       1090.77       1107.84        57.48 o                         
  -2   3   6        333.52        380.98        31.67 o                         
  -1   3   6        130.16        139.49        14.29 o                         
   0   3   6       1111.53       1349.78        48.28 o                         
   1   3   6       1301.32       1194.04        46.27 o                         
   2   3   6        778.00       1172.13        36.06 o                         
   3   3   6       1829.58       1628.95        48.06 o                         
   4   3   6       2972.81       3590.12        80.84 o                         
   5   3   6         32.88         65.98        16.34 o                         
   6   3   6         63.15        152.14        22.61 o                         
   7   3   6        811.48        912.27        57.10 o                         
   8   3   6         17.94         -2.73        11.81 o                         
   9   3   6        177.18        161.53        27.60 o                         
  10   3   6        335.08        309.86        38.87 o                         
  11   3   6        530.59        633.46        59.67 o                         
  12   3   6        104.07        111.71        41.07 o                         
  13   3   6          1.24         -3.18        24.42 o                         
 -14   4   6          4.36          3.29        64.75 o                         
 -13   4   6        104.79         41.04        53.50 o                         
 -12   4   6        482.22        555.67        86.82 o                         
 -11   4   6        271.17        273.57        61.33 o                         
 -10   4   6        858.81        811.11        96.68 o                         
  -9   4   6          5.88          8.74        11.07 o                         
  -8   4   6        488.49        488.94        46.84 o                         
  -7   4   6         16.39         21.20        12.56 o                         
  -6   4   6       1382.36       1356.86        68.15 o                         
  -5   4   6        996.28        843.99        49.23 o                         
  -4   4   6         98.39         96.42        16.08 o                         
  -3   4   6        533.40        486.06        37.57 o                         
  -2   4   6         16.84          8.96         9.54 o                         
  -1   4   6        505.86        317.17        22.13 o                         
   0   4   6        304.49        421.87        25.07 o                         
   1   4   6          6.31         11.63         6.62 o                         
   2   4   6        253.56        311.88        17.95 o                         
   3   4   6          3.57         -0.20         5.70 o                         
   4   4   6          8.12         30.86         7.62 o                         
   5   4   6        790.93        694.72        38.48 o                         
   6   4   6       1120.79       1136.59        59.58 o                         
   7   4   6       2096.51       1891.33        82.32 o                         
   8   4   6         47.11         29.01        22.20 o                         
   9   4   6         94.28         39.67        16.72 o                         
  10   4   6         94.44        104.22        22.16 o                         
  11   4   6         18.76         31.68        28.37 o                         
  12   4   6        207.99        211.89        40.13 o                         
  13   4   6        108.21         51.61        45.71 o                         
 -14   5   6        609.13        953.98       251.89 o                         
 -13   5   6        112.06         97.03        52.12 o                         
 -12   5   6        268.55        259.88        70.37 o                         
 -11   5   6         11.18         -2.14        26.34 o                         
 -10   5   6        264.49        263.74        56.44 o                         
  -9   5   6        293.01        235.88        38.63 o                         
  -8   5   6       6357.65       6838.87       176.42 o                         
  -7   5   6        612.34        562.22        46.98 o                         
  -6   5   6       1039.46        916.47        55.72 o                         
  -5   5   6       4067.46       4413.28       114.75 o                         
  -4   5   6       1503.47       1528.97        62.09 o                         
  -3   5   6          9.07         20.75        14.94 o                         
  -2   5   6         59.60         69.63        12.24 o                         
  -1   5   6         24.50         10.12         3.75 o                         
   0   5   6         53.92         37.45         6.18 o                         
   1   5   6       1679.24       1723.16        57.69 o                         
   2   5   6       2928.66       3092.11        54.02 o                         
   3   5   6        164.70        202.05        18.23 o                         
   4   5   6          7.42          0.13         5.05 o                         
   5   5   6       1390.67       1479.44        56.98 o                         
   6   5   6          5.46          5.33         6.95 o                         
   7   5   6        440.50        491.60        41.97 o                         
   8   5   6       1032.22        870.07        59.12 o                         
   9   5   6        310.50        261.99        33.68 o                         
  10   5   6       2725.97       2837.38       136.18 o                         
  11   5   6       1024.41        967.26        83.82 o                         
  12   5   6       1080.41       1005.97        87.71 o                         
  13   5   6        115.80        194.84        48.42 o                         
 -14   6   6        394.38        506.21       157.53 o                         
 -13   6   6        418.12        427.20        98.38 o                         
 -12   6   6       1559.42       1857.21       164.10 o                         
 -11   6   6         92.99        106.76        44.26 o                         
 -10   6   6        998.19        583.28       101.97 o                         
  -9   6   6         47.43         39.51        21.34 o                         
  -8   6   6       2564.19       2590.62       127.37 o                         
  -7   6   6          1.43        -11.31        11.85 o                         
  -6   6   6         31.71         31.90        11.41 o                         
  -5   6   6        887.59        924.08        52.02 o                         
  -4   6   6      10907.27      11179.80       207.91 o                         
  -3   6   6       3863.95       4596.10       112.44 o                         
  -2   6   6      13072.41      11979.30       151.26 o                         
  -1   6   6         24.34          7.97         3.93 o                         
   0   6   6       2667.75       2485.97        65.46 o                         
   1   6   6          3.61         -2.80         5.70 o                         
   2   6   6        420.87        478.46        32.36 o                         
   3   6   6        316.21        349.46        23.91 o                         
   4   6   6         29.15         13.95        10.27 o                         
   5   6   6          0.51         -7.06         7.06 o                         
   6   6   6       9714.38      10123.90       178.71 o                         
   7   6   6        105.48         74.44        16.07 o                         
   8   6   6       2716.86       2791.05       115.70 o                         
   9   6   6        165.09        175.40        32.61 o                         
  10   6   6         75.55         71.17        24.15 o                         
  11   6   6          0.01        -17.44        17.44 o                         
  12   6   6        932.83       1073.94        91.55 o                         
  13   6   6        106.56        178.01        54.88 o                         
 -14   7   6        492.51        682.73       171.41 o                         
 -13   7   6        113.67        301.66        89.14 o                         
 -12   7   6          4.43         25.08        21.65 o                         
 -11   7   6        672.15        709.68        97.08 o                         
 -10   7   6         25.75         21.99        21.97 o                         
  -9   7   6         97.90         93.72        27.46 o                         
  -8   7   6       6746.31       6692.74       207.32 o                         
  -7   7   6        156.49        106.34        30.80 o                         
  -6   7   6       6847.11       6183.56       145.65 o                         
  -5   7   6         21.23         11.01         9.22 o                         
  -4   7   6       2975.89       3003.11        86.24 o                         
  -3   7   6          2.57          4.79         5.98 o                         
  -2   7   6         28.02         22.01         4.53 o                         
  -1   7   6        369.53        324.29        17.29 o                         
   0   7   6      14068.43      13963.28       171.89 o                         
   1   7   6        503.64        453.03        24.33 o                         
   2   7   6       6231.08       5579.20       111.02 o                         
   3   7   6          6.96          4.77         4.10 o                         
   4   7   6       2317.19       1907.79        61.63 o                         
   5   7   6        351.55        270.02        24.33 o                         
   6   7   6         10.21         -9.63         9.63 o                         
   7   7   6        150.33         97.03        19.97 o                         
   8   7   6        648.09        712.61        62.45 o                         
   9   7   6        228.21        276.91        40.20 o                         
  10   7   6       3711.72       3680.68       216.54 o                         
  11   7   6         91.55         26.46        19.12 o                         
  12   7   6       1751.65       1845.70       121.72 o                         
  13   7   6          8.24         -2.41        21.57 o                         
 -14   8   6          0.24        -17.65        62.59 o                         
 -13   8   6         27.00         62.22        38.59 o                         
 -12   8   6        500.96        604.23        93.60 o                         
 -11   8   6        302.89        297.24        64.16 o                         
 -10   8   6       2077.11       2089.33       132.55 o                         
  -9   8   6        791.26        791.64        75.94 o                         
  -8   8   6        546.87        575.00        60.72 o                         
  -7   8   6        110.53         91.06        23.63 o                         
  -6   8   6        657.89        664.53        58.84 o                         
  -5   8   6         58.77         51.90        20.21 o                         
  -4   8   6        115.89         71.83        13.85 o                         
  -3   8   6        155.42        189.03        18.55 o                         
  -2   8   6       1362.28       1218.36        39.56 o                         
  -1   8   6       2129.63       2748.84        54.39 o                         
   0   8   6       5775.70       5674.83       111.01 o                         
   1   8   6       3891.38       4441.08       106.78 o                         
   2   8   6          0.95          8.77         5.90 o                         
   3   8   6        211.71        203.87        17.93 o                         
   4   8   6       1524.09       1473.25        54.05 o                         
   5   8   6         14.69          5.25        14.41 o                         
   6   8   6         24.80         23.04        10.07 o                         
   7   8   6        912.91        855.84        64.41 o                         
   8   8   6        134.04         99.22        23.16 o                         
   9   8   6        135.53         95.39        35.35 o                         
  10   8   6        119.15        114.79        29.04 o                         
  11   8   6        253.38        294.57        46.57 o                         
  12   8   6        411.20        426.29        59.63 o                         
  13   8   6        279.76        320.38       107.93 o                         
 -14   9   6         84.89        196.28        98.13 o                         
 -13   9   6          3.70        -44.35        44.35 o                         
 -12   9   6          0.39         12.00        22.87 o                         
 -11   9   6        310.31        287.71        58.85 o                         
 -10   9   6         53.47         72.26        30.91 o                         
  -9   9   6        484.47        581.32        66.50 o                         
  -8   9   6         29.39         12.31        13.59 o                         
  -7   9   6       4470.64       4762.75       169.13 o                         
  -6   9   6        141.07        135.78        27.26 o                         
  -5   9   6        951.48       1023.04        78.56 o                         
  -4   9   6        605.64        593.72        46.44 o                         
  -3   9   6        101.04         70.52        10.76 o                         
  -2   9   6         17.82          6.55         4.64 o                         
  -1   9   6        410.88        441.30        23.09 o                         
   0   9   6        282.91        286.07        22.32 o                         
   1   9   6       6592.34       7445.44       102.62 o                         
   2   9   6        105.89         94.77        13.08 o                         
   3   9   6       1776.35       1760.18        63.23 o                         
   4   9   6         26.35         19.09         9.20 o                         
   5   9   6        230.63        273.34        28.85 o                         
   6   9   6         17.28         44.59        16.21 o                         
   7   9   6         14.81        -13.06        13.06 o                         
   8   9   6        143.03        177.59        36.86 o                         
   9   9   6        505.93        634.34        73.04 o                         
  10   9   6         85.33        100.94        34.86 o                         
  11   9   6        535.78        643.23        68.31 o                         
  12   9   6         19.04         42.11        28.28 o                         
  13   9   6        320.29        330.51       106.95 o                         
 -14  10   6        146.25        206.21        92.74 o                         
 -13  10   6         23.11         63.25        38.61 o                         
 -12  10   6        128.47        -26.22        43.68 o                         
 -11  10   6        313.97        267.48        46.53 o                         
 -10  10   6        256.38        379.24        54.14 o                         
  -9  10   6        968.92       1080.42        90.27 o                         
  -8  10   6         31.08         14.18        20.65 o                         
  -7  10   6        130.22         40.40        24.87 o                         
  -6  10   6       1220.30       1177.17        80.13 o                         
  -5  10   6          9.90          9.02         8.29 o                         
  -4  10   6         14.03         46.63        22.64 o                         
  -3  10   6         42.87         28.69         9.18 o                         
  -2  10   6         14.08         33.76         6.44 o                         
  -1  10   6       1766.62       1781.63        48.55 o                         
   0  10   6       3207.46       3229.66        63.45 o                         
   1  10   6        384.81        439.45        23.61 o                         
   2  10   6        555.23        513.51        28.48 o                         
   3  10   6        164.94        132.46        17.44 o                         
   4  10   6       2419.24       2273.39        81.02 o                         
   5  10   6          6.26         12.21         7.46 o                         
   6  10   6        141.96         92.81        30.50 o                         
   7  10   6          7.61         11.35        15.36 o                         
   8  10   6         28.15         81.35        28.33 o                         
   9  10   6        113.58        163.31        38.89 o                         
  10  10   6         31.09         30.46        26.66 o                         
  11  10   6          1.82         -4.87        16.83 o                         
  12  10   6         44.54         74.75        26.92 o                         
  13  10   6         49.52         72.89        59.40 o                         
 -13  11   6         14.77         25.12        42.99 o                         
 -12  11   6        328.99        290.25       125.24 o                         
 -11  11   6        164.34        118.48        31.49 o                         
 -10  11   6        341.93        297.31        49.63 o                         
  -9  11   6          0.42         -3.88        14.19 o                         
  -8  11   6        848.05        990.56        83.68 o                         
  -7  11   6         85.20        117.05        24.56 o                         
  -6  11   6       6359.58       6449.06       161.19 o                         
  -5  11   6       1024.04        893.09        56.35 o                         
  -4  11   6       3538.33       3321.32       110.26 o                         
  -3  11   6        749.34        808.52        45.27 o                         
  -2  11   6          1.98         -1.53         5.50 o                         
  -1  11   6         41.67         69.26         9.45 o                         
   0  11   6       6531.95       6540.34       111.65 o                         
   1  11   6        712.97       1026.95        39.04 o                         
   2  11   6       2207.88       1996.31        57.00 o                         
   3  11   6        243.56        283.62        25.92 o                         
   4  11   6       1385.28       1343.24        60.42 o                         
   5  11   6        238.57        243.32        28.88 o                         
   6  11   6        282.58        253.92        36.09 o                         
   7  11   6         37.58         38.42        19.58 o                         
   8  11   6        290.33        310.87        59.49 o                         
   9  11   6        277.72        204.54        49.07 o                         
  10  11   6        548.94        746.64        85.97 o                         
  11  11   6        638.57        504.69        71.85 o                         
  12  11   6        545.41        498.07        87.54 o                         
 -13  12   6         15.66         22.64        19.97 o                         
 -12  12   6       2954.02       2960.49       241.68 o                         
 -11  12   6        105.02         90.27        37.66 o                         
 -10  12   6        652.41        841.65        82.44 o                         
  -9  12   6          3.61         26.50        20.50 o                         
  -8  12   6        578.03        604.47        63.24 o                         
  -7  12   6          2.73          4.50        10.27 o                         
  -6  12   6        490.34        455.12        48.60 o                         
  -5  12   6          7.87         22.71        10.51 o                         
  -4  12   6       6139.26       6319.23       232.03 o                         
  -3  12   6        526.07        603.43        42.16 o                         
  -2  12   6       5370.74       5437.22       121.65 o                         
  -1  12   6        264.00        263.54        24.83 o                         
   0  12   6       2066.94       2211.22        76.42 o                         
   1  12   6         31.14          4.08         7.19 o                         
   2  12   6        567.25        522.39        36.06 o                         
   3  12   6          2.33          3.00         9.06 o                         
   4  12   6       1517.85       1531.80        76.74 o                         
   5  12   6         11.66         13.25        10.60 o                         
   6  12   6       2020.58       2422.55       102.53 o                         
   7  12   6          0.76         11.53        15.89 o                         
   8  12   6       1907.18       1955.33       127.58 o                         
   9  12   6         10.61         21.35        23.05 o                         
  10  12   6          8.84         -1.28        17.79 o                         
  11  12   6         18.32         10.99        15.52 o                         
 -13  13   6         10.37         -4.47        50.90 o                         
 -12  13   6         33.91         31.61        34.38 o                         
 -11  13   6        114.85         25.49        37.26 o                         
 -10  13   6        104.97         94.82        28.45 o                         
  -9  13   6        394.72        390.00        53.57 o                         
  -8  13   6       1289.35       1488.58        99.39 o                         
  -7  13   6        206.62        203.43        35.51 o                         
  -6  13   6       1968.14       1810.89       102.91 o                         
  -5  13   6        101.61         91.86        20.45 o                         
  -4  13   6       1729.70       1848.94       100.80 o                         
  -3  13   6          6.42         14.18         7.81 o                         
  -2  13   6          5.09          4.77         7.51 o                         
  -1  13   6         34.96         31.22         8.96 o                         
   0  13   6       2992.94       2935.13        96.68 o                         
   1  13   6         71.36         62.62         9.23 o                         
   2  13   6       2545.88       2757.38        80.79 o                         
   3  13   6        959.97       1104.92        56.39 o                         
   4  13   6       1933.40       2104.72        91.90 o                         
   5  13   6        136.84        171.00        26.85 o                         
   6  13   6        405.85        398.28        41.32 o                         
   7  13   6        143.13        141.90        34.89 o                         
   8  13   6       1134.99       1287.72       103.78 o                         
   9  13   6         14.77          8.08        25.01 o                         
  10  13   6       1702.48       1631.60       134.66 o                         
  11  13   6         75.15         24.38        41.25 o                         
 -13  14   6          1.19        -43.74        43.74 o                         
 -12  14   6        880.49        945.78        95.32 o                         
 -11  14   6          2.86        -21.78        21.78 o                         
 -10  14   6       1434.67       1442.50       109.85 o                         
  -9  14   6         11.79         11.30        11.82 o                         
  -8  14   6         50.68         33.11        18.32 o                         
  -7  14   6         38.29         29.66        12.71 o                         
  -6  14   6       1677.42       1551.21        92.78 o                         
  -5  14   6        462.25        428.82        46.73 o                         
  -4  14   6       1888.36       1866.64       116.17 o                         
  -3  14   6        300.04        311.49        32.40 o                         
  -2  14   6        523.38        442.29        41.46 o                         
  -1  14   6       1357.39       1563.09        67.50 o                         
   0  14   6       2253.71       2031.81        77.68 o                         
   1  14   6        149.49        147.49        21.94 o                         
   2  14   6        360.66        355.19        29.71 o                         
   3  14   6        222.30        276.80        27.59 o                         
   4  14   6        560.21        548.05        46.94 o                         
   5  14   6        270.31        300.13        35.13 o                         
   6  14   6        223.76        300.65        35.78 o                         
   7  14   6       1280.02       1069.82        80.78 o                         
   8  14   6        413.29        353.54        56.59 o                         
   9  14   6         78.88         75.22        27.52 o                         
  10  14   6         80.56         72.81        29.98 o                         
  11  14   6         10.63         37.74        17.98 o                         
 -12  15   6         43.55         18.24        23.70 o                         
 -11  15   6        396.16        412.76        61.36 o                         
 -10  15   6         26.58         -4.10        19.41 o                         
  -9  15   6        330.19        350.60        50.84 o                         
  -8  15   6          2.54         -6.35        20.51 o                         
  -7  15   6        149.35        114.04        29.47 o                         
  -6  15   6        669.70        673.04        62.66 o                         
  -5  15   6        588.28        654.80        68.51 o                         
  -4  15   6        301.06        216.91        40.76 o                         
  -3  15   6        835.85        848.89        60.98 o                         
  -2  15   6         56.28         29.27        15.16 o                         
  -1  15   6         29.66         15.54        11.44 o                         
   0  15   6        535.80        569.11        46.39 o                         
   1  15   6        114.86         58.02        11.09 o                         
   2  15   6        212.19        167.93        20.12 o                         
   3  15   6        312.49        337.50        30.14 o                         
   4  15   6        524.70        486.91        41.89 o                         
   5  15   6          4.94          7.07        15.39 o                         
   6  15   6         24.69         52.01        20.97 o                         
   7  15   6        221.23        160.02        30.57 o                         
   8  15   6        416.61        449.79        71.52 o                         
   9  15   6         77.29         90.38        31.42 o                         
  10  15   6        121.35         82.57        42.90 o                         
  11  15   6         86.91        128.49        64.71 o                         
 -12  16   6         63.50         55.86        28.21 o                         
 -11  16   6         59.10         73.55        24.34 o                         
 -10  16   6        180.82        193.44        39.74 o                         
  -9  16   6        253.53        349.06        53.40 o                         
  -8  16   6        249.85        295.85        47.00 o                         
  -7  16   6         17.35         13.00        14.29 o                         
  -6  16   6          0.98         -7.01        11.17 o                         
  -5  16   6        351.84        459.47        62.01 o                         
  -4  16   6          1.83         10.09        23.82 o                         
  -3  16   6       3645.92       4070.47       137.99 o                         
  -2  16   6          6.69         26.64        13.39 o                         
  -1  16   6        365.17        573.39        43.41 o                         
   0  16   6         31.29         21.35        12.74 o                         
   1  16   6          4.00          2.67        15.50 o                         
   2  16   6        198.41        234.02        25.10 o                         
   3  16   6        312.42        304.46        32.04 o                         
   4  16   6        191.76        119.20        31.12 o                         
   5  16   6        171.06         93.16        18.23 o                         
   6  16   6       1809.25       1729.05        93.45 o                         
   7  16   6       1309.95       1251.63       102.64 o                         
   8  16   6        196.64        131.08        35.48 o                         
   9  16   6         50.40         48.79        24.00 o                         
  10  16   6         67.80         70.33        30.19 o                         
 -12  17   6        233.67        138.98        65.10 o                         
 -11  17   6         78.04        113.81        34.12 o                         
 -10  17   6         39.44         25.90        15.71 o                         
  -9  17   6        121.76        110.66        31.23 o                         
  -8  17   6        326.02        326.12        53.26 o                         
  -7  17   6        149.27        135.57        39.11 o                         
  -6  17   6       1170.19       1083.32        90.72 o                         
  -5  17   6       1570.77       1514.77       103.45 o                         
  -4  17   6       1332.90       1310.88        92.75 o                         
  -3  17   6        228.35        242.27        35.87 o                         
  -2  17   6        443.42        459.82        47.51 o                         
  -1  17   6        619.95        598.90        51.52 o                         
   0  17   6        299.79        235.66        37.10 o                         
   1  17   6         15.83          5.75        12.24 o                         
   2  17   6       2462.21       2288.89        90.73 o                         
   3  17   6        545.17        460.03        41.16 o                         
   4  17   6        199.35        151.97        25.88 o                         
   5  17   6          0.55          5.29        11.51 o                         
   6  17   6        434.03        495.23        51.94 o                         
   7  17   6         32.83         44.92        44.54 o                         
   8  17   6        307.27        261.61        49.22 o                         
   9  17   6        142.92         89.30        28.69 o                         
  10  17   6        338.63        357.62        63.23 o                         
 -12  18   6        379.34        428.81       130.31 o                         
 -11  18   6         80.28         75.14        60.17 o                         
 -10  18   6          8.42          0.13        22.66 o                         
  -9  18   6          3.09         -9.45        18.09 o                         
  -8  18   6        348.63        344.82        53.38 o                         
  -7  18   6          5.38        -14.99        27.96 o                         
  -6  18   6         72.93         71.37        23.43 o                         
  -5  18   6         46.32         42.50        16.86 o                         
  -4  18   6      18155.37      18329.79       358.14 o                         
  -3  18   6        785.18        774.22        70.40 o                         
  -2  18   6       9098.92       9341.89       214.18 o                         
  -1  18   6          8.49         -5.12        11.41 o                         
   0  18   6        212.16        162.34        35.78 o                         
   1  18   6        117.79        102.86        21.46 o                         
   2  18   6         57.56         76.27        16.19 o                         
   3  18   6         59.87         76.29        19.39 o                         
   4  18   6         63.67         63.14        17.46 o                         
   5  18   6        304.75        287.77        40.30 o                         
   6  18   6       4079.60       4113.11       152.02 o                         
   7  18   6        126.36        129.73        26.77 o                         
   8  18   6       3025.61       2860.06       148.73 o                         
   9  18   6         12.81        -16.95        16.95 o                         
  10  18   6         11.02         42.90        41.12 o                         
 -11  19   6          0.63         -5.91        46.34 o                         
 -10  19   6          2.02         10.73        58.34 o                         
  -9  19   6        278.67        297.35        97.65 o                         
  -8  19   6        993.88       1115.30       118.04 o                         
  -7  19   6         97.90        106.67        36.02 o                         
  -6  19   6       3130.86       3314.11       193.48 o                         
  -5  19   6         63.48         62.67        28.71 o                         
  -4  19   6       3247.30       3431.80       157.69 o                         
  -3  19   6         20.19         78.79        21.73 o                         
  -2  19   6         44.50         71.19        18.29 o                         
  -1  19   6         36.67         20.44        13.99 o                         
   0  19   6       1000.78       1122.83        80.96 o                         
   1  19   6         21.80          3.60        10.18 o                         
   2  19   6       1610.07       1987.66        87.44 o                         
   3  19   6         25.03         23.22        12.38 o                         
   4  19   6       1376.67       1609.83       117.41 o                         
   5  19   6         22.98         18.43        10.23 o                         
   6  19   6        102.90         84.60        21.64 o                         
   7  19   6         43.65         88.71        30.51 o                         
   8  19   6        607.96        524.82        65.62 o                         
   9  19   6          5.30         20.03        20.46 o                         
  10  19   6       1313.63       1357.67       212.54 o                         
 -10  20   6       1063.60       1384.29       231.23 o                         
  -9  20   6         16.56         26.51        23.58 o                         
  -8  20   6        154.85         94.65        36.18 o                         
  -7  20   6        191.02        259.96        47.80 o                         
  -6  20   6        565.82        517.06        74.43 o                         
  -5  20   6         46.87         23.08        19.66 o                         
  -4  20   6       2109.00       2158.36       154.16 o                         
  -3  20   6       1543.28       1585.23       169.96 o                         
  -2  20   6         23.04         26.88        20.86 o                         
  -1  20   6          1.81        -18.14        18.14 o                         
   0  20   6        655.96        640.15        64.33 o                         
   1  20   6        697.43        709.39        69.61 o                         
   2  20   6         15.63         18.22        26.08 o                         
   3  20   6         35.49         54.59        18.67 o                         
   4  20   6       1765.30       1840.41        99.64 o                         
   5  20   6         50.39         20.11        25.93 o                         
   6  20   6        749.15        784.37        68.41 o                         
   7  20   6         80.13         48.82        18.61 o                         
   8  20   6       1561.75       1237.77        99.40 o                         
   9  20   6         43.18         31.80        30.05 o                         
 -10  21   6         46.80         13.72        45.32 o                         
  -9  21   6        211.46        100.91        67.02 o                         
  -8  21   6         53.14         43.25        22.49 o                         
  -7  21   6        328.71        228.11        54.34 o                         
  -6  21   6       1403.47       1659.63       186.43 o                         
  -5  21   6          3.03         48.60        23.75 o                         
  -4  21   6        784.65        807.53        96.17 o                         
  -3  21   6        325.97        341.14        48.54 o                         
  -2  21   6          2.77         22.94        29.70 o                         
  -1  21   6         11.88         13.79        11.50 o                         
   0  21   6        159.18         69.53        35.78 o                         
   1  21   6       1514.87       1528.16       105.02 o                         
   2  21   6          1.08         -3.42        30.47 o                         
   3  21   6       1636.28       1505.66       102.41 o                         
   4  21   6         17.00         15.69        18.29 o                         
   5  21   6         24.79         25.00        14.21 o                         
   6  21   6         17.86         49.24        20.86 o                         
   7  21   6        100.33        125.47        31.76 o                         
   8  21   6        123.02        115.65        32.30 o                         
   9  21   6        186.78        130.51        68.32 o                         
  -9  22   6         41.05         32.93        31.60 o                         
  -8  22   6          9.32         -8.11        19.63 o                         
  -7  22   6         18.77        -38.76        38.76 o                         
  -6  22   6          0.11        -27.95        30.24 o                         
  -5  22   6         49.51         49.74        18.49 o                         
  -4  22   6        893.90       1038.93       112.74 o                         
  -3  22   6        147.21         36.54        18.13 o                         
  -2  22   6         67.67         31.57        15.53 o                         
  -1  22   6        586.59        641.82        71.40 o                         
   0  22   6        129.33        164.18        61.67 o                         
   1  22   6          5.46         -6.11        24.97 o                         
   2  22   6          0.79          0.75        20.79 o                         
   3  22   6        439.70        418.26        54.82 o                         
   4  22   6        385.64        449.48        49.79 o                         
   5  22   6          3.09         -4.57        14.72 o                         
   6  22   6         13.46         25.24        12.13 o                         
   7  22   6        248.21        383.91        64.96 o                         
   8  22   6         52.99         63.84        36.22 o                         
  -8  23   6         86.94        247.96        79.99 o                         
  -7  23   6          4.65        -20.80        23.78 o                         
  -6  23   6        326.13        463.09        78.10 o                         
  -5  23   6        894.45        967.60       111.59 o                         
  -4  23   6          2.55          2.64        20.45 o                         
  -3  23   6         78.18         73.45        32.23 o                         
  -2  23   6         34.87          7.24        21.54 o                         
  -1  23   6        571.66        831.20       100.03 o                         
   0  23   6        189.74        296.33        70.67 o                         
   1  23   6         48.69         61.81        41.08 o                         
   2  23   6       2115.19       1925.14       214.43 o                         
   3  23   6        110.58         72.95        21.32 o                         
   4  23   6         88.17         72.40        31.94 o                         
   5  23   6        138.54        182.31        39.09 o                         
   6  23   6          3.76         -1.13        21.43 o                         
   7  23   6         79.05         21.98        22.17 o                         
  -8  24   6        378.36        417.81       137.74 o                         
  -7  24   6         27.49         36.85        29.95 o                         
  -6  24   6        227.79        127.86        38.93 o                         
  -5  24   6        519.93        474.00        89.11 o                         
  -4  24   6        584.35        711.04       117.76 o                         
  -3  24   6        468.94        342.70        54.39 o                         
  -2  24   6       2046.61       1874.93       129.52 o                         
  -1  24   6        301.09        386.12        83.49 o                         
   0  24   6        750.84        818.35       121.26 o                         
   1  24   6         44.12        115.62        67.95 o                         
   2  24   6          9.42          3.06        56.45 o                         
   3  24   6          4.47         -7.67        22.14 o                         
   4  24   6        109.55        150.01        39.90 o                         
   5  24   6         53.42         44.66        19.03 o                         
   6  24   6        231.45        184.76        48.83 o                         
   7  24   6         17.32         -3.65        35.17 o                         
  -8  25   6        299.32        312.41       126.71 o                         
  -7  25   6        540.21        516.04       115.84 o                         
  -6  25   6       1015.26       1080.13       126.01 o                         
  -5  25   6          0.12         -1.59        30.10 o                         
  -4  25   6          7.39         -3.72        21.93 o                         
  -3  25   6        166.45        133.60        46.12 o                         
  -2  25   6          8.82          7.65        19.25 o                         
  -1  25   6          0.22        -10.34        19.47 o                         
   0  25   6       1504.38       1502.08       168.67 o                         
   1  25   6          6.66         18.29        35.23 o                         
   2  25   6       2187.83       2505.17       219.84 o                         
   3  25   6          5.21         37.17        19.67 o                         
   4  25   6        753.85        714.28        96.08 o                         
   5  25   6          1.39          7.49        31.19 o                         
   6  25   6          7.51         32.64        20.46 o                         
  -6  26   6          9.36         -3.23        67.46 o                         
  -5  26   6         38.51        171.24        62.48 o                         
  -4  26   6         63.48         74.19        32.64 o                         
  -3  26   6         15.13         -4.07        40.79 o                         
  -2  26   6        128.44        104.20        41.67 o                         
  -1  26   6        220.10        274.34        89.72 o                         
   0  26   6       1376.17       1405.80       169.07 o                         
   1  26   6         67.20         44.07        44.33 o                         
   2  26   6         24.13         21.21        25.37 o                         
   3  26   6          9.17        -14.60        23.95 o                         
   4  26   6        663.71        646.34       154.08 o                         
   5  26   6          4.16         -6.19        24.50 o                         
  -6  27   6        182.11        -42.49        53.04 o                         
  -3  27   6          1.89        -16.39        30.92 o                         
  -2  27   6         11.64         56.65        53.44 o                         
  -1  27   6        104.82         85.73        71.71 o                         
   0  27   6        422.63        515.07       102.56 o                         
   1  27   6         75.09         99.96        42.12 o                         
 -13   0   7       1857.48       2380.42       339.41 o                         
 -11   0   7        573.81        572.55       103.51 o                         
  -9   0   7       4319.15       4763.36       269.22 o                         
  -7   0   7         26.41        225.95        53.96 o                         
  -5   0   7        584.12        560.55        69.87 o                         
  -3   0   7        716.90        587.02        63.50 o                         
  -1   0   7        289.13        216.66        21.89 o                         
   1   0   7         80.14         56.41        13.70 o                         
   3   0   7         46.94         71.16        14.84 o                         
   5   0   7        241.10        256.91        33.06 o                         
   7   0   7        162.58        175.62        31.40 o                         
   9   0   7         25.47         -6.53        14.45 o                         
  11   0   7        295.69        290.03        51.54 o                         
  13   0   7       1303.00       1297.30       211.28 o                         
 -14   1   7          0.47          3.08        33.73 o                         
 -13   1   7        216.51        192.52        70.60 o                         
 -12   1   7        627.87        648.44       122.46 o                         
 -11   1   7         31.88         26.24        21.47 o                         
 -10   1   7         11.35          0.08        17.22 o                         
  -9   1   7       1526.98       1592.72       109.61 o                         
  -8   1   7        400.21        524.83        59.50 o                         
  -7   1   7          9.54        -13.87        13.87 o                         
  -6   1   7       3789.54       4044.75       113.00 o                         
  -5   1   7       1152.24       1040.56        68.16 o                         
  -4   1   7      16387.84      17721.39       261.23 o                         
  -3   1   7       8338.78       8744.44       173.17 o                         
  -2   1   7       1642.81       1582.31        70.54 o                         
  -1   1   7       6692.15       7688.92        87.90 o                         
   0   1   7       3914.96       3361.78        83.10 o                         
   1   1   7        101.04         98.29        12.17 o                         
   2   1   7       1428.81       1360.32        42.97 o                         
   3   1   7        331.83        426.03        25.43 o                         
   4   1   7       1755.30       1991.03        60.53 o                         
   5   1   7        446.66        430.14        29.99 o                         
   6   1   7       2164.11       2383.95        86.52 o                         
   7   1   7        220.23        209.43        24.31 o                         
   8   1   7        154.85        122.94        21.57 o                         
   9   1   7          0.33        -12.71        12.71 o                         
  10   1   7        225.93        150.32        27.70 o                         
  11   1   7          2.86         -1.13        23.03 o                         
  12   1   7         87.54         84.30        25.00 o                         
  13   1   7        318.87        349.18       114.15 o                         
 -14   2   7       1017.43       1269.83       252.47 o                         
 -13   2   7         33.12        -22.00        30.76 o                         
 -12   2   7        355.79        315.97        71.55 o                         
 -11   2   7        256.83        182.39        59.26 o                         
 -10   2   7         46.73         16.33        17.14 o                         
  -9   2   7       2430.04       2408.69       134.77 o                         
  -8   2   7       2382.89       2329.80       125.41 o                         
  -7   2   7       1557.77       1549.74        95.19 o                         
  -6   2   7       6541.20       6016.11       140.61 o                         
  -5   2   7       1341.02       1184.95        57.57 o                         
  -4   2   7       2138.19       1931.65        85.94 o                         
  -3   2   7        580.77        527.82        42.76 o                         
  -2   2   7        467.95        505.97        39.96 o                         
  -1   2   7       8310.47       9866.69       139.70 o                         
   0   2   7       9669.61      10017.45       122.53 o                         
   1   2   7       1491.97       1367.77        42.76 o                         
   2   2   7       4678.75       4552.18        77.13 o                         
   3   2   7        167.00        173.49        16.18 o                         
   4   2   7        118.68         76.56        15.02 o                         
   5   2   7         35.83         14.84         6.02 o                         
   6   2   7         17.35         42.12        10.65 o                         
   7   2   7         43.41         66.50        15.33 o                         
   8   2   7       2060.19       2161.33        94.08 o                         
   9   2   7        368.19        347.47        39.55 o                         
  10   2   7        941.73       1024.92        72.54 o                         
  11   2   7         28.60         32.94        22.24 o                         
  12   2   7       1371.02       1208.00        96.00 o                         
  13   2   7         99.07        117.92        68.06 o                         
 -14   3   7        680.98        601.34       166.74 o                         
 -13   3   7         23.56        -13.83        29.20 o                         
 -12   3   7       3679.59       3800.16       233.20 o                         
 -11   3   7        153.66         63.43        29.51 o                         
 -10   3   7          7.57        -10.30        20.77 o                         
  -9   3   7        847.18        894.86        82.39 o                         
  -8   3   7       2032.08       2202.55       122.06 o                         
  -7   3   7          1.81         -1.26        10.11 o                         
  -6   3   7         41.92         24.28        17.28 o                         
  -5   3   7        404.05        401.42        34.10 o                         
  -4   3   7       1732.50       1293.93        69.63 o                         
  -3   3   7       1554.76       1333.83        67.40 o                         
  -2   3   7       8883.36       8624.37       137.59 o                         
  -1   3   7       2391.95       2417.91        63.50 o                         
   0   3   7       5967.75       6650.01       107.35 o                         
   1   3   7          2.70          2.07         4.59 o                         
   2   3   7       1998.81       1941.33        49.38 o                         
   3   3   7        408.88        511.69        27.52 o                         
   4   3   7        549.54        390.18        24.17 o                         
   5   3   7        187.35        228.42        25.22 o                         
   6   3   7       8535.57       8333.42       163.10 o                         
   7   3   7        740.57        823.39        54.69 o                         
   8   3   7       5130.71       5226.40       146.49 o                         
   9   3   7         13.79         -1.61        11.56 o                         
  10   3   7          9.06         15.29        14.79 o                         
  11   3   7         20.19         22.04        18.22 o                         
  12   3   7       1217.17       1079.72        91.62 o                         
  13   3   7        172.52        176.04        82.67 o                         
 -14   4   7        488.42        415.20       152.86 o                         
 -13   4   7          2.82         51.02        38.66 o                         
 -12   4   7         28.41         42.68        30.68 o                         
 -11   4   7        194.99        108.63        47.75 o                         
 -10   4   7        206.92        239.13        52.25 o                         
  -9   4   7        201.54        167.13        43.75 o                         
  -8   4   7       2250.77       2419.82       126.58 o                         
  -7   4   7        770.44        650.71        50.55 o                         
  -6   4   7       9196.33       9299.08       181.02 o                         
  -5   4   7        467.58        410.73        35.39 o                         
  -4   4   7       2117.49       2210.19        91.22 o                         
  -3   4   7         18.70         48.52        15.56 o                         
  -2   4   7          8.86         61.49        16.56 o                         
  -1   4   7       6621.47       7227.94       112.98 o                         
   0   4   7       6480.68       6158.58       104.96 o                         
   1   4   7         13.66         -1.49         6.69 o                         
   2   4   7      12240.45      12243.89       281.12 o                         
   3   4   7          2.86          2.22         5.67 o                         
   4   4   7        292.94        291.00        21.13 o                         
   5   4   7        584.83        599.94        54.10 o                         
   6   4   7          0.84          1.63         8.73 o                         
   7   4   7          5.48         14.25        17.21 o                         
   8   4   7        874.94        806.38        57.90 o                         
   9   4   7        112.53         69.56        23.37 o                         
  10   4   7       1757.11       1613.28       102.38 o                         
  11   4   7          5.63         13.12        14.32 o                         
  12   4   7       1330.29       1342.83       129.03 o                         
  13   4   7        329.18        282.26        93.44 o                         
 -14   5   7          9.10         32.73        49.56 o                         
 -13   5   7        200.40        167.45        65.99 o                         
 -12   5   7        788.49        791.88       107.37 o                         
 -11   5   7        744.48        729.63        97.95 o                         
 -10   5   7        553.20        560.57        82.76 o                         
  -9   5   7        445.93        512.67        75.96 o                         
  -8   5   7         28.97         55.97        19.28 o                         
  -7   5   7        269.29        214.65        28.07 o                         
  -6   5   7        694.04        760.22        51.89 o                         
  -5   5   7         13.79         -0.22         9.39 o                         
  -4   5   7       1582.73       1664.31        78.59 o                         
  -3   5   7         26.93          6.35         7.68 o                         
  -2   5   7        908.64        774.39        29.59 o                         
  -1   5   7       2292.79       2350.57        65.55 o                         
   0   5   7       4187.00       4024.44        98.21 o                         
   1   5   7         68.20         15.64         8.95 o                         
   2   5   7         34.22         12.82         7.30 o                         
   3   5   7          0.84          6.01         3.32 o                         
   4   5   7       3165.56       3337.81        83.38 o                         
   5   5   7         24.64         48.92        11.05 o                         
   6   5   7        150.57        146.02        22.37 o                         
   7   5   7       1613.25       1521.93        74.48 o                         
   8   5   7         16.57         22.94        10.72 o                         
   9   5   7          1.22         -6.65        13.43 o                         
  10   5   7          5.26         -3.89        14.11 o                         
  11   5   7         62.75         31.97        18.30 o                         
  12   5   7        449.29        516.33        64.30 o                         
  13   5   7        155.36        178.77        75.35 o                         
 -14   6   7         56.48         65.43        58.56 o                         
 -13   6   7        238.48        292.41        70.90 o                         
 -12   6   7          1.29         11.25        21.49 o                         
 -11   6   7         48.03         41.05        37.73 o                         
 -10   6   7        238.89        137.71        52.08 o                         
  -9   6   7        372.66        323.38        76.13 o                         
  -8   6   7          1.85         -9.55        14.68 o                         
  -7   6   7        822.00        902.09        71.62 o                         
  -6   6   7        110.69        144.90        22.66 o                         
  -5   6   7        189.31        174.09        22.66 o                         
  -4   6   7         29.59         58.68        16.24 o                         
  -3   6   7         42.35         35.81        10.24 o                         
  -2   6   7        311.04        405.10        21.23 o                         
  -1   6   7        100.77        124.83        14.35 o                         
   0   6   7       3855.15       4592.57       118.33 o                         
   1   6   7       7593.86       7600.75       246.64 o                         
   2   6   7        135.44        178.58        20.52 o                         
   3   6   7        374.78        337.34        25.39 o                         
   4   6   7          1.53         -0.64         5.84 o                         
   5   6   7        178.87        144.77        19.23 o                         
   6   6   7         39.32         27.22         9.87 o                         
   7   6   7        269.83        280.00        36.47 o                         
   8   6   7         40.22         51.64        16.32 o                         
   9   6   7        326.78        330.66        47.37 o                         
  10   6   7         73.65         68.07        20.34 o                         
  11   6   7        116.98        139.33        49.67 o                         
  12   6   7        127.06        178.68        38.52 o                         
  13   6   7        151.27        237.06        88.46 o                         
 -14   7   7         15.24        110.91        74.40 o                         
 -13   7   7         34.28         21.94        30.16 o                         
 -12   7   7       1080.54       1364.10       142.83 o                         
 -11   7   7        206.26        223.73        66.71 o                         
 -10   7   7       1285.69       1538.33       140.33 o                         
  -9   7   7         48.06         59.08        31.08 o                         
  -8   7   7          5.39          1.27        13.39 o                         
  -7   7   7          5.60          0.07        16.01 o                         
  -6   7   7        377.22        317.61        40.59 o                         
  -5   7   7         72.96         56.49        14.48 o                         
  -4   7   7        750.06        903.17        56.11 o                         
  -3   7   7         13.08         21.30        10.98 o                         
  -2   7   7        672.68        707.70        25.82 o                         
  -1   7   7       2052.34       2331.58        67.57 o                         
   0   7   7         54.34         72.24        13.37 o                         
   1   7   7         36.24          7.28         5.11 o                         
   2   7   7         63.09         79.50        14.21 o                         
   3   7   7        125.49         64.34        10.38 o                         
   4   7   7       1116.23       1018.77        46.62 o                         
   5   7   7         18.08         26.64         8.74 o                         
   6   7   7        454.89        471.13        51.65 o                         
   7   7   7         80.24        104.11        22.79 o                         
   8   7   7        566.65        548.95        55.29 o                         
   9   7   7         96.15         38.38        17.59 o                         
  10   7   7          7.94          9.58        12.78 o                         
  11   7   7        141.12        120.98        29.96 o                         
  12   7   7        101.99         89.33        26.92 o                         
 -14   8   7         33.00        -27.16        29.76 o                         
 -13   8   7         33.47         40.48        33.59 o                         
 -12   8   7         55.30         68.25        35.02 o                         
 -11   8   7         92.12         82.65        35.87 o                         
 -10   8   7        691.45        757.96        98.10 o                         
  -9   8   7         80.63         80.04        24.48 o                         
  -8   8   7       3602.96       3472.56       152.88 o                         
  -7   8   7       1187.70       1238.97       108.82 o                         
  -6   8   7       7642.05       7656.88       203.20 o                         
  -5   8   7       2891.73       3007.24       146.27 o                         
  -4   8   7        185.69        109.44        20.02 o                         
  -3   8   7        160.78        164.10        17.41 o                         
  -2   8   7          2.56         13.92         6.67 o                         
  -1   8   7       2776.50       2762.97        71.99 o                         
   0   8   7       1709.72       1886.67        77.18 o                         
   1   8   7          4.75         -3.02         4.29 o                         
   2   8   7       2720.25       2694.55        81.91 o                         
   3   8   7          3.06         14.88        10.52 o                         
   4   8   7        227.24        185.42        26.75 o                         
   5   8   7        218.46        242.74        27.79 o                         
   6   8   7          3.22         -3.40         9.32 o                         
   7   8   7          0.35          9.81        16.59 o                         
   8   8   7        741.21        878.70        71.07 o                         
   9   8   7        413.93        454.32        53.59 o                         
  10   8   7        931.81       1101.92        99.10 o                         
  11   8   7        366.46        357.51        61.78 o                         
  12   8   7        548.61        598.13        80.44 o                         
 -14   9   7         42.74        -51.93        58.42 o                         
 -13   9   7          4.62         24.76        22.28 o                         
 -12   9   7       1639.53       1466.67       149.71 o                         
 -11   9   7         21.36          1.71        21.66 o                         
 -10   9   7       2385.72       2805.85       189.14 o                         
  -9   9   7        316.17        280.76        45.27 o                         
  -8   9   7       2097.25       1924.95       114.80 o                         
  -7   9   7          6.14         24.58        13.41 o                         
  -6   9   7       1266.81       1406.78        88.71 o                         
  -5   9   7         61.32          9.68        18.10 o                         
  -4   9   7       4819.85       4254.64       124.46 o                         
  -3   9   7        107.13         98.74        13.74 o                         
  -2   9   7      15196.23      15356.20       170.57 o                         
  -1   9   7        210.17        183.09        18.58 o                         
   0   9   7       2562.45       2488.66        89.78 o                         
   1   9   7        272.08        252.74        30.01 o                         
   2   9   7        616.94        726.75        34.63 o                         
   3   9   7         32.02         21.40        11.52 o                         
   4   9   7        472.42        503.10        37.16 o                         
   5   9   7         18.92         10.77        17.97 o                         
   6   9   7         60.00        116.70        23.49 o                         
   7   9   7        790.40        747.50        62.52 o                         
   8   9   7       2409.67       2547.33       121.26 o                         
   9   9   7          0.25        -20.94        20.94 o                         
  10   9   7         21.91          6.55        10.89 o                         
  11   9   7         67.24         22.48        15.49 o                         
  12   9   7       1126.41       1158.41       134.11 o                         
 -13  10   7         68.06        222.28        84.16 o                         
 -12  10   7         88.21         38.94        32.38 o                         
 -11  10   7          1.24         24.26        21.34 o                         
 -10  10   7        390.37        502.99        80.20 o                         
  -9  10   7        386.44        399.11        54.26 o                         
  -8  10   7       3261.35       3306.20       173.88 o                         
  -7  10   7       1326.76       1511.67        98.42 o                         
  -6  10   7       2761.79       2807.74       126.64 o                         
  -5  10   7         71.25        137.55        24.97 o                         
  -4  10   7          2.83          3.42         6.36 o                         
  -3  10   7          0.58         -0.35         6.05 o                         
  -2  10   7       1171.38       1208.27        43.14 o                         
  -1  10   7       5549.88       5523.26       106.69 o                         
   0  10   7       6448.15       6431.74       137.13 o                         
   1  10   7        247.64        296.74        24.81 o                         
   2  10   7       5846.40       5949.47       100.73 o                         
   3  10   7          0.64         -2.29        12.66 o                         
   4  10   7       1426.77       1370.39        61.84 o                         
   5  10   7        282.32        223.78        26.33 o                         
   6  10   7        157.06        173.38        28.11 o                         
   7  10   7          2.04         -5.99        14.25 o                         
   8  10   7       1074.83       1019.20        77.44 o                         
   9  10   7        103.51         57.85        16.62 o                         
  10  10   7       1875.30       1905.75       119.46 o                         
  11  10   7         13.28          4.02        12.41 o                         
  12  10   7        502.53        637.77       142.03 o                         
 -13  11   7        462.46        491.47       240.88 o                         
 -12  11   7        861.03        862.78       145.76 o                         
 -11  11   7        462.15        497.06       106.31 o                         
 -10  11   7       1944.23       2305.40       217.31 o                         
  -9  11   7        290.60        337.37        60.55 o                         
  -8  11   7         17.75         44.97        19.28 o                         
  -7  11   7          0.55        -11.18        11.18 o                         
  -6  11   7        452.41        345.59        37.28 o                         
  -5  11   7          1.22        -11.12        13.59 o                         
  -4  11   7       2294.48       2254.19        92.53 o                         
  -3  11   7          5.62          7.53        15.75 o                         
  -2  11   7       2015.31       2233.83        98.77 o                         
  -1  11   7       4389.21       4768.02       117.16 o                         
   0  11   7        886.06        880.43        57.91 o                         
   1  11   7        125.60        107.95        22.83 o                         
   2  11   7         78.47         36.28        22.48 o                         
   3  11   7          0.71        -10.78        10.78 o                         
   4  11   7       2364.75       2232.42        93.81 o                         
   5  11   7        972.16        863.73        65.58 o                         
   6  11   7       1771.36       1671.02        96.21 o                         
   7  11   7        162.51        132.45        30.55 o                         
   8  11   7         11.93         10.84        21.38 o                         
   9  11   7         24.42         15.17        25.82 o                         
  10  11   7         23.36         30.11        37.03 o                         
  11  11   7         50.47         31.91        29.48 o                         
 -13  12   7        318.52        308.75       101.48 o                         
 -12  12   7          2.65        -15.31        27.88 o                         
 -11  12   7        199.01        258.65        76.05 o                         
 -10  12   7        213.88        284.33        60.98 o                         
  -9  12   7        143.90        143.25        32.50 o                         
  -8  12   7        187.15        151.31        31.42 o                         
  -7  12   7        791.62        839.76        70.62 o                         
  -6  12   7          1.77          4.64        10.70 o                         
  -5  12   7          2.48         26.83        15.60 o                         
  -4  12   7        883.33        940.84        82.71 o                         
  -3  12   7          2.44         -8.84        14.84 o                         
  -2  12   7        140.20        156.95        25.48 o                         
  -1  12   7         86.20         65.04        14.23 o                         
   0  12   7        236.57        176.54        24.15 o                         
   1  12   7       1807.75       1910.14        81.47 o                         
   2  12   7        904.42        861.36        56.73 o                         
   3  12   7       3325.03       3336.50       114.47 o                         
   4  12   7          2.90         -5.35        11.93 o                         
   5  12   7         83.47         82.22        35.09 o                         
   6  12   7         53.80         86.41        21.48 o                         
   7  12   7         63.10         90.08        22.80 o                         
   8  12   7          0.67         33.71        23.38 o                         
   9  12   7        116.60         81.10        34.89 o                         
  10  12   7        364.53        393.35        61.62 o                         
  11  12   7          8.56         12.75        18.57 o                         
 -13  13   7        643.41        521.81       126.19 o                         
 -12  13   7        150.47        222.54        52.08 o                         
 -11  13   7        333.79        355.37        64.95 o                         
 -10  13   7        617.75        750.44        78.11 o                         
  -9  13   7        477.29        534.92        61.93 o                         
  -8  13   7         52.03          5.05        15.14 o                         
  -7  13   7        466.54        374.69        47.91 o                         
  -6  13   7        982.31        815.66        66.89 o                         
  -5  13   7         35.44         24.84        26.54 o                         
  -4  13   7        331.40        380.36        52.22 o                         
  -3  13   7        362.23        331.99        39.84 o                         
  -2  13   7        173.90        161.15        28.95 o                         
  -1  13   7       1979.20       1905.57        79.03 o                         
   0  13   7        106.33         74.43        17.68 o                         
   1  13   7         37.18         23.15        12.83 o                         
   2  13   7         11.15         19.10        14.36 o                         
   3  13   7        147.75        137.58        23.60 o                         
   4  13   7       1983.19       2027.22        92.70 o                         
   5  13   7        187.80        211.34        30.82 o                         
   6  13   7        822.56        852.00        70.55 o                         
   7  13   7          5.91         19.06        15.27 o                         
   8  13   7         37.52         37.67        18.54 o                         
   9  13   7        164.23        153.51        36.44 o                         
  10  13   7         74.74         78.73        61.46 o                         
  11  13   7         25.70         19.76        20.59 o                         
 -13  14   7         29.55          2.63        42.31 o                         
 -12  14   7         55.64        100.93        45.83 o                         
 -11  14   7         54.68         36.59        32.68 o                         
 -10  14   7        155.10        175.89        39.51 o                         
  -9  14   7          8.15         28.22        17.22 o                         
  -8  14   7        102.74        144.17        31.02 o                         
  -7  14   7         10.79        -31.87        31.87 o                         
  -6  14   7       2378.59       2655.08       158.39 o                         
  -5  14   7       1127.67       1190.91       101.12 o                         
  -4  14   7       1203.13       1450.81       106.74 o                         
  -3  14   7         80.73         56.46        17.68 o                         
  -2  14   7        613.06        501.31        52.10 o                         
  -1  14   7       2143.14       2115.13        80.81 o                         
   0  14   7        266.03        180.06        26.63 o                         
   1  14   7          2.68         -7.99         7.99 o                         
   2  14   7       3739.75       3477.53       108.53 o                         
   3  14   7        326.22        307.11        41.15 o                         
   4  14   7       2408.49       2502.54       105.88 o                         
   5  14   7         13.03         10.46        11.58 o                         
   6  14   7         12.80         24.14        14.33 o                         
   7  14   7         74.77        149.14        31.79 o                         
   8  14   7        463.25        459.97        56.39 o                         
   9  14   7        677.37        720.04        83.35 o                         
  10  14   7        451.75        472.18        70.68 o                         
 -12  15   7        296.92        351.64        80.13 o                         
 -11  15   7         12.56         32.36        26.72 o                         
 -10  15   7        197.60        226.81        56.62 o                         
  -9  15   7          8.04         37.65        26.99 o                         
  -8  15   7         74.46         57.65        28.69 o                         
  -7  15   7         89.03         13.85        27.43 o                         
  -6  15   7         67.41        141.09        51.92 o                         
  -5  15   7       2151.31       1944.43       177.65 o                         
  -4  15   7       9316.68       9512.44       306.00 o                         
  -3  15   7       2220.99       2176.61       110.76 o                         
  -2  15   7      18052.57      18804.88       315.29 o                         
  -1  15   7       1309.30       1396.39        77.77 o                         
   0  15   7         42.38         29.21        13.15 o                         
   1  15   7         93.49         94.60        20.22 o                         
   2  15   7        327.28        368.51        36.04 o                         
   3  15   7          2.40          8.90        11.00 o                         
   4  15   7        245.87        226.56        31.89 o                         
   5  15   7        642.28        590.44        53.17 o                         
   6  15   7       3753.87       3836.27       154.18 o                         
   7  15   7        124.08         95.16        28.11 o                         
   8  15   7        917.96       1092.02        99.75 o                         
   9  15   7         60.28        131.39        38.14 o                         
  10  15   7         33.89         72.82        31.11 o                         
 -12  16   7        102.06        128.83        82.02 o                         
 -11  16   7         72.96         11.84        46.12 o                         
 -10  16   7         27.05         94.61        41.04 o                         
  -9  16   7        107.40         99.10        35.38 o                         
  -8  16   7        553.08        564.33        82.18 o                         
  -7  16   7        376.63        434.74        68.76 o                         
  -6  16   7       1470.90       1562.29       176.97 o                         
  -5  16   7          2.04        -16.56        17.53 o                         
  -4  16   7       3512.86       3390.24       171.02 o                         
  -3  16   7         11.07          9.29        17.61 o                         
  -2  16   7       1621.58       1790.97        91.87 o                         
  -1  16   7        225.09        190.13        28.46 o                         
   0  16   7        790.80        883.79        60.88 o                         
   1  16   7        133.88        108.02        22.35 o                         
   2  16   7       1945.67       1959.04        78.09 o                         
   3  16   7         14.44         28.32        19.15 o                         
   4  16   7        196.00        173.82        25.47 o                         
   5  16   7         93.46        106.42        23.29 o                         
   6  16   7        324.63        335.95        44.90 o                         
   7  16   7          0.61         -3.71        12.53 o                         
   8  16   7       1222.45       1106.06       102.96 o                         
   9  16   7         71.07         40.52        23.18 o                         
  10  16   7        940.98        875.40       119.06 o                         
 -12  17   7        314.43        199.49       111.99 o                         
 -11  17   7        144.42         75.80        42.02 o                         
 -10  17   7        882.52       1026.52       119.41 o                         
  -9  17   7          1.52         23.34        23.22 o                         
  -8  17   7         10.76        -12.25        24.34 o                         
  -7  17   7          3.66         24.89        26.28 o                         
  -6  17   7        262.44        277.55        54.58 o                         
  -5  17   7         91.95         57.97        34.43 o                         
  -4  17   7       8555.51       8795.88       316.34 o                         
  -3  17   7       1421.52       1529.41        88.14 o                         
  -2  17   7       3621.08       3923.72       140.04 o                         
  -1  17   7         45.04         32.57        12.85 o                         
   0  17   7        434.53        412.25        48.12 o                         
   1  17   7         33.23          1.95        10.64 o                         
   2  17   7          1.04         -0.75        10.31 o                         
   3  17   7         63.47         24.66        11.73 o                         
   4  17   7        569.84        715.00        54.89 o                         
   5  17   7        192.72        165.77        26.95 o                         
   6  17   7       1195.65       1301.51       117.84 o                         
   7  17   7        554.97        423.96        65.13 o                         
   8  17   7         87.51         72.10        25.79 o                         
   9  17   7        118.85         76.29        34.51 o                         
  10  17   7         39.80        102.75        61.62 o                         
 -11  18   7        208.69        102.42       158.00 o                         
 -10  18   7         66.78         63.09        29.60 o                         
  -9  18   7         72.94         67.22        29.21 o                         
  -8  18   7         31.74         40.86        25.53 o                         
  -7  18   7         10.71         -9.89        20.06 o                         
  -6  18   7         32.24         50.74        19.97 o                         
  -5  18   7         36.34         19.21        20.15 o                         
  -4  18   7         65.38         71.76        26.28 o                         
  -3  18   7          9.13         27.18        16.98 o                         
  -2  18   7         78.85         21.59        25.40 o                         
  -1  18   7       1171.96       1355.73        82.48 o                         
   0  18   7        127.36         78.78        24.58 o                         
   1  18   7         94.87         81.35        19.93 o                         
   2  18   7        153.73         97.33        27.24 o                         
   3  18   7         35.65          6.77        14.52 o                         
   4  18   7         92.29         62.36        19.61 o                         
   5  18   7         31.14         -5.29        11.09 o                         
   6  18   7          0.81         -1.02        15.34 o                         
   7  18   7         21.50         49.17        17.57 o                         
   8  18   7        173.23        152.17        40.47 o                         
   9  18   7          4.15         -8.31        24.10 o                         
 -11  19   7         44.09        103.66        72.36 o                         
 -10  19   7         19.15         45.73        33.80 o                         
  -9  19   7        419.01        410.02        75.35 o                         
  -8  19   7          1.56         18.15        18.15 o                         
  -7  19   7         33.23         -3.10        13.90 o                         
  -6  19   7          1.61         12.18        17.59 o                         
  -5  19   7        124.71         50.73        25.45 o                         
  -4  19   7          3.08         13.17        16.70 o                         
  -3  19   7       1128.03       1245.35       113.78 o                         
  -2  19   7          0.13        -14.20        14.20 o                         
  -1  19   7         34.31         18.21        16.27 o
[truncated: 298,083 more chars]
