# Supplementary material for: Six tris­(bipyrid­yl)iron(II) complexes with 2-substituted 1,1,3,3-tetra­cyano­propenide, perchlorate and tetra­fluorido­borate anions; order versus disorder, hydrogen bonding and C—N⋯π inter­actions
Source: Acta Crystallogr E Crystallogr Commun. 2018 Nov 6;74(Pt 12):1717–26. doi: 10.1107/S2056989018015426 (PMC6281087; doi:10.1107/S2056989018015426)
Supplement: Supplementary file 4 [file e-74-01717-IIIsup4.hkl]

data_III                                                                        
_shelx_title ' f22cga'                                                          
_shelx_refln_list_code          4                                               
_shelx_F_calc_maximum      370.19                                               
_exptl_crystal_F_000      1888.33                                               
_reflns_d_resolution_high  0.7951                                               
                                                                                
loop_                                                                           
 _space_group_symop_operation_xyz                                               
 'x, y, z'                                                                      
 '-x+1/2, y+1/2, -z+1/2'                                                        
 '-x, -y, -z'                                                                   
 'x-1/2, -y-1/2, z-1/2'                                                         
                                                                                
_cell_length_a    11.6979                                                       
_cell_length_b    25.7716                                                       
_cell_length_c    14.1055                                                       
_cell_angle_alpha  90.000                                                       
_cell_angle_beta  100.444                                                       
_cell_angle_gamma  90.000                                                       
                                                                                
_shelx_F_squared_multiplier     1.000                                           
                                                                                
loop_                                                                           
 _refln_index_h                                                                 
 _refln_index_k                                                                 
 _refln_index_l                                                                 
 _refln_F_squared_calc                                                          
 _refln_F_squared_meas                                                          
 _refln_F_squared_sigma                                                         
 _refln_observed_status                                                         
   2   0   0      28511.40      30350.99      1786.34 o                         
   4   0   0        780.26       1113.13       188.55 o                         
   6   0   0       2483.36       2306.49       335.12 o                         
   8   0   0         34.64        231.40       147.95 o                         
  10   0   0       1733.92       1929.06       400.84 o                         
  12   0   0        881.81       1261.13       360.33 o                         
  14   0   0        103.85         29.00       137.67 o                         
   1   1   0         64.26         37.00         8.60 o                         
   2   1   0        335.45        436.39        59.93 o                         
   3   1   0       2566.91       2521.98       214.19 o                         
   4   1   0        305.81        287.80       102.71 o                         
   5   1   0        121.33        165.83        68.30 o                         
   6   1   0        136.53        206.37        73.14 o                         
   7   1   0         61.68         84.76       117.38 o                         
   8   1   0        179.29        141.26        87.89 o                         
   9   1   0        434.15        296.05       115.30 o                         
  10   1   0       1391.22       2226.95       316.56 o                         
  11   1   0        406.88        556.91       194.14 o                         
  12   1   0       4149.06       4620.95       658.98 o                         
  13   1   0        460.97        562.45       149.35 o                         
  14   1   0        525.37        854.03       184.60 o                         
   0   2   0       7897.70       7526.27       224.23 o                         
   1   2   0      16970.04      16876.04       217.13 o                         
   2   2   0          2.05          7.83        10.50 o                         
   3   2   0        278.49        320.42        52.31 o                         
   4   2   0        983.87        842.68        72.72 o                         
   5   2   0          6.50          4.58        27.14 o                         
   6   2   0         83.28         40.36        43.93 o                         
   7   2   0       1329.06       1419.81       207.14 o                         
   8   2   0         20.41        -16.60       137.17 o                         
   9   2   0       1098.67        941.25       198.05 o                         
  10   2   0         35.28        138.99        84.35 o                         
  11   2   0        234.85        187.80        93.42 o                         
  12   2   0        400.53        357.25       116.73 o                         
  13   2   0        239.37        152.75        60.40 o                         
  14   2   0          0.13         48.34        53.13 o                         
   1   3   0        324.67        415.29        25.51 o                         
   2   3   0         28.15         52.85        21.96 o                         
   3   3   0       1508.92       1348.94        89.34 o                         
   4   3   0       2994.18       3149.47       157.16 o                         
   5   3   0       2306.86       2211.32       125.03 o                         
   6   3   0         53.98        -11.90        35.82 o                         
   7   3   0       8213.58       8670.87       502.96 o                         
   8   3   0        186.43        413.79       120.96 o                         
   9   3   0        379.01        483.04       140.18 o                         
  10   3   0        123.59       1091.45       210.07 o                         
  11   3   0        561.62        556.79       129.66 o                         
  12   3   0        119.33         74.87        63.70 o                         
  13   3   0       1800.57       2220.70       291.19 o                         
  14   3   0         11.72        -28.35        97.13 o                         
   0   4   0         47.63        113.58        16.04 o                         
   1   4   0         84.98         87.13        13.69 o                         
   2   4   0       2777.94       2773.71        79.82 o                         
   3   4   0       2903.23       2745.43       188.88 o                         
   4   4   0       3286.05       3014.82       153.42 o                         
   5   4   0        334.79        555.99        88.84 o                         
   6   4   0        369.66        417.82        52.60 o                         
   7   4   0       7062.74       7580.52       377.59 o                         
   8   4   0       1684.49       1649.18       190.14 o                         
   9   4   0          2.04         43.01        62.19 o                         
  10   4   0        661.94        642.15       142.45 o                         
  11   4   0        238.24        195.96        80.24 o                         
  12   4   0         41.82          9.21        51.79 o                         
  13   4   0          3.34        -67.63        76.71 o                         
  14   4   0         19.58        -81.31       109.67 o                         
   1   5   0       5140.15       4912.90       122.01 o                         
   2   5   0        106.81        249.43        32.01 o                         
   3   5   0       2877.35       2909.83       129.60 o                         
   4   5   0         84.71         47.12        26.36 o                         
   5   5   0        394.97        410.50        66.77 o                         
   6   5   0          6.08          6.89        39.97 o                         
   7   5   0       1366.98       1162.15       150.56 o                         
   8   5   0       5551.25       5457.14       343.06 o                         
   9   5   0         61.35         52.84        41.16 o                         
  10   5   0       6614.52       6513.24       480.62 o                         
  11   5   0       2552.57       2747.48       287.22 o                         
  12   5   0        392.30        338.01       105.84 o                         
  13   5   0        168.88        181.63        91.48 o                         
  14   5   0       1732.29       1851.98       271.97 o                         
   0   6   0       4387.06       5242.79       123.22 o                         
   1   6   0      17523.72      17429.10       194.25 o                         
   2   6   0      13319.47      12965.84       244.91 o                         
   3   6   0       2586.33       2523.83        86.68 o                         
   4   6   0       1876.26       1604.01       143.77 o                         
   5   6   0        230.87        245.77        48.90 o                         
   6   6   0       3126.63       2930.36       186.51 o                         
   7   6   0        233.54        368.10        81.76 o                         
   8   6   0       9620.50      10670.11       478.81 o                         
   9   6   0        106.30        198.36        60.72 o                         
  10   6   0       1251.44       1265.25       271.45 o                         
  11   6   0        188.17        197.51        89.50 o                         
  12   6   0        131.99        135.08        95.04 o                         
  13   6   0         25.50         11.96        56.62 o                         
  14   6   0        212.91        420.22       133.83 o                         
   1   7   0       3590.44       3472.04        91.16 o                         
   2   7   0      21564.16      20856.93       244.68 o                         
   3   7   0       3866.67       3748.24       116.41 o                         
   4   7   0        944.72        870.31        81.26 o                         
   5   7   0        275.98        220.54        48.66 o                         
   6   7   0        284.90        223.08        55.40 o                         
   7   7   0        617.90        695.62       138.49 o                         
   8   7   0       1254.79       1395.62       175.67 o                         
   9   7   0        406.86        303.24        82.23 o                         
  10   7   0        115.91         82.07        39.97 o                         
  11   7   0        711.36        736.13       149.31 o                         
  12   7   0         96.43         61.62        46.05 o                         
  13   7   0          2.13         75.50        69.98 o                         
  14   7   0         64.05        -64.11        70.06 o                         
   0   8   0       7406.55       7793.01       170.63 o                         
   1   8   0         42.29         64.28        13.85 o                         
   2   8   0        382.23        420.57        36.30 o                         
   3   8   0       4890.81       4552.33       129.12 o                         
   4   8   0        162.36        378.05        46.32 o                         
   5   8   0       8077.43       7207.17       332.49 o                         
   6   8   0        158.03         76.95        49.12 o                         
   7   8   0        338.10        305.45        68.82 o                         
   8   8   0          1.76         43.41        48.74 o                         
   9   8   0       1132.35        964.86       150.60 o                         
  10   8   0        428.16        295.54       173.50 o                         
  11   8   0        487.98        466.75       121.98 o                         
  12   8   0         26.72          3.16        64.70 o                         
  13   8   0        498.60        535.75       155.92 o                         
  14   8   0         30.06        -34.16       111.95 o                         
   1   9   0        469.87        529.73        35.57 o                         
   2   9   0      11126.90      11469.01       178.60 o                         
   3   9   0         38.60        742.03       145.74 o                         
   4   9   0       1033.30       1274.49        78.80 o                         
   5   9   0        756.67        839.53        91.81 o                         
   6   9   0       1734.07       1696.67       141.42 o                         
   7   9   0       2113.10       2032.31       168.36 o                         
   8   9   0         15.01         -6.21        32.67 o                         
   9   9   0       3012.26       3033.83       268.79 o                         
  10   9   0        234.36        195.90        83.08 o                         
  11   9   0        171.06        228.88        88.65 o                         
  12   9   0        598.04        630.01       220.48 o                         
  13   9   0         29.50        118.98        63.20 o                         
   0  10   0         49.04         40.33        16.36 o                         
   1  10   0        493.22        654.65        40.09 o                         
   2  10   0        444.52        536.35        43.39 o                         
   3  10   0       3627.10       3698.44       120.54 o                         
   4  10   0      19274.19      19301.87       303.54 o                         
   5  10   0        360.62        340.38        50.26 o                         
   6  10   0       3154.65       2578.90       171.92 o                         
   7  10   0        301.94        412.34        71.98 o                         
   8  10   0       2165.79       2007.57       159.81 o                         
   9  10   0       1536.06       1527.31       159.94 o                         
  10  10   0        101.14        197.22        74.35 o                         
  11  10   0        708.38        889.24       156.56 o                         
  12  10   0        384.21        378.42       104.90 o                         
  13  10   0         22.93        102.92        66.29 o                         
   1  11   0        119.07        133.73        21.09 o                         
   2  11   0       7279.07       7585.73       167.36 o                         
   3  11   0        603.40        931.64       102.45 o                         
   4  11   0       5460.94       5877.26       166.87 o                         
   5  11   0        137.22         72.10        21.70 o                         
   6  11   0       2402.39       2248.48       144.25 o                         
   7  11   0         73.54         53.62        24.49 o                         
   8  11   0       4600.45       4250.76       207.16 o                         
   9  11   0         60.81         58.38        30.93 o                         
  10  11   0       1323.76       1292.43       192.97 o                         
  11  11   0        890.17       1277.80       191.75 o                         
  12  11   0        720.81        744.32       156.00 o                         
  13  11   0        340.59        416.91       126.75 o                         
   0  12   0        978.18        895.44        71.04 o                         
   1  12   0        563.11        445.16        40.30 o                         
   2  12   0       4056.93       3870.14       130.87 o                         
   3  12   0      11140.43      11773.19       205.56 o                         
   4  12   0       1454.31       1256.70        77.43 o                         
   5  12   0       1879.21       1738.95       110.16 o                         
   6  12   0       1364.60       1292.54       111.95 o                         
   7  12   0        108.32        204.37       113.36 o                         
   8  12   0       2421.51       2416.33       172.78 o                         
   9  12   0       1858.22       1834.69       158.22 o                         
  10  12   0       3475.12       4307.08       252.53 o                         
  11  12   0        130.81         99.23        46.09 o                         
  12  12   0        289.11        372.44        93.83 o                         
  13  12   0        172.51        -13.43        93.19 o                         
   1  13   0         22.02         16.27        13.89 o                         
   2  13   0        107.36        185.06        24.81 o                         
   3  13   0       1876.47       1944.35       114.40 o                         
   4  13   0       1430.56       1704.75        92.10 o                         
   5  13   0         70.91         78.81        24.03 o                         
   6  13   0        101.73        110.44        34.36 o                         
   7  13   0       1561.21       1496.70       127.54 o                         
   8  13   0         32.75         69.65        43.45 o                         
   9  13   0        857.46        707.23        95.47 o                         
  10  13   0        543.92        750.41       119.03 o                         
  11  13   0        475.02        498.28       119.42 o                         
  12  13   0        525.13        528.10       147.55 o                         
  13  13   0        101.25        154.70       126.18 o                         
   0  14   0        212.39        138.36        38.44 o                         
   1  14   0      15716.89      15298.61       256.04 o                         
   2  14   0       6061.53       6298.75       158.61 o                         
   3  14   0       2354.92       2178.70        99.96 o                         
   4  14   0       2463.09       2625.42       108.56 o                         
   5  14   0       1740.09       1638.83       104.75 o                         
   6  14   0          6.82         57.56        24.39 o                         
   7  14   0       2028.03       2068.55       151.95 o                         
   8  14   0        679.30        634.60        89.19 o                         
   9  14   0         51.56         25.86        37.65 o                         
  10  14   0        114.30         62.85        48.45 o                         
  11  14   0       1959.50       2279.93       317.87 o                         
  12  14   0         30.78        -14.47        83.54 o                         
  13  14   0        309.47        565.96       296.22 o                         
   1  15   0        113.70        133.56        25.15 o                         
   2  15   0          0.09         45.82        20.10 o                         
   3  15   0        104.08        129.10        26.77 o                         
   4  15   0         47.13         55.93        16.58 o                         
   5  15   0        267.58        285.54        47.56 o                         
   6  15   0        617.89        501.25        95.69 o                         
   7  15   0       1304.54       1395.93       124.83 o                         
   8  15   0        205.93        265.49        69.84 o                         
   9  15   0         75.35         79.46        48.45 o                         
  10  15   0        560.42        553.04       107.51 o                         
  11  15   0       2150.25       2628.42       346.63 o                         
  12  15   0        106.50        198.84       227.81 o                         
   0  16   0       6760.54       7248.30       308.31 o                         
   1  16   0        738.65        631.65        54.84 o                         
   2  16   0       4130.04       4206.69       135.63 o                         
   3  16   0         16.07         34.03        13.70 o                         
   4  16   0       1032.86        978.39        73.86 o                         
   5  16   0        374.38        381.93        48.61 o                         
   6  16   0       1972.46       1857.45       114.88 o                         
   7  16   0        316.42        361.85        69.20 o                         
   8  16   0       3685.29       3599.45       211.54 o                         
   9  16   0          7.37         86.26        68.94 o                         
  10  16   0       1603.20       1435.57       172.57 o                         
  11  16   0        204.28        291.10       126.60 o                         
  12  16   0        504.00        609.77       182.92 o                         
   1  17   0        159.71        321.78        87.35 o                         
   2  17   0       1665.19       1713.78       121.06 o                         
   3  17   0          4.99         -3.95        12.95 o                         
   4  17   0          1.72          4.14        15.51 o                         
   5  17   0          1.25         73.49        29.63 o                         
   6  17   0          5.24         31.06        22.60 o                         
   7  17   0         28.92        107.02        32.13 o                         
   8  17   0       1075.39       1435.91       135.48 o                         
   9  17   0        234.20        148.53        51.99 o                         
  10  17   0        571.25        638.11       100.14 o                         
  11  17   0        211.41        199.43       129.18 o                         
  12  17   0       1504.09       1128.15       242.72 o                         
   0  18   0      11338.20      12579.99       846.39 o                         
   1  18   0       2357.96       2321.99       135.40 o                         
   2  18   0       3205.77       3196.75       167.80 o                         
   3  18   0       2218.64       2335.28       112.20 o                         
   4  18   0       1302.92       1289.91        96.81 o                         
   5  18   0        112.95         92.44        25.37 o                         
   6  18   0        148.78        173.76        52.74 o                         
   7  18   0        179.91        128.61        42.73 o                         
   8  18   0        109.89         36.88        27.22 o                         
   9  18   0         48.03         35.85        42.57 o                         
  10  18   0          4.89         37.78        49.33 o                         
  11  18   0         30.02         58.17        36.79 o                         
  12  18   0         20.10         18.46        88.32 o                         
   1  19   0       4039.95       3991.58       254.28 o                         
   2  19   0          5.56         35.40        38.87 o                         
   3  19   0         94.09         92.98        26.39 o                         
   4  19   0        255.44        310.81        42.90 o                         
   5  19   0         17.78         30.89        23.00 o                         
   6  19   0          0.18        -16.23        23.78 o                         
   7  19   0       1664.36       1714.83       129.59 o                         
   8  19   0        861.48        666.22        92.73 o                         
   9  19   0         87.11        102.27        49.99 o                         
  10  19   0        294.71        140.07        55.31 o                         
  11  19   0        202.83        187.24        58.79 o                         
   0  20   0        162.40        230.35       122.31 o                         
   1  20   0       4072.65       3977.22       328.12 o                         
   2  20   0        375.80        415.56        85.92 o                         
   3  20   0       1660.62       1848.51       117.11 o                         
   4  20   0        281.91        268.69        49.30 o                         
   5  20   0          8.80          9.30        24.58 o                         
   6  20   0         94.02          8.72        25.04 o                         
   7  20   0        128.77        114.68        51.28 o                         
   8  20   0         11.31         23.90        28.68 o                         
   9  20   0       1242.93       1235.74       133.65 o                         
  10  20   0         17.51        -12.78        34.48 o                         
  11  20   0        131.49         88.17        47.90 o                         
   1  21   0        450.57        354.60       109.10 o                         
   2  21   0        350.87        394.31        84.60 o                         
   3  21   0        241.78        222.96        99.08 o                         
   4  21   0       1824.90       1867.49       157.76 o                         
   5  21   0          2.80         -0.39        28.73 o                         
   6  21   0         90.57        157.50        43.44 o                         
   7  21   0         25.45         81.69        27.88 o                         
   8  21   0         84.11         77.68        30.94 o                         
   9  21   0        899.04        915.04       105.81 o                         
  10  21   0         55.36        -18.54        70.13 o                         
  11  21   0        351.84        249.88       133.25 o                         
   0  22   0      14326.25      14933.32      1019.86 o                         
   1  22   0        213.42        274.95        98.25 o                         
   2  22   0       9101.17       8909.89       468.15 o                         
   3  22   0         37.02        118.64        61.89 o                         
   4  22   0         96.76         42.80        35.79 o                         
   5  22   0          7.89         33.55        33.92 o                         
   6  22   0       2783.62       3221.46       448.44 o                         
   7  22   0        370.44        320.67        72.01 o                         
   8  22   0       1549.17       1516.95       175.09 o                         
   9  22   0        143.81        146.87        82.08 o                         
  10  22   0        114.28        171.26        60.97 o                         
   1  23   0        233.81        137.03        77.80 o                         
   2  23   0         23.63         42.19        59.48 o                         
   3  23   0       1090.59       1113.78       132.96 o                         
   4  23   0       2524.22       2291.86       195.89 o                         
   5  23   0        221.61        276.93        82.07 o                         
   6  23   0        685.17        839.53       149.17 o                         
   7  23   0        117.91        133.03        65.03 o                         
   8  23   0        717.97        758.11       144.83 o                         
   9  23   0          0.44          0.92        42.94 o                         
  10  23   0        702.81        835.57       122.64 o                         
   0  24   0       1943.89       1760.71       362.61 o                         
   1  24   0         64.27        101.11       257.32 o                         
   2  24   0        505.55        643.93       111.29 o                         
   3  24   0          7.03          6.93        41.68 o                         
   4  24   0         22.89         86.90        55.11 o                         
   5  24   0        606.79        473.75       108.90 o                         
   6  24   0        187.72        108.95        74.70 o                         
   7  24   0       1683.78       1716.24       225.81 o                         
   8  24   0        681.25        765.35       148.14 o                         
   9  24   0        137.64         85.64        59.33 o                         
   1  25   0          8.13        -22.07        48.58 o                         
   2  25   0       1643.84       1689.69       258.73 o                         
   3  25   0       1094.78       1065.12       135.63 o                         
   4  25   0          0.36         15.14        35.18 o                         
   5  25   0        462.69        497.70       123.95 o                         
   6  25   0         14.15        -28.10        57.28 o                         
   7  25   0        899.90        582.91       111.16 o                         
   8  25   0          3.89        -12.12        78.13 o                         
   9  25   0          2.70         45.83        58.98 o                         
   0  26   0         94.69        147.76       137.71 o                         
   1  26   0        652.95        762.60       167.63 o                         
   2  26   0         74.67        -57.37        66.07 o                         
   3  26   0        178.75        217.46        63.41 o                         
   4  26   0       1430.50       1749.26       179.51 o                         
   5  26   0        340.52        498.47       113.94 o                         
   6  26   0        307.29        174.95        99.93 o                         
   7  26   0        399.55        376.51       108.62 o                         
   8  26   0        155.85         11.96        53.23 o                         
   1  27   0         14.81         14.11       125.64 o                         
   2  27   0          2.18        -40.30        40.30 o                         
   3  27   0        924.00        950.26       143.84 o                         
   4  27   0         63.47         84.05        64.90 o                         
   5  27   0          9.05        -15.82        55.79 o                         
   6  27   0        447.46        484.85       113.14 o                         
   7  27   0          4.40         94.37        61.04 o                         
   8  27   0        911.58       1085.69       280.77 o                         
   0  28   0       3591.04       4912.87       665.22 o                         
   1  28   0        353.05        244.67       117.58 o                         
   2  28   0        447.80        668.24       135.55 o                         
   3  28   0         74.45          4.33        51.23 o                         
   4  28   0       3188.66       3696.10       326.99 o                         
   5  28   0        175.01        137.82        69.41 o                         
   6  28   0       2188.91       2536.93       283.31 o                         
   7  28   0        152.63        196.23       101.10 o                         
   1  29   0        167.51        258.29       195.17 o                         
   2  29   0        168.80         96.48        68.88 o                         
   3  29   0        574.94        535.52       129.36 o                         
   4  29   0          8.78        -14.48        73.20 o                         
   5  29   0        168.33        298.96       153.06 o                         
   6  29   0        159.74        184.15       129.52 o                         
   0  30   0        420.50        510.74       214.75 o                         
   1  30   0          6.69        -43.37        43.37 o                         
   2  30   0          4.65         38.89        40.98 o                         
   3  30   0       2408.23       2981.41       311.54 o                         
   4  30   0          1.35         86.38        50.46 o                         
   5  30   0        153.12         33.84       131.54 o                         
   1  31   0         59.50         -8.15       109.42 o                         
   2  31   0       1293.05       1542.68       232.16 o                         
   3  31   0        131.39        181.69        80.25 o                         
   4  31   0          0.30         62.68       121.47 o                         
   0  32   0        277.77        433.38       209.72 o                         
   1  32   0          2.81         78.85        61.37 o                         
   2  32   0        243.09        171.55       204.47 o                         
 -13   0   1       2400.00       2378.28       526.05 o                         
 -11   0   1       4842.11       4662.37       666.00 o                         
  -9   0   1       2573.00       2312.50       427.87 o                         
  -7   0   1       1269.73       1723.59       323.20 o                         
  -5   0   1      15637.79      15658.31       489.67 o                         
  -3   0   1       3376.25       3397.73       183.72 o                         
  -1   0   1      16295.31      14978.67       346.76 o                         
   1   0   1       7202.26       6848.13       259.46 o                         
   3   0   1        585.25        583.41       121.58 o                         
   5   0   1       7078.28       7994.86       577.44 o                         
   7   0   1       3122.91       3348.29       457.37 o                         
   9   0   1         39.73         -1.48        71.17 o                         
  11   0   1        390.26        513.05       208.78 o                         
  13   0   1       1863.96       1896.19       481.64 o                         
 -14   1   1          0.41         78.26        48.43 o                         
 -13   1   1         24.98        -68.43        68.43 o                         
 -12   1   1          8.12        266.23        99.92 o                         
 -11   1   1        561.39        656.59       170.12 o                         
 -10   1   1          0.45         32.70        46.70 o                         
  -9   1   1        315.73        438.67       136.40 o                         
  -8   1   1        319.46        357.01       118.14 o                         
  -7   1   1        528.85        606.45       135.61 o                         
  -6   1   1       3223.61       3864.90       219.07 o                         
  -5   1   1       4748.45       4687.42       187.86 o                         
  -4   1   1        583.60        606.38        75.16 o                         
  -3   1   1          5.33         13.98        23.40 o                         
  -2   1   1        155.12        148.86        27.45 o                         
  -1   1   1      30078.80      28574.96       301.70 o                         
   0   1   1      17391.17      16897.15       387.04 o                         
   1   1   1      20473.30      20343.89       169.03 o                         
   2   1   1       4331.60       3995.97        93.01 o                         
   3   1   1       2430.38       2446.18       156.25 o                         
   4   1   1       1196.61       1128.02        80.48 o                         
   5   1   1      14789.98      14777.39       553.54 o                         
   6   1   1         14.17         87.11        73.60 o                         
   7   1   1       6077.99       5634.53       624.60 o                         
   8   1   1       1005.58        916.58       178.57 o                         
   9   1   1       1736.69       1773.47       348.22 o                         
  10   1   1        868.22       1182.58       232.41 o                         
  11   1   1        151.60        115.89        78.49 o                         
  12   1   1        151.01        151.21       173.12 o                         
  13   1   1        939.45        935.62       193.00 o                         
  14   1   1          6.17         -0.33        69.44 o                         
 -14   2   1        435.09        461.58       134.21 o                         
 -13   2   1        145.89        105.28        58.72 o                         
 -12   2   1        611.77        782.72       155.78 o                         
 -11   2   1        715.30        551.59       174.19 o                         
 -10   2   1       2846.44       2657.46       334.24 o                         
  -9   2   1       1768.80       1888.49       423.48 o                         
  -8   2   1         65.80         48.94        93.61 o                         
  -7   2   1        328.53        266.56        59.16 o                         
  -6   2   1       4416.19       5265.77       247.82 o                         
  -5   2   1         63.39         28.20        29.75 o                         
  -4   2   1       3962.15       4127.79       134.84 o                         
  -3   2   1       2062.72       1997.31        90.60 o                         
  -2   2   1       1870.67       1977.20        68.73 o                         
  -1   2   1          0.62         35.82         9.20 o                         
   0   2   1       7253.90       7008.33        84.87 o                         
   1   2   1          8.40         82.54        12.70 o                         
   2   2   1        919.01        972.23        48.57 o                         
   3   2   1        482.69        679.48        55.55 o                         
   4   2   1        256.37        661.88        77.54 o                         
   5   2   1        610.25        855.07       139.27 o                         
   6   2   1         22.92         27.32        44.35 o                         
   7   2   1        433.08        416.44       112.83 o                         
   8   2   1        196.73        159.31        84.53 o                         
   9   2   1       1252.24       1094.44       215.67 o                         
  10   2   1       1695.54       1702.57       346.41 o                         
  11   2   1        238.28         89.09       145.31 o                         
  12   2   1         86.05         82.57        75.24 o                         
  13   2   1        136.15        175.68        88.42 o                         
  14   2   1       1174.96       1316.03       224.92 o                         
 -14   3   1         30.77         44.39        73.60 o                         
 -13   3   1          6.82         44.76        63.96 o                         
 -12   3   1         50.51         38.62        60.76 o                         
 -11   3   1          3.27        -25.14        42.77 o                         
 -10   3   1       1629.80       1630.58       213.44 o                         
  -9   3   1        276.33        301.22        83.37 o                         
  -8   3   1       1215.82       1125.05       194.44 o                         
  -7   3   1          6.98        -13.00        44.66 o                         
  -6   3   1        230.40        202.42        47.85 o                         
  -5   3   1        134.56        108.22        22.80 o                         
  -4   3   1       2568.71       2636.42       105.85 o                         
  -3   3   1        762.99        646.60        45.31 o                         
  -2   3   1      45965.59      44430.16       520.18 o                         
  -1   3   1        729.86        669.29        32.63 o                         
   0   3   1      60940.29      61557.54       308.84 o                         
   1   3   1       2016.08       1923.04        51.30 o                         
   2   3   1      23895.21      24421.38       418.94 o                         
   3   3   1       6187.32       5864.14       134.72 o                         
   4   3   1       2703.23       2520.21       167.17 o                         
   5   3   1       2082.21       2411.99       226.38 o                         
   6   3   1        605.20        413.37       105.19 o                         
   7   3   1       2351.97       1876.82       238.52 o                         
   8   3   1       2597.75       2710.27       310.27 o                         
   9   3   1        476.87        348.96       190.56 o                         
  10   3   1        626.79        716.11       156.98 o                         
  11   3   1         31.91         61.88        62.74 o                         
  12   3   1        156.86        242.31        78.45 o                         
  13   3   1         78.42          0.92        56.79 o                         
  14   3   1        316.17        573.37       160.64 o                         
 -14   4   1        402.80        389.79       133.15 o                         
 -13   4   1        396.96        342.80       148.90 o                         
 -12   4   1        284.81        395.94       119.19 o                         
 -11   4   1        362.55        302.00        91.68 o                         
 -10   4   1        791.02        815.69       152.99 o                         
  -9   4   1       1014.46        963.30       149.98 o                         
  -8   4   1       1408.01       1505.56       175.25 o                         
  -7   4   1       3513.52       4000.19       200.44 o                         
  -6   4   1        181.07        130.23        57.50 o                         
  -5   4   1       4165.63       3883.09       212.26 o                         
  -4   4   1       4059.79       4382.59       142.60 o                         
  -3   4   1       2724.76       2813.44       107.31 o                         
  -2   4   1      31387.38      31506.31       275.57 o                         
  -1   4   1        749.72        880.89        80.34 o                         
   0   4   1       2511.96       2540.90        63.31 o                         
   1   4   1        623.95        538.26        29.29 o                         
   2   4   1       1851.58       1845.45        60.24 o                         
   3   4   1        111.71        193.25        29.47 o                         
   4   4   1         82.65         57.87        27.40 o                         
   5   4   1        141.34        246.17       108.75 o                         
   6   4   1        329.99        323.70        75.97 o                         
   7   4   1       1512.38       1858.29       234.36 o                         
   8   4   1        864.43        875.66       150.27 o                         
   9   4   1       2959.56       2656.91       256.52 o                         
  10   4   1        696.80        811.11       152.77 o                         
  11   4   1        111.77         79.45        42.45 o                         
  12   4   1       1144.19        843.26       168.19 o                         
  13   4   1        641.84        780.99       179.61 o                         
  14   4   1         14.92        -35.41        75.97 o                         
 -14   5   1         88.94        127.14        85.23 o                         
 -13   5   1          3.65         36.39        71.52 o                         
 -12   5   1         65.14          6.77        73.45 o                         
 -11   5   1          9.77         -5.02        54.91 o                         
 -10   5   1         12.52        105.22        59.45 o                         
  -9   5   1       1179.23       1089.37       164.71 o                         
  -8   5   1        272.92        288.84        77.89 o                         
  -7   5   1       2776.81       2885.13       169.00 o                         
  -6   5   1       4910.15       5135.17       280.82 o                         
  -5   5   1      14544.25      14056.75       279.03 o                         
  -4   5   1          0.61          7.69        12.92 o                         
  -3   5   1       7472.14       7214.43       173.97 o                         
  -2   5   1      31158.68      30076.29       467.05 o                         
  -1   5   1      25520.73      25008.35       481.48 o                         
   0   5   1        879.47        906.32        41.85 o                         
   1   5   1      56969.91      56337.98       453.13 o                         
   2   5   1        314.01        240.14        22.79 o                         
   3   5   1      23657.57      23318.49       246.52 o                         
   4   5   1        279.34        228.65        33.17 o                         
   5   5   1         15.91         97.04        30.88 o                         
   6   5   1         87.68         25.17        70.62 o                         
   7   5   1       3002.80       2614.74       223.13 o                         
   8   5   1        407.44        241.19        94.64 o                         
   9   5   1       7348.34       7037.20       421.85 o                         
  10   5   1       2304.54       2637.75       275.65 o                         
  11   5   1        874.73        767.39       156.72 o                         
  12   5   1         92.06        124.89        60.97 o                         
  13   5   1        715.77        758.18       168.55 o                         
  14   5   1         38.60         88.67        96.35 o                         
 -14   6   1         20.30         55.71        99.04 o                         
 -13   6   1        113.10         51.39        52.06 o                         
 -12   6   1         47.53          1.27        48.34 o                         
 -11   6   1       2194.15       2287.13       263.33 o                         
 -10   6   1         12.33        128.58        74.55 o                         
  -9   6   1       6256.05       6398.05       390.61 o                         
  -8   6   1       1515.22       1624.48       206.11 o                         
  -7   6   1       7693.21       7360.56       365.38 o                         
  -6   6   1       1658.51       1630.69       137.59 o                         
  -5   6   1       3912.54       3802.33       151.48 o                         
  -4   6   1        351.81        354.93        42.08 o                         
  -3   6   1       1886.04       1730.67       108.01 o                         
  -2   6   1      30746.39      30945.16       332.75 o                         
  -1   6   1      15178.32      15051.64       282.06 o                         
   0   6   1        672.85        628.91        38.16 o                         
   1   6   1        450.18        514.52        34.78 o                         
   2   6   1        455.89        453.31        31.02 o                         
   3   6   1        196.01        227.69        27.04 o                         
   4   6   1        281.54        268.94        38.53 o                         
   5   6   1        296.81        260.70        42.31 o                         
   6   6   1         74.69         49.43        28.00 o                         
   7   6   1         57.30         71.15        34.83 o                         
   8   6   1         25.33        -18.72        34.90 o                         
   9   6   1        273.47        229.79        72.77 o                         
  10   6   1       3461.66       3538.38       317.77 o                         
  11   6   1        160.41        124.64        87.51 o                         
  12   6   1        541.71        666.53       151.31 o                         
  13   6   1        242.99        235.66       103.42 o                         
  14   6   1        202.92        131.73       132.59 o                         
 -14   7   1        158.16        187.76        96.99 o                         
 -13   7   1         33.53        -20.69        58.84 o                         
 -12   7   1         41.53        -11.43        54.98 o                         
 -11   7   1          0.21        -20.58        48.99 o                         
 -10   7   1         38.90         73.28        61.55 o                         
  -9   7   1        570.75        882.82       157.78 o                         
  -8   7   1          1.34        112.90        49.92 o                         
  -7   7   1       1356.69       1323.43       135.33 o                         
  -6   7   1        294.92        219.14        71.51 o                         
  -4   7   1        964.79        915.89        73.18 o                         
  -3   7   1       8062.08       7660.48       186.50 o                         
  -2   7   1       8468.94       9007.27       191.70 o                         
  -1   7   1       7451.52       7650.00       149.56 o                         
   0   7   1      17437.20      16439.47       190.42 o                         
   1   7   1       2978.50       3267.93        91.33 o                         
   2   7   1        264.87        331.51        58.55 o                         
   3   7   1       1545.83       1431.98        71.74 o                         
   4   7   1       2187.32       2679.49       120.83 o                         
   5   7   1        985.51        780.90        83.92 o                         
   6   7   1       2152.97       1914.66       133.34 o                         
   7   7   1       4536.24       4281.97       214.42 o                         
   8   7   1       2021.64       2005.71       170.44 o                         
   9   7   1       1319.59       1128.20       167.98 o                         
  10   7   1         67.23        -41.60        47.12 o                         
  11   7   1          5.85         60.25        54.94 o                         
  12   7   1        342.21        226.84       104.31 o                         
  13   7   1          2.42         49.03        64.96 o                         
 -14   8   1        469.16        721.79       167.02 o                         
 -13   8   1          3.99         28.84        57.97 o                         
 -12   8   1        561.78        314.23       123.95 o                         
 -11   8   1       2584.19       2457.75       267.54 o                         
 -10   8   1       7528.69       6982.93       511.65 o                         
  -9   8   1         24.26         76.67        50.52 o                         
  -8   8   1       5745.47       6145.59       357.14 o                         
  -7   8   1         68.46         89.84        34.46 o                         
  -6   8   1       1200.45       1037.01       109.96 o                         
  -5   8   1         99.04         69.78        26.97 o                         
  -4   8   1       9583.32       9662.83       219.47 o                         
  -3   8   1       7695.89       8079.63       202.26 o                         
  -2   8   1         26.28         35.34        10.86 o                         
  -1   8   1        229.55        213.28        19.63 o                         
   0   8   1       5298.67       5448.72        99.56 o                         
   1   8   1       3480.63       3542.75        99.66 o                         
   2   8   1       7789.37       8175.31       162.11 o                         
   3   8   1        176.38        195.25        25.39 o                         
   4   8   1       1217.84       1336.29        72.03 o                         
   5   8   1         28.82          4.87        24.36 o                         
   6   8   1        856.79        973.80        99.12 o                         
   7   8   1         43.65         25.09        24.41 o                         
   8   8   1       1764.39       1645.21       155.76 o                         
   9   8   1          8.82         66.25        61.57 o                         
  10   8   1       1785.91       2309.71       250.10 o                         
  11   8   1         63.44         10.02        57.93 o                         
  12   8   1         31.49        -46.86        55.57 o                         
  13   8   1        753.38        538.25       140.41 o                         
 -14   9   1         30.65         59.17       108.21 o                         
 -13   9   1         44.72        131.09        76.89 o                         
 -12   9   1         40.53         79.60        63.70 o                         
 -11   9   1        292.26        283.30        97.47 o                         
 -10   9   1        164.86         86.68        51.80 o                         
  -9   9   1          7.60          5.87        27.34 o                         
  -8   9   1       3070.14       3096.30       225.91 o                         
  -7   9   1        894.64        927.97       110.43 o                         
  -6   9   1         22.99         26.59        22.51 o                         
  -5   9   1       1183.58       1471.35       120.38 o                         
  -4   9   1      10662.82      10576.75       283.14 o                         
  -3   9   1       1672.24       1736.87        95.68 o                         
  -2   9   1      22039.97      21492.54       237.31 o                         
  -1   9   1      21251.55      21674.95       200.34 o                         
   0   9   1         99.38        158.44        17.78 o                         
   1   9   1        940.61       1033.62        57.05 o                         
   2   9   1        315.89        319.03        33.52 o                         
   3   9   1        487.00        501.00        40.75 o                         
   4   9   1        101.17         47.52        17.30 o                         
   5   9   1       3185.14       3114.18       132.95 o                         
   6   9   1       6790.34       6784.50       254.33 o                         
   7   9   1       1035.06       1099.09       109.82 o                         
   8   9   1       7257.34       7450.79       305.23 o                         
   9   9   1        438.87        508.03        93.14 o                         
  10   9   1       1154.68       1630.22       209.77 o                         
  11   9   1         23.90        -56.83        56.83 o                         
  12   9   1         33.60         77.89        64.55 o                         
  13   9   1        102.90         72.70        70.75 o                         
 -13  10   1          4.68          4.47        46.42 o                         
 -12  10   1        209.32        479.96       111.01 o                         
 -11  10   1         10.44        -28.28        67.63 o                         
 -10  10   1         50.83          3.09        30.02 o                         
  -9  10   1         35.30        177.49        56.83 o                         
  -8  10   1       1709.76       1565.80       159.22 o                         
  -7  10   1       1815.66       1877.07       139.23 o                         
  -6  10   1         55.98         56.48        25.26 o                         
  -5  10   1       1731.10       1604.95       124.47 o                         
  -4  10   1         24.63        149.52        45.49 o                         
  -3  10   1        914.27       1150.45        69.12 o                         
  -2  10   1       2306.32       2213.80        73.16 o                         
  -1  10   1       4726.11       4843.26        99.24 o                         
   0  10   1         26.19        182.08        38.23 o                         
   1  10   1         77.57         71.46        16.92 o                         
   2  10   1       1183.49       1160.53        65.96 o                         
   3  10   1       3497.29       3988.69       132.49 o                         
   4  10   1         13.58         -6.53         9.88 o                         
   5  10   1       2283.25       2244.20       123.49 o                         
   6  10   1        124.65        105.78        33.34 o                         
   7  10   1         77.65         61.96        30.12 o                         
   8  10   1        250.19        273.25        61.66 o                         
   9  10   1        442.83        337.27        76.15 o                         
  10  10   1       1270.59       1522.53       198.50 o                         
  11  10   1        504.84        263.90        69.67 o                         
  12  10   1       1009.29       1110.48       205.57 o                         
  13  10   1         41.74         49.32        87.79 o                         
 -13  11   1        173.15        314.17       107.80 o                         
 -12  11   1       1080.05        871.15       169.27 o                         
 -11  11   1        313.66        285.49        86.85 o                         
 -10  11   1        244.96        189.33        65.02 o                         
  -9  11   1        773.13        613.84       127.98 o                         
  -8  11   1          0.18          1.70        35.91 o                         
  -7  11   1       2251.11       2228.92       176.30 o                         
  -6  11   1        650.30        656.43        85.31 o                         
  -5  11   1       5492.92       5352.59       270.99 o                         
  -4  11   1       1369.08       1300.59       105.64 o                         
  -3  11   1       8580.30       8697.71       193.86 o                         
  -2  11   1        508.42        554.16        39.64 o                         
  -1  11   1       3128.97       2991.75        96.60 o                         
   0  11   1       3817.86       3789.23        96.83 o                         
   1  11   1       9327.82       9346.17       191.96 o                         
   2  11   1        729.97        767.45        54.61 o                         
   3  11   1       7914.17       7564.89       186.80 o                         
   4  11   1       3585.33       4380.67       146.96 o                         
   5  11   1      14023.95      13403.02       262.77 o                         
   6  11   1        449.29        429.11        61.62 o                         
   7  11   1       4123.65       4408.73       218.88 o                         
   8  11   1          0.68        -24.90        24.90 o                         
   9  11   1          6.89         15.85        28.70 o                         
  10  11   1          7.48        -47.60        47.60 o                         
  11  11   1        433.79        428.37       135.82 o                         
  12  11   1         22.06        -30.38        52.21 o                         
  13  11   1          3.26        174.06       110.90 o                         
 -13  12   1        127.68        323.49        89.90 o                         
 -12  12   1       1206.56       1608.42       193.32 o                         
 -11  12   1        657.76        720.53       119.68 o                         
 -10  12   1         65.31         81.32        43.46 o                         
  -9  12   1       1259.21       1317.31       150.19 o                         
  -8  12   1         99.74         55.68        37.91 o                         
  -7  12   1       1378.46       1239.09       128.23 o                         
  -6  12   1        805.98        605.81       225.46 o                         
  -5  12   1        181.77        188.63        44.71 o                         
  -4  12   1       1836.28       1902.91       108.49 o                         
  -3  12   1        708.94        804.04        69.61 o                         
  -2  12   1         37.38         62.25        11.97 o                         
  -1  12   1       1069.22       1120.83        61.45 o                         
   0  12   1       1297.26       1511.74        68.68 o                         
   1  12   1         91.25         84.64        17.73 o                         
   2  12   1        687.12        759.30        56.09 o                         
   3  12   1        509.65        554.36        46.78 o                         
   4  12   1        531.26        577.66        51.67 o                         
   5  12   1       1053.51       1141.37        68.99 o                         
   6  12   1        887.55        758.58        85.72 o                         
   7  12   1        482.62        497.64        76.68 o                         
   8  12   1          0.82        -30.57        30.57 o                         
   9  12   1        808.72        820.34        95.55 o                         
  10  12   1       1142.68       1240.05       152.52 o                         
  11  12   1         14.98        -55.23        55.23 o                         
  12  12   1         89.21         50.38        94.22 o                         
  13  12   1         23.86         26.16        64.76 o                         
 -13  13   1         14.61         50.87       171.83 o                         
 -12  13   1          3.23         -3.90        46.82 o                         
 -11  13   1         33.66        -42.26        58.59 o                         
 -10  13   1       3207.09       3240.39       259.10 o                         
  -9  13   1        939.84        845.17       105.77 o                         
  -8  13   1        464.71        478.47        83.46 o                         
  -7  13   1       1306.65       1292.79       157.33 o                         
  -6  13   1       6152.04       6356.37       328.18 o                         
  -5  13   1         10.58         77.05        41.37 o                         
  -4  13   1        156.08        138.81        26.39 o                         
  -3  13   1        310.07        140.32        22.59 o                         
  -2  13   1       1053.76       1009.37        55.72 o                         
  -1  13   1         38.50         20.40        14.06 o                         
   0  13   1       4660.18       4296.54       120.81 o                         
   1  13   1        328.73        374.61        39.09 o                         
   2  13   1        478.37        509.26        48.38 o                         
   3  13   1        800.87        965.71        70.39 o                         
   4  13   1         18.59         -1.59        15.24 o                         
   5  13   1        938.48        777.47        67.37 o                         
   6  13   1       5952.45       6000.38       213.82 o                         
   7  13   1       2413.03       2460.10       226.54 o                         
   8  13   1       4030.81       3710.35       216.40 o                         
   9  13   1         53.26         56.90        30.13 o                         
  10  13   1       1311.75       1901.97       408.62 o                         
  11  13   1        816.97        984.96       213.76 o                         
  12  13   1        633.27        776.57       204.99 o                         
  13  13   1         80.69         66.74        57.44 o                         
 -13  14   1        106.47        288.55       122.73 o                         
 -12  14   1       3061.95       3465.40       413.96 o                         
 -11  14   1        185.85        157.26        67.18 o                         
 -10  14   1       4408.71       4425.93       297.05 o                         
  -9  14   1         20.46         37.90        38.33 o                         
  -8  14   1       3026.29       2699.24       212.38 o                         
  -7  14   1       1215.40       1107.96       146.75 o                         
  -6  14   1       1843.54       2036.98       171.40 o                         
  -5  14   1         96.07         93.89        25.83 o                         
  -4  14   1         15.65          6.14        13.20 o                         
  -3  14   1       1386.93       1389.39        70.85 o                         
  -2  14   1       3613.89       3543.04       108.03 o                         
  -1  14   1         30.87         80.98        24.07 o                         
   0  14   1         79.89         95.57        33.51 o                         
   1  14   1        552.79        591.22        50.57 o                         
   2  14   1         44.11         27.91        17.73 o                         
   3  14   1        700.44        765.70        62.60 o                         
   4  14   1       1920.54       2039.85       104.08 o                         
   5  14   1        311.90        184.14        31.58 o                         
   6  14   1       3622.27       3508.40       188.22 o                         
   7  14   1        337.91        361.16        55.50 o                         
   8  14   1       1286.15       1183.35       121.65 o                         
   9  14   1        128.17         87.70        44.39 o                         
  10  14   1       1381.27       1168.95       195.79 o                         
  11  14   1          7.80         75.83        77.15 o                         
  12  14   1       1893.29       2261.16       340.31 o                         
 -12  15   1          0.09        -13.79       109.07 o                         
 -11  15   1          7.14         15.08       142.02 o                         
 -10  15   1         54.59        218.05        67.38 o                         
  -9  15   1        460.71        345.68        80.56 o                         
  -8  15   1        537.04        510.03        95.26 o                         
  -7  15   1       1209.33       1158.79       132.56 o                         
  -6  15   1       6025.46       5686.24       235.89 o                         
  -5  15   1        190.46        152.04        30.79 o                         
  -4  15   1         62.55         58.77        23.18 o                         
  -3  15   1        200.87        114.94        18.92 o                         
  -2  15   1       1601.05       1515.99        72.30 o                         
  -1  15   1       7176.81       6937.54       219.26 o                         
   0  15   1       7031.09       7015.28       182.25 o                         
   1  15   1       3065.36       3021.57       118.06 o                         
   2  15   1       1718.72       1748.63       105.65 o                         
   3  15   1        576.11        522.79        52.95 o                         
   4  15   1         50.70         48.66        16.31 o                         
   5  15   1        192.18        172.92        40.55 o                         
   6  15   1       2265.98       2186.91       149.39 o                         
   7  15   1         21.75         41.55        31.52 o                         
   8  15   1        458.06        399.80        69.59 o                         
   9  15   1        487.69        232.72        95.46 o                         
  10  15   1          6.72         59.01        48.78 o                         
  11  15   1         78.34        -89.54       247.09 o                         
  12  15   1       2841.53       3843.50       445.60 o                         
 -12  16   1         13.29          7.25        70.08 o                         
 -11  16   1        991.53       1260.52       205.12 o                         
 -10  16   1          1.58         13.03        37.15 o                         
  -9  16   1       1159.72       1226.02       149.61 o                         
  -8  16   1         16.16         51.38        48.24 o                         
  -7  16   1       1748.19       1685.79       134.99 o                         
  -6  16   1         39.11         24.44        22.81 o                         
  -5  16   1        745.95        735.81        73.44 o                         
  -4  16   1        184.70        161.11        28.95 o                         
  -3  16   1          4.64          2.76        15.51 o                         
  -2  16   1        180.93        501.31       114.55 o                         
  -1  16   1          4.13         58.12        30.58 o                         
   0  16   1       2937.10       2696.08       162.30 o                         
   1  16   1        736.70        732.41        59.58 o                         
   2  16   1        463.05        401.97        63.68 o                         
   3  16   1          4.79         62.28        24.81 o                         
   4  16   1          0.24         -7.45        14.96 o                         
   5  16   1        184.96        170.33        36.59 o                         
   6  16   1       1094.62        996.21        96.10 o                         
   7  16   1         95.69         60.95        51.49 o                         
   8  16   1         25.55        110.68        40.38 o                         
   9  16   1          9.06        -15.70        34.33 o                         
  10  16   1         67.23         53.66        32.94 o                         
  11  16   1         34.13          1.10       162.76 o                         
  12  16   1          0.76        -25.59        60.76 o                         
 -12  17   1         12.86         51.45        98.34 o                         
 -11  17   1         25.36          5.91        44.74 o                         
 -10  17   1         66.38         33.88        37.48 o                         
  -9  17   1          2.47        -51.19        52.07 o                         
  -8  17   1       1850.63       1470.37       137.20 o                         
  -7  17   1        221.07        142.34        70.93 o                         
  -6  17   1       1468.51       1396.60        93.26 o                         
  -5  17   1        119.33         82.64        27.61 o                         
  -4  17   1         79.17         38.27        17.93 o                         
  -3  17   1       3947.32       3787.29       138.91 o                         
  -2  17   1        889.70       1009.78        87.00 o                         
  -1  17   1       6422.90       6298.71       227.12 o                         
   0  17   1       1431.81       1578.78       146.63 o                         
   1  17   1      15060.11      15446.65       281.64 o                         
   2  17   1        359.84        402.71        51.41 o                         
   3  17   1       5991.52       5984.06       192.31 o                         
   4  17   1        580.56        576.50        57.90 o                         
   5  17   1       3762.74       3859.20       160.12 o                         
   6  17   1        341.32        265.48        64.93 o                         
   7  17   1       1303.26       1224.47       160.67 o                         
   8  17   1        465.66        395.40        73.53 o                         
   9  17   1        667.77        432.21       121.25 o                         
  10  17   1         55.28          6.45        28.26 o                         
  11  17   1        280.31        372.86        89.74 o                         
  12  17   1         10.99        -22.84        73.87 o                         
 -12  18   1        388.68        644.25       365.34 o                         
 -11  18   1        733.46       1161.05       164.28 o                         
 -10  18   1        192.95        211.44        48.84 o                         
  -9  18   1        382.63        365.89        60.18 o                         
  -8  18   1       1580.34       1735.48       149.39 o                         
  -7  18   1        672.58        562.97        73.97 o                         
  -6  18   1        699.41        594.92        70.88 o                         
  -5  18   1        147.08        150.44        34.65 o                         
  -4  18   1        457.03        416.62        57.68 o                         
  -3  18   1        357.22        402.48        46.04 o                         
  -2  18   1       2660.36       2708.48       144.81 o                         
  -1  18   1        489.42        340.23        59.25 o                         
   0  18   1        459.77        376.70        68.04 o                         
   1  18   1        735.47        804.68        84.88 o                         
   2  18   1        107.35         98.54        41.97 o                         
   3  18   1       1102.96       1148.29        84.04 o                         
   4  18   1        172.61        218.39        42.00 o                         
   5  18   1        183.27        137.44        38.93 o                         
   6  18   1        688.74        629.90        72.99 o                         
   7  18   1        177.61         75.49        56.13 o                         
   8  18   1         73.29         51.16        28.65 o                         
   9  18   1         33.15         32.30        29.37 o                         
  10  18   1          3.00         16.00        32.47 o                         
  11  18   1        434.05        543.48       110.07 o                         
 -11  19   1         70.87        117.08        46.07 o                         
 -10  19   1        143.42        185.17        63.20 o                         
  -9  19   1        216.54        212.50        61.29 o                         
  -8  19   1       1076.78       1152.57       112.03 o                         
  -7  19   1         11.81         14.62        23.61 o                         
  -6  19   1         40.01         61.17        25.47 o                         
  -5  19   1         24.65         12.04        23.54 o                         
  -4  19   1        419.06        471.92        53.21 o                         
  -3  19   1        101.69        120.67        26.98 o                         
  -2  19   1       5235.03       5166.28       222.62 o                         
  -1  19   1        599.94        473.56       103.64 o                         
   0  19   1       8251.90       7862.29       485.43 o                         
   1  19   1       5333.56       5563.69       296.93 o                         
   2  19   1      19680.17      19423.84       762.85 o                         
   3  19   1        114.90        161.88        35.61 o                         
   4  19   1       2614.09       2531.72       141.91 o                         
   5  19   1       2314.00       2349.21       141.82 o                         
   6  19   1         31.67         18.47        19.37 o                         
   7  19   1        545.27        610.81        80.24 o                         
   8  19   1        653.23        575.20        86.95 o                         
   9  19   1          0.34         -0.29        36.47 o                         
  10  19   1        449.30        653.10       101.11 o                         
  11  19   1          6.12         86.00        49.35 o                         
 -11  20   1        399.08        453.90       103.42 o                         
 -10  20   1       1982.77       2110.56       242.39 o                         
  -9  20   1          0.34         55.03        73.82 o                         
  -8  20   1       1453.20       1279.02       118.57 o                         
  -7  20   1        105.25         61.38        33.69 o                         
  -6  20   1         61.94         29.04        27.01 o                         
  -5  20   1        524.79        463.43        56.67 o                         
  -4  20   1        242.91        203.07        32.25 o                         
  -3  20   1         11.81        -20.02        38.99 o                         
  -2  20   1        216.56        260.19        71.83 o                         
  -1  20   1       2271.46       2320.21       268.58 o                         
   0  20   1        800.29        928.25       175.17 o                         
   1  20   1        412.27        298.60        88.71 o                         
   2  20   1        452.44        471.02       117.27 o                         
   3  20   1        170.69        134.20        37.97 o                         
   4  20   1       1033.08       1176.68        98.63 o                         
   5  20   1         26.36         12.95        33.79 o                         
   6  20   1          4.46         -0.10        27.40 o                         
   7  20   1         69.37         99.41        39.20 o                         
   8  20   1        299.98        173.71        48.95 o                         
   9  20   1        192.77        123.65        37.78 o                         
  10  20   1        438.78        451.37        87.48 o                         
  11  20   1         55.17         15.73        78.65 o                         
 -11  21   1        699.22        709.70       130.20 o                         
 -10  21   1         29.28        112.14        48.09 o                         
  -9  21   1         21.50          5.75        39.30 o                         
  -8  21   1         32.20         -5.17        41.16 o                         
  -7  21   1         52.30        153.39        55.09 o                         
  -6  21   1         99.38         69.99        33.90 o                         
  -5  21   1         60.61         54.61        43.42 o                         
  -4  21   1        615.24        759.86       109.47 o                         
  -3  21   1         32.60          8.81        45.58 o                         
  -2  21   1        861.69        837.74       127.24 o                         
  -1  21   1        891.68       1152.85       287.28 o                         
   0  21   1         34.64        162.63        83.83 o                         
   1  21   1       5136.68       5217.38       416.67 o                         
   2  21   1         38.53          9.53        37.56 o                         
   3  21   1       1937.45       2082.20       172.07 o                         
   4  21   1         86.84         85.65        33.78 o                         
   5  21   1         34.92          0.34        23.21 o                         
   6  21   1        250.40        203.00        54.59 o                         
   7  21   1        601.21        612.82        89.19 o                         
   8  21   1        841.67        966.39       105.05 o                         
   9  21   1         25.66         67.58        32.90 o                         
  10  21   1         56.70         35.11        30.10 o                         
 -10  22   1         19.84         36.95        51.71 o                         
  -9  22   1        861.91        849.47       137.75 o                         
  -8  22   1        556.97        400.25       112.20 o                         
  -7  22   1        645.73        766.93       125.51 o                         
  -6  22   1          7.19         -4.99        37.47 o                         
  -5  22   1       1487.78       1572.69       162.14 o                         
  -4  22   1        961.80       1050.38       129.10 o                         
  -3  22   1       1804.93       1823.23       165.86 o                         
  -2  22   1         67.63         59.78        46.52 o                         
  -1  22   1        152.73         88.84        72.71 o                         
   0  22   1        949.94       1065.39       191.50 o                         
   1  22   1       1429.30       1539.93       366.82 o                         
   2  22   1        262.25        391.51        91.18 o                         
   3  22   1       1293.73       1363.49       141.58 o                         
   4  22   1        217.19        226.60        48.41 o                         
   5  22   1       1665.41       1814.52       145.16 o                         
   6  22   1         65.71        100.25        30.90 o                         
   7  22   1        560.06        678.82        94.67 o                         
   8  22   1        376.16        342.22       110.37 o                         
   9  22   1         12.59         93.93        34.98 o                         
  10  22   1        318.17        314.37        62.70 o                         
 -10  23   1          1.74          8.05        35.59 o                         
  -9  23   1        203.11        119.89        75.48 o                         
  -8  23   1          5.16         12.30        68.09 o                         
  -7  23   1        978.90       1041.99       141.26 o                         
  -6  23   1         55.07         33.98        47.64 o                         
  -5  23   1        112.82        122.33        48.77 o                         
  -4  23   1       1607.34       1661.33       163.89 o                         
  -3  23   1       1141.04       1307.12       146.82 o                         
  -2  23   1        163.67        175.91       104.43 o                         
  -1  23   1       1520.62       1368.91       216.85 o                         
   0  23   1         23.89         89.13        60.14 o                         
   1  23   1         57.94        114.10        57.53 o                         
   2  23   1        639.02        793.70       124.08 o                         
   3  23   1       1245.31       1356.68       142.06 o                         
   4  23   1         87.75        129.22        36.54 o                         
   5  23   1        563.46        792.16       106.00 o                         
   6  23   1       1043.58       1177.20       154.59 o                         
   7  23   1       3034.60       3014.44       224.94 o                         
   8  23   1          9.83         21.89        67.68 o                         
   9  23   1       1083.66       1251.18       167.43 o                         
  10  23   1          9.53        -31.08        41.84 o                         
  -9  24   1        324.92        240.87        80.76 o                         
  -8  24   1        437.94        253.87       158.83 o                         
  -7  24   1         12.11         36.91        46.86 o                         
  -6  24   1         26.82        107.74        52.00 o                         
  -5  24   1        197.33        245.75        60.64 o                         
  -4  24   1        243.97        157.27        44.20 o                         
  -3  24   1       4699.37       4319.60       271.66 o                         
  -2  24   1        145.68        117.90        40.92 o                         
  -1  24   1         11.64        -51.30        71.45 o                         
   0  24   1        940.41        947.24       194.93 o                         
   1  24   1          0.48         -2.89        46.36 o                         
   2  24   1       1031.38       1035.19       126.42 o                         
   3  24   1        161.23        177.89        53.71 o                         
   4  24   1        789.54        676.59       105.60 o                         
   5  24   1          3.26         12.23        58.70 o                         
   6  24   1         61.74         36.75        53.01 o                         
   7  24   1        159.72        175.29        63.51 o                         
   8  24   1         60.44        116.63        86.79 o                         
   9  24   1        262.28        263.45       125.13 o                         
  -9  25   1          2.33          6.33        63.37 o                         
  -8  25   1        276.39        411.56       177.87 o                         
  -7  25   1         19.18         -0.63        54.63 o                         
  -6  25   1        534.50        546.21       120.20 o                         
  -5  25   1        205.62        202.83        82.88 o                         
  -4  25   1       1567.18       1767.96       177.87 o                         
  -3  25   1          3.87         48.03        48.53 o                         
  -2  25   1        272.92        463.89       138.92 o                         
  -1  25   1        155.63        180.02        88.23 o                         
   0  25   1       2136.66       1901.13       275.86 o                         
   1  25   1       1373.26       1372.24       233.74 o                         
   2  25   1       1017.43        865.59       120.64 o                         
   3  25   1        376.26        361.77        75.69 o                         
   4  25   1        131.21         97.83        45.83 o                         
   5  25   1        206.54         51.01        75.32 o                         
   6  25   1       2408.21       2983.59       287.45 o                         
   7  25   1         69.23         69.35        50.10 o                         
   8  25   1       1254.08       1345.73       273.99 o                         
   9  25   1          1.15       -105.96       105.96 o                         
  -8  26   1        238.49        199.26        88.06 o                         
  -7  26   1        550.57        513.94       108.67 o                         
  -6  26   1        806.69        649.80       143.02 o                         
  -5  26   1        419.92        255.09       185.94 o                         
  -4  26   1       1450.84       1451.93       168.57 o                         
  -3  26   1        532.00        417.31        87.54 o                         
  -2  26   1         70.93         67.76        49.81 o                         
  -1  26   1        234.16        249.37       144.15 o                         
   0  26   1         15.07        -16.43       138.37 o                         
   1  26   1          2.16         75.37        60.92 o                         
   2  26   1       1207.91       1078.76       193.67 o                         
   3  26   1        301.65        381.52        80.47 o                         
   4  26   1         46.34        165.81        80.85 o                         
   5  26   1          4.38        112.92        79.01 o                         
   6  26   1          1.54         41.96        52.81 o                         
   7  26   1        424.91        298.13       149.35 o                         
   8  26   1        116.93         79.60        99.72 o                         
  -8  27   1         93.49         55.56        83.69 o                         
  -7  27   1        527.12        439.91       113.99 o                         
  -6  27   1        243.56         79.78       114.81 o                         
  -5  27   1       1081.67       1153.53       179.96 o                         
  -4  27   1          2.78         83.67        67.05 o                         
  -3  27   1       3070.21       3127.01       248.49 o                         
  -2  27   1        169.51        111.39        52.84 o                         
  -1  27   1        140.27        299.74       115.62 o                         
   0  27   1        205.42        268.25       109.93 o                         
   1  27   1        515.32        528.94       148.80 o                         
   2  27   1        527.06        754.31       151.23 o                         
   3  27   1        679.77        649.31       109.16 o                         
   4  27   1        364.16        347.60       132.66 o                         
   5  27   1        366.05        272.57        91.14 o                         
   6  27   1        178.83        226.52        85.99 o                         
   7  27   1        598.45        783.42       132.09 o                         
  -7  28   1        264.32        237.43        76.40 o                         
  -6  28   1        129.84         76.85        91.14 o                         
  -5  28   1       1857.55       2039.56       250.07 o                         
  -4  28   1         97.89         52.90        62.66 o                         
  -3  28   1         21.62         30.91        49.67 o                         
  -2  28   1        115.45        110.15        61.44 o                         
  -1  28   1        471.21        435.88       242.32 o                         
   0  28   1        836.43       1013.57       218.25 o                         
   1  28   1         12.19        -14.54        60.20 o                         
   2  28   1       1184.51       1122.24       182.77 o                         
   3  28   1         58.57         75.97        37.64 o                         
   4  28   1        110.93         -5.56        68.21 o                         
   5  28   1         11.77         85.79        61.75 o                         
   6  28   1        370.25        360.41       189.63 o                         
   7  28   1        521.42        632.58       324.60 o                         
  -6  29   1         56.83          2.61        84.45 o                         
  -5  29   1        845.88        860.47       197.50 o                         
  -4  29   1        184.82        161.87        57.59 o                         
  -3  29   1       1004.66        998.38       175.97 o                         
  -2  29   1       1633.37       1977.05       246.32 o                         
  -1  29   1        900.55       1041.03       220.42 o                         
   0  29   1         54.51        100.99        75.13 o                         
   1  29   1        889.15       1025.80       220.49 o                         
   2  29   1        211.73         91.37        66.47 o                         
   3  29   1        332.08        446.45       111.39 o                         
   4  29   1         45.21        -33.17       127.24 o                         
   5  29   1        797.70        511.24       295.40 o                         
   6  29   1        136.56        134.87        85.39 o                         
  -5  30   1         55.78         58.88        74.90 o                         
  -4  30   1        413.89        446.84       101.62 o                         
  -3  30   1         46.82         64.47       100.38 o                         
  -2  30   1        246.59         34.71        54.40 o                         
  -1  30   1         24.31         56.40        78.52 o                         
   0  30   1          1.09        140.43        91.14 o                         
   1  30   1        199.99        144.12        87.67 o                         
   2  30   1          8.33        -19.77        57.08 o                         
   3  30   1        362.11        726.74       350.20 o                         
   4  30   1        177.02        125.08       162.40 o                         
   5  30   1         23.28        -24.10        94.78 o                         
  -4  31   1        277.13        447.98       164.96 o                         
  -3  31   1        491.03        538.82       141.12 o                         
  -2  31   1        717.42        918.52       180.16 o                         
  -1  31   1        283.75        421.07       147.76 o                         
   0  31   1         65.03         73.57        53.50 o                         
   1  31   1        132.29        145.57       104.11 o                         
   2  31   1        920.51       1156.02       198.15 o                         
   3  31   1         23.32        -42.39        70.64 o                         
  -2  32   1          6.59         33.93        55.60 o                         
  -1  32   1       1415.45       1578.95       292.28 o                         
   0  32   1         33.87        -40.29        71.63 o                         
   1  32   1        746.53        743.84       168.89 o                         
   2  32   1          1.56        -83.57       214.63 o                         
 -14   0   2          2.15        -24.48        50.62 o                         
 -12   0   2        131.79        180.92       146.01 o                         
 -10   0   2        248.32        343.54       173.56 o                         
  -8   0   2        357.38        442.41       101.85 o                         
  -6   0   2          1.78        201.68        76.43 o                         
  -4   0   2       6206.05       6019.99       431.33 o                         
  -2   0   2      15091.95      14433.14       479.29 o                         
   0   0   2      33354.94      36080.41       315.07 o                         
   2   0   2     103338.13     107996.36      1651.66 o                         
   4   0   2       3709.55       3603.72       128.33 o                         
   6   0   2      18930.67      19119.17       309.34 o                         
   8   0   2       6088.92       6309.06       677.99 o                         
  10   0   2       1287.59       1158.91       347.04 o                         
  12   0   2        514.46        370.24       163.53 o                         
  14   0   2       1232.92       1286.75       287.88 o                         
 -14   1   2          3.04         71.88        89.84 o                         
 -13   1   2          1.46         63.66        70.15 o                         
 -12   1   2       2099.70       2388.38       345.52 o                         
 -11   1   2       1525.46       1891.64       298.81 o                         
 -10   1   2       2638.50       2408.78       319.75 o                         
  -9   1   2       3313.56       3442.86       355.83 o                         
  -8   1   2        219.34         83.34        39.71 o                         
  -7   1   2       2683.20       3004.01       134.92 o                         
  -6   1   2          5.59         42.45        25.45 o                         
  -5   1   2        649.66        484.07        89.55 o                         
  -4   1   2       4813.85       4721.96       218.56 o                         
  -3   1   2         37.53         13.24        30.87 o                         
  -2   1   2       5300.82       5337.24       162.51 o                         
  -1   1   2          2.08         16.89         9.48 o                         
   0   1   2       4253.20       4350.66        89.54 o                         
   1   1   2       1961.56       1923.89        58.28 o                         
   2   1   2       8241.33       8410.57       144.72 o                         
   3   1   2       1339.89       1578.42        72.25 o                         
   4   1   2       1268.00       1247.10        61.57 o                         
   5   1   2       3040.60       3054.90       113.81 o                         
   6   1   2       1565.78       1860.58        96.83 o                         
   7   1   2        142.25        289.71       138.96 o                         
   8   1   2         55.07        182.22        82.99 o                         
   9   1   2         43.06         61.76        73.20 o                         
  10   1   2         19.47        137.62       108.35 o                         
  11   1   2        137.17        176.91       275.71 o                         
  12   1   2         93.73         64.01        60.92 o                         
  13   1   2        180.15         35.86        86.87 o                         
  14   1   2        408.22        429.99       143.63 o                         
 -14   2   2          3.13        -46.38        57.27 o                         
 -13   2   2          5.55        -66.21        66.21 o                         
 -12   2   2        300.87        734.10       254.56 o                         
 -11   2   2         54.51         22.23        49.59 o                         
 -10   2   2        467.78        628.22       165.48 o                         
  -9   2   2          0.77        -15.29        42.45 o                         
  -8   2   2          0.80         18.94        34.98 o                         
  -7   2   2        634.26        676.25        60.58 o                         
  -6   2   2        157.71        146.39        36.24 o                         
  -5   2   2       2324.85       2220.18       123.05 o                         
  -4   2   2        149.78        126.98        29.61 o                         
  -3   2   2         28.22         57.57        47.46 o                         
  -2   2   2       2512.27       2441.85        85.39 o                         
  -1   2   2        211.69        225.87        17.41 o                         
   0   2   2         15.80         14.24         7.58 o                         
   1   2   2       1191.71       1137.42        42.95 o                         
   2   2   2        839.38        953.57        51.39 o                         
   3   2   2        330.94        516.75        62.61 o                         
   4   2   2       1422.02       1153.47        73.95 o                         
   5   2   2       2886.81       2729.19       115.00 o                         
   6   2   2       5437.62       4850.59       337.19 o                         
   7   2   2        493.20        362.81        71.84 o                         
   8   2   2       3339.92       3646.05       358.08 o                         
   9   2   2        764.41       1033.05       211.27 o                         
  10   2   2       1864.71       1854.17       289.69 o                         
  11   2   2        279.60        300.01       317.43 o                         
  12   2   2        353.13        434.84       128.54 o                         
  13   2   2       1218.57       1569.47       240.73 o                         
  14   2   2         57.43         48.92        93.68 o                         
 -14   3   2          1.04        -69.88        69.88 o                         
 -13   3   2       1088.63       1228.64       207.11 o                         
 -12   3   2         71.51        118.51        62.63 o                         
 -11   3   2       3580.26       3733.37       334.07 o                         
 -10   3   2        812.60       1148.62       172.99 o                         
  -9   3   2         87.45        103.60        52.58 o                         
  -8   3   2        574.75        565.50       103.52 o                         
  -7   3   2       1795.01       1762.94       143.55 o                         
  -6   3   2       3253.65       3255.29       141.78 o                         
  -5   3   2       8892.22       9211.06       235.85 o                         
  -4   3   2       3205.78       3389.53       133.02 o                         
  -3   3   2       3063.33       3127.43       106.29 o                         
  -2   3   2      14011.78      14076.40       244.48 o                         
  -1   3   2       8606.84       8225.75       165.47 o                         
   0   3   2       3256.20       3253.07        72.82 o                         
   1   3   2        665.83        698.90        35.34 o                         
   2   3   2       4155.76       4123.23        94.84 o                         
   3   3   2        852.08        886.69        58.78 o                         
   4   3   2        757.88        705.05        56.50 o                         
   5   3   2        199.83        327.44        53.60 o                         
   6   3   2         88.98        109.46        43.30 o                         
   7   3   2         46.23         17.33        49.59 o                         
   8   3   2          6.73         66.80       147.30 o                         
   9   3   2       1132.63       1079.09       210.98 o                         
  10   3   2       1661.51       1839.54       286.59 o                         
  11   3   2        251.16        357.56       106.39 o                         
  12   3   2         75.37         27.16        62.08 o                         
  13   3   2        258.95         30.92       150.64 o                         
  14   3   2         91.79         72.44        73.89 o                         
 -14   4   2        228.86        232.71       122.05 o                         
 -13   4   2          9.73         47.21       177.51 o                         
 -12   4   2         28.76          8.53        61.04 o                         
 -11   4   2         41.08        -17.88        51.25 o                         
 -10   4   2         67.72         76.36        37.60 o                         
  -9   4   2         40.33         17.78        48.07 o                         
  -8   4   2        781.71        846.35       146.22 o                         
  -7   4   2       1237.83       1175.36       146.77 o                         
  -6   4   2       3137.33       3142.81       154.00 o                         
  -5   4   2          5.54          3.52        14.60 o                         
  -4   4   2        791.76        687.83        56.75 o                         
  -3   4   2        589.54        529.38        43.52 o                         
  -2   4   2      25280.39      24955.53       262.59 o                         
  -1   4   2      16793.43      16756.36       347.27 o                         
   0   4   2       1370.36       1395.88        50.38 o                         
   1   4   2       9033.65       9172.24       110.53 o                         
   2   4   2       4695.78       4775.16       196.55 o                         
   3   4   2        137.45        181.74        26.62 o                         
   4   4   2       7096.51       6512.38       165.94 o                         
   5   4   2      12995.93      13007.32       269.42 o                         
   6   4   2       1752.14       1594.13       130.07 o                         
   7   4   2       4691.39       4147.36       223.64 o                         
   8   4   2       4338.27       4509.19       320.17 o                         
   9   4   2        363.81        596.67       121.71 o                         
  10   4   2         38.70         54.17        71.00 o                         
  11   4   2         62.51         23.77        63.68 o                         
  12   4   2        750.65        817.76       201.88 o                         
  13   4   2        156.31        197.60        98.71 o                         
 -14   5   2       1831.30       2156.38       287.69 o                         
 -13   5   2          1.22         55.74        74.65 o                         
 -12   5   2       1706.28       1855.69       242.87 o                         
 -11   5   2        146.79        219.10        78.63 o                         
 -10   5   2       8553.27       8271.00       468.01 o                         
  -9   5   2         15.14         31.75        34.36 o                         
  -8   5   2        195.16        175.63        56.13 o                         
  -7   5   2        247.78        153.05        87.07 o                         
  -6   5   2       5472.59       5391.89       277.31 o                         
  -5   5   2          3.45         15.80        26.70 o                         
  -4   5   2       1059.60       1081.87        73.75 o                         
  -3   5   2       1890.65       1780.25        82.63 o                         
  -2   5   2      86668.42      86526.70       511.60 o                         
  -1   5   2       1081.00       1144.28        60.45 o                         
   0   5   2        138.57        163.64        18.51 o                         
   1   5   2       2266.43       2234.72        68.87 o                         
   2   5   2       1243.31       1348.49        49.97 o                         
   3   5   2       2872.93       2813.63       101.43 o                         
   4   5   2         54.96         59.10        17.60 o                         
   5   5   2        700.89       1007.94       119.72 o                         
   6   5   2         35.00         35.72        29.61 o                         
   7   5   2        321.74        320.39        63.66 o                         
   8   5   2        104.38         75.13        53.52 o                         
   9   5   2       1967.02       2354.14       247.33 o                         
  10   5   2         41.37         92.27        69.40 o                         
  11   5   2         25.56         26.35        57.19 o                         
  12   5   2        250.03        219.70        85.59 o                         
  13   5   2        275.05        268.33       117.33 o                         
 -14   6   2        217.32        121.64        86.20 o                         
 -13   6   2        138.58        134.86        97.28 o                         
 -12   6   2          5.38        -29.98        43.21 o                         
 -11   6   2         57.35         -0.27        46.00 o                         
 -10   6   2       1120.91       1186.38       178.85 o                         
  -9   6   2          0.58         15.03        53.83 o                         
  -8   6   2       3507.97       3411.39       264.56 o                         
  -7   6   2        218.46        273.29        75.05 o                         
  -6   6   2       1700.10       1843.25       116.09 o                         
  -5   6   2       1206.60       1154.71        86.77 o                         
  -4   6   2       1574.29       1569.59        84.01 o                         
  -3   6   2        133.95        132.72        24.89 o                         
  -2   6   2      15315.76      15290.89       213.06 o                         
  -1   6   2       3521.70       3490.34       100.63 o                         
   0   6   2       7905.82       7858.12       139.01 o                         
   1   6   2       2343.20       2359.88        84.59 o                         
   2   6   2       6426.08       6348.16       118.32 o                         
   3   6   2        881.47        892.82        50.80 o                         
   4   6   2         90.56         35.07        17.04 o                         
   5   6   2       1383.73       1556.45        92.61 o                         
   6   6   2       1843.61       1677.51       124.00 o                         
   7   6   2        933.32        789.08       100.77 o                         
   8   6   2       5513.23       5749.78       287.18 o                         
   9   6   2        596.20        545.89       115.90 o                         
  10   6   2       1941.24       1936.39       238.86 o                         
  11   6   2        244.77        166.83        51.54 o                         
  12   6   2        594.53        765.91       168.55 o                         
  13   6   2         17.58        -28.92        92.13 o                         
 -14   7   2        520.80        709.32       163.00 o                         
 -13   7   2         35.32         39.89        61.19 o                         
 -12   7   2         10.25        108.01        91.68 o                         
 -11   7   2       2678.11       2745.55       284.09 o                         
 -10   7   2        212.00        261.24        84.46 o                         
  -9   7   2       1334.60       1451.46       184.47 o                         
  -8   7   2       1349.04       1508.31       174.94 o                         
  -7   7   2        131.18         74.39        40.84 o                         
  -6   7   2        423.48        493.15        88.30 o                         
  -5   7   2       4125.64       4115.88       167.42 o                         
  -4   7   2        893.04        723.22        63.78 o                         
  -3   7   2       2316.63       2472.19       158.61 o                         
  -2   7   2      63855.30      63941.12       418.56 o                         
  -1   7   2       1196.20       1408.21        49.25 o                         
   0   7   2       8188.27       8719.74       244.92 o                         
   1   7   2       5386.88       5504.24       137.22 o                         
   2   7   2        575.43        708.09        41.17 o                         
   3   7   2         24.28         31.86        12.93 o                         
   4   7   2       1224.65       1214.56        60.44 o                         
   5   7   2        525.92        619.18        59.30 o                         
   6   7   2        203.28        372.41        72.81 o                         
   7   7   2        758.02        652.18        83.63 o                         
   8   7   2         35.31         42.14        61.81 o                         
   9   7   2        434.13        439.29       130.60 o                         
  10   7   2        114.60         85.58        58.03 o                         
  11   7   2         39.82        283.77        92.74 o                         
  12   7   2        171.22        101.93        73.66 o                         
  13   7   2       1703.78       2283.18       295.22 o                         
 -14   8   2          0.80        -58.72        58.72 o                         
 -13   8   2         90.79         77.67        56.62 o                         
 -12   8   2          4.29         27.28        61.05 o                         
 -11   8   2        111.35        354.85       103.61 o                         
 -10   8   2          6.23         32.30        36.04 o                         
  -9   8   2        924.15        762.99       135.48 o                         
  -8   8   2        197.05        822.63       158.63 o                         
  -7   8   2        179.39        188.76        56.91 o                         
  -6   8   2         23.40         61.92        21.13 o                         
  -5   8   2       3844.92       3781.46       160.67 o                         
  -4   8   2        179.86        187.10        39.04 o                         
  -3   8   2       5700.96       5279.12       167.13 o                         
  -2   8   2       1866.00       1888.93        82.21 o                         
  -1   8   2        502.48        440.60        28.95 o                         
   0   8   2       2329.16       2357.29        97.18 o                         
   1   8   2         62.42        137.07        22.90 o                         
   2   8   2         88.00         52.81        12.08 o                         
   3   8   2      10042.34       9544.37       167.39 o                         
   4   8   2         21.16         96.14        46.36 o                         
   5   8   2       8693.15       8579.06       242.18 o                         
   6   8   2        284.04        340.06        56.12 o                         
   7   8   2        774.93        842.50        93.39 o                         
   8   8   2          7.89         13.17        21.25 o                         
   9   8   2       3022.65       2751.23       261.59 o                         
  10   8   2        242.36        176.15        66.18 o                         
  11   8   2         23.25        -51.79        73.64 o                         
  12   8   2          2.70         19.37        71.92 o                         
  13   8   2         27.96        -20.28        64.71 o                         
 -14   9   2          9.45        210.59        92.41 o                         
 -13   9   2        400.03        547.25       135.81 o                         
 -12   9   2        194.55        312.71       102.99 o                         
 -11   9   2        224.55        160.36        73.16 o                         
 -10   9   2       1129.81       1435.69       195.21 o                         
  -9   9   2       4208.00       4329.02       317.22 o                         
  -8   9   2       1112.48       1089.49       133.07 o                         
  -7   9   2       5130.24       5072.65       227.85 o                         
  -6   9   2       2882.87       2756.04       147.77 o                         
  -5   9   2       4037.68       3982.13       189.24 o                         
  -4   9   2        698.05        720.44        67.40 o                         
  -3   9   2      27636.55      30878.80       372.88 o                         
  -2   9   2        367.94        505.67        37.93 o                         
  -1   9   2       1740.36       1743.44        61.68 o                         
   0   9   2        113.06         95.43        27.03 o                         
   1   9   2        322.58        369.55        36.15 o                         
   2   9   2        154.95        145.58        22.44 o                         
   3   9   2        587.21        729.17        47.11 o                         
   4   9   2        697.96        723.22        48.03 o                         
   5   9   2         14.03        281.06        51.91 o                         
   6   9   2          2.95         -3.65        23.69 o                         
   7   9   2          2.03         48.98        32.11 o                         
   8   9   2         17.20        -29.56        29.56 o                         
   9   9   2         40.05        -42.94        51.40 o                         
  10   9   2         14.63          4.01        61.36 o                         
  11   9   2        334.67        389.08       114.09 o                         
  12   9   2       3040.55       3478.41       346.52 o                         
  13   9   2        151.27        261.55       133.24 o                         
 -13  10   2        779.15        749.44       154.54 o                         
 -12  10   2        203.21        259.65        97.41 o                         
 -11  10   2        362.96        554.68       130.32 o                         
 -10  10   2         38.65         10.46        52.02 o                         
  -9  10   2        204.37        212.33        85.36 o                         
  -8  10   2        433.26        508.71        83.10 o                         
  -7  10   2        556.34        649.89        93.03 o                         
  -6  10   2       1918.52       1855.80       124.29 o                         
  -5  10   2        287.09        304.88        76.92 o                         
  -4  10   2       4083.34       3969.03       160.59 o                         
  -3  10   2       4805.22       4805.25       151.11 o                         
  -2  10   2       5269.87       5364.05       130.77 o                         
  -1  10   2         93.61         99.82        21.12 o                         
   0  10   2       2000.73       1888.10        56.16 o                         
   1  10   2        228.33        318.31        36.71 o                         
   2  10   2        112.41        103.39        20.30 o                         
   3  10   2        390.66        557.00        41.99 o                         
   4  10   2       2950.79       2923.83       104.13 o                         
   5  10   2      12294.42      12435.35       240.67 o                         
   6  10   2       4837.68       4903.53       183.84 o                         
   7  10   2       2378.60       2287.88       158.80 o                         
   8  10   2       3866.87       3556.98       210.77 o                         
   9  10   2       1425.41       1302.70       171.92 o                         
  10  10   2       1747.53       2672.48       271.37 o                         
  11  10   2         26.06         81.29        67.07 o                         
  12  10   2        108.30        172.82       108.52 o                         
  13  10   2         23.16       -119.10       119.10 o                         
 -13  11   2        189.45        120.30        44.68 o                         
 -12  11   2       2139.85       2558.69       269.95 o                         
 -11  11   2        403.08        333.52        73.13 o                         
 -10  11   2       1951.07       2044.67       192.08 o                         
  -9  11   2        758.72        783.75       112.09 o                         
  -8  11   2       4262.62       4112.60       250.46 o                         
  -7  11   2       1491.57       1640.60       146.44 o                         
  -6  11   2       3453.48       2965.32       216.04 o                         
  -5  11   2        559.46        487.41        67.20 o                         
  -4  11   2       1913.55       1816.57       111.76 o                         
  -3  11   2       3346.54       3689.58       155.21 o                         
  -2  11   2       8179.30       8657.12       177.47 o                         
  -1  11   2        544.54        717.05        64.25 o                         
   0  11   2       2578.66       2651.16       126.98 o                         
   1  11   2        396.23        393.00        38.69 o                         
   2  11   2         30.59         19.19        13.84 o                         
   3  11   2       2741.64       3068.81       115.44 o                         
   4  11   2       1619.08       1788.58        87.40 o                         
   5  11   2         67.39        134.16        24.62 o                         
   6  11   2        224.96        334.61        59.75 o                         
   7  11   2          6.23          3.52        21.87 o                         
   8  11   2        143.23        119.47        37.18 o                         
   9  11   2         59.85        177.34        71.05 o                         
  10  11   2         73.60         49.32        49.62 o                         
  11  11   2        626.80        618.81       415.79 o                         
  12  11   2         71.36         35.76        53.42 o                         
  13  11   2        247.17        110.11        74.59 o                         
 -13  12   2         40.29         19.74        70.26 o                         
 -12  12   2        608.45        772.78       138.13 o                         
 -11  12   2        181.95        179.99        76.96 o                         
 -10  12   2         27.19         33.69        72.97 o                         
  -9  12   2        493.37        347.59        86.63 o                         
  -8  12   2        721.17        674.09       101.88 o                         
  -7  12   2        246.62        196.05        66.48 o                         
  -6  12   2        775.44        598.25       100.30 o                         
  -5  12   2       1168.26       1215.28       102.75 o                         
  -4  12   2       5183.01       5244.57       178.12 o                         
  -3  12   2       5376.99       5517.94       147.62 o                         
  -2  12   2        815.73        709.92        49.68 o                         
  -1  12   2      19417.06      20236.13       294.82 o                         
   0  12   2       2280.26       2078.13        65.00 o                         
   1  12   2          1.68         81.28        30.76 o                         
   2  12   2        933.15        768.82        56.25 o                         
   3  12   2        612.72        533.21        50.11 o                         
   4  12   2        132.57        104.99        19.02 o                         
   5  12   2       2997.75       3081.33       117.13 o                         
   6  12   2       4422.73       4623.29       177.25 o                         
   7  12   2        921.29        887.95       101.92 o                         
   8  12   2       1552.04       1664.42       142.99 o                         
   9  12   2        152.72        130.96        33.00 o                         
  10  12   2       2877.80       3518.82       305.97 o                         
  11  12   2        360.85        205.33        78.83 o                         
  12  12   2       1772.25       1637.23       238.52 o                         
  13  12   2         61.03        -16.27        62.95 o                         
 -13  13   2         82.25         87.52       107.21 o                         
 -12  13   2         93.22        111.53        50.75 o                         
 -11  13   2       1433.30       1828.29       228.14 o                         
 -10  13   2       3789.70       3471.85       295.12 o                         
  -9  13   2       1077.94       1303.39       151.56 o                         
  -8  13   2        172.37        188.20        51.04 o                         
  -7  13   2        702.49        765.65       120.72 o                         
  -6  13   2       1291.15       1109.73       134.05 o                         
  -5  13   2        830.64        756.31       120.10 o                         
  -4  13   2        673.92        698.17        59.78 o                         
  -3  13   2       1182.67       1385.61        93.29 o                         
  -2  13   2       5464.99       5640.88       146.43 o                         
  -1  13   2       3098.36       2948.90       116.13 o                         
   0  13   2        753.91        637.87        64.49 o                         
   1  13   2       3204.32       3091.63       134.81 o                         
   2  13   2        590.47        524.92        48.00 o                         
   3  13   2       2434.77       2325.13       102.10 o                         
   4  13   2        263.85        238.04        37.20 o                         
   5  13   2        281.46        246.86        34.77 o                         
   6  13   2          0.09         49.91        24.88 o                         
   7  13   2       1031.26       1059.03       105.17 o                         
   8  13   2         51.72         20.03        34.32 o                         
   9  13   2         15.19         44.58        41.35 o                         
  10  13   2        623.22        686.74       175.38 o                         
  11  13   2        319.76        307.72       128.35 o                         
  12  13   2        104.30         47.07        77.78 o                         
 -13  14   2        395.04        106.55       193.55 o                         
 -12  14   2         24.95         21.68        44.60 o                         
 -11  14   2         75.82        164.93        69.03 o                         
 -10  14   2         75.62         88.41        47.90 o                         
  -9  14   2         24.04         27.88        65.50 o                         
  -8  14   2        179.38         97.55       143.14 o                         
  -7  14   2         37.64        -29.49        35.78 o                         
  -6  14   2        720.78        749.77       106.75 o                         
  -5  14   2       1003.94        920.43        88.48 o                         
  -4  14   2       1351.65       1230.27        83.31 o                         
  -3  14   2        864.67        712.10        54.61 o                         
  -2  14   2       1365.68       1408.81        72.39 o                         
  -1  14   2         34.46         50.13        18.05 o                         
   0  14   2        816.28        864.88        84.88 o                         
   1  14   2       6872.67       7001.00       169.42 o                         
   2  14   2        428.11        423.94        45.83 o                         
   3  14   2       3568.01       3473.24       157.75 o                         
   4  14   2        214.65        237.82        38.09 o                         
   5  14   2       1691.97       1560.38        96.25 o                         
   6  14   2        396.77        404.87        55.49 o                         
   7  14   2       3207.77       3101.91       187.24 o                         
   8  14   2          2.42          7.49        23.92 o                         
   9  14   2         12.92         69.77        50.63 o                         
  10  14   2         21.04         44.21        43.12 o                         
  11  14   2       1327.76       1855.72       297.10 o                         
  12  14   2        417.78        662.48       180.80 o                         
 -13  15   2          9.87        259.20       204.67 o                         
 -12  15   2         27.43        -20.19        66.78 o                         
 -11  15   2       2808.66       2841.75       381.61 o                         
 -10  15   2       1621.45       1648.24       184.12 o                         
  -9  15   2         12.75          0.80        30.31 o                         
  -8  15   2       3865.57       3978.61       299.39 o                         
  -7  15   2        238.30        159.22        63.53 o                         
  -6  15   2         35.02         79.31        41.79 o                         
  -5  15   2       1396.74       1199.36        89.63 o                         
  -4  15   2        471.53        473.56        51.33 o                         
  -3  15   2       2401.30       2240.48       100.09 o                         
  -2  15   2       1858.94       1730.57        82.74 o                         
  -1  15   2        461.75        540.65        52.57 o                         
   0  15   2         87.54        168.73        47.83 o                         
   1  15   2       1268.03       1181.41        73.65 o                         
   2  15   2       5472.34       5694.18       173.78 o                         
   3  15   2         65.49         58.36        21.86 o                         
   4  15   2       1052.22        999.44        74.16 o                         
   5  15   2          0.09        -17.60        17.60 o                         
   6  15   2        520.87        566.64        73.09 o                         
   7  15   2        492.38        437.45        68.57 o                         
   8  15   2        219.30        260.26        59.84 o                         
   9  15   2       1366.25       1294.30       133.15 o                         
  10  15   2         77.53        104.10        37.81 o                         
  11  15   2        270.06        288.48       114.30 o                         
  12  15   2        344.83        631.22       187.98 o                         
 -12  16   2         70.96         49.68        73.06 o                         
 -11  16   2        299.37        191.63       216.95 o                         
 -10  16   2       1022.70       1099.46       209.39 o                         
  -9  16   2        251.36        161.44        79.01 o                         
  -8  16   2        601.17        518.64       109.15 o                         
  -7  16   2          0.41        -30.62        38.89 o                         
  -6  16   2        386.32        243.49        83.46 o                         
  -5  16   2          6.55         17.52        18.71 o                         
  -4  16   2       1291.06       1324.45        84.17 o                         
  -3  16   2        161.68        125.87        24.53 o                         
  -2  16   2       2754.81       2476.87       129.66 o                         
  -1  16   2       3051.45       3098.17       137.83 o                         
   0  16   2        829.98        813.99        96.29 o                         
   1  16   2       1299.62       1312.24        79.44 o                         
   2  16   2       1183.96       1028.25        77.00 o                         
   3  16   2         53.52         72.74        21.59 o                         
   4  16   2       2207.92       2089.41       127.14 o                         
   5  16   2         70.17         72.61        23.12 o                         
   6  16   2        422.13        342.36        52.61 o                         
   7  16   2       1338.04       1246.99       121.73 o                         
   8  16   2       1400.56       1323.36       147.03 o                         
   9  16   2         48.30         86.45        36.90 o                         
  10  16   2        107.18         77.59        43.76 o                         
  11  16   2         38.35        -36.19        61.06 o                         
  12  16   2        125.76        127.12        61.42 o                         
 -12  17   2       2599.26       3069.98       387.29 o                         
 -11  17   2         56.42         85.48        62.25 o                         
 -10  17   2       2289.27       2540.60       232.22 o                         
  -9  17   2          0.33         33.67        33.86 o                         
  -8  17   2        971.81        824.90       120.65 o                         
  -7  17   2        811.53        768.22        83.06 o                         
  -6  17   2         69.13         16.20        30.57 o                         
  -5  17   2        142.07        103.77        29.93 o                         
  -4  17   2       2426.48       2367.74       115.08 o                         
  -3  17   2        592.84        583.31        53.31 o                         
  -2  17   2        880.31        843.96        78.14 o                         
  -1  17   2       5585.78       5438.96       221.05 o                         
   0  17   2       1908.82       1959.37       155.00 o                         
   1  17   2        114.09        165.30        44.10 o                         
   2  17   2       2723.83       2869.15       130.63 o                         
   3  17   2         27.56         48.26        22.80 o                         
   4  17   2         17.47         17.48        15.50 o                         
   5  17   2          6.36         34.64        27.49 o                         
   6  17   2        126.74        105.73        38.45 o                         
   7  17   2         24.20         -5.79        38.96 o                         
   8  17   2         36.55        -14.66        31.67 o                         
   9  17   2        566.30        620.30       119.21 o                         
  10  17   2         24.56        -47.86        50.88 o                         
  11  17   2         14.10         80.46        49.37 o                         
 -12  18   2         49.87         85.34        72.12 o                         
 -11  18   2        331.77        345.31        88.97 o                         
 -10  18   2         79.84         47.33        62.42 o                         
  -9  18   2          0.23        -11.80        34.94 o                         
  -8  18   2         42.57         90.55        31.80 o                         
  -7  18   2          1.74         26.17        31.85 o                         
  -6  18   2        880.60        744.39        85.53 o                         
  -5  18   2       2143.60       2131.28       117.77 o                         
  -4  18   2       1281.09       1257.46        84.82 o                         
  -3  18   2        565.97        610.39        56.02 o                         
  -2  18   2       1643.40       1645.09       126.94 o                         
  -1  18   2       3199.76       3141.09       172.25 o                         
   0  18   2      13461.54      13704.11       609.70 o                         
   1  18   2        665.94        616.64        74.87 o                         
   2  18   2       5961.50       6308.80       230.20 o                         
   3  18   2       1749.66       1744.06       109.38 o                         
   4  18   2       2045.80       2035.00       122.03 o                         
   5  18   2       2424.22       2352.46       158.10 o                         
   6  18   2       1767.83       1790.87       128.37 o                         
   7  18   2        203.25        283.45        91.30 o                         
   8  18   2        791.61        721.87        96.62 o                         
   9  18   2        157.42        209.47        60.30 o                         
  10  18   2       1228.24       1228.42       156.15 o                         
  11  18   2         20.88        -34.96       114.05 o                         
 -11  19   2        786.18       1097.41       160.54 o                         
 -10  19   2        174.58        240.69       131.54 o                         
  -9  19   2        981.25       1036.72       127.09 o                         
  -8  19   2        661.82        603.40        92.68 o                         
  -7  19   2        136.66        119.56        54.95 o                         
  -6  19   2        447.28        366.31        63.19 o                         
  -5  19   2        117.01        146.15        32.77 o                         
  -4  19   2       4100.99       4145.74       204.25 o                         
  -3  19   2        796.30        679.92        78.62 o                         
  -2  19   2         31.57         79.36        37.44 o                         
  -1  19   2        602.50        700.99        86.29 o                         
   0  19   2        258.71        153.85        67.97 o                         
   1  19   2       6764.74       6929.38       260.67 o                         
   2  19   2          2.88        -13.99        23.27 o                         
   3  19   2        156.08        135.84        38.56 o                         
   4  19   2         31.71        -14.68        18.34 o                         
   5  19   2         49.62         77.90        35.17 o                         
   6  19   2         62.99         19.56        25.09 o                         
   7  19   2        660.23        512.87        79.33 o                         
   8  19   2          1.80        -14.04        42.49 o                         
   9  19   2          1.33         60.28        50.04 o                         
  10  19   2          4.52         45.14        48.77 o                         
  11  19   2          2.33         63.80        50.74 o                         
 -11  20   2         56.23         74.19        65.98 o                         
 -10  20   2         15.25         11.09        47.08 o                         
  -9  20   2        210.16        270.60       106.96 o                         
  -8  20   2        597.45        438.41        96.79 o                         
  -7  20   2         74.17         29.37        38.01 o                         
  -6  20   2          2.66          7.29        39.67 o                         
  -5  20   2       1846.21       1732.93       211.95 o                         
  -4  20   2        150.16        148.92        39.48 o                         
  -3  20   2       1610.57       1528.38       121.81 o                         
  -2  20   2        116.79         65.13        32.28 o                         
  -1  20   2       1442.86       1606.00       230.05 o                         
   0  20   2       1697.68       1733.89       240.98 o                         
   1  20   2       1264.02       1087.42       136.39 o                         
   2  20   2        530.54        607.90        87.95 o                         
   3  20   2        919.97        934.94        92.42 o                         
   4  20   2         33.44        -13.99        22.85 o                         
   5  20   2        581.00        637.55        86.62 o                         
   6  20   2        365.02        322.08        68.40 o                         
   7  20   2        328.19        440.90        61.91 o                         
   8  20   2          8.64          2.64        29.04 o                         
   9  20   2        371.94        295.47        64.48 o                         
  10  20   2         58.01         24.24        55.04 o                         
 -11  21   2        173.12        151.01        53.58 o                         
 -10  21   2        576.21        611.11       101.96 o                         
  -9  21   2       1038.56        898.01       160.40 o                         
  -8  21   2          3.31         44.28        66.18 o                         
  -7  21   2        279.04        231.13        62.89 o                         
  -6  21   2       1231.74       1429.23       135.43 o                         
  -5  21   2         46.40         68.46        29.57 o                         
  -4  21   2        220.37        163.39        45.00 o                         
  -3  21   2        669.04        737.28       107.71 o                         
  -2  21   2        149.96        225.54        66.03 o                         
  -1  21   2        604.34        457.53       124.56 o                         
   0  21   2        825.99        903.58       173.51 o                         
   1  21   2        523.57        730.77       155.60 o                         
   2  21   2        196.86        233.35        50.95 o                         
   3  21   2       3251.43       3249.32       260.75 o                         
   4  21   2       1691.97       1735.28       132.55 o                         
   5  21   2        191.30        178.24        46.32 o                         
   6  21   2          1.71         -8.74        33.94 o                         
   7  21   2         46.56         69.04        45.65 o                         
   8  21   2          3.51         25.60        33.30 o                         
   9  21   2         25.60         12.69        54.70 o                         
  10  21   2         22.56         26.28        51.35 o                         
 -10  22   2         21.83         31.15        87.35 o                         
  -9  22   2        165.01         28.48        75.13 o                         
  -8  22   2         30.46         64.80        45.86 o                         
  -7  22   2          1.95        -33.37        42.93 o                         
  -6  22   2        483.67        574.24       101.70 o                         
  -5  22   2        525.01        421.43        84.91 o                         
  -4  22   2       3675.51       3524.59       239.16 o                         
  -3  22   2        488.51        668.96       106.05 o                         
  -2  22   2       1809.77       1944.04       199.35 o                         
  -1  22   2        484.08        467.99       121.15 o                         
   0  22   2       5501.35       5464.65       438.47 o                         
   1  22   2        878.54        628.99       148.77 o                         
   2  22   2       1857.19       1850.97       163.36 o                         
   3  22   2         87.35        409.19        76.34 o                         
   4  22   2        858.53        832.17        87.92 o                         
   5  22   2          0.24        -15.83        21.04 o                         
   6  22   2       3767.46       3911.74       249.40 o                         
   7  22   2          2.14        -25.22        25.22 o                         
   8  22   2        442.20        486.82        81.86 o                         
   9  22   2          2.71        -13.55        26.93 o                         
  10  22   2          3.82        -37.72        37.72 o                         
 -10  23   2        824.68        614.82       181.66 o                         
  -9  23   2        120.45         24.07       113.49 o                         
  -8  23   2       2941.96       2869.68       284.80 o                         
  -7  23   2        397.25        395.51       153.71 o                         
  -6  23   2       2026.00       2094.52       198.11 o                         
  -5  23   2        104.88         91.54        69.05 o                         
  -4  23   2        690.93        775.00       115.84 o                         
  -3  23   2        826.13        880.33       121.26 o                         
  -2  23   2       6473.93       6260.33       368.07 o                         
  -1  23   2       1156.78       1443.88       231.26 o                         
   0  23   2        117.20        170.31        93.73 o                         
   1  23   2         40.65         44.97        57.13 o                         
   2  23   2       3797.34       3620.38       246.38 o                         
   3  23   2        670.89        851.74       118.43 o                         
   4  23   2        609.43        689.84        81.99 o                         
   5  23   2         68.48         52.46        35.65 o                         
   6  23   2          4.04         24.90        39.02 o                         
   7  23   2        110.86         81.86        42.00 o                         
   8  23   2        207.59        131.33        42.67 o                         
   9  23   2        400.15        585.52        95.97 o                         
  -9  24   2        182.98        174.93        83.68 o                         
  -8  24   2        192.25        108.18        49.35 o                         
  -7  24   2         92.46         50.20        96.34 o                         
  -6  24   2        679.51        544.62       120.34 o                         
  -5  24   2       2927.50       2838.05       229.34 o                         
  -4  24   2         74.53         62.71        67.57 o                         
  -3  24   2        166.55        237.06        62.43 o                         
  -2  24   2        577.59        613.13       148.50 o                         
  -1  24   2         46.38        100.03        76.73 o                         
   0  24   2         63.65        133.83        67.59 o                         
   1  24   2        268.57        212.10       152.89 o                         
   2  24   2          2.16         19.47        38.32 o                         
   3  24   2       1277.74       1442.58       153.53 o                         
   4  24   2        440.61        473.63       106.45 o                         
   5  24   2       1337.54       1350.15       143.14 o                         
   6  24   2        830.03       1108.49       123.18 o                         
   7  24   2       1008.07       1240.56       134.66 o                         
   8  24   2        836.10        976.17       149.17 o                         
   9  24   2        345.06        388.15        95.80 o                         
  -9  25   2        135.47        182.87       161.04 o                         
  -8  25   2          2.90         37.36        50.17 o                         
  -7  25   2       2663.52       2788.53       277.16 o                         
  -6  25   2        290.75        404.76       106.25 o                         
  -5  25   2       1572.36       1543.73       170.26 o                         
  -4  25   2         39.30         17.68        45.87 o                         
  -3  25   2          3.84         20.28        41.29 o                         
  -2  25   2         48.76        -10.37        45.03 o                         
  -1  25   2       1354.19       1480.92       247.85 o                         
   0  25   2        649.61        553.94       150.06 o                         
   1  25   2       1760.64       1693.50       254.84 o                         
   2  25   2         25.13        -25.97        60.23 o                         
   3  25   2         33.16         15.25        29.46 o                         
   4  25   2         29.88          2.27        41.21 o                         
   5  25   2         88.65         98.40        80.92 o                         
   6  25   2        124.65        127.57       137.79 o                         
   7  25   2        236.59         45.06        66.18 o                         
   8  25   2        294.96        501.20       168.69 o                         
  -8  26   2          5.11        -21.69        67.50 o                         
  -7  26   2         19.37         39.07        36.36 o                         
  -6  26   2          0.24          5.48        47.96 o                         
  -5  26   2         66.84         70.38        48.20 o                         
  -4  26   2        563.62        661.92       110.44 o                         
  -3  26   2        235.95        217.00        51.34 o                         
  -2  26   2        123.66        179.56       104.93 o                         
  -1  26   2        966.82       1247.83       227.83 o                         
   0  26   2        156.29        204.71        89.06 o                         
   1  26   2       1635.44       1647.33       276.71 o                         
   2  26   2        554.43        608.13       126.32 o                         
   3  26   2        166.21         90.62        57.35 o                         
   4  26   2        324.15        260.58        99.73 o                         
   5  26   2       3527.44       3759.17       431.06 o                         
   6  26   2       1015.96        636.48       276.83 o                         
   7  26   2        501.66        229.65       100.03 o                         
   8  26   2        302.87        105.21       115.98 o                         
  -8  27   2        948.15        827.87       162.91 o                         
  -7  27   2         23.94         14.01        36.07 o                         
  -6  27   2        733.08        744.91       152.09 o                         
  -5  27   2        217.12        163.93        65.32 o                         
  -4  27   2        453.33        442.45        92.08 o                         
  -3  27   2          7.06         19.84        37.47 o                         
  -2  27   2        299.63        398.39       246.74 o                         
  -1  27   2        239.72        125.64       197.83 o                         
   0  27   2        409.15        402.04       132.00 o                         
   1  27   2         56.36        100.07        54.59 o                         
   2  27   2         68.10        220.01        94.12 o                         
   3  27   2        690.63        741.07       145.39 o                         
   4  27   2        451.40        406.50       130.56 o                         
   5  27   2        222.20        183.64        61.62 o                         
   6  27   2         69.09        -12.90        97.90 o                         
   7  27   2        411.69        342.27       111.14 o                         
  -7  28   2          0.01         31.74        47.37 o                         
  -6  28   2        566.79        677.63       150.29 o                         
  -5  28   2        121.85         69.44        91.65 o                         
  -4  28   2         87.39         16.71        33.65 o                         
  -3  28   2         21.62         34.78        42.55 o                         
  -2  28   2       1287.77       1392.41       200.06 o                         
  -1  28   2         15.17         39.72        56.80 o                         
   0  28   2       1150.47       1311.77       246.66 o                         
   1  28   2         37.47        108.51       174.52 o                         
   2  28   2       2555.34       2746.70       285.00 o                         
   3  28   2          0.27        -17.81        77.50 o                         
   4  28   2       1409.19       1277.40       256.86 o                         
   5  28   2         68.21        -10.59        72.65 o                         
   6  28   2       3103.07       2833.99       392.39 o                         
  -6  29   2        955.15       1160.45       196.59 o                         
  -5  29   2         96.45         38.45        80.22 o                         
  -4  29   2        638.05        792.59       134.62 o                         
  -3  29   2        364.54        664.52       143.86 o                         
  -2  29   2        154.26        265.59       100.78 o                         
  -1  29   2         74.56        -13.44        59.19 o                         
   0  29   2       1120.86       1387.24       251.93 o                         
   1  29   2        253.64        191.84        92.24 o                         
   2  29   2       1419.89       1182.48       198.58 o                         
   3  29   2         27.36        112.88        66.04 o                         
   4  29   2          0.95        -19.57        92.55 o                         
   5  29   2        140.05         67.87        55.92 o                         
  -5  30   2       1049.79       1081.55       207.83 o                         
  -4  30   2         48.16         23.83        72.19 o                         
  -3  30   2       1100.79       1199.06       201.12 o                         
  -2  30   2        451.15        590.74       146.73 o                         
  -1  30   2        189.82        243.63        98.33 o                         
   0  30   2        346.77        493.16       161.07 o                         
   1  30   2         21.46         80.06        63.39 o                         
   2  30   2         52.46         62.00        51.25 o                         
   3  30   2        812.42        824.18       415.77 o                         
   4  30   2         17.15         63.89        52.05 o                         
  -4  31   2        203.83        258.22       101.89 o                         
  -3  31   2        539.21        614.99       150.36 o                         
  -2  31   2        722.06        798.31       209.85 o                         
  -1  31   2       1322.07       1036.35       225.48 o                         
   0  31   2          1.66         43.66        55.27 o                         
   1  31   2         40.78        -37.75        59.32 o                         
   2  31   2        255.08        242.56        86.61 o                         
   3  31   2         18.12        -38.83        56.95 o                         
  -1  32   2        766.46        862.49       217.90 o                         
   0  32   2         94.78          9.97       151.76 o                         
   1  32   2        433.80        581.83       195.16 o                         
 -13   0   3        827.14        700.98       194.47 o                         
 -11   0   3       8778.55       9192.60       913.41 o                         
  -9   0   3       3672.97       3992.72       537.80 o                         
  -7   0   3       6607.59       6835.17       410.54 o                         
  -5   0   3       2482.74       1914.26       276.42 o                         
  -3   0   3       8198.31       8804.31       457.25 o                         
  -1   0   3      18845.17      17575.29       245.15 o                         
   1   0   3      46590.39      46304.34       520.71 o                         
   3   0   3       9965.18       9552.33       246.30 o                         
   5   0   3         16.07         31.33        16.19 o                         
   7   0   3        238.80        332.70       161.64 o                         
   9   0   3        938.29       1182.67       315.54 o                         
  11   0   3          0.84         80.45       161.27 o                         
  13   0   3        461.40        253.55       202.90 o                         
 -14   1   3         35.66         42.58        83.48 o                         
 -13   1   3         83.39         30.29        64.18 o                         
 -12   1   3         97.82         66.99        72.02 o                         
 -11   1   3        295.23        513.23       171.12 o                         
 -10   1   3        213.12        143.65        64.83 o                         
  -9   1   3          3.23         35.49        78.48 o                         
  -8   1   3        767.78        787.79       105.19 o                         
  -7   1   3         62.46        105.48        35.63 o                         
  -6   1   3          1.19         25.22        36.38 o                         
  -5   1   3         21.12        -20.34        31.48 o                         
  -4   1   3        973.84       1063.15       130.96 o                         
  -3   1   3         24.79         67.17        27.15 o                         
  -2   1   3       3616.07       3471.77       124.36 o                         
  -1   1   3       3401.11       3300.98        74.21 o                         
   0   1   3       3074.38       3297.78        71.30 o                         
   1   1   3      31448.07      31146.00       292.87 o                         
   2   1   3     137043.41     134374.23       885.48 o                         
   3   1   3      10367.00      10728.76       210.54 o                         
   4   1   3       1868.49       1676.05        82.84 o                         
   5   1   3       5284.37       5041.90       147.29 o                         
   6   1   3         86.58         76.24        14.17 o                         
   7   1   3       4319.62       3892.79       527.64 o                         
   8   1   3       1776.36       1953.96       272.64 o                         
   9   1   3         89.56         -2.25        49.85 o                         
  10   1   3         12.53        -39.70       143.53 o                         
  11   1   3        245.29        329.99       146.22 o                         
  12   1   3        406.66        529.55       178.28 o                         
  13   1   3       1070.64       1303.40       233.15 o                         
 -14   2   3          4.19        -58.82        77.12 o                         
 -13   2   3        605.30        503.97       128.32 o                         
 -12   2   3       2003.07       2557.92       288.90 o                         
 -11   2   3        733.91        717.35       147.80 o                         
 -10   2   3       4071.53       4317.00       335.59 o                         
  -9   2   3        367.34        323.20       106.65 o                         
  -8   2   3        370.28        542.71        87.19 o                         
  -7   2   3       1075.34        930.02        93.38 o                         
  -6   2   3       1345.68       1540.45       116.92 o                         
  -5   2   3       7262.15       7154.90       262.36 o                         
  -4   2   3        580.15        475.08        61.86 o                         
  -3   2   3       5668.84       5539.46       200.69 o                         
  -2   2   3      14118.59      13271.61       178.21 o                         
  -1   2   3      33581.64      32635.12       304.13 o                         
   0   2   3        158.36        164.32        19.65 o                         
   1   2   3       3263.94       3377.25       112.66 o                         
   2   2   3       4764.44       4638.11       133.04 o                         
   3   2   3        347.94        391.14        38.29 o                         
   4   2   3        339.09        395.09        56.12 o                         
   5   2   3        181.03        231.05        33.21 o                         
   6   2   3        123.57        110.05        23.28 o                         
   7   2   3         52.28        188.30       153.62 o                         
   8   2   3        578.04        549.95       148.20 o                         
   9   2   3        377.88        384.79       132.29 o                         
  10   2   3        129.58        152.19        97.89 o                         
  11   2   3         20.22        -38.06       126.92 o                         
  12   2   3         47.78          1.51        95.40 o                         
  13   2   3          0.71        -47.25        80.30 o                         
 -14   3   3         10.04        -93.92        93.92 o                         
 -13   3   3          5.62         26.12        67.19 o                         
 -12   3   3        995.33       1365.61       210.25 o                         
 -11   3   3          0.02          6.89        60.48 o                         
 -10   3   3        280.86        429.51       105.69 o                         
  -9   3   3         16.28         17.96        45.25 o                         
  -8   3   3        372.67        344.88        62.99 o                         
  -7   3   3        179.05        129.37        35.66 o                         
  -6   3   3        262.40        233.84        42.95 o                         
  -5   3   3       1270.50       1509.22       120.52 o                         
  -4   3   3        261.03        311.43        44.40 o                         
  -3   3   3       3558.99       3735.77       150.66 o                         
  -2   3   3       5541.64       4890.04       104.32 o                         
  -1   3   3       2423.00       3152.68       285.98 o                         
   0   3   3       1215.07       1469.68        41.52 o                         
   1   3   3      56772.11      56475.95       339.80 o                         
   2   3   3      13256.43      14136.38       196.91 o                         
   3   3   3      20059.47      21394.70       296.69 o                         
   4   3   3       3184.98       3119.24       122.88 o                         
   5   3   3        131.10        256.90        88.40 o                         
   6   3   3       1736.34       1734.48        93.52 o                         
   7   3   3        453.46        667.05       144.73 o                         
   8   3   3       4940.49       4461.65       404.73 o                         
   9   3   3        533.83        540.80       251.11 o                         
  10   3   3       1163.90       1054.11       264.07 o                         
  11   3   3        106.87         97.19       107.07 o                         
  12   3   3        570.52        570.80       147.40 o                         
  13   3   3          0.50        -86.59        86.83 o                         
 -14   4   3        194.30        357.58       120.84 o                         
 -13   4   3       1413.02       1285.38       232.99 o                         
 -12   4   3       1438.12       1660.68       231.01 o                         
 -11   4   3       3625.26       3505.76       319.67 o                         
 -10   4   3       3233.32       3480.06       305.43 o                         
  -9   4   3       1102.74       1031.83       150.77 o                         
  -8   4   3        338.48        308.72        70.57 o                         
  -7   4   3       1308.99       1178.90       116.24 o                         
  -6   4   3      13623.91      13410.35       321.16 o                         
  -5   4   3       1434.51       1501.61       102.38 o                         
  -4   4   3       3397.39       3255.19       126.25 o                         
  -3   4   3       4616.52       4326.43       126.45 o                         
  -2   4   3      12242.43      12464.07       143.39 o                         
  -1   4   3      19271.31      19670.88       216.48 o                         
   0   4   3      16346.80      16345.25       208.49 o                         
   1   4   3          4.54          6.20         6.85 o                         
   2   4   3        492.29        436.05        34.25 o                         
   3   4   3       1853.19       2147.16        83.40 o                         
   4   4   3       1063.52       1138.73        76.92 o                         
   5   4   3         12.18        200.78        39.47 o                         
   6   4   3        336.19        415.53        60.07 o                         
   7   4   3         10.04         32.05        20.99 o                         
   8   4   3         52.11        178.95        62.57 o                         
   9   4   3          1.34         37.00        62.29 o                         
  10   4   3         60.74         53.14        66.19 o                         
  11   4   3        337.62        450.75       125.37 o                         
  12   4   3        532.51        674.11       156.59 o                         
  13   4   3         12.52        -30.21        69.25 o                         
 -14   5   3         11.82        -15.31        73.76 o                         
 -13   5   3        522.76        283.80        97.44 o                         
 -12   5   3         21.22         57.34        78.44 o                         
 -11   5   3        801.37        919.83       200.20 o                         
 -10   5   3        182.86         54.91        56.85 o                         
  -9   5   3        117.83        213.70        85.15 o                         
  -8   5   3        538.54        534.94       107.76 o                         
  -7   5   3         13.55         27.38        45.48 o                         
  -6   5   3          0.58          7.77        26.30 o                         
  -5   5   3       1948.89       2093.75       111.99 o                         
  -4   5   3         26.55         69.59        33.24 o                         
  -3   5   3        404.71        357.41        41.51 o                         
  -2   5   3       2095.65       2042.41        63.00 o                         
  -1   5   3        538.36        845.88       114.42 o                         
   0   5   3       2051.60       2108.18        67.74 o                         
   1   5   3      12021.77      12395.76       163.15 o                         
   2   5   3        781.06        818.61        53.07 o                         
   3   5   3       5046.58       5124.01       121.28 o                         
   4   5   3       3454.65       3633.68       137.49 o                         
   5   5   3       3966.36       3789.17       143.05 o                         
   6   5   3       2013.84       1797.88       116.35 o                         
   7   5   3       2336.53       2158.05       162.06 o                         
   8   5   3        487.22        724.23       129.56 o                         
   9   5   3       1723.36       1771.73       217.64 o                         
  10   5   3         49.52         -2.58        50.99 o                         
  11   5   3       1333.37       1337.94       211.20 o                         
  12   5   3        702.84        578.25       146.52 o                         
  13   5   3       1125.41       1448.19       245.14 o                         
 -14   6   3         13.76        -17.35        64.54 o                         
 -13   6   3       1002.68       1453.24       257.00 o                         
 -12   6   3        871.68       1086.77       243.75 o                         
 -11   6   3        131.23        117.05        74.29 o                         
 -10   6   3         18.13        122.51        91.04 o                         
  -9   6   3       6073.92       5999.47       370.80 o                         
  -8   6   3        675.82        511.52        98.53 o                         
  -7   6   3       5672.85       5429.17       234.13 o                         
  -6   6   3       1303.46       1334.52       104.73 o                         
  -5   6   3       6910.95       6938.38       233.49 o                         
  -4   6   3        297.77        316.19        42.90 o                         
  -3   6   3      20150.44      19825.05       287.11 o                         
  -2   6   3      35781.17      36071.53       285.95 o                         
  -1   6   3       1880.15       1959.21        72.18 o                         
   0   6   3       5480.59       5763.76       108.29 o                         
   1   6   3        922.48        892.45        38.79 o                         
   2   6   3        653.07        661.01        40.73 o                         
   3   6   3      18143.04      17858.82       215.85 o                         
   4   6   3       3836.83       3939.49       144.71 o                         
   5   6   3       7376.36       7390.90       203.82 o                         
   6   6   3          2.02         45.65        21.45 o                         
   7   6   3        963.83       1183.07       122.50 o                         
   8   6   3         94.62         71.30        40.70 o                         
   9   6   3        575.85        619.04       123.09 o                         
  10   6   3         18.26        -10.50        35.11 o                         
  11   6   3         30.91        -51.21        57.06 o                         
  12   6   3         84.53        158.09        79.54 o                         
  13   6   3        283.35        243.86       168.91 o                         
 -14   7   3         40.96        -42.58        52.81 o                         
 -13   7   3        123.99         18.46       107.59 o                         
 -12   7   3         14.81         47.05        54.89 o                         
 -11   7   3        555.59        572.69       133.73 o                         
 -10   7   3          3.27         19.69        55.83 o                         
  -9   7   3        387.05        469.96       103.81 o                         
  -8   7   3         52.67         63.32        71.09 o                         
  -7   7   3         11.47          0.74        15.64 o                         
  -6   7   3       1380.50       1485.91       108.46 o                         
  -5   7   3       1101.04       1175.18        84.96 o                         
  -4   7   3         82.40         57.43        24.59 o                         
  -3   7   3       6796.94       6798.69       157.75 o                         
  -2   7   3       1516.52       1605.00        56.90 o                         
  -1   7   3       6408.85       6695.33       142.93 o                         
   0   7   3       1096.23       1022.28        48.47 o                         
   1   7   3       3443.28       3630.55       103.08 o                         
   2   7   3         67.37         79.31        14.48 o                         
   3   7   3       1291.18       1446.01        66.30 o                         
   4   7   3       3254.07       2885.53       109.22 o                         
   5   7   3       8337.31       8103.12       217.33 o                         
   6   7   3         55.61         34.27        21.80 o                         
   7   7   3       5219.22       4851.52       230.56 o                         
   8   7   3       4533.78       4103.49       303.71 o                         
   9   7   3          3.20        126.73        69.60 o                         
  10   7   3       1744.61       1725.47       228.13 o                         
  11   7   3        244.86        247.77        87.52 o                         
  12   7   3        732.42        890.81       177.80 o                         
  13   7   3          3.84         66.14        54.06 o                         
 -14   8   3         31.74         14.44        90.03 o                         
 -13   8   3         85.21          9.34        66.95 o                         
 -12   8   3        414.62        665.55       151.22 o                         
 -11   8   3         49.96          7.54        47.12 o                         
 -10   8   3         11.08         76.68        69.52 o                         
  -9   8   3       3720.87       3467.87       283.24 o                         
  -8   8   3       5232.73       5080.55       320.09 o                         
  -7   8   3        401.49        327.80        55.02 o                         
  -6   8   3       2502.44       2448.76       126.68 o                         
  -5   8   3        367.83        284.66        46.79 o                         
  -4   8   3      12439.31      12173.73       303.16 o                         
  -3   8   3       4433.48       4951.03       144.65 o                         
  -2   8   3      51052.31      50347.69       308.24 o                         
  -1   8   3        725.10        763.89        58.46 o                         
   0   8   3       4412.43       4644.70       136.73 o                         
   1   8   3         58.13         33.45        14.01 o                         
   2   8   3         94.73         74.27        15.66 o                         
   3   8   3       3771.53       3988.24       111.25 o                         
   4   8   3       3669.59       3637.62       101.67 o                         
   5   8   3       2536.77       2478.06       121.19 o                         
   6   8   3         16.92         64.58        29.83 o                         
   7   8   3        189.85        223.48        49.25 o                         
   8   8   3        115.46        108.07        65.07 o                         
   9   8   3        111.87        148.49        57.62 o                         
  10   8   3        349.68        314.07       102.01 o                         
  11   8   3        293.56        433.08       120.69 o                         
  12   8   3        235.86        116.48        51.52 o                         
  13   8   3        462.66        480.01       170.96 o                         
 -14   9   3        597.71        805.80       173.14 o                         
 -13   9   3         37.22         94.25        84.06 o                         
 -12   9   3        121.78        332.83       107.57 o                         
 -11   9   3        482.06        391.19       113.78 o                         
 -10   9   3          3.58          7.96        42.40 o                         
  -9   9   3        662.64        663.39       126.90 o                         
  -8   9   3         36.30       1022.28       177.21 o                         
  -7   9   3        224.61        156.85        33.55 o                         
  -6   9   3         16.24        107.02        35.82 o                         
  -5   9   3          4.55         18.17        37.21 o                         
  -4   9   3         18.99         44.63        37.28 o                         
  -3   9   3       2871.26       2910.70       105.35 o                         
  -2   9   3       5352.11       5924.38       153.30 o                         
  -1   9   3       8066.94       8097.19       176.67 o                         
   0   9   3        201.95        500.87        63.55 o                         
   1   9   3        529.01        567.93        66.30 o                         
   2   9   3        809.80        789.21        44.43 o                         
   3   9   3          7.58         39.62        14.14 o                         
   4   9   3       6518.48       6229.62       155.29 o                         
   5   9   3          1.14         19.96        18.48 o                         
   6   9   3       9532.60       9179.93       254.50 o                         
   7   9   3       2625.15       2886.12       180.14 o                         
   8   9   3       2619.92       2935.64       191.61 o                         
   9   9   3        124.44         61.27        61.31 o                         
  10   9   3       4496.53       4828.81       368.46 o                         
  11   9   3       1271.90       1057.49       182.76 o                         
  12   9   3         40.07          7.96        86.67 o                         
  13   9   3        111.14        180.26       360.29 o                         
 -13  10   3        495.11        577.74       146.42 o                         
 -12  10   3        959.24       1330.50       201.41 o                         
 -11  10   3         70.60        178.30        71.09 o                         
 -10  10   3         75.04        115.82        57.02 o                         
  -9  10   3       3783.34       3866.98       248.32 o                         
  -8  10   3       9573.81       9007.87       362.06 o                         
  -7  10   3       1660.78       1640.34       123.39 o                         
  -6  10   3        812.08        817.16        91.39 o                         
  -5  10   3       6819.05       6486.68       336.16 o                         
  -4  10   3      11022.40      11310.81       276.51 o                         
  -3  10   3      15073.06      15767.13       280.55 o                         
  -2  10   3      22433.78      23277.88       411.11 o                         
  -1  10   3       3930.58       3751.61       124.52 o                         
   0  10   3       4699.74       4616.23       195.35 o                         
   1  10   3        913.90        899.74        62.63 o                         
   2  10   3          1.48         22.15        14.18 o                         
   3  10   3       1249.12       1728.25        75.55 o                         
   4  10   3       1555.22       1585.55        77.26 o                         
   5  10   3       3303.63       3290.17       107.81 o                         
   6  10   3        176.06        233.25        40.43 o                         
   7  10   3        272.88        426.92        68.86 o                         
   8  10   3        261.06        210.67        51.13 o                         
   9  10   3        149.27         73.56        48.12 o                         
  10  10   3          1.62         62.10        73.09 o                         
  11  10   3        371.08        179.02       107.56 o                         
  12  10   3        447.65        349.77       124.47 o                         
  13  10   3        171.97        107.03       102.22 o                         
 -13  11   3        114.90        107.72        80.86 o                         
 -12  11   3          7.62        -39.03        39.03 o                         
 -11  11   3        471.81        454.14        98.53 o                         
 -10  11   3        145.90         95.99        56.55 o                         
  -9  11   3        921.52       1001.65       140.13 o                         
  -8  11   3       1880.22       1893.50       170.62 o                         
  -7  11   3         52.15         68.25        36.41 o                         
  -6  11   3          0.00         -8.73        20.51 o                         
  -5  11   3        214.09        228.46        53.04 o                         
  -4  11   3       3461.33       3444.97       141.04 o                         
  -3  11   3       1223.78       1066.96        74.95 o                         
  -2  11   3        190.73        272.96        32.80 o                         
  -1  11   3      13438.92      13676.37       245.85 o                         
   0  11   3       1292.25       1262.44        84.76 o                         
   1  11   3        202.29        212.06        32.36 o                         
   2  11   3        133.21        130.80        19.84 o                         
   3  11   3         10.96         63.50        16.99 o                         
   4  11   3         42.08         47.31        17.40 o                         
   5  11   3      14458.71      14368.72       235.84 o                         
   6  11   3         10.33         34.75        22.28 o                         
   7  11   3       5540.06       5594.19       213.60 o                         
   8  11   3        167.26        113.41        47.23 o                         
   9  11   3         74.31         50.76        44.08 o                         
  10  11   3        264.06        206.65        95.36 o                         
  11  11   3       3016.42       3731.59       437.13 o                         
  12  11   3         11.94         37.02        82.31 o                         
 -13  12   3        586.21        666.42       150.21 o                         
 -12  12   3        308.78        231.96        81.43 o                         
 -11  12   3        759.58       1013.35       164.72 o                         
 -10  12   3        102.80        -31.06        45.43 o                         
  -9  12   3        221.78        329.14        74.72 o                         
  -8  12   3         81.19         29.43        36.12 o                         
  -7  12   3       1206.05       1044.16       137.79 o                         
  -6  12   3       6077.74       5739.07       256.19 o                         
  -5  12   3       6045.69       5476.00       217.01 o                         
  -4  12   3       2320.27       2571.54       115.22 o                         
  -3  12   3       5885.95       5554.33       146.83 o                         
  -2  12   3       9803.72       9822.74       178.38 o                         
  -1  12   3       6247.31       6432.21       174.63 o                         
   0  12   3       2017.94       1892.04       128.12 o                         
   1  12   3        337.77        306.83        37.52 o                         
   2  12   3        341.39        345.02        38.51 o                         
   3  12   3       1211.21       1479.11        83.16 o                         
   4  12   3        995.88        884.76        58.36 o                         
   5  12   3        157.17        203.58        35.76 o                         
   6  12   3          0.28          5.83        19.24 o                         
   7  12   3       1182.10       1284.02       101.59 o                         
   8  12   3         14.36         35.32        44.58 o                         
   9  12   3          2.96        -41.94        44.51 o                         
  10  12   3        371.87        451.00       111.68 o                         
  11  12   3        109.81        361.24       108.42 o                         
  12  12   3          2.92         33.68        74.43 o                         
 -13  13   3        429.75        684.93       154.60 o                         
 -12  13   3        668.31        782.03       155.29 o                         
 -11  13   3         19.83        -12.91        47.38 o                         
 -10  13   3        668.44        463.59       136.39 o                         
  -9  13   3        877.72       1074.10       160.35 o                         
  -8  13   3        810.62        974.18       147.04 o                         
  -7  13   3          0.73         37.96        44.12 o                         
  -6  13   3        856.08        918.53       102.31 o                         
  -5  13   3        473.80        383.25        53.35 o                         
  -4  13   3       2918.63       2813.41       135.69 o                         
  -3  13   3         17.59         18.04        13.76 o                         
  -2  13   3        869.18        846.82        53.58 o                         
  -1  13   3       4781.59       4835.20       156.16 o                         
   0  13   3         14.98         -2.56        19.50 o                         
   1  13   3       1878.89       1958.10       116.02 o                         
   2  13   3        942.39        809.31        60.63 o                         
   3  13   3       1227.37       1162.53        76.49 o                         
   4  13   3        642.49        476.76        44.88 o                         
   5  13   3        418.17        289.65        41.93 o                         
   6  13   3       1174.06       1199.47       108.88 o                         
   7  13   3         40.68         -1.26        26.27 o                         
   8  13   3        804.85        981.99       125.99 o                         
   9  13   3        849.54        811.65       119.58 o                         
  10  13   3         68.23        210.44       113.93 o                         
  11  13   3        278.50        201.80       108.10 o                         
  12  13   3       4213.73       5098.71       518.12 o                         
 -13  14   3         19.28       -107.90       107.90 o                         
 -12  14   3       1183.94       1175.67       234.66 o                         
 -11  14   3          2.10         68.71        73.23 o                         
 -10  14   3       5881.34       5306.97      1074.14 o                         
  -9  14   3        533.49        700.76       134.85 o                         
  -8  14   3        716.63        654.54       114.19 o                         
  -7  14   3         17.06         86.68        77.45 o                         
  -6  14   3        966.90        884.85        92.20 o                         
  -5  14   3       1116.67       1015.09        85.41 o                         
  -4  14   3       3307.03       3712.44       173.82 o                         
  -3  14   3        426.38        491.93        44.05 o                         
  -2  14   3        230.07        173.81        24.75 o                         
  -1  14   3        654.21        685.00        70.24 o                         
   0  14   3       4312.27       4171.07       199.51 o                         
   1  14   3        317.13        340.47        47.19 o                         
   2  14   3        400.71        341.55        40.49 o                         
   3  14   3         67.04         74.64        22.34 o                         
   4  14   3        741.78        725.33        63.37 o                         
   5  14   3         90.98         51.65        23.16 o                         
   6  14   3       2204.82       2331.52       144.57 o                         
   7  14   3        266.94        264.17        50.68 o                         
   8  14   3        400.02        242.68        53.43 o                         
   9  14   3        438.49        354.72        87.35 o                         
  10  14   3        124.07         29.44        43.11 o                         
  11  14   3         13.31         -6.34        50.18 o                         
  12  14   3        489.67        680.51       145.30 o                         
 -13  15   3        106.36         49.76        92.09 o                         
 -12  15   3        207.03        359.84       137.46 o                         
 -11  15   3         23.89        183.97        89.29 o                         
 -10  15   3        130.25        270.91        97.58 o                         
  -9  15   3       1845.28       2091.03       222.93 o                         
  -8  15   3        298.24        369.07        93.38 o                         
  -7  15   3        105.33         96.52        43.11 o                         
  -6  15   3        321.31        421.93        65.80 o                         
  -5  15   3       4520.16       4255.73       160.62 o                         
  -4  15   3       1085.07       1004.65        71.23 o                         
  -3  15   3       1072.57       1226.66        71.44 o                         
  -2  15   3        559.36        632.51        64.98 o                         
  -1  15   3        248.89        229.93        35.08 o                         
   0  15   3       8795.93       9373.89       306.25 o                         
   1  15   3         24.23         10.65        12.33 o                         
   2  15   3       2819.94       2938.95       122.83 o                         
   3  15   3       2930.01       3035.80       130.67 o                         
   4  15   3        516.79        562.54        63.20 o                         
   5  15   3        267.75        273.62        52.27 o                         
   6  15   3        493.65        446.49        65.94 o                         
   7  15   3         14.82         13.26        28.18 o                         
   8  15   3       1297.74       1308.05       128.13 o                         
   9  15   3        325.61        383.09        82.04 o                         
  10  15   3        329.39        443.68        91.65 o                         
  11  15   3         29.90        -40.20        71.03 o                         
  12  15   3        946.92        896.98       157.06 o                         
 -12  16   3        122.36        -22.68        84.50 o                         
 -11  16   3       1025.78       1079.40       223.90 o                         
 -10  16   3         51.90        -17.14        64.32 o                         
  -9  16   3       4710.22       5144.12       360.45 o                         
  -8  16   3       1025.77       1081.10       222.83 o                         
  -7  16   3        353.91        232.51        51.04 o                         
  -6  16   3          2.34         19.68        23.17 o                         
  -5  16   3        211.24        162.35        28.69 o                         
  -4  16   3       1080.38       1058.90        73.68 o                         
  -3  16   3       2486.48       2426.21       103.51 o                         
  -2  16   3       2116.44       1865.30       107.70 o                         
  -1  16   3        119.02         17.92        21.32 o                         
   0  16   3       3432.79       3389.22       189.80 o                         
   1  16   3       3478.25       3292.71       169.94 o                         
   2  16   3        629.41        600.07        56.99 o                         
   3  16   3       1794.69       1603.83        96.53 o                         
   4  16   3          3.90        -18.70        18.70 o                         
   5  16   3       1257.63       1209.50       109.12 o                         
   6  16   3        190.83        167.82        34.29 o                         
   7  16   3        287.84        298.68        55.65 o                         
   8  16   3         46.13         55.42        36.36 o                         
   9  16   3        183.26        131.81        72.38 o                         
  10  16   3        108.83        113.35        55.82 o                         
  11  16   3         61.83        109.92        76.61 o                         
 -12  17   3         25.66         46.41       101.92 o                         
 -11  17   3        333.83        317.94       131.11 o                         
 -10  17   3         17.96         -4.64        49.25 o                         
  -9  17   3        291.01        251.78        73.84 o                         
  -8  17   3         96.13         96.32        61.36 o                         
  -7  17   3         41.99         30.92        37.00 o                         
  -6  17   3        684.59        646.92        71.71 o                         
  -5  17   3       1253.23       1258.43        91.54 o                         
  -4  17   3         45.61         48.04        14.91 o                         
  -3  17   3         22.32         65.17        24.52 o                         
  -2  17   3         80.65        121.73        31.71 o                         
  -1  17   3        342.54        548.18        77.05 o                         
   0  17   3        122.99        208.20        43.22 o                         
   1  17   3        185.44        182.66        36.29 o                         
   2  17   3        789.87        922.34        71.97 o                         
   3  17   3       1847.94       1847.57       110.07 o                         
   4  17   3       1803.11       1787.66       114.55 o                         
   5  17   3       3865.57       3935.82       171.26 o                         
   6  17   3         15.64         52.47        22.71 o                         
   7  17   3        169.14        168.69        39.97 o                         
   8  17   3        522.51        571.93        86.44 o                         
   9  17   3        878.56        973.12       119.05 o                         
  10  17   3         63.83          7.87        40.33 o                         
  11  17   3        126.56        263.05        94.08 o                         
 -12  18   3       1460.01       1824.02       244.41 o                         
 -11  18   3       1806.85       2090.31       218.07 o                         
 -10  18   3        686.08        679.49       121.52 o                         
  -9  18   3        221.20        261.13        64.49 o                         
  -8  18   3        904.55        900.64       123.97 o                         
  -7  18   3         63.27         34.40        29.55 o                         
  -6  18   3        117.86        182.47        50.63 o                         
  -5  18   3        385.32        512.64        67.30 o                         
  -4  18   3        292.80        239.90        48.23 o                         
  -3  18   3        834.51        843.06        82.55 o                         
  -2  18   3        411.27        321.69        52.72 o                         
  -1  18   3         20.00         41.52        43.16 o                         
   0  18   3       3311.97       3378.82       199.58 o                         
   1  18   3       3605.60       3590.93       176.65 o                         
   2  18   3       1709.90       1640.17       117.57 o                         
   3  18   3        269.52        274.14        46.43 o                         
   4  18   3        281.31        244.72        33.68 o                         
   5  18   3       1443.04       1529.23       118.62 o                         
   6  18   3        359.50        266.33        46.75 o                         
   7  18   3          5.36         49.16        37.86 o                         
   8  18   3         52.44         36.88        24.79 o                         
   9  18   3        259.36        216.98        66.92 o                         
  10  18   3          0.71        -41.34        41.34 o                         
  11  18   3        176.75        157.38        56.28 o                         
 -11  19   3         30.38         69.86        34.63 o                         
 -10  19   3        290.94        249.27        61.53 o                         
  -9  19   3          7.23         54.18        29.98 o                         
  -8  19   3        177.97        108.57        46.00 o                         
  -7  19   3         16.47         17.74        50.66 o                         
  -6  19   3         98.75         86.27        33.87 o                         
  -5  19   3       1141.41       1226.47       113.72 o                         
  -4  19   3        147.24        157.82        40.35 o                         
  -3  19   3          0.83         -1.94        16.73 o                         
  -2  19   3       1927.05       2021.84       148.61 o                         
  -1  19   3        231.03        191.58        55.25 o                         
   0  19   3         10.29        103.73        45.74 o                         
   1  19   3       3196.70       3011.46       187.97 o                         
   2  19   3       1599.37       1475.72       116.17 o                         
   3  19   3        950.48        912.76        80.93 o                         
   4  19   3       3283.23       3196.16       196.54 o                         
   5  19   3       1097.84       1077.97       109.34 o                         
   6  19   3        768.22        674.53        78.62 o                         
   7  19   3        339.21        262.10        63.17 o                         
   8  19   3         50.48         62.37        35.37 o                         
   9  19   3          6.74         11.90        31.69 o                         
  10  19   3         79.37         49.37        40.53 o                         
  11  19   3          1.39         22.08        45.42 o                         
 -11  20   3        508.78        653.51       112.31 o                         
 -10  20   3       1209.66       1164.09       141.11 o                         
  -9  20   3          0.42        -46.51        46.51 o                         
  -8  20   3       2443.68       2076.68       234.71 o                         
  -7  20   3        227.63        156.66        58.60 o                         
  -6  20   3         43.05          9.18        30.27 o                         
  -5  20   3         43.22         43.05        32.07 o                         
  -4  20   3        549.78        628.34        80.99 o                         
  -3  20   3        200.21        303.47        55.02 o                         
  -2  20   3       2224.70       2246.46       159.47 o                         
  -1  20   3        325.87        399.91        71.98 o                         
   0  20   3       1183.75       1233.01       139.20 o                         
   1  20   3       2036.43       2075.44       150.07 o                         
   2  20   3       1510.45       1761.94       151.63 o                         
   3  20   3        688.97        738.43        83.70 o                         
   4  20   3       1983.57       2261.60       169.66 o                         
   5  20   3        841.06        926.73       103.35 o                         
   6  20   3        186.34        200.69        48.49 o                         
   7  20   3        106.67        126.74        38.53 o                         
   8  20   3         79.70         48.54        30.91 o                         
   9  20   3         88.29         24.59        31.52 o                         
  10  20   3         87.17         49.38        54.08 o                         
 -11  21   3         67.70         74.99        68.21 o                         
 -10  21   3         31.38         -8.45        62.48 o                         
  -9  21   3        596.64        610.78       114.71 o                         
  -8  21   3         17.14        -10.17        40.04 o                         
  -7  21   3          5.73         43.59        45.72 o                         
  -6  21   3        484.09        485.55        81.50 o                         
  -5  21   3       1185.19       1211.24       171.37 o                         
  -4  21   3       1956.62       1806.70       139.92 o                         
  -3  21   3         25.66         77.41        41.66 o                         
  -2  21   3        199.33        185.86        41.96 o                         
  -1  21   3         31.54        -25.50        92.53 o                         
   0  21   3        746.11        746.81       159.43 o                         
   1  21   3       1798.46       1747.63       252.03 o                         
   2  21   3       1228.25       1156.60       125.56 o                         
   3  21   3       2439.14       2628.04       190.83 o                         
   4  21   3        426.07        417.93        91.16 o                         
   5  21   3        293.27        218.26        51.80 o                         
   6  21   3        309.40        360.27        65.94 o                         
   7  21   3        679.11        814.09       103.49 o                         
   8  21   3        233.57        253.89        73.91 o                         
   9  21   3         17.50         54.55        33.77 o                         
  10  21   3        510.12        732.92       124.94 o                         
 -10  22   3          0.16         24.38        44.92 o                         
  -9  22   3       1932.58       1857.22       196.30 o                         
  -8  22   3         18.40         29.89        41.87 o                         
  -7  22   3        507.30        499.77        83.02 o                         
  -6  22   3         75.83         67.38        40.66 o                         
  -5  22   3       1972.82       1848.53       169.71 o                         
  -4  22   3         78.82         60.55        41.70 o                         
  -3  22   3       4255.17       4122.15       258.21 o                         
  -2  22   3        124.75        158.51        61.29 o                         
  -1  22   3       1170.63       1116.26       199.97 o                         
   0  22   3         69.99        102.61       113.09 o                         
   1  22   3        842.54        796.45       166.57 o                         
   2  22   3         74.09         64.97        39.17 o                         
   3  22   3       4873.23       4685.54       288.04 o                         
   4  22   3        133.78        136.81        45.57 o                         
   5  22   3        515.07        529.13        82.60 o                         
   6  22   3        599.06        521.24        82.84 o                         
   7  22   3          2.58         46.91        37.99 o                         
   8  22   3        106.36        158.00        67.93 o                         
   9  22   3         11.68         30.17        38.54 o                         
 -10  23   3        121.04         41.82        41.46 o                         
  -9  23   3         20.41        -43.51        69.99 o                         
  -8  23   3        500.45        457.26       114.05 o                         
  -7  23   3        801.63        529.17       164.99 o                         
  -6  23   3          2.50         23.53        49.22 o                         
  -5  23   3       1983.29       1862.33       182.68 o                         
  -4  23   3        332.57        301.94       127.45 o                         
  -3  23   3       1475.27       1536.92       161.60 o                         
  -2  23   3         23.06         19.44        49.36 o                         
  -1  23   3        812.77        599.08       150.99 o                         
   0  23   3       3156.80       3182.05       347.77 o                         
   1  23   3          3.02        -86.57        86.57 o                         
   2  23   3       3044.14       3103.13       280.82 o                         
   3  23   3        117.74        124.68        58.52 o                         
   4  23   3        870.97        872.84       131.25 o                         
   5  23   3       1161.48       1282.54       147.23 o                         
   6  23   3         10.03        -22.19        29.90 o                         
   7  23   3       1202.57       1283.66       152.63 o                         
   8  23   3        458.25        439.25        94.26 o                         
   9  23   3       1650.69       1377.69       189.44 o                         
  -9  24   3        654.27        940.11       164.63 o                         
  -8  24   3         28.84        113.52        67.77 o                         
  -7  24   3          9.45         92.15        56.14 o                         
  -6  24   3        144.07         84.64        60.50 o                         
  -5  24   3       1431.51       1655.97       175.97 o                         
  -4  24   3       2192.64       1931.09       186.62 o                         
  -3  24   3        255.12        290.24        71.12 o                         
  -2  24   3        333.01        300.81       105.11 o                         
  -1  24   3       1056.69        871.38       189.91 o                         
   0  24   3          3.27        -27.00        51.91 o                         
   1  24   3        206.91        179.52        90.02 o                         
   2  24   3          2.71         91.32        63.38 o                         
   3  24   3       1032.34       1099.77       164.64 o                         
   4  24   3        338.86        369.81       125.13 o                         
   5  24   3        745.93        842.59       122.96 o                         
   6  24   3         55.73        123.18        55.02 o                         
   7  24   3         55.83        138.77        64.22 o                         
   8  24   3         69.67         33.56        65.14 o                         
  -9  25   3          2.09         91.75        64.75 o                         
  -8  25   3         60.71         65.71        93.18 o                         
  -7  25   3         56.96         69.46        58.56 o                         
  -6  25   3        380.87        414.29        92.68 o                         
  -5  25   3         77.25         73.99        51.58 o                         
  -4  25   3        554.97        391.37        92.43 o                         
  -3  25   3        951.30        958.64       132.03 o                         
  -2  25   3         44.69         42.02        44.95 o                         
  -1  25   3          3.03         -3.58        52.64 o                         
   0  25   3        333.03        285.69       160.05 o                         
   1  25   3         18.59        141.10       104.86 o                         
   2  25   3        472.75        305.02        82.55 o                         
   3  25   3        110.51        178.08        98.74 o                         
   4  25   3        712.60        759.62       187.06 o                         
   5  25   3          8.27         30.14        47.56 o                         
   6  25   3       1260.67       1322.65       155.83 o                         
   7  25   3         20.52         26.30        33.00 o                         
   8  25   3        663.68        729.52       119.53 o                         
  -8  26   3        420.14        443.38       136.52 o                         
  -7  26   3        649.60        618.17       121.64 o                         
  -6  26   3        541.43        449.20       113.64 o                         
  -5  26   3        288.12        149.10        65.07 o                         
  -4  26   3       2183.85       2208.98       211.37 o                         
  -3  26   3       2927.42       3053.65       244.58 o                         
  -2  26   3        367.16        553.21       161.87 o                         
  -1  26   3        165.30        260.93       106.90 o                         
   0  26   3       2609.06       2324.96       388.05 o                         
   1  26   3          8.06        101.32       132.68 o                         
   2  26   3        214.96        256.26       119.55 o                         
   3  26   3        801.27        796.13       189.19 o                         
   4  26   3        571.66        179.50       149.02 o                         
   5  26   3        930.82       1011.25       288.55 o                         
   6  26   3          0.41        -51.82        73.75 o                         
   7  26   3          9.30        -46.53        64.63 o                         
  -8  27   3          1.25        -43.28        49.85 o                         
  -7  27   3         90.39        140.16        61.33 o                         
  -6  27   3          0.72          4.63        78.86 o                         
  -5  27   3        116.32        108.58        79.73 o                         
  -4  27   3         52.46         27.21        38.64 o                         
  -3  27   3          4.80         -4.46        44.71 o                         
  -2  27   3        353.95        449.87       143.06 o                         
  -1  27   3         25.60         72.15        65.92 o                         
   0  27   3          0.59        -17.01        81.07 o                         
   1  27   3         12.34         74.92        76.94 o                         
   2  27   3         15.54          2.70        59.85 o                         
   3  27   3          2.98         31.81       150.71 o                         
   4  27   3        871.79        794.11       276.36 o                         
   5  27   3       1714.10       1858.77       386.42 o                         
   6  27   3       1242.56       1242.27       254.58 o                         
   7  27   3        443.98        489.55       150.88 o                         
  -7  28   3        715.47        729.88       133.15 o                         
  -6  28   3         46.19         51.17        63.74 o                         
  -5  28   3       2265.69       2488.39       239.11 o                         
  -4  28   3         14.63         19.07        37.00 o                         
  -3  28   3       3193.50       3291.02       338.34 o                         
  -2  28   3          1.88        -13.52        44.61 o                         
  -1  28   3        311.30         90.87       219.24 o                         
   0  28   3       1113.99       1280.26       242.23 o                         
   1  28   3        914.49        844.78       472.57 o                         
   2  28   3        297.86        429.57       121.55 o                         
   3  28   3         76.07         26.10        52.01 o                         
   4  28   3          0.76         68.50        63.32 o                         
   5  28   3        361.20        419.73       153.15 o                         
   6  28   3        236.51        162.69       188.65 o                         
  -6  29   3          7.29        -60.63        77.41 o                         
  -5  29   3          3.37         29.51        51.38 o                         
  -4  29   3         62.80         89.30        51.03 o                         
  -3  29   3        733.65        809.41       165.99 o                         
  -2  29   3        225.58        176.81        74.54 o                         
  -1  29   3         41.23        165.65       151.47 o                         
   0  29   3         36.16        -96.09        96.09 o                         
   1  29   3        497.23        645.28       178.54 o                         
   2  29   3       1261.69       1312.10       205.28 o                         
   3  29   3         56.42        -89.25        89.25 o                         
   4  29   3        654.40       1208.09       254.10 o                         
   5  29   3       1132.99        908.06       228.98 o                         
  -5  30   3        101.35         91.22        60.44 o                         
  -4  30   3        424.89        402.68       111.35 o                         
  -3  30   3        246.27        102.71        66.18 o                         
  -2  30   3       1107.41       1286.50       208.72 o                         
  -1  30   3        715.52        863.27       211.36 o                         
   0  30   3         61.92         15.05        93.00 o                         
   1  30   3        316.57        461.07       126.19 o                         
   2  30   3          7.29         71.31        64.80 o                         
   3  30   3         61.12        -16.28       112.90 o                         
   4  30   3       1132.14        992.20       232.72 o                         
  -3  31   3          0.11         49.83        76.30 o                         
  -2  31   3        109.08        121.01        72.46 o                         
  -1  31   3        877.07        734.93       197.79 o                         
   0  31   3         35.73         81.67        54.90 o                         
   1  31   3        537.47        362.60       102.38 o                         
   2  31   3        380.26        419.03       158.04 o                         
 -14   0   4         10.74        -49.23        76.20 o                         
 -12   0   4       2033.46       1766.19       424.86 o                         
 -10   0   4        195.20        194.93       141.79 o                         
  -8   0   4       3978.71       3473.15       321.07 o                         
  -6   0   4       1871.39       1903.59       307.89 o                         
  -4   0   4       2384.12       2849.53       299.60 o                         
  -2   0   4       2553.04       2488.68       119.95 o                         
   0   0   4        358.35        469.45        90.73 o                         
   2   0   4      23043.04      23779.73       498.85 o                         
   4   0   4       4529.58       4600.74       230.84 o                         
   6   0   4       4877.79       5084.24       282.21 o                         
   8   0   4          6.95         34.37        83.02 o                         
  10   0   4        366.01        500.49       225.46 o                         
  12   0   4       1063.11       1033.34       354.86 o                         
 -14   1   4         27.09         63.01        53.55 o                         
 -13   1   4        347.56        286.01       108.54 o                         
 -12   1   4       2182.11       2780.06       294.56 o                         
 -11   1   4        424.30        512.30       123.31 o                         
 -10   1   4       2495.44       2147.52       297.37 o                         
  -9   1   4        705.73        539.27        86.00 o                         
  -8   1   4       2806.68       2892.76       202.19 o                         
  -7   1   4       2065.64       1887.89       185.48 o                         
  -6   1   4       1388.80       1270.14       203.73 o                         
  -5   1   4       1873.24       2553.12       223.40 o                         
  -4   1   4         81.31         34.69        25.17 o                         
  -3   1   4        281.53        293.54        36.48 o                         
  -2   1   4       5009.89       4655.12       106.02 o                         
  -1   1   4      16193.87      15913.66       183.01 o                         
   0   1   4      23936.22      23023.97       252.82 o                         
   1   1   4       5144.05       4902.75       115.48 o                         
   2   1   4       8469.72       8070.64       207.32 o                         
   3   1   4       5887.14       5602.29       180.41 o                         
   4   1   4       7596.81       7682.73       201.89 o                         
   5   1   4        293.23        166.82        28.77 o                         
   6   1   4       4843.68       5075.57       200.54 o                         
   7   1   4        203.33        122.41        86.77 o                         
   8   1   4        784.96        587.16       146.69 o                         
   9   1   4         93.72        257.41       157.21 o                         
  10   1   4        306.99        251.34       112.31 o                         
  11   1   4        167.40         17.35        91.57 o                         
  12   1   4          3.43         65.99       139.05 o                         
  13   1   4         55.24         87.94       170.20 o                         
 -14   2   4        135.51        101.52        70.39 o                         
 -13   2   4        392.24        496.48       131.83 o                         
 -12   2   4       1228.02       1334.51       207.12 o                         
 -11   2   4        353.42        260.16        77.16 o                         
 -10   2   4          4.39         28.00        50.68 o                         
  -9   2   4        911.45        933.12       126.03 o                         
  -8   2   4        166.81         91.63        29.79 o                         
  -7   2   4       1053.27       1092.24       100.02 o                         
  -6   2   4        570.73        680.09        87.93 o                         
  -5   2   4        238.71        198.46        48.04 o                         
  -4   2   4       7591.47       8380.49       285.71 o                         
  -3   2   4        610.15        571.74        51.87 o                         
  -2   2   4       1064.75       1108.45        55.25 o                         
  -1   2   4        438.19        601.30        64.76 o                         
   0   2   4       6243.98       6260.00       129.93 o                         
   1   2   4       9343.83       9321.02       137.34 o                         
   2   2   4          0.90        284.25        34.03 o                         
   3   2   4      22293.13      22483.56       342.45 o                         
   4   2   4       2612.86       2475.58       118.58 o                         
   5   2   4        950.44        785.17        70.56 o                         
   6   2   4       1283.21       1276.83        84.71 o                         
   7   2   4       2375.89       2317.85       273.36 o                         
   8   2   4        767.26        592.11       143.74 o                         
   9   2   4       1649.12       1663.69       269.38 o                         
  10   2   4       1853.81       2136.34       321.00 o                         
  11   2   4        283.36        263.74       174.74 o                         
  12   2   4        387.37        326.87       115.30 o                         
  13   2   4        410.17        428.33       128.57 o                         
 -14   3   4         19.05         28.00        45.84 o                         
 -13   3   4        323.81        113.43        74.42 o                         
 -12   3   4         77.75         78.59       104.56 o                         
 -11   3   4        766.36       1041.85       170.11 o                         
 -10   3   4        801.61        593.15       125.97 o                         
  -9   3   4        778.57        773.79       114.10 o                         
  -8   3   4       1429.03       1356.49       142.61 o                         
  -7   3   4       7335.60       7157.34       256.23 o                         
  -6   3   4       1252.87       1473.55       109.98 o                         
  -5   3   4       6657.43       6172.89       212.97 o                         
  -4   3   4       3086.52       3125.26       150.99 o                         
  -3   3   4         16.66         -2.01        10.03 o                         
  -2   3   4          4.48         10.55        10.12 o                         
  -1   3   4         28.19         21.38         8.56 o                         
   0   3   4       3048.69       3433.91        69.35 o                         
   1   3   4         66.32        131.89        25.49 o                         
   2   3   4      16933.71      17275.09       230.11 o                         
   3   3   4       7732.02       7503.40       187.71 o                         
   4   3   4       1611.90       1682.08        94.62 o                         
   5   3   4       1718.39       1677.61       106.24 o                         
   6   3   4        492.27        383.89        44.86 o                         
   7   3   4        836.28        755.16       164.69 o                         
   8   3   4       1897.83       1869.72       491.99 o                         
   9   3   4        756.77        758.08       179.95 o                         
  10   3   4         39.14         37.18        73.34 o                         
  11   3   4        145.76         55.15        47.32 o                         
  12   3   4        155.64        136.86        92.05 o                         
  13   3   4          3.64         74.36        88.93 o                         
 -14   4   4         39.48        -10.67        70.11 o                         
 -13   4   4        883.55        686.31       159.32 o                         
 -12   4   4        344.71        276.15        94.89 o                         
 -11   4   4        103.82        113.65        67.73 o                         
 -10   4   4       1102.73       1323.52       191.61 o                         
  -9   4   4        304.15        337.00        79.14 o                         
  -8   4   4        261.02        269.39        59.51 o                         
  -7   4   4        401.02        352.04        62.01 o                         
  -6   4   4        107.80        274.62       177.12 o                         
  -5   4   4        164.53        199.46        40.74 o                         
  -4   4   4       1934.06       2297.68       135.65 o                         
  -3   4   4       2939.38       4173.97       657.33 o                         
  -2   4   4       5830.41       5672.96       109.82 o                         
  -1   4   4         65.47         33.61        10.28 o                         
   0   4   4       1567.20       1687.86        58.64 o                         
   1   4   4      13618.55      13522.83       162.57 o                         
   2   4   4      12432.73      13458.81       207.42 o                         
   3   4   4         18.31         22.57        14.60 o                         
   4   4   4       4690.45       5190.87       166.68 o                         
   5   4   4       3891.75       3859.95       117.78 o                         
   6   4   4        819.93        880.61        76.46 o                         
   7   4   4       1317.33       1330.92       164.06 o                         
   8   4   4       2153.97       2193.56       229.75 o                         
   9   4   4       2772.81       2306.31       253.87 o                         
  10   4   4       3278.34       3338.30       319.10 o                         
  11   4   4        908.17       1184.06       191.60 o                         
  12   4   4        269.99        347.56        97.05 o                         
  13   4   4       1261.23       1862.50       274.69 o                         
 -14   5   4        398.59        414.14       111.72 o                         
 -13   5   4        110.34        151.23       127.60 o                         
 -12   5   4       1195.23       1092.82       180.58 o                         
 -11   5   4        291.26        110.07        82.45 o                         
 -10   5   4       1740.91       1637.33       226.10 o                         
  -9   5   4       1078.00       1347.15       244.88 o                         
  -8   5   4       4661.10       4573.47       265.29 o                         
  -7   5   4         20.94         30.16        19.28 o                         
  -6   5   4       5681.73       5645.95       229.29 o                         
  -5   5   4       3960.87       4160.20       176.80 o                         
  -4   5   4      11157.87      10826.76       255.83 o                         
  -3   5   4       4825.34       5279.56       144.54 o                         
  -2   5   4      25018.94      24033.71       241.90 o                         
  -1   5   4       8903.10       8819.29       168.72 o                         
   0   5   4       1695.21       1615.22        58.73 o                         
   1   5   4       3971.96       3895.56       102.45 o                         
   2   5   4       2454.32       2178.57        85.40 o                         
   3   5   4        190.65        215.00        24.96 o                         
   4   5   4      15281.70      15458.64       251.23 o                         
   5   5   4        122.12         91.20        27.04 o                         
   6   5   4       2934.51       2910.95       143.82 o                         
   7   5   4         96.82        166.80        61.53 o                         
   8   5   4       1717.71       2065.40       218.39 o                         
   9   5   4        642.13        667.11       140.06 o                         
  10   5   4         18.36        177.88       108.83 o                         
  11   5   4          2.35         -1.98        65.82 o                         
  12   5   4        558.11        521.05       137.24 o                         
  13   5   4         16.08         85.02        61.77 o                         
 -14   6   4        560.63        530.80       142.52 o                         
 -13   6   4         22.37         47.38        77.23 o                         
 -12   6   4        935.70       1064.11       179.91 o                         
 -11   6   4        302.11        207.86        83.79 o                         
 -10   6   4        168.90         34.18        45.98 o                         
  -9   6   4        932.30        923.94       142.86 o                         
  -8   6   4        280.66        386.95       102.27 o                         
  -7   6   4          1.11        -24.12        29.05 o                         
  -6   6   4        258.10        247.86        45.19 o                         
  -5   6   4        666.81        723.05        64.69 o                         
  -4   6   4        162.48        177.69        30.23 o                         
  -3   6   4         12.12         37.38        16.09 o                         
  -2   6   4       6815.27       6601.57       126.49 o                         
  -1   6   4       2281.47       2543.91       105.96 o                         
   0   6   4        469.63        616.27        35.39 o                         
   1   6   4        550.00        564.36        38.15 o                         
   2   6   4         56.03         61.49        12.79 o                         
   3   6   4         15.12         25.51         9.55 o                         
   4   6   4       7185.72       7318.62       163.88 o                         
   5   6   4        137.52         54.65        24.06 o                         
   6   6   4       1131.97       1051.77        81.95 o                         
   7   6   4        402.20        499.07        79.76 o                         
   8   6   4       1080.49        805.97       138.34 o                         
   9   6   4        296.11        105.89        88.04 o                         
  10   6   4       2527.06       2962.77       297.49 o                         
  11   6   4         94.44         52.67        66.29 o                         
  12   6   4        655.13        596.93       147.06 o                         
  13   6   4          3.05        -58.03       117.60 o                         
 -14   7   4        779.26       1139.32       206.18 o                         
 -13   7   4        270.49        209.53        92.66 o                         
 -12   7   4        790.50        780.50       161.05 o                         
 -11   7   4         42.92          6.95        53.13 o                         
 -10   7   4        821.45        724.10       134.75 o                         
  -9   7   4        273.14        278.27        75.68 o                         
  -8   7   4       6187.42       5749.01       338.19 o                         
  -7   7   4       1109.16        928.41        93.03 o                         
  -6   7   4       4135.16       4283.92       161.88 o                         
  -5   7   4       2715.03       2558.10       137.72 o                         
  -4   7   4       3984.67       4250.82       189.29 o                         
  -3   7   4      36042.69      38159.81       522.51 o                         
  -2   7   4       2642.52       2630.14        79.35 o                         
  -1   7   4       3266.94       4078.71       146.95 o                         
   0   7   4       2650.13       2651.95        79.08 o                         
   1   7   4        833.23        762.22        45.95 o                         
   2   7   4        181.87        243.21        27.06 o                         
   3   7   4        558.54        418.79        43.77 o                         
   4   7   4       2139.45       2191.05       116.44 o                         
   5   7   4        230.91        180.18        32.62 o                         
   6   7   4       2989.36       3239.53       149.86 o                         
   7   7   4        587.35        584.12        68.88 o                         
   8   7   4        287.00        349.64       134.88 o                         
   9   7   4         44.35         92.85        59.21 o                         
  10   7   4        110.62         98.65       113.04 o                         
  11   7   4        115.50         49.05        68.94 o                         
  12   7   4         51.07         74.02        70.30 o                         
  13   7   4        652.69        459.49       160.80 o                         
 -14   8   4         19.90         90.43        82.95 o                         
 -13   8   4       1165.92       1003.35       182.88 o                         
 -12   8   4         29.65         92.15        52.95 o                         
 -11   8   4        417.05        308.89       154.60 o                         
 -10   8   4       1764.81       1439.80       193.95 o                         
  -9   8   4          2.75         15.76        38.36 o                         
  -8   8   4        141.49        178.38        73.98 o                         
  -7   8   4       1419.62       1355.49       109.12 o                         
  -6   8   4         21.88          8.13        24.64 o                         
  -5   8   4        122.00         94.25        31.54 o                         
  -4   8   4        170.89        154.34        37.44 o                         
  -3   8   4       1485.89       1710.56        75.25 o                         
  -2   8   4         78.85        176.20        35.41 o                         
  -1   8   4       1190.81       1114.42        58.02 o                         
   0   8   4        320.97        302.33        28.47 o                         
   1   8   4       1626.77       1834.67       142.49 o                         
   2   8   4        112.39         92.85        17.91 o                         
   3   8   4       1294.27       1360.92        68.41 o                         
   4   8   4       1812.89       2054.62        81.90 o                         
   5   8   4        201.95        156.51        30.67 o                         
   6   8   4       2564.70       2807.63       141.27 o                         
   7   8   4       3309.85       3517.61       165.56 o                         
   8   8   4       1488.92       1593.21       191.90 o                         
   9   8   4       2677.56       2861.63       308.39 o                         
  10   8   4        237.70        233.74        85.57 o                         
  11   8   4       4968.41       5792.92       435.54 o                         
  12   8   4          2.06        -27.18        63.67 o                         
  13   8   4         94.00         20.96       116.52 o                         
 -14   9   4          2.25        113.57        80.76 o                         
 -13   9   4        953.94       1449.96       221.08 o                         
 -12   9   4        346.07        383.13       108.54 o                         
 -11   9   4        118.15         48.75        56.95 o                         
 -10   9   4        602.14        643.94       167.06 o                         
  -9   9   4       1538.47       1518.95       155.57 o                         
  -8   9   4         60.93         67.32        32.23 o                         
  -7   9   4        601.46        607.04        81.41 o                         
  -6   9   4       3866.61       3660.81       199.83 o                         
  -5   9   4        830.66        599.01        73.01 o                         
  -4   9   4       7543.35       7688.51       180.73 o                         
  -3   9   4      27413.38      28334.22       311.68 o                         
  -2   9   4      10115.66      10186.86       140.98 o                         
  -1   9   4      17781.61      17927.37       323.23 o                         
   0   9   4       4491.68       4143.90       129.39 o                         
   1   9   4        179.25        147.71        24.06 o                         
   2   9   4       2504.71       2570.92        90.98 o                         
   3   9   4       2981.03       2995.60       102.18 o                         
   4   9   4       3440.53       3808.08       116.41 o                         
   5   9   4       4432.86       4351.08       160.02 o                         
   6   9   4        293.16        330.45        45.46 o                         
   7   9   4        270.62        264.99        45.34 o                         
   8   9   4        571.40        665.97       105.41 o                         
   9   9   4        369.98        259.79       121.85 o                         
  10   9   4          4.06        -47.58        64.54 o                         
  11   9   4        240.49        492.45       186.33 o                         
  12   9   4          0.21        -29.84        75.36 o                         
 -13  10   4        946.38       1109.31       159.39 o                         
 -12  10   4        205.36        231.63        64.74 o                         
 -11  10   4          7.51         40.09        29.95 o                         
 -10  10   4        254.01        250.73        71.40 o                         
  -9  10   4       1884.34       1980.98       176.91 o                         
  -8  10   4        135.95        245.40        82.66 o                         
  -7  10   4         84.19         62.85        32.93 o                         
  -6  10   4       1243.23       1133.14       132.02 o                         
  -5  10   4          9.70          8.83        24.10 o                         
  -4  10   4       6853.26       7185.71       185.28 o                         
  -3  10   4       4633.18       4815.33       130.87 o                         
  -2  10   4        323.82        374.26        30.95 o                         
  -1  10   4      10702.74      11067.77       208.17 o                         
   0  10   4       1578.57       1605.42        90.50 o                         
   1  10   4       2497.33       2410.33        98.01 o                         
   2  10   4         80.37         49.23        19.10 o                         
   3  10   4        113.78        119.41        23.45 o                         
   4  10   4        135.11        201.56        37.48 o                         
   5  10   4       2272.52       2372.81       118.67 o                         
   6  10   4       4794.44       4956.71       164.30 o                         
   7  10   4        117.28        193.13        37.72 o                         
   8  10   4       2839.81       3492.90       246.99 o                         
   9  10   4       1024.12       1071.83       212.83 o                         
  10  10   4        898.61        966.35       211.61 o                         
  11  10   4       1300.65       1650.53       292.55 o                         
  12  10   4       1451.38       1869.16       547.74 o                         
 -13  11   4         60.66        141.26        71.66 o                         
 -12  11   4       1456.25       1222.00       164.43 o                         
 -11  11   4         23.12         27.37        63.37 o                         
 -10  11   4         44.55        100.29        56.97 o                         
  -9  11   4        181.06        176.29        91.72 o                         
  -8  11   4       4089.56       3660.63       269.19 o                         
  -7  11   4        810.03        787.68        99.18 o                         
  -6  11   4       3958.51       3432.44       196.07 o                         
  -5  11   4         18.76         12.03        18.46 o                         
  -4  11   4      23883.91      24243.72       553.86 o                         
  -3  11   4         74.33         59.68        13.93 o                         
  -2  11   4       6811.89       6879.56       130.54 o                         
  -1  11   4        152.76        315.23       100.65 o                         
   0  11   4       4697.69       4532.82       162.55 o                         
   1  11   4        207.47        232.63        32.05 o                         
   2  11   4        190.61        129.45        29.72 o                         
   3  11   4       2190.11       2171.37        87.60 o                         
   4  11   4        635.66        474.14        42.84 o                         
   5  11   4         29.44         68.64        24.46 o                         
   6  11   4       1857.28       1952.39       111.16 o                         
   7  11   4         52.50         24.35        33.77 o                         
   8  11   4       1236.00       1334.26       151.30 o                         
   9  11   4         10.43         79.84        65.59 o                         
  10  11   4         10.38        118.05       117.82 o                         
  11  11   4         10.83        136.67        86.44 o                         
  12  11   4          0.45         -8.09        97.33 o                         
 -13  12   4        719.55        747.57       152.43 o                         
 -12  12   4          3.33        -51.32        70.62 o                         
 -11  12   4        418.01        497.75       156.65 o                         
 -10  12   4        338.30        157.91        62.52 o                         
  -9  12   4        584.41        510.18       122.88 o                         
  -8  12   4       2051.05       2255.89       213.38 o                         
  -7  12   4         27.81         57.97        27.57 o                         
  -6  12   4        276.02        140.11        44.45 o                         
  -5  12   4         29.96         91.10        26.37 o                         
  -4  12   4       7474.84       8136.38       250.66 o                         
  -3  12   4        258.05        321.45        33.63 o                         
  -2  12   4        902.90       1054.78        52.41 o                         
  -1  12   4       5349.18       5179.33       147.78 o                         
   0  12   4        923.09       1138.69        86.19 o                         
   1  12   4         51.79         30.28        16.27 o                         
   2  12   4       1622.87       1603.79        85.34 o                         
   3  12   4        770.19        791.38        51.47 o                         
   4  12   4        660.00        636.29        49.01 o                         
   5  12   4         14.46         25.82        21.20 o                         
   6  12   4        418.35        422.61        58.49 o                         
   7  12   4       1644.59       1813.53       132.86 o                         
   8  12   4        953.43        923.97       122.62 o                         
   9  12   4          7.78         -8.18        31.94 o                         
  10  12   4        971.76        967.50       131.70 o                         
  11  12   4        522.01        524.32       123.81 o                         
  12  12   4       1930.79       1749.80       242.57 o                         
 -13  13   4        421.53        810.44       193.13 o                         
 -12  13   4        126.30        281.22       115.58 o                         
 -11  13   4        182.83        131.96        80.59 o                         
 -10  13   4       3169.83       2992.14       331.19 o                         
  -9  13   4        306.28        494.52       118.15 o                         
  -8  13   4       2160.17       1723.49       187.41 o                         
  -7  13   4          9.45         76.77        32.78 o                         
  -6  13   4        885.92        904.57        90.37 o                         
  -5  13   4       2699.28       2611.95       126.50 o                         
  -4  13   4       8368.52       8719.44       244.10 o                         
  -3  13   4       1434.75       1273.34        68.65 o                         
  -2  13   4        837.44        838.61        71.61 o                         
  -1  13   4        820.92        746.48        58.01 o                         
   0  13   4       3723.97       3617.48       211.29 o                         
   1  13   4        707.44        504.04        56.29 o                         
   2  13   4        495.44        452.79        48.02 o                         
   3  13   4        880.86        876.95        67.90 o                         
   4  13   4        654.75        729.39        63.81 o                         
   5  13   4        571.29        460.25        57.24 o                         
   6  13   4        182.85        217.48        41.57 o                         
   7  13   4       3204.22       3125.06       176.95 o                         
   8  13   4       1318.07       1136.90       120.64 o                         
   9  13   4        141.30        130.99        37.24 o                         
  10  13   4          3.80         -2.05        33.55 o                         
  11  13   4        248.41        235.13        85.14 o                         
  12  13   4          7.97         26.43        95.40 o                         
 -13  14   4        475.61        944.88       213.42 o                         
 -12  14   4         36.40        163.70        80.63 o                         
 -11  14   4       2332.07       2286.98       465.71 o                         
 -10  14   4          3.56         97.86        59.33 o                         
  -9  14   4       1803.72       1727.25       202.78 o                         
  -8  14   4         46.84        101.46        61.27 o                         
  -7  14   4       2564.40       2623.44       189.07 o                         
  -6  14   4       1541.03       1518.79       111.03 o                         
  -5  14   4       1245.30       1064.63       102.50 o                         
  -4  14   4       1736.08       1955.37       104.45 o                         
  -3  14   4        257.86        173.00        34.85 o                         
  -2  14   4        461.33        476.39        58.17 o                         
  -1  14   4        748.20        734.45        81.08 o                         
   0  14   4        499.66        591.21        86.36 o                         
   1  14   4       2607.06       2691.03       135.21 o                         
   2  14   4        751.98        866.89        65.67 o                         
   3  14   4        381.94        441.97        52.96 o                         
   4  14   4        176.06        148.42        30.22 o                         
   5  14   4        418.56        393.60        53.49 o                         
   6  14   4        261.16        284.00        49.63 o                         
   7  14   4        489.30        312.68        57.46 o                         
   8  14   4         52.29         11.15        34.50 o                         
   9  14   4        860.63        750.87       114.78 o                         
  10  14   4         13.90        -18.07        48.62 o                         
  11  14   4        140.91        112.69        49.11 o                         
  12  14   4         36.19        231.63        86.94 o                         
 -13  15   4        567.22        843.89       266.56 o                         
 -12  15   4        384.30        326.09       131.32 o                         
 -11  15   4       1046.26       1398.51       240.32 o                         
 -10  15   4        452.40        492.70       114.33 o                         
  -9  15   4        968.11        938.06       148.81 o                         
  -8  15   4       6128.79       6006.76       357.13 o                         
  -7  15   4       2185.12       1950.42       164.27 o                         
  -6  15   4       3654.59       3872.64       182.25 o                         
  -5  15   4       9700.10       9603.07       308.26 o                         
  -4  15   4         40.46         62.09        17.71 o                         
  -3  15   4          7.83         13.58         8.96 o                         
  -2  15   4        511.34        360.22        60.04 o                         
  -1  15   4        703.47        734.22        83.70 o                         
   0  15   4        178.94         32.00        42.72 o                         
   1  15   4        735.45        647.69        68.73 o                         
   2  15   4        147.85        163.10        30.37 o                         
   3  15   4       2549.87       2567.00       121.61 o                         
   4  15   4        218.65        123.51        29.80 o                         
   5  15   4         10.02         11.85        30.52 o                         
   6  15   4         65.26         52.42        42.39 o                         
   7  15   4         21.21         54.01        31.13 o                         
   8  15   4         27.50          6.03        33.04 o                         
   9  15   4         98.80         88.89        43.36 o                         
  10  15   4         51.84         53.18        66.20 o                         
  11  15   4          3.63        -31.08        44.45 o                         
 -12  16   4        747.67        770.76       196.84 o                         
 -11  16   4         45.47         -2.60       129.96 o                         
 -10  16   4        490.44        671.71       134.46 o                         
  -9  16   4          0.85         19.28        45.87 o                         
  -8  16   4         63.23        101.95        53.93 o                         
  -7  16   4       1221.11       1255.11       118.39 o                         
  -6  16   4        370.95        377.08        61.31 o                         
  -5  16   4        868.38        823.18        92.15 o                         
  -4  16   4          1.59         20.69        22.52 o                         
  -3  16   4        648.66        552.45        64.74 o                         
  -2  16   4        473.97        456.95        69.11 o                         
  -1  16   4       1170.09       1230.47       130.65 o                         
   0  16   4        162.34        242.86        53.77 o                         
   1  16   4        323.08        435.79        58.76 o                         
   2  16   4         20.52          9.68        16.63 o                         
   3  16   4       1615.32       1699.40       102.02 o                         
   4  16   4        953.17        922.01        87.37 o                         
   5  16   4       2025.41       1921.57       130.18 o                         
   6  16   4        456.24        428.41        61.25 o                         
   7  16   4         21.12        -19.90        38.51 o                         
   8  16   4         53.04         14.69        25.82 o                         
   9  16   4         53.56         12.32        28.20 o                         
  10  16   4        472.97        526.73        98.73 o                         
  11  16   4         83.46         70.11       110.10 o                         
 -12  17   4        715.78       1275.30       248.62 o                         
 -11  17   4        353.09        406.06       134.37 o                         
 -10  17   4       1623.50       1489.81       202.31 o                         
  -9  17   4         86.14         -8.74        40.21 o                         
  -8  17   4       1460.05       1579.13       141.84 o                         
  -7  17   4       1876.13       1834.20       146.52 o                         
  -6  17   4       3630.10       3709.76       191.50 o                         
  -5  17   4         21.86          2.55        20.27 o                         
  -4  17   4       5185.22       5191.07       224.64 o                         
  -3  17   4       1620.41       1498.31       115.67 o                         
  -2  17   4       3070.04       2882.50       184.29 o                         
  -1  17   4        294.84        289.71        55.89 o                         
   0  17   4       3420.32       3155.48       195.79 o                         
   1  17   4        174.33        173.60        42.77 o                         
   2  17   4       4408.38       4343.26       179.49 o                         
   3  17   4        366.09        354.50        48.83 o                         
   4  17   4       2226.08       2294.50       138.28 o                         
   5  17   4        505.98        572.22        77.57 o                         
   6  17   4        532.53        504.63        69.36 o                         
   7  17   4        257.44        129.66        51.99 o                         
   8  17   4         21.91         53.03        33.98 o                         
   9  17   4         87.25         96.61        45.21 o                         
  10  17   4        535.15        557.45       106.04 o                         
  11  17   4          0.18         -5.94        59.39 o                         
 -12  18   4        656.47        415.02       158.21 o                         
 -11  18   4        243.71        368.83       131.51 o                         
 -10  18   4         59.88        112.35        58.46 o                         
  -9  18   4        343.66        368.41        96.17 o                         
  -8  18   4        382.01        233.79        64.60 o                         
  -7  18   4          0.35         15.90        43.42 o                         
  -6  18   4       3497.27       3540.00       207.85 o                         
  -5  18   4       4040.10       4073.30       210.67 o                         
  -4  18   4         12.95         12.83        28.90 o                         
  -3  18   4        103.17         82.97        33.46 o                         
  -2  18   4          4.58         31.85        27.26 o                         
  -1  18   4          7.66         20.58        28.26 o                         
   0  18   4       1728.12       1822.59       151.83 o                         
   1  18   4         80.06         93.67        31.39 o                         
   2  18   4       6935.24       7796.30       266.71 o                         
   3  18   4       1236.43       1196.52        89.62 o                         
   4  18   4       3862.54       4043.29       199.89 o                         
   5  18   4       3069.12       3193.56       186.53 o                         
   6  18   4        822.87        804.53        89.35 o                         
   7  18   4       1355.22       1516.42       127.10 o                         
   8  18   4        539.51        658.32       111.91 o                         
   9  18   4         27.10         24.01        29.03 o                         
  10  18   4        103.27         78.76        42.47 o                         
 -11  19   4         52.98         47.12        49.05 o                         
 -10  19   4        275.86        248.15        92.30 o                         
  -9  19   4       2471.24       2563.74       214.28 o                         
  -8  19   4          0.48         40.35        56.71 o                         
  -7  19   4       2184.24       2009.96       205.14 o                         
  -6  19   4        532.20        334.96       112.67 o                         
  -5  19   4        996.10       1210.81       116.81 o                         
  -4  19   4        745.49        701.92       121.70 o                         
  -3  19   4        281.93        236.30        49.18 o                         
  -2  19   4       1263.44       1337.78       117.06 o                         
  -1  19   4        625.89        569.08        86.31 o                         
   0  19   4        417.02        345.22        70.05 o                         
   1  19   4       2506.51       2533.69       152.94 o                         
   2  19   4       1643.57       1668.03       118.26 o                         
   3  19   4       3268.04       3498.43       156.33 o                         
   4  19   4       1185.75       1252.76       113.59 o                         
   5  19   4       1734.50       1831.15       141.40 o                         
   6  19   4          0.58         18.36        31.74 o                         
   7  19   4         78.11         -1.10        29.37 o                         
   8  19   4          0.32         52.95        53.14 o                         
   9  19   4         18.62         -2.02        51.37 o                         
  10  19   4          0.77         39.65        53.34 o                         
 -11  20   4        270.69        325.86        78.37 o                         
 -10  20   4         72.09        167.45        45.77 o                         
  -9  20   4        283.58        425.03        96.68 o                         
  -8  20   4          0.05         99.90        54.27 o                         
  -7  20   4          8.06        -57.15        57.15 o                         
  -6  20   4       3021.00       2764.04       237.16 o                         
  -5  20   4       1009.50       1052.70       110.95 o                         
  -4  20   4         12.32         33.93        27.46 o                         
  -3  20   4         24.51         10.89        21.25 o                         
  -2  20   4        142.56        113.59        32.92 o                         
  -1  20   4          3.28         65.96        41.26 o                         
   0  20   4         85.59        104.51        44.29 o                         
   1  20   4         87.87        110.84        48.12 o                         
   2  20   4       7303.05       7511.01       299.80 o                         
   3  20   4       2406.07       2536.51       164.48 o                         
   4  20   4       5918.50       6147.13       342.07 o                         
   5  20   4       1535.70       1567.69       181.87 o                         
   6  20   4         77.63         34.62        39.41 o                         
   7  20   4        426.18        475.04        78.78 o                         
   8  20   4         39.17        -27.12        29.61 o                         
   9  20   4        148.10         33.69        62.99 o                         
  10  20   4         27.41         35.48        41.83 o                         
 -11  21   4        822.49        812.78       126.44 o                         
 -10  21   4        886.24       1071.61       154.91 o                         
  -9  21   4        334.97        231.87        73.02 o                         
  -8  21   4        723.51        729.19       191.42 o                         
  -7  21   4        325.91        294.17        72.20 o                         
  -6  21   4         41.07         95.53        41.14 o                         
  -5  21   4        978.42        984.67       110.01 o                         
  -4  21   4        762.86        812.93        94.94 o                         
  -3  21   4          3.31          6.75        23.06 o                         
  -2  21   4        108.38        147.20        44.99 o                         
  -1  21   4        680.46        642.75        96.42 o                         
   0  21   4       2724.32       2414.02       189.15 o                         
   1  21   4       3035.90       3045.79       323.42 o                         
   2  21   4       3027.18       2989.57       255.53 o                         
   3  21   4        896.78       1026.14       149.43 o                         
   4  21   4       2124.25       2135.93       205.09 o                         
   5  21   4        951.41       1154.85       152.59 o                         
   6  21   4       1069.14       1291.37       152.92 o                         
   7  21   4        160.74        224.66        64.75 o                         
   8  21   4         78.72         50.63        25.20 o                         
   9  21   4        192.79        139.55        51.62 o                         
 -10  22   4        281.18        339.23        94.77 o                         
  -9  22   4          4.69          0.74        57.63 o                         
  -8  22   4        659.60        508.05        93.42 o                         
  -7  22   4          1.70         -9.22        33.75 o                         
  -6  22   4          6.03         44.75        39.10 o                         
  -5  22   4        248.79        221.50        83.36 o                         
  -4  22   4          4.14         47.22        34.76 o                         
  -3  22   4         43.80        -17.00        24.98 o                         
  -2  22   4         54.22        -13.79        36.85 o                         
  -1  22   4        260.04        228.30       101.85 o                         
   0  22   4          9.65         89.23       115.79 o                         
   1  22   4        462.16        396.39        99.82 o                         
   2  22   4       1584.53       1292.50       215.96 o                         
   3  22   4       1947.89       2009.22       352.66 o                         
   4  22   4       1683.02       1736.22       190.31 o                         
   5  22   4          0.68         62.29        35.19 o                         
   6  22   4        455.15        431.01        89.67 o                         
   7  22   4        115.45         99.71        38.32 o                         
   8  22   4       1270.39       1632.21       180.65 o                         
   9  22   4        103.36        273.36        89.45 o                         
 -10  23   4        667.10        669.82       124.69 o                         
  -9  23   4        441.39        360.90        93.51 o                         
  -8  23   4        875.74       1096.30       146.73 o                         
  -7  23   4          2.88          2.62        41.90 o                         
  -6  23   4       2203.59       2216.60       196.28 o                         
  -5  23   4        399.32        477.81        98.57 o                         
  -4  23   4       2164.86       2115.34       192.73 o                         
  -3  23   4        104.68        232.75        89.94 o                         
  -2  23   4       4706.51       5325.35       462.23 o                         
  -1  23   4         32.20        137.95        82.49 o                         
   0  23   4       3144.88       3349.80       362.37 o                         
   1  23   4         63.04         53.27        62.16 o                         
   2  23   4         42.94          8.74        45.36 o                         
   3  23   4         34.64        -30.09        52.61 o                         
   4  23   4       4811.73       4826.99       321.98 o                         
   5  23   4         40.47          9.69        32.51 o                         
   6  23   4          7.03         -3.77        51.53 o                         
   7  23   4          8.85         80.43        50.55 o                         
   8  23   4        181.96        161.42        58.74 o                         
   9  23   4          3.52        -30.26        57.36 o                         
  -9  24   4        124.05        128.08       130.16 o                         
  -8  24   4        524.02        305.18       177.33 o                         
  -7  24   4          8.37          2.67        75.78 o                         
  -6  24   4         11.19        -32.26        63.05 o                         
  -5  24   4        116.96         78.67        51.80 o                         
  -4  24   4       1306.14       1350.26       157.62 o                         
  -3  24   4        222.97        311.72        98.51 o                         
  -2  24   4        352.13        410.39       160.21 o                         
  -1  24   4       1174.57        879.35       334.87 o                         
   0  24   4         61.86        143.33        70.27 o                         
   1  24   4         28.89         11.99        43.73 o                         
   2  24   4        490.19        459.78       107.51 o                         
   3  24   4       1283.41        972.22       202.35 o                         
   4  24   4       1003.87       1090.23       223.07 o                         
   5  24   4         14.42         -0.15        53.51 o                         
   6  24   4        467.34        560.89       106.97 o                         
   7  24   4        845.01        932.43       137.56 o                         
   8  24   4        224.60        313.11        85.53 o                         
  -9  25   4         19.36        -37.31        54.32 o                         
  -8  25   4        244.19        322.49       131.93 o                         
  -7  25   4        199.14        162.95        57.14 o                         
  -6  25   4         12.02        -24.56        38.76 o                         
  -5  25   4       4109.01       4006.04       286.01 o                         
  -4  25   4        142.60        159.93        66.26 o                         
  -3  25   4       2054.67       2156.22       203.37 o                         
  -2  25   4          0.89        -56.30        82.18 o                         
  -1  25   4       1640.88       1512.14       249.67 o                         
   0  25   4          6.52        108.09        74.74 o                         
   1  25   4          6.22        -36.13        85.79 o                         
   2  25   4         48.32        -44.02        52.77 o                         
   3  25   4         22.06         14.31       174.32 o                         
   4  25   4         25.95        193.98        86.92 o                         
   5  25   4         52.38        106.72        54.15 o                         
   6  25   4        287.29        257.72        71.37 o                         
   7  25   4        357.86        384.05        94.12 o                         
   8  25   4         32.43         88.96        73.15 o                         
  -8  26   4         29.03         75.30        60.59 o                         
  -7  26   4        179.47        207.70        67.88 o                         
  -6  26   4        134.90         59.99        61.74 o                         
  -5  26   4          4.28         52.12        78.11 o                         
  -4  26   4        172.57        104.29        52.21 o                         
  -3  26   4        403.79        435.60       106.96 o                         
  -2  26   4        292.22        192.46        83.53 o                         
  -1  26   4         14.75         29.59        72.93 o                         
   0  26   4         24.30         13.14        71.29 o                         
   1  26   4         20.68        148.99        81.89 o                         
   2  26   4         14.61         41.24        48.36 o                         
   3  26   4        303.56        361.03       140.60 o                         
   4  26   4          5.80        163.57       106.74 o                         
   5  26   4       1298.35       1357.28       288.99 o                         
   6  26   4          0.77        -37.90        40.74 o                         
   7  26   4        323.74        274.14        78.12 o                         
  -7  27   4        102.11        202.46        74.10 o                         
  -6  27   4        680.43        756.67       154.75 o                         
  -5  27   4        101.63         18.01        64.61 o                         
  -4  27   4       3096.36       3126.53       343.64 o                         
  -3  27   4        788.94        701.49       147.72 o                         
  -2  27   4       1192.06       1504.06       269.87 o                         
  -1  27   4        131.19        374.89       145.10 o                         
   0  27   4        988.45       1145.08       222.62 o                         
   1  27   4        900.55        941.72       159.21 o                         
   2  27   4         11.95         55.33        59.47 o                         
   3  27   4          7.76         11.98        56.44 o                         
   4  27   4        274.37        292.10       210.12 o                         
   5  27   4          6.74         47.28       145.42 o                         
   6  27   4       1539.03       1312.48       268.25 o                         
  -7  28   4         89.84         84.44        61.11 o                         
  -6  28   4          0.13        -43.79        43.79 o                         
  -5  28   4         17.24         36.02        53.12 o                         
  -4  28   4         81.86         81.67        50.15 o                         
  -3  28   4         27.64         12.91        52.91 o                         
  -2  28   4          3.29         98.36        63.80 o                         
  -1  28   4          7.89         16.17        70.81 o                         
   0  28   4        166.57        306.63       123.29 o                         
   1  28   4        711.28        642.93       149.04 o                         
   2  28   4         57.21         70.45       179.43 o                         
   3  28   4        225.75         83.43       111.51 o                         
   4  28   4         93.28        168.36       116.03 o                         
   5  28   4        734.37        727.51       211.67 o                         
  -6  29   4        808.92        456.73       157.62 o                         
  -5  29   4        177.70        124.59        79.60 o                         
  -4  29   4       1292.72       1292.61       175.34 o                         
  -3  29   4        792.37        798.01       160.34 o                         
  -2  29   4       1082.19       1314.12       206.40 o                         
  -1  29   4       1842.27       1465.80       265.73 o                         
   0  29   4       2138.52       2235.96       335.93 o                         
   1  29   4        414.08        575.40       133.09 o                         
   2  29   4        582.62        677.34       183.57 o                         
   3  29   4          7.47        -36.96        94.45 o                         
   4  29   4         25.43        -76.26        88.33 o                         
  -5  30   4        107.84        174.49        81.44 o                         
  -4  30   4         81.56        -15.73        96.12 o                         
  -3  30   4          9.17         36.65        74.38 o                         
  -2  30   4        151.51        225.59        87.72 o                         
  -1  30   4        117.68         -2.44        96.76 o                         
   0  30   4        320.65        460.88       230.66 o                         
   1  30   4        117.68        -15.42       105.39 o                         
   2  30   4         29.78         83.04        55.84 o                         
   3  30   4        807.02       1362.09       275.44 o                         
  -3  31   4        468.78        643.29       150.64 o                         
  -2  31   4          2.57         64.97        66.92 o                         
  -1  31   4       1079.52       1109.00       245.06 o                         
   0  31   4        409.94        295.55       119.52 o                         
   1  31   4         38.80        168.14       104.30 o                         
 -13   0   5          1.26        178.77       103.13 o                         
 -11   0   5        788.55        865.97       267.66 o                         
  -9   0   5        444.54        626.69       206.43 o                         
  -7   0   5      13746.38      13219.02       848.11 o                         
  -5   0   5       2873.27       2090.20       293.43 o                         
  -3   0   5      29264.12      28638.31       503.40 o                         
  -1   0   5       3379.22       3050.47       130.75 o                         
   1   0   5      21970.51      21584.00       443.55 o                         
   3   0   5      34318.66      33373.63      1127.41 o                         
   5   0   5       3610.09       3708.60       398.51 o                         
   7   0   5       1242.38       1133.41       279.29 o                         
   9   0   5        774.85        830.51       278.71 o                         
  11   0   5        313.15         84.82        80.18 o                         
  13   0   5         77.09        241.81       204.56 o                         
 -14   1   5         56.15         74.44        53.31 o                         
 -13   1   5       1143.64       1241.94       175.99 o                         
 -12   1   5        105.64         46.97        44.86 o                         
 -11   1   5       3579.73       3807.38       329.13 o                         
 -10   1   5       2698.19       2359.09       242.90 o                         
  -9   1   5       1159.58       1014.97       113.35 o                         
  -8   1   5         87.85         96.63        53.61 o                         
  -7   1   5       1695.06       1776.28       178.50 o                         
  -6   1   5        418.89        494.90        83.45 o                         
  -5   1   5        662.20        679.72        88.85 o                         
  -4   1   5        122.24        160.95        59.69 o                         
  -3   1   5         83.20         74.06        25.26 o                         
  -2   1   5       4465.76       4601.43        84.67 o                         
  -1   1   5        196.59        224.83        23.51 o                         
   0   1   5       1424.33       1589.17        74.65 o                         
   1   1   5       2771.77       2849.35        94.66 o                         
   2   1   5       7169.16       7567.12       200.66 o                         
   3   1   5       2760.64       3461.71       168.57 o                         
   4   1   5      13029.70      13393.67       429.96 o                         
   5   1   5       1462.75       1306.32        97.09 o                         
   6   1   5         24.42         33.33        17.56 o                         
   7   1   5        208.84        171.03        70.05 o                         
   8   1   5        903.00        812.31       175.53 o                         
   9   1   5        186.47        146.83        71.74 o                         
  10   1   5        701.47        445.90       267.16 o                         
  11   1   5        120.61        380.09       142.15 o                         
  12   1   5          7.11        -53.65       150.77 o                         
  13   1   5        401.04         -0.24       106.96 o                         
 -14   2   5          4.04       -108.95       108.95 o                         
 -13   2   5        132.24         83.36        53.48 o                         
 -12   2   5        102.28        108.92        53.13 o                         
 -11   2   5       1270.14       1025.25       172.90 o                         
 -10   2   5       1653.89       1794.74       216.68 o                         
  -9   2   5        273.44        177.65        63.11 o                         
  -8   2   5       2335.66       2003.82       175.17 o                         
  -7   2   5          4.29         20.06        31.74 o                         
  -6   2   5       1820.22       1500.65       148.69 o                         
  -5   2   5       5965.69       6046.50       272.10 o                         
  -4   2   5        862.01        590.96        61.64 o                         
  -3   2   5        134.94        120.98        22.11 o                         
  -2   2   5         80.20         86.99        16.70 o                         
  -1   2   5         23.20         26.78        13.21 o                         
   0   2   5       1069.60       1252.75        45.72 o                         
   1   2   5      10755.06      11296.81       167.14 o                         
   2   2   5      22475.48      22078.82       292.25 o                         
   3   2   5       4752.76       5046.51       181.48 o                         
   4   2   5       7140.46       7132.57       215.28 o                         
   5   2   5        813.47        669.28        63.69 o                         
   6   2   5       2528.72       2376.57       143.59 o                         
   7   2   5       1164.26       1229.72       203.01 o                         
   8   2   5          3.19         44.99        68.32 o                         
   9   2   5        139.20        193.30       104.25 o                         
  10   2   5        450.69        334.37       187.53 o                         
  11   2   5          0.21        -54.81        54.81 o                         
  12   2   5        119.33        145.52       173.34 o                         
  13   2   5        151.10         50.69       144.88 o                         
 -14   3   5        817.20        988.15       193.73 o                         
 -13   3   5          0.24         39.41        92.05 o                         
 -12   3   5        479.98        381.29       119.52 o                         
 -11   3   5        670.49        435.17       166.75 o                         
 -10   3   5       2267.40       2348.00       208.36 o                         
  -9   3   5          0.05         42.89        28.15 o                         
  -8   3   5       5315.21       4989.86       276.08 o                         
  -7   3   5        817.10        813.37        88.93 o                         
  -6   3   5       1910.83       1979.80       170.91 o                         
  -5   3   5       1968.20       1941.36       150.03 o                         
  -4   3   5        950.66        773.65        68.98 o                         
  -3   3   5        310.56        393.37        44.40 o                         
  -2   3   5        255.43        206.27        32.34 o                         
  -1   3   5        575.91        607.49        51.55 o                         
   0   3   5       1968.27       1829.40        58.31 o                         
   1   3   5         30.94         70.02        14.50 o                         
   2   3   5        914.89       1527.28        86.29 o                         
   3   3   5       1856.23       2087.14       102.18 o                         
   4   3   5        394.22        459.89        49.60 o                         
   5   3   5        244.88        175.59        41.28 o                         
   6   3   5       3020.88       2975.15       193.07 o                         
   7   3   5       1710.40       1800.13       361.05 o                         
   8   3   5         61.13        101.68        90.65 o                         
   9   3   5       1162.94       1561.17       262.89 o                         
  10   3   5       1778.38       1817.72       234.26 o                         
  11   3   5        336.15        448.78       122.37 o                         
  12   3   5        377.68        301.09        98.71 o                         
  13   3   5         21.37         87.36        77.80 o                         
 -14   4   5         13.52          0.19        61.70 o                         
 -13   4   5        512.00        575.22       142.90 o                         
 -12   4   5       1447.95       1302.59       211.83 o                         
 -11   4   5        600.85        555.15       129.39 o                         
 -10   4   5       3018.92       3131.99       244.20 o                         
  -9   4   5        172.40         60.30        44.13 o                         
  -8   4   5       1437.41       1343.84       144.06 o                         
  -7   4   5        357.90        248.16        50.17 o                         
  -6   4   5          5.71         17.70        21.65 o                         
  -5   4   5       3116.72       2735.67       164.73 o                         
  -4   4   5       7566.12       7498.32       194.96 o                         
  -3   4   5      20387.08      20518.76       260.22 o                         
  -2   4   5       1058.20       1277.73        64.14 o                         
  -1   4   5        533.85        600.65        52.86 o                         
   0   4   5          5.95          5.09        12.45 o                         
   1   4   5       2626.43       3084.13        83.53 o                         
   2   4   5       8163.45       8136.35       167.77 o                         
   3   4   5       9177.50       8863.74       193.35 o                         
   4   4   5        743.68        649.46        52.59 o                         
   5   4   5       2684.40       2494.30       135.57 o                         
   6   4   5        190.35        482.75       108.65 o                         
   7   4   5        339.96        515.62        94.29 o                         
   8   4   5        463.68        351.54       102.87 o                         
   9   4   5       1443.46       1871.39       229.76 o                         
  10   4   5         47.51        -53.13        53.13 o                         
  11   4   5        448.98        670.66       139.16 o                         
  12   4   5         94.54        125.67       102.36 o                         
  13   4   5        476.82        541.94       143.01 o                         
 -14   5   5         39.24        -53.98        53.98 o                         
 -13   5   5       2320.53       2324.27       279.58 o                         
 -12   5   5        206.34        167.62        63.20 o                         
 -11   5   5          4.51        -40.77        60.11 o                         
 -10   5   5       1604.48       1556.23       195.52 o                         
  -9   5   5       2231.40       2388.76       201.96 o                         
  -8   5   5         36.16         42.51        60.35 o                         
  -7   5   5        899.79        832.53        88.74 o                         
  -6   5   5        357.51        342.24        97.19 o                         
  -5   5   5        771.70        746.05        74.11 o                         
  -4   5   5       3607.97       3609.43       130.28 o                         
  -3   5   5        576.76        495.10        36.54 o                         
  -2   5   5        186.40        191.92        24.28 o                         
  -1   5   5          8.07          8.33        17.67 o                         
   0   5   5         33.76         24.30        24.37 o                         
   1   5   5       1208.47       1203.96        51.90 o                         
   2   5   5        356.26        421.31        44.17 o                         
   3   5   5          2.62         63.86        18.24 o                         
   4   5   5       3120.39       3378.89       128.27 o                         
   5   5   5        163.76        139.87        28.10 o                         
   6   5   5        891.97       1003.34        85.71 o                         
   7   5   5        295.52        244.95        56.75 o                         
   8   5   5        787.83        714.61       132.63 o                         
   9   5   5       3677.79       4246.82       338.78 o                         
  10   5   5        391.57        427.73       150.78 o                         
  11   5   5       2832.95       2989.10       319.75 o                         
  12   5   5        192.89        -15.17        61.51 o                         
 -14   6   5        150.03         33.44        81.09 o                         
 -13   6   5        596.59        787.80       160.89 o                         
 -12   6   5         32.76         22.89        46.57 o                         
 -11   6   5        220.30        238.27        84.60 o                         
 -10   6   5        401.00        323.28        89.83 o                         
  -9   6   5        721.36        971.11       149.20 o                         
  -8   6   5        477.90        456.28        87.47 o                         
  -7   6   5       5352.72       5118.43       228.07 o                         
  -6   6   5       1433.67       1532.96       113.08 o                         
  -5   6   5       5834.93       5628.94       204.11 o                         
  -4   6   5       1202.82       1165.63        67.61 o                         
  -3   6   5       8917.47       9214.12       177.59 o                         
  -2   6   5       1037.01        821.62        51.02 o                         
  -1   6   5       9930.14       9447.17       227.40 o                         
   0   6   5       3698.71       3525.44       135.51 o                         
   1   6   5       4452.01       3800.49        93.37 o                         
   2   6   5        107.37        121.60        19.98 o                         
   3   6   5       3831.87       3952.76       115.34 o                         
   4   6   5          6.22        120.34        24.55 o                         
   5   6   5       2009.04       1982.60       106.30 o                         
   6   6   5        378.57        365.57        50.78 o                         
   7   6   5        121.61         91.94        40.91 o                         
   8   6   5        999.43        795.21       138.85 o                         
   9   6   5       1485.29       1440.44       199.41 o                         
  10   6   5         66.16         70.44        91.43 o                         
  11   6   5         80.77         90.60        65.38 o                         
  12   6   5         76.49         32.06        91.08 o                         
 -14   7   5        257.11         58.75        65.59 o                         
 -13   7   5        372.30        233.82        98.00 o                         
 -12   7   5        345.85        377.42       111.66 o                         
 -11   7   5         23.95        -20.22        51.88 o                         
 -10   7   5       3171.82       3304.08       289.78 o                         
  -9   7   5        129.78         84.35        49.97 o                         
  -8   7   5         50.28        -10.86        43.84 o                         
  -7   7   5         25.72         23.89        23.63 o                         
  -6   7   5        156.44        103.76        29.04 o                         
  -5   7   5         42.27         12.69        19.60 o                         
  -4   7   5         35.33         17.29        14.19 o                         
  -3   7   5       6675.22       7125.99       148.99 o                         
  -2   7   5       1872.51       1990.78        80.93 o                         
  -1   7   5        109.39        143.51        23.46 o                         
   0   7   5        494.40        509.97        51.90 o                         
   1   7   5          1.77         41.97        11.90 o                         
   2   7   5       5126.37       5023.33       122.49 o                         
   3   7   5       1380.17       1690.25        79.86 o                         
   4   7   5         48.49         92.59        18.30 o                         
   5   7   5        915.06        804.32        77.67 o                         
   6   7   5         52.14        146.87        46.51 o                         
   7   7   5         21.00        107.44        49.92 o                         
   8   7   5        412.17        580.75       114.49 o                         
   9   7   5         17.63        118.52       129.65 o                         
  10   7   5       1786.62       1784.63       232.82 o                         
  11   7   5        386.95        426.34       135.99 o                         
  12   7   5        512.32        789.20       214.22 o                         
 -14   8   5        194.00        157.57        82.35 o                         
 -13   8   5          0.45         98.16        83.63 o                         
 -12   8   5        156.53         86.24        58.69 o                         
 -11   8   5         39.60         51.50        57.77 o                         
 -10   8   5       1259.72       1272.17       178.00 o                         
  -9   8   5        529.38        640.38       125.99 o                         
  -8   8   5        116.45         76.31        42.70 o                         
  -7   8   5        323.12        311.04        61.56 o                         
  -6   8   5       1939.31       1718.44       124.43 o                         
  -5   8   5       1931.00       1966.81       112.13 o                         
  -4   8   5       4652.00       4867.35       200.86 o                         
  -3   8   5        161.47        231.56        27.82 o                         
  -2   8   5      13162.37      13376.63       209.88 o                         
  -1   8   5       3785.99       4243.22       174.50 o                         
   0   8   5       2328.69       2169.69        88.66 o                         
   1   8   5       3526.77       3541.07        95.43 o                         
   2   8   5       1306.55       1241.72        60.45 o                         
   3   8   5       4587.99       4724.62       143.20 o                         
   4   8   5         87.51        119.19        21.70 o                         
   5   8   5        106.60        103.43        22.19 o                         
   6   8   5       6866.16       6760.89       204.28 o                         
   7   8   5       1582.04       1461.66       109.24 o                         
   8   8   5        349.81        400.41       108.10 o                         
   9   8   5        177.38         79.98        40.70 o                         
  10   8   5       1160.55       1535.61       315.57 o                         
  11   8   5         13.90         27.96        54.98 o                         
  12   8   5        313.60        232.00       404.58 o                         
 -14   9   5       1561.86       1634.42       213.75 o                         
 -13   9   5        345.81        194.53        59.39 o                         
 -12   9   5       1762.97       1595.90       184.54 o                         
 -11   9   5         11.96         52.26        39.60 o                         
 -10   9   5          3.22         24.97        44.37 o                         
  -9   9   5       2157.57       2021.54       203.40 o                         
  -8   9   5        300.37        221.14        70.77 o                         
  -7   9   5        393.10        232.61        53.71 o                         
  -6   9   5       1531.49       1454.32       115.79 o                         
  -5   9   5        119.30        105.84        22.73 o                         
  -4   9   5        302.29        315.04        34.30 o                         
  -3   9   5        181.45        181.45        25.37 o                         
  -2   9   5        106.75        216.80        25.80 o                         
  -1   9   5       1656.11       1738.56        82.87 o                         
   0   9   5       1039.38        974.23        56.76 o                         
   1   9   5          6.15         22.14        12.27 o                         
   2   9   5        427.16        476.19        39.36 o                         
   3   9   5        223.31        239.18        30.98 o                         
   4   9   5          2.21         72.90        27.03 o                         
   5   9   5        948.74        925.09        74.97 o                         
   6   9   5       1436.43       1528.60        99.06 o                         
   7   9   5         46.79         53.33        31.50 o                         
   8   9   5       1784.01       1664.26       185.60 o                         
   9   9   5         90.21        -15.10        53.65 o                         
  10   9   5       4322.87       4151.13       435.22 o                         
  11   9   5         91.91         83.94       227.70 o                         
  12   9   5       2192.40       2287.13       360.66 o                         
 -13  10   5        100.02         36.78        41.04 o                         
 -12  10   5         32.28         61.28        45.92 o                         
 -11  10   5        880.17        920.57       131.46 o                         
 -10  10   5       1015.83        949.77       183.40 o                         
  -9  10   5       1770.07       1600.70       219.94 o                         
  -8  10   5         23.08         34.90        38.74 o                         
  -7  10   5        802.83        853.35       102.26 o                         
  -6  10   5       5364.66       5253.05       222.03 o                         
  -5  10   5       2307.59       2255.48       114.40 o                         
  -4  10   5        821.57        787.82        58.14 o                         
  -3  10   5       3739.22       3660.99       107.81 o                         
  -2  10   5       7548.18       7957.26       164.72 o                         
  -1  10   5       3391.28       3356.19       116.95 o                         
   0  10   5        457.19        444.32        39.23 o                         
   1  10   5       5255.96       4991.70       128.29 o                         
   2  10   5       1109.08       1045.03        60.75 o                         
   3  10   5       2211.52       1991.57        87.76 o                         
   4  10   5          6.55          9.84        14.58 o                         
   5  10   5       1200.93       1195.92        86.44 o                         
   6  10   5        272.38        284.76        38.80 o                         
   7  10   5       1738.94       1733.42       119.82 o                         
   8  10   5        167.77        208.00        60.96 o                         
   9  10   5         24.69        -37.46        38.52 o                         
  10  10   5       1029.45       1005.54       217.68 o                         
  11  10   5        954.44       1074.58       238.33 o                         
  12  10   5        201.74        371.01       153.81 o                         
 -13  11   5        508.87        456.26       143.45 o                         
 -12  11   5         93.28         -8.28        61.51 o                         
 -11  11   5        551.25        481.28       133.75 o                         
 -10  11   5         24.72        -30.43        66.73 o                         
  -9  11   5        662.90        643.94       135.51 o                         
  -8  11   5          0.22         69.71        69.83 o                         
  -7  11   5        407.11        504.51        78.32 o                         
  -6  11   5          1.90         13.06        25.66 o                         
  -5  11   5        864.60        830.95        73.32 o                         
  -4  11   5       2944.80       3305.76       111.55 o                         
  -3  11   5          0.60          2.33        12.31 o                         
  -2  11   5        325.32        292.34        55.70 o                         
  -1  11   5        762.87        648.92        68.00 o                         
   0  11   5       1190.99       1491.96        85.74 o                         
   1  11   5       6430.15       6573.18       170.99 o                         
   2  11   5         11.47        196.79        36.95 o                         
   3  11   5        215.54        247.58        33.09 o                         
   4  11   5        164.08        166.92        29.30 o                         
   5  11   5        104.46         68.00        36.15 o                         
   6  11   5        110.95         90.98        29.06 o                         
   7  11   5       3014.15       3109.32       161.31 o                         
   8  11   5        339.78        255.78        52.80 o                         
   9  11   5        268.77        278.69        75.64 o                         
  10  11   5         19.11        -22.13        44.44 o                         
  11  11   5        481.41        439.35       107.46 o                         
  12  11   5        255.60        420.56       156.22 o                         
 -13  12   5        549.49        480.92       177.82 o                         
 -12  12   5         54.04        -76.80        84.12 o                         
 -11  12   5        399.87        768.60       172.58 o                         
 -10  12   5        447.17        583.40       142.42 o                         
  -9  12   5        397.87        572.10       164.16 o                         
  -8  12   5       1202.26       1012.69       226.25 o                         
  -7  12   5        888.93        823.60       103.52 o                         
  -6  12   5       3116.96       3008.85       177.27 o                         
  -5  12   5       4952.79       4919.20       208.36 o                         
  -4  12   5       1746.28       2706.23       168.36 o                         
  -3  12   5       1675.96       1264.33        56.64 o                         
  -2  12   5        458.55        468.20        52.86 o                         
  -1  12   5        177.94        160.45        41.31 o                         
   0  12   5       3021.41       3525.72       213.68 o                         
   1  12   5       4792.16       4542.12       162.38 o                         
   2  12   5         29.48        180.74        91.34 o                         
   3  12   5       6934.16       6638.97       189.74 o                         
   4  12   5        272.06        227.27        42.98 o                         
   5  12   5       2033.36       1956.23       123.73 o                         
   6  12   5        497.37        392.08        55.31 o                         
   7  12   5        123.43        128.01        31.14 o                         
   8  12   5        289.26        257.64       108.71 o                         
   9  12   5        287.74        341.40        72.47 o                         
  10  12   5         40.25         91.82        43.51 o                         
  11  12   5        212.04        347.32        81.73 o                         
  12  12   5          0.10        -62.56        62.56 o                         
 -13  13   5        229.22        396.46       153.83 o                         
 -12  13   5        384.01        499.55       153.74 o                         
 -11  13   5        559.12        608.92       165.33 o                         
 -10  13   5       1942.54       1944.24       262.17 o                         
  -9  13   5        191.11        272.98        99.78 o                         
  -8  13   5       1342.58       1264.09       163.80 o                         
  -7  13   5        445.27        413.23        61.68 o                         
  -6  13   5        245.08        283.61        54.19 o                         
  -5  13   5       1999.15       2050.23       126.11 o                         
  -4  13   5       6849.61       6965.11       236.97 o                         
  -3  13   5        874.69        861.47        53.17 o                         
  -2  13   5         77.63         35.25        12.37 o                         
  -1  13   5         37.61         31.75        22.11 o                         
   0  13   5       1153.60       1180.41       130.02 o                         
   1  13   5       4657.07       5010.20       176.84 o                         
   2  13   5         15.60         -5.81        15.74 o                         
   3  13   5         28.73         39.46        15.01 o                         
   4  13   5       1024.03       1063.53        88.05 o                         
   5  13   5         49.98         80.53        27.15 o                         
   6  13   5        703.77        711.05        87.60 o                         
   7  13   5        174.98         69.82        23.58 o                         
   8  13   5        178.18        186.49        57.72 o                         
   9  13   5          0.98          8.72        37.46 o                         
  10  13   5        289.68        288.08        81.22 o                         
  11  13   5         71.32         36.90        45.84 o                         
 -13  14   5        101.95        309.88       116.51 o                         
 -12  14   5          2.88         -1.41        82.67 o                         
 -11  14   5        195.10         62.85        73.66 o                         
 -10  14   5        449.55        336.71       188.07 o                         
  -9  14   5        292.42        325.80        93.90 o                         
  -8  14   5       1757.95       1965.02       246.01 o                         
  -7  14   5       3674.12       3734.08       185.18 o                         
  -6  14   5       5654.71       5611.41       214.82 o                         
  -5  14   5         61.07         24.74        28.51 o                         
  -4  14   5       6883.08       7243.12       287.04 o                         
  -3  14   5         84.37         45.85        21.64 o                         
  -2  14   5        846.29        568.96        71.35 o                         
  -1  14   5        385.97        365.73        69.94 o                         
   0  14   5       4834.60       4720.17       303.64 o                         
   1  14   5        169.82        190.89        37.53 o                         
   2  14   5        179.31         88.35        20.60 o                         
   3  14   5        326.83        317.39        48.36 o                         
   4  14   5       4438.10       4932.29       197.87 o                         
   5  14   5         35.71         43.82        29.51 o                         
   6  14   5        370.29        354.19        57.96 o                         
   7  14   5          1.10         -8.97        27.86 o                         
   8  14   5        507.34        509.11        84.71 o                         
   9  14   5         80.19         50.76        35.18 o                         
  10  14   5        194.72        247.63        74.78 o                         
  11  14   5         42.96          6.87       113.60 o                         
 -12  15   5        316.01        389.88       148.36 o                         
 -11  15   5        191.54        254.00       112.58 o                         
 -10  15   5          6.66         13.97       118.64 o                         
  -9  15   5        183.23        323.21        91.58 o                         
  -8  15   5          2.66         44.87        39.89 o                         
  -7  15   5        143.22        257.09        54.69 o                         
  -6  15   5        462.31        426.13        68.17 o                         
  -5  15   5        730.87        742.30        84.96 o                         
  -4  15   5       2784.54       2660.82       139.25 o                         
  -3  15   5        740.26        825.52        81.78 o                         
  -2  15   5        658.69        646.41        80.22 o                         
  -1  15   5        114.07         65.25        27.46 o                         
   0  15   5        397.35        415.54        80.95 o                         
   1  15   5         38.83         30.06        18.78 o                         
   2  15   5        422.02        415.69        49.22 o                         
   3  15   5        569.21        618.95        61.68 o                         
   4  15   5       2176.46       2378.24       139.82 o                         
   5  15   5        912.39        869.96        88.91 o                         
   6  15   5        174.90        384.41        61.95 o                         
   7  15   5         71.27         10.48        28.95 o                         
   8  15   5        714.51        796.71       104.85 o                         
   9  15   5         97.26        166.68        61.81 o                         
  10  15   5        175.96        212.33        66.04 o                         
  11  15   5         99.60        -14.28        72.70 o                         
 -12  16   5        229.92        318.95       191.49 o                         
 -11  16   5         44.30        -70.92        70.92 o                         
 -10  16   5        881.32        970.60       160.54 o                         
  -9  16   5       1314.85       1384.89       141.49 o                         
  -8  16   5         52.55        121.31        58.12 o                         
  -7  16   5       8153.04       8112.86       280.39 o                         
  -6  16   5        329.96        334.46        59.57 o                         
  -5  16   5        562.42        652.07        93.62 o                         
  -4  16   5         71.42         44.50        27.66 o                         
  -3  16   5       1725.51       1768.10       126.81 o                         
  -2  16   5       1449.95       1385.03       124.46 o                         
  -1  16   5       1215.85       1304.76       142.43 o                         
   0  16   5        632.82        549.63        97.71 o                         
   1  16   5        291.62        205.97        50.68 o                         
   2  16   5        531.79        612.75        59.73 o                         
   3  16   5       1519.92       1541.08        98.74 o                         
   4  16   5        659.09        605.31        70.71 o                         
   5  16   5       4986.66       5326.69       223.51 o                         
   6  16   5         33.58         51.24        31.89 o                         
   7  16   5        784.57        876.38        96.83 o                         
   8  16   5         13.99        -21.38        32.89 o                         
   9  16   5         65.04         90.73        58.37 o                         
  10  16   5         95.43        -33.69        53.58 o                         
  11  16   5        261.59        339.98        98.61 o                         
 -12  17   5       1257.90       1734.22       284.84 o                         
 -11  17   5        853.92        867.28       253.51 o                         
 -10  17   5          7.86         12.13        50.31 o                         
  -9  17   5        331.85        384.57        70.22 o                         
  -8  17   5         78.49         76.24        40.05 o                         
  -7  17   5       3117.30       3322.10       226.66 o                         
  -6  17   5       1327.08       1281.09       124.54 o                         
  -5  17   5       1817.59       1795.99       154.60 o                         
  -4  17   5          0.19         22.49        31.44 o                         
  -3  17   5         24.24         31.28        22.33 o                         
  -2  17   5        147.94         74.67        27.08 o                         
  -1  17   5        254.48        249.40        77.70 o                         
   0  17   5         22.83         77.50        31.31 o                         
   1  17   5       4438.78       4526.19       247.46 o                         
   2  17   5        163.13        266.73        59.56 o                         
   3  17   5         61.14        136.73        44.26 o                         
   4  17   5          0.23          7.67        32.75 o                         
   5  17   5        689.36        828.78        93.06 o                         
   6  17   5       1066.49       1122.08       104.11 o                         
   7  17   5        344.75        161.71        59.55 o                         
   8  17   5        217.01        174.70        50.13 o                         
   9  17   5        371.35        309.47        89.63 o                         
  10  17   5        162.42         64.88        40.71 o                         
 -12  18   5         25.04        153.04        95.31 o                         
 -11  18   5        788.40        702.96       120.88 o                         
 -10  18   5        646.36        527.67       101.80 o                         
  -9  18   5          4.05         30.50        34.45 o                         
  -8  18   5        128.74        106.92        67.75 o                         
  -7  18   5        205.01        120.87        61.85 o                         
  -6  18   5       1030.28       1074.31       114.72 o                         
  -5  18   5        788.32        906.96       109.73 o                         
  -4  18   5        180.37        129.45        57.22 o                         
  -3  18   5        885.88        925.34       112.34 o                         
  -2  18   5        948.21        868.22       102.28 o                         
  -1  18   5        251.91        147.22        46.74 o                         
   0  18   5       2230.95       2294.19       177.76 o                         
   1  18   5         26.90         50.13        25.02 o                         
   2  18   5       6665.07       6632.87       276.70 o                         
   3  18   5       5905.15       6384.46       239.98 o                         
   4  18   5        847.12        767.99        97.31 o                         
   5  18   5       1801.30       1802.55       150.58 o                         
   6  18   5        198.04        166.98        41.78 o                         
   7  18   5        385.62        433.66        71.33 o                         
   8  18   5         18.78         -7.06        25.14 o                         
   9  18   5         66.82         64.10        40.51 o                         
  10  18   5         11.12         42.34        44.22 o                         
 -11  19   5         39.12         99.44        44.35 o                         
 -10  19   5        368.78        375.45        81.22 o                         
  -9  19   5         51.62         45.74        38.32 o                         
  -8  19   5       1423.01       1259.10       172.12 o                         
  -7  19   5       3266.47       3141.77       257.34 o                         
  -6  19   5        127.55        140.69        36.25 o                         
  -5  19   5         13.68         26.27        31.60 o                         
  -4  19   5       1447.53       1217.01       116.99 o                         
  -3  19   5         67.73         66.83        29.25 o                         
  -2  19   5         53.11         25.37        32.29 o                         
  -1  19   5         69.16         34.90        32.69 o                         
   0  19   5       1766.95       1815.47       160.40 o                         
   1  19   5        858.50        850.67       113.96 o                         
   2  19   5        547.69        692.55        94.50 o                         
   3  19   5        116.59        129.51        40.63 o                         
   4  19   5       4398.85       4630.08       252.05 o                         
   5  19   5        118.04        131.28        50.81 o                         
   6  19   5        381.28        336.43        62.50 o                         
   7  19   5         52.22         55.26        31.78 o                         
   8  19   5         70.94         35.18        56.67 o                         
   9  19   5         41.06         31.58        75.34 o                         
  10  19   5         12.89         41.83        55.51 o                         
 -11  20   5         70.75        130.91        57.96 o                         
 -10  20   5        424.76        301.99       104.79 o                         
  -9  20   5        921.39        796.23       147.30 o                         
  -8  20   5       1066.67       1172.37       169.66 o                         
  -7  20   5         48.12        112.03        51.17 o                         
  -6  20   5       3182.24       3458.78       214.46 o                         
  -5  20   5         59.81         80.60        31.64 o                         
  -4  20   5        123.81        155.45        43.25 o                         
  -3  20   5          9.51         45.61        28.32 o                         
  -2  20   5       3298.53       3724.01       205.48 o                         
  -1  20   5       1420.45       1367.39       156.93 o                         
   0  20   5         71.12         73.05        36.86 o                         
   1  20   5        251.84        173.28        55.97 o                         
   2  20   5       3152.10       3165.39       199.19 o                         
   3  20   5        877.86        744.02       114.21 o                         
   4  20   5       2046.80       1987.54       159.11 o                         
   5  20   5         72.74         64.36        30.72 o                         
   6  20   5        440.41        472.98        94.86 o                         
   7  20   5          1.86          4.98        24.22 o                         
   8  20   5        373.50        429.87        81.69 o                         
   9  20   5         79.64         29.01        54.42 o                         
 -10  21   5          9.02         13.98        66.06 o                         
  -9  21   5         28.06        -25.01        62.08 o                         
  -8  21   5        215.52        174.87        64.89 o                         
  -7  21   5        165.68        166.75        88.23 o                         
  -6  21   5         17.72          6.01        31.25 o                         
  -5  21   5       2445.89       2344.77       173.57 o                         
  -4  21   5        282.65        232.49        51.66 o                         
  -3  21   5         46.28         48.32        30.41 o                         
  -2  21   5        619.54        538.26        91.82 o                         
  -1  21   5        602.18        654.64        98.96 o                         
   0  21   5       1014.76        968.27       124.90 o                         
   1  21   5       1113.28        982.43       125.14 o                         
   2  21   5       1067.27        964.70       112.98 o                         
   3  21   5       2873.35       2772.28       272.67 o                         
   4  21   5        688.32        655.43       130.20 o                         
   5  21   5        416.47        372.37       137.40 o                         
   6  21   5          3.76          0.83        34.34 o                         
   7  21   5        771.37        646.99       122.10 o                         
   8  21   5        230.37        352.69        95.62 o                         
   9  21   5        576.32        619.35       109.61 o                         
 -10  22   5         41.14         62.11        48.65 o                         
  -9  22   5       1244.59       1113.03       155.14 o                         
  -8  22   5          0.26         -1.56        35.42 o                         
  -7  22   5       2948.22       2907.40       232.75 o                         
  -6  22   5       1170.70       1134.19       137.37 o                         
  -5  22   5       3669.57       3648.23       205.28 o                         
  -4  22   5        375.59        304.54        56.28 o                         
  -3  22   5        403.44        264.59        53.74 o                         
  -2  22   5         97.32        109.72        45.30 o                         
  -1  22   5       1917.10       1834.57       171.20 o                         
   0  22   5        620.43        659.43       100.05 o                         
   1  22   5          6.48        -18.51        37.83 o                         
   2  22   5        641.04        436.39        87.32 o                         
   3  22   5        626.57        743.18       173.65 o                         
   4  22   5       1842.35       2051.75       220.63 o                         
   5  22   5       2790.64       2867.90       255.97 o                         
   6  22   5        592.68        511.82       129.16 o                         
   7  22   5        397.85        405.98        92.36 o                         
   8  22   5         19.95         36.94        55.77 o                         
   9  22   5        803.43        824.99       189.50 o                         
 -10  23   5        426.42        411.70        99.41 o                         
  -9  23   5        494.09        592.20       111.23 o                         
  -8  23   5        433.81        220.77        66.58 o                         
  -7  23   5          3.61         46.54        28.16 o                         
  -6  23   5        122.65        168.02        59.84 o                         
  -5  23   5       1410.63       1531.45       145.63 o                         
  -4  23   5         23.28         21.55        25.35 o                         
  -3  23   5        252.75        174.92        54.33 o                         
  -2  23   5        417.79        554.41       122.25 o                         
  -1  23   5        266.16        428.45       103.26 o                         
   0  23   5         40.03         51.41        64.73 o                         
   1  23   5        611.36        435.76       116.75 o                         
   2  23   5        215.24        332.71        78.63 o                         
   3  23   5         40.40         35.23        60.04 o                         
   4  23   5        174.68         24.09        68.43 o                         
   5  23   5       1724.09       1492.63       190.06 o                         
   6  23   5         52.80         42.04        49.23 o                         
   7  23   5        336.07        387.02        87.78 o                         
   8  23   5          2.40        -10.20        47.75 o                         
  -9  24   5        599.21        702.46       125.90 o                         
  -8  24   5        162.12        135.90        63.30 o                         
  -7  24   5       1635.02       1818.23       170.96 o                         
  -6  24   5       2010.57       1660.95       290.55 o                         
  -5  24   5       1084.61       1218.38       154.68 o                         
  -4  24   5       2121.22       2046.96       198.70 o                         
  -3  24   5        134.99        112.05        51.77 o                         
  -2  24   5        180.74        216.15        96.78 o                         
  -1  24   5         24.80         79.62        74.29 o                         
   0  24   5       1434.41       1629.77       262.68 o                         
   1  24   5        846.21        918.61       152.36 o                         
   2  24   5        358.44        532.71       151.34 o                         
   3  24   5       2147.22       2358.75       322.17 o                         
   4  24   5        234.22        149.92       165.69 o                         
   5  24   5          2.05         13.40        43.53 o                         
   6  24   5       1132.65       1259.07       157.49 o                         
   7  24   5        114.61         96.36        74.73 o                         
   8  24   5        131.18        138.16        81.22 o                         
  -9  25   5          4.35         58.62        68.41 o                         
  -8  25   5          7.50        -50.46        71.64 o                         
  -7  25   5         61.03         14.39        67.59 o                         
  -6  25   5        397.80        405.24       128.77 o                         
  -5  25   5        312.47        275.50        81.28 o                         
  -4  25   5         69.05         43.51        61.13 o                         
  -3  25   5        122.48        123.84        58.50 o                         
  -2  25   5        707.35        653.91       171.52 o                         
  -1  25   5         29.82         50.33        45.24 o                         
   0  25   5          0.15        177.24        83.46 o                         
   1  25   5         12.53          6.78        39.18 o                         
   2  25   5          3.71         42.60        44.98 o                         
   3  25   5        356.71        268.08       108.67 o                         
   4  25   5        220.48        124.88        70.38 o                         
   5  25   5       2382.17       2171.18       329.00 o                         
   6  25   5        130.12        156.81        46.30 o                         
   7  25   5          3.48         93.63        43.18 o                         
  -8  26   5         46.65       -106.54       155.59 o                         
  -7  26   5         58.07         83.59        59.17 o                         
  -6  26   5        689.31        676.48       148.10 o                         
  -5  26   5       1538.05       1410.90       175.51 o                         
  -4  26   5        828.43        911.70       135.62 o                         
  -3  26   5        662.68        545.43       121.69 o                         
  -2  26   5          9.08         35.94       146.65 o                         
  -1  26   5        833.28        864.57       204.29 o                         
   0  26   5       1542.75       2274.81       319.47 o                         
   1  26   5        348.87        251.22       169.47 o                         
   2  26   5       3817.35       3951.23       423.19 o                         
   3  26   5         11.06         50.67        51.45 o                         
   4  26   5         43.02        -87.01        87.01 o                         
   5  26   5        322.54        392.86       143.35 o                         
   6  26   5        331.88        340.09        85.40 o                         
  -7  27   5          5.92         46.48        87.32 o                         
  -6  27   5        136.39        128.46        82.10 o                         
  -5  27   5        174.14        126.65        48.78 o                         
  -4  27   5          0.17         72.75        60.16 o                         
  -3  27   5       1108.71       1365.98       208.03 o                         
  -2  27   5        469.57        534.35       149.50 o                         
  -1  27   5        377.72        445.69       134.44 o                         
   0  27   5         72.01         44.81        91.78 o                         
   1  27   5          2.80        -22.41        48.82 o                         
   2  27   5         31.84        158.75        96.45 o                         
   3  27   5        188.50        171.87       101.80 o                         
   4  27   5       1042.08        945.09       416.28 o                         
   5  27   5        227.25        302.04       137.02 o                         
   6  27   5       1273.29       1107.38       208.24 o                         
  -6  28   5          0.21        120.34        68.29 o                         
  -5  28   5       2133.54       2599.33       244.77 o                         
  -4  28   5         65.32         26.96        47.59 o                         
  -3  28   5       1593.95       1902.28       248.17 o                         
  -2  28   5        330.15        353.84       113.96 o                         
  -1  28   5       1019.09        787.87       197.90 o                         
   0  28   5          0.19        125.01        67.64 o                         
   1  28   5       1150.94       1470.61       212.90 o                         
   2  28   5        167.39        209.44        82.46 o                         
   3  28   5        448.14        725.55       196.52 o                         
   4  28   5        524.34        290.06       169.20 o                         
   5  28   5          6.33        160.35       103.58 o                         
  -5  29   5         26.09          1.41        52.99 o                         
  -4  29   5         63.08         88.36        53.56 o                         
  -3  29   5          5.00        100.67       101.61 o                         
  -2  29   5        113.51        115.40        57.60 o                         
  -1  29   5         18.64        -10.27        81.33 o                         
   0  29   5        396.80        346.77       122.31 o                         
   1  29   5        320.07        391.32       140.79 o                         
   2  29   5        170.50         -9.81        52.69 o                         
   3  29   5        112.51         41.96        75.89 o                         
   4  29   5        199.82        209.57       111.17 o                         
  -4  30   5         19.95         96.20        75.47 o                         
  -3  30   5         14.98        -81.63        87.49 o                         
  -2  30   5       1610.52       1813.78       247.94 o                         
  -1  30   5         38.75        110.33       103.54 o                         
   0  30   5         90.22        -11.42        83.47 o                         
   1  30   5        591.78        821.90       205.64 o                         
   2  30   5          5.07         -7.48        62.05 o                         
  -1  31   5         69.16         51.99       177.00 o                         
   0  31   5        198.18        300.07       221.29 o                         
 -14   0   6       1038.63        321.46       547.31 o                         
 -12   0   6        736.95        814.86       192.74 o                         
 -10   0   6       3513.99       3942.85       386.97 o                         
  -8   0   6       5788.06       5907.35       611.31 o                         
  -6   0   6       6975.65       7754.28       409.99 o                         
  -4   0   6       6604.68       6519.87       278.67 o                         
  -2   0   6        838.21        904.72        78.91 o                         
   0   0   6       1941.40       2236.76       218.79 o                         
   2   0   6       1676.33       2074.85       190.05 o                         
   4   0   6      23765.36      25052.85       755.26 o                         
   6   0   6          3.96        553.87       108.43 o                         
   8   0   6        361.88        201.60       130.15 o                         
  10   0   6         44.33        -58.83        81.47 o                         
  12   0   6         35.39        -24.23       118.27 o                         
 -14   1   6         12.99         47.86        56.24 o                         
 -13   1   6         11.72          3.02        57.30 o                         
 -12   1   6          1.82         -3.98        75.11 o                         
 -11   1   6       1297.91       1543.04       237.38 o                         
 -10   1   6        582.27        438.99        90.82 o                         
  -9   1   6       1009.51        995.98       129.40 o                         
  -8   1   6       2850.75       3008.17       216.06 o                         
  -7   1   6       1105.04       1166.98       142.41 o                         
  -6   1   6       2295.07       2124.40       179.26 o                         
  -5   1   6         74.60         61.46        17.13 o                         
  -4   1   6        694.14        562.64        56.88 o                         
  -3   1   6       1972.26       2164.77        79.30 o                         
  -2   1   6          7.42          5.78         8.04 o                         
  -1   1   6        316.13        255.61        31.47 o                         
   0   1   6       5888.02       5477.33       163.56 o                         
   1   1   6        102.03        847.29        96.20 o                         
   2   1   6      27345.02      28704.31       416.78 o                         
   3   1   6       5874.10       5955.64       192.94 o                         
   4   1   6      10369.83       9559.18       311.54 o                         
   5   1   6       1726.28       1872.28       133.27 o                         
   6   1   6       9808.26       9348.37       297.06 o                         
   7   1   6        721.57        624.61       152.64 o                         
   8   1   6       2123.47       1867.49       271.60 o                         
   9   1   6       1457.84       1609.49       276.08 o                         
  10   1   6        128.56        124.64       173.72 o                         
  11   1   6        543.70        445.86       170.33 o                         
  12   1   6        302.10        397.88       123.49 o                         
 -14   2   6         17.42        -40.35        53.51 o                         
 -13   2   6        847.27        992.33       157.75 o                         
 -12   2   6        729.46        563.38       132.06 o                         
 -11   2   6        112.52        104.12        39.46 o                         
 -10   2   6       5835.84       5886.07       333.48 o                         
  -9   2   6       1920.50       2101.98       209.81 o                         
  -8   2   6        535.75        384.33        69.30 o                         
  -7   2   6        193.25        207.84        64.79 o                         
  -6   2   6       2858.96       2737.36       202.39 o                         
  -5   2   6         24.86          9.57        16.08 o                         
  -4   2   6         21.67         37.56        33.63 o                         
  -3   2   6       1469.21       1556.31        77.35 o                         
  -2   2   6        857.12        895.75        43.56 o                         
  -1   2   6         25.46         19.10        11.30 o                         
   0   2   6       1408.95       1397.56        68.32 o                         
   1   2   6         28.75         26.50        15.90 o                         
   2   2   6        835.00       1154.34        71.85 o                         
   3   2   6       5001.74       4949.23       193.74 o                         
   4   2   6       7467.10       7464.44       275.96 o                         
   5   2   6        885.59        999.37       112.64 o                         
   6   2   6         70.10         90.63        32.66 o                         
   7   2   6          2.76        -14.32        52.23 o                         
   8   2   6        238.49        299.04       114.25 o                         
   9   2   6       1926.40       1825.03       289.14 o                         
  10   2   6        366.38        414.16       167.58 o                         
  11   2   6        278.14        442.48       125.94 o                         
  12   2   6        145.91         78.28       146.01 o                         
 -14   3   6         48.89         54.29        59.43 o                         
 -13   3   6          7.31        -40.09        50.60 o                         
 -12   3   6        133.04         28.59        63.22 o                         
 -11   3   6        711.47        621.21       127.36 o                         
 -10   3   6         13.67          2.15        44.89 o                         
  -9   3   6        651.53        663.89       102.79 o                         
  -8   3   6          2.09          5.29        27.66 o                         
  -7   3   6        710.38        518.72        73.19 o                         
  -6   3   6        159.30        227.00        63.09 o                         
  -5   3   6       3799.07       4065.02       324.82 o                         
  -4   3   6       2674.74       2945.34       129.94 o                         
  -3   3   6       9064.01       8891.63       189.44 o                         
  -2   3   6        399.77        349.16        42.95 o                         
  -1   3   6       1015.80       1114.17       100.72 o                         
   0   3   6       6211.05       6275.04       191.66 o                         
   1   3   6      14409.98      14574.26       192.31 o                         
   2   3   6          3.53         -3.25        13.57 o                         
   3   3   6         15.65        399.86        56.29 o                         
   4   3   6       5663.95       5703.87       227.95 o                         
   5   3   6        712.34        615.59        64.32 o                         
   6   3   6        361.19        367.46        95.72 o                         
   7   3   6        728.33        709.83       131.67 o                         
   8   3   6        418.24        517.16       173.31 o                         
   9   3   6       1256.45       1597.40       211.22 o                         
  10   3   6        169.62        237.88        90.18 o                         
  11   3   6          3.26         42.99        63.83 o                         
  12   3   6          3.26        -11.57        76.69 o                         
 -14   4   6        578.98        594.92       203.62 o                         
 -13   4   6        228.65        304.63       105.33 o                         
 -12   4   6        299.94        150.08       125.07 o                         
 -11   4   6        144.90         96.37        38.46 o                         
 -10   4   6        127.98        124.41        51.83 o                         
  -9   4   6        532.25        481.12        94.73 o                         
  -8   4   6       2275.54       2180.32       191.79 o                         
  -7   4   6       2991.35       2959.76       177.03 o                         
  -6   4   6       1004.34       1146.63       116.59 o                         
  -5   4   6        885.75        886.05        67.14 o                         
  -4   4   6       1797.87       1975.84        93.63 o                         
  -3   4   6        695.23        823.38        69.25 o                         
  -2   4   6       4408.49       4296.99       105.07 o                         
  -1   4   6       3456.89       3540.78       164.88 o                         
   0   4   6        642.87        638.77        61.24 o                         
   1   4   6       2192.80       2235.40        83.88 o                         
   2   4   6        573.12        731.49        51.58 o                         
   3   4   6       8719.62       8752.64       208.04 o                         
   4   4   6        241.38        396.36        44.99 o                         
   5   4   6        358.85        389.54        45.77 o                         
   6   4   6        842.00        941.33        98.75 o                         
   7   4   6       1079.09       1026.81       131.33 o                         
   8   4   6         41.11         11.88        50.19 o                         
   9   4   6       1032.30       1164.67       180.37 o                         
  10   4   6        292.93         44.58        73.46 o                         
  11   4   6        241.54        401.94       116.05 o                         
  12   4   6        176.78        138.37       135.64 o                         
 -14   5   6        153.84         66.04        49.01 o                         
 -13   5   6          5.10        -39.01        39.01 o                         
 -12   5   6        572.58        568.73       127.15 o                         
 -11   5   6        503.99        335.82        92.58 o                         
 -10   5   6         12.84         12.81        37.90 o                         
  -9   5   6       1998.43       2023.06       188.56 o                         
  -8   5   6       6663.04       5946.14       305.17 o                         
  -7   5   6       1079.88        858.56       105.99 o                         
  -6   5   6       1848.13       1641.09       106.37 o                         
  -5   5   6       5654.08       5856.28       182.44 o                         
  -4   5   6      16330.60      16179.35       398.82 o                         
  -3   5   6       6411.86       6852.39       198.76 o                         
  -2   5   6       3520.90       3339.04       110.36 o                         
  -1   5   6         61.40         77.07        30.44 o                         
   0   5   6       2077.48       1896.93       106.97 o                         
   1   5   6       2116.22       2182.12        77.54 o                         
   2   5   6       7952.07       7508.83       152.32 o                         
   3   5   6       5894.40       6170.06       170.87 o                         
   4   5   6       1876.33       1788.68        91.13 o                         
   5   5   6       1910.35       1843.25       126.11 o                         
   6   5   6        664.30        456.54        60.05 o                         
   7   5   6        263.93        225.21        53.70 o                         
   8   5   6       1012.10       1084.26       159.46 o                         
   9   5   6        402.13        599.17       135.30 o                         
  10   5   6       4691.58       5170.32       425.21 o                         
  11   5   6         61.56        141.61        78.51 o                         
  12   5   6        372.55        539.01       179.79 o                         
 -14   6   6       3052.92       3537.56       360.11 o                         
 -13   6   6         22.46         37.16        86.59 o                         
 -12   6   6       1481.09       1554.23       215.58 o                         
 -11   6   6        767.71       1006.24       162.36 o                         
 -10   6   6         10.21        -32.72        32.72 o                         
  -9   6   6          1.63         61.50        48.92 o                         
  -8   6   6       4155.41       4093.17       299.03 o                         
  -7   6   6        281.36        288.24        64.00 o                         
  -6   6   6       4375.44       4094.96       188.79 o                         
  -5   6   6          7.69          1.29        24.52 o                         
  -4   6   6       1709.72       1639.48        77.03 o                         
  -3   6   6       1745.32       1817.10        86.97 o                         
  -2   6   6       1055.99       1014.15        55.60 o                         
  -1   6   6        243.68        301.41        54.12 o                         
   0   6   6        211.15        207.43        35.83 o                         
   1   6   6        184.90        190.57        22.01 o                         
   2   6   6        110.83        124.36        22.27 o                         
   3   6   6       1570.19       1652.97        82.19 o                         
   4   6   6        321.40        393.36        38.81 o                         
   5   6   6         22.49         21.68        22.08 o                         
   6   6   6        521.94        483.81        66.10 o                         
   7   6   6        480.04        438.52        71.12 o                         
   8   6   6         31.69         81.10        71.56 o                         
   9   6   6          0.14         20.04        62.51 o                         
  10   6   6       1170.68       1230.32       193.16 o                         
  11   6   6        244.73        283.96       128.89 o                         
  12   6   6       1795.89       2113.29       345.26 o                         
 -14   7   6        211.32        219.06       185.64 o                         
 -13   7   6        149.47        170.44       106.88 o                         
 -12   7   6        270.50        199.05        66.67 o                         
 -11   7   6        119.91        102.71        45.07 o                         
 -10   7   6         25.24         22.01        52.60 o                         
  -9   7   6        703.69        925.82       158.02 o                         
  -8   7   6        165.79        152.24        51.64 o                         
  -7   7   6       2703.04       2986.74       194.17 o                         
  -6   7   6       1985.16       1894.37       129.84 o                         
  -5   7   6        897.06        870.55        65.20 o                         
  -4   7   6        881.68        837.96        54.81 o                         
  -3   7   6        230.43        152.76        25.83 o                         
  -2   7   6       1652.35       1561.69        76.42 o                         
  -1   7   6        721.25        931.32        80.13 o                         
   0   7   6       3131.83       2955.44       121.36 o                         
   1   7   6        878.61        778.48        43.62 o                         
   2   7   6        557.74        729.35        47.56 o                         
   3   7   6        348.07        228.02        28.57 o                         
   4   7   6       1341.69       1196.29        72.76 o                         
   5   7   6       2407.33       2380.19       119.63 o                         
   6   7   6        162.73        194.73        35.92 o                         
   7   7   6         86.99         40.87        25.75 o                         
   8   7   6       1572.80       1663.04       150.51 o                         
   9   7   6         87.00        107.04        67.46 o                         
  10   7   6        925.28       1110.68       228.47 o                         
  11   7   6        886.91       1187.24       250.91 o                         
  12   7   6        586.15        568.73       171.49 o                         
 -14   8   6         32.51        -13.93        41.46 o                         
 -13   8   6       1853.31       2157.68       270.22 o                         
 -12   8   6         19.38         55.12        71.33 o                         
 -11   8   6        950.60        909.98       130.42 o                         
 -10   8   6         11.66         45.18        25.69 o                         
  -9   8   6       1673.11       1578.01       159.07 o                         
  -8   8   6        292.30        322.48       110.92 o                         
  -7   8   6       2409.69       2112.30       164.50 o                         
  -6   8   6         87.44        105.04        48.97 o                         
  -5   8   6       1011.87        907.82        63.43 o                         
  -4   8   6         81.11         61.69        15.56 o                         
  -3   8   6        996.35       1143.84        70.44 o                         
  -2   8   6         98.35        140.10        34.62 o                         
  -1   8   6       1135.09       1335.46        95.47 o                         
   0   8   6        412.36        438.80        47.19 o                         
   2   8   6        899.14        854.37        50.85 o                         
   3   8   6        374.57        343.65        38.21 o                         
   4   8   6        229.46        224.07        32.30 o                         
   5   8   6        590.71        696.23        66.35 o                         
   6   8   6       1080.85       1189.54        91.83 o                         
   7   8   6        529.61        544.80        75.17 o                         
   8   8   6       3007.87       2888.73       220.79 o                         
   9   8   6       1353.52       1336.92       262.31 o                         
  10   8   6         27.62         -2.44        45.77 o                         
  11   8   6        539.97        517.50       162.80 o                         
  12   8   6         96.16        132.62        96.08 o                         
 -13   9   6         35.25        172.37        50.75 o                         
 -12   9   6         56.77         78.83        47.40 o                         
 -11   9   6        155.24         23.87        46.99 o                         
 -10   9   6         17.91         32.43        77.98 o                         
  -9   9   6       2531.71       2564.41       275.86 o                         
  -8   9   6       4430.45       4100.26       287.37 o                         
  -7   9   6        293.85        358.16        58.29 o                         
  -6   9   6         10.77         72.14        33.17 o                         
  -5   9   6       4699.29       4517.47       141.91 o                         
  -4   9   6       5496.16       5706.23       187.58 o                         
  -3   9   6       1816.62       1634.14        72.18 o                         
  -2   9   6       1044.53       1050.32        63.27 o                         
  -1   9   6       8137.69       7975.40       216.46 o                         
   0   9   6        673.52        727.22        70.74 o                         
   1   9   6       5339.89       5163.60       120.63 o                         
   2   9   6       1879.99       2108.35        84.24 o                         
   3   9   6       2549.22       2421.47       107.06 o                         
   4   9   6          1.16         15.45        15.08 o                         
   5   9   6        785.49        753.94        69.38 o                         
   6   9   6       4575.53       4634.79       185.26 o                         
   7   9   6         16.74         56.17        25.72 o                         
   8   9   6         39.37        108.77        51.42 o                         
   9   9   6        169.25        241.26        79.10 o                         
  10   9   6         18.97         61.73        65.38 o                         
  11   9   6        483.33        728.34       142.44 o                         
  12   9   6         99.96         40.60        91.80 o                         
 -13  10   6        196.20        245.52       101.68 o                         
 -12  10   6        731.19        889.98       191.77 o                         
 -11  10   6        239.07        257.36        97.92 o                         
 -10  10   6        141.57        245.44       100.95 o                         
  -9  10   6          2.82        -49.89        53.14 o                         
  -8  10   6          8.94         28.28        45.87 o                         
  -7  10   6        167.18        199.70        40.46 o                         
  -6  10   6       2293.25       2112.24       119.30 o                         
  -5  10   6         26.72         67.67        17.49 o                         
  -4  10   6       1962.54       1947.71        86.62 o                         
  -3  10   6         14.09         16.73        10.01 o                         
  -2  10   6        631.48        689.64        52.76 o                         
  -1  10   6          0.58         21.32        14.69 o                         
   0  10   6         53.00         44.89        16.14 o                         
   1  10   6       1093.04       1161.16        47.13 o                         
   2  10   6        364.51        430.38        42.07 o                         
   3  10   6        185.22        164.91        26.78 o                         
   4  10   6        314.24        248.60        36.48 o                         
   5  10   6          4.79          3.32        19.98 o                         
   6  10   6          3.24         44.17        23.27 o                         
   7  10   6        983.87       1129.93       119.51 o                         
   8  10   6       1714.74       1487.58       154.60 o                         
   9  10   6         46.16        -45.06        50.03 o                         
  10  10   6        113.39        111.98        32.23 o                         
  11  10   6         84.44         -6.16        56.90 o                         
 -13  11   6         19.06         -4.55        76.36 o                         
 -12  11   6        819.34        658.78       158.93 o                         
 -11  11   6         14.71        -18.52        69.85 o                         
 -10  11   6       1312.45       1302.12       303.76 o                         
  -9  11   6         88.30         61.60        76.92 o                         
  -8  11   6        815.43        796.55       113.96 o                         
  -7  11   6       1113.32       1012.31       101.17 o                         
  -6  11   6       2251.99       2074.18       119.64 o                         
  -5  11   6         31.24         21.92        13.40 o                         
  -4  11   6      13099.08      13626.21       274.62 o                         
  -3  11   6        325.75        312.68        32.92 o                         
  -2  11   6         10.06         26.12        20.04 o                         
  -1  11   6        167.36        224.74        34.45 o                         
   0  11   6      16562.56      16687.70       344.86 o                         
   1  11   6       1091.83       1137.95        88.35 o                         
   2  11   6       9785.09      10325.03       269.18 o                         
   3  11   6         71.03         38.93        17.69 o                         
   4  11   6        271.09        247.09        42.05 o                         
   5  11   6       1346.24       1460.84       108.52 o                         
   6  11   6         68.07         78.62        30.01 o                         
   7  11   6        106.24         69.88        26.36 o                         
   8  11   6        762.35        988.51       108.60 o                         
   9  11   6         12.64        -14.40        56.90 o                         
  10  11   6        438.86        493.17       114.32 o                         
  11  11   6        451.85        667.66       136.72 o                         
 -13  12   6         57.81       -116.52       116.52 o                         
 -12  12   6        438.33        339.92       121.86 o                         
 -11  12   6         77.71        229.74        80.87 o                         
 -10  12   6       1011.45       1099.51       347.49 o                         
  -9  12   6       2380.62       2295.81       268.99 o                         
  -8  12   6        131.74        156.09        43.91 o                         
  -7  12   6        360.07        341.11        46.92 o                         
  -6  12   6         53.55        186.47        41.54 o                         
  -5  12   6       4979.56       4676.25       194.55 o                         
  -4  12   6        305.69        255.55        41.37 o                         
  -3  12   6          2.17         35.73        24.31 o                         
  -2  12   6        893.09        893.73        86.67 o                         
  -1  12   6       1955.23       2014.88       114.43 o                         
   0  12   6        112.94         80.23        37.96 o                         
   1  12   6       1190.04       1250.67        84.44 o                         
   2  12   6       2317.49       2068.60       131.73 o                         
   3  12   6        254.14        426.08        79.67 o                         
   4  12   6        141.91        163.15        38.56 o                         
   5  12   6         21.64         56.47        27.97 o                         
   6  12   6        299.36        409.18        79.79 o                         
   7  12   6        435.28        493.29        72.31 o                         
   8  12   6         98.36        129.88        47.55 o                         
   9  12   6          6.85         56.24        66.60 o                         
  10  12   6        189.91        127.63        65.74 o                         
  11  12   6         47.83         40.10        50.00 o                         
 -13  13   6         19.40        -51.69       200.87 o                         
 -12  13   6          8.64         58.21        56.10 o                         
 -11  13   6        113.77        183.97        92.74 o                         
 -10  13   6        153.61        227.39        97.46 o                         
  -9  13   6         51.62        137.54       141.74 o                         
  -8  13   6       5162.35       4775.17       236.72 o                         
  -7  13   6       3396.70       3432.91       175.96 o                         
  -6  13   6       4607.24       4678.31       220.59 o                         
  -5  13   6       2673.21       2788.09       145.44 o                         
  -4  13   6        444.99        534.28        62.79 o                         
  -3  13   6        730.50        683.91        68.84 o                         
  -2  13   6        956.13        794.31        89.81 o                         
  -1  13   6        228.29         75.71        54.21 o                         
   0  13   6         45.15        157.75        55.43 o                         
   1  13   6       3709.84       3413.34       196.71 o                         
   2  13   6       1004.08        955.69        91.89 o                         
   3  13   6       1228.95       1180.32        84.37 o                         
   4  13   6       1706.23       1791.58       120.29 o                         
   5  13   6       2300.92       2484.43       145.61 o                         
   6  13   6         14.33         29.06        22.77 o                         
   7  13   6        292.06        290.11        57.00 o                         
   8  13   6        745.66        889.46       123.76 o                         
   9  13   6       1071.63        994.52       146.41 o                         
  10  13   6        229.58        109.72        60.54 o                         
  11  13   6         54.11        -27.26        47.35 o                         
 -13  14   6        235.98         18.79       169.75 o                         
 -12  14   6          9.89        118.77       169.63 o                         
 -11  14   6        625.88        711.64       163.53 o                         
 -10  14   6         60.22         22.17        40.60 o                         
  -9  14   6       1505.43       1570.73       186.29 o                         
  -8  14   6         62.18         56.56        28.98 o                         
  -7  14   6         58.43         77.61        34.88 o                         
  -6  14   6        156.25        163.42        42.61 o                         
  -5  14   6       9581.19       9331.16       273.27 o                         
  -4  14   6       1291.53       1455.64       129.48 o                         
  -3  14   6         19.41         38.56        18.17 o                         
  -2  14   6         73.05        103.88        33.37 o                         
  -1  14   6         52.34         43.41        45.46 o                         
   0  14   6        467.60        513.80        89.22 o                         
   1  14   6        424.17        407.09        70.72 o                         
   2  14   6        162.69        250.17        50.01 o                         
   3  14   6       3164.07       3230.28       160.20 o                         
   4  14   6         90.88        238.95        90.64 o                         
   5  14   6        171.30        315.96        55.78 o                         
   6  14   6         50.02         31.16        24.43 o                         
   7  14   6         38.20         72.99        38.61 o                         
   8  14   6        188.71        244.99        69.36 o                         
   9  14   6         63.56        203.14        65.87 o                         
  10  14   6         71.77        -31.46        51.76 o                         
  11  14   6        840.85       1089.05       177.25 o                         
 -12  15   6         45.73        106.70        99.07 o                         
 -11  15   6        345.58        312.79       152.75 o                         
 -10  15   6         15.57         51.36        36.61 o                         
  -9  15   6         12.37         68.53        62.85 o                         
  -8  15   6       5785.30       5726.86       265.54 o                         
  -7  15   6       3520.84       3754.43       214.26 o                         
  -6  15   6         83.35        276.38        78.12 o                         
  -5  15   6        290.82        230.61        53.42 o                         
  -4  15   6        132.38        106.67        39.49 o                         
  -3  15   6          4.55         13.45        25.56 o                         
  -2  15   6       1867.85       1696.71       140.20 o                         
  -1  15   6        470.71        485.35        89.13 o                         
   0  15   6        870.31        970.67       124.63 o                         
   1  15   6       1057.82       1128.36       119.90 o                         
   2  15   6       1015.15        935.07        85.69 o                         
   3  15   6       2399.59       2661.92       166.68 o                         
   4  15   6        273.26        196.31        36.52 o                         
   5  15   6       2031.40       2193.82       137.88 o                         
   6  15   6        746.19        664.08        78.42 o                         
   7  15   6       1010.66        992.18       106.35 o                         
   8  15   6         56.36         42.45        26.59 o                         
   9  15   6        400.55        392.84        89.31 o                         
  10  15   6         15.61         21.57        50.21 o                         
 -12  16   6        952.30        905.91       192.15 o                         
 -11  16   6        174.73        407.61       113.47 o                         
 -10  16   6        835.06        949.13       132.49 o                         
  -9  16   6        236.12        102.63        37.62 o                         
  -8  16   6       1411.97       1619.50       140.45 o                         
  -7  16   6        480.84        527.95        92.58 o                         
  -6  16   6       5672.96       6183.20       298.91 o                         
  -5  16   6        941.04        928.99       100.72 o                         
  -4  16   6          1.95         -4.33        22.35 o                         
  -3  16   6         80.71         35.47        29.90 o                         
  -2  16   6        386.23        468.63        69.84 o                         
  -1  16   6         65.11          4.85        60.66 o                         
   0  16   6         28.43        164.84        56.87 o                         
   1  16   6       2189.80       2092.13       167.73 o                         
   2  16   6        158.73        166.95        47.99 o                         
   3  16   6         90.97         93.23        33.30 o                         
   4  16   6        198.67        211.19        72.91 o                         
   5  16   6        347.31        256.78        65.69 o                         
   6  16   6         30.30         85.29        38.08 o                         
   7  16   6         81.24         92.52        28.82 o                         
   8  16   6        547.49        413.41        81.13 o                         
   9  16   6         47.48         35.09        63.79 o                         
  10  16   6        898.74        942.78       140.22 o                         
 -12  17   6         30.94        -41.44        41.55 o                         
 -11  17   6         13.71        -40.47        50.35 o                         
 -10  17   6        513.64        618.89       111.54 o                         
  -9  17   6          4.31          3.35        38.30 o                         
  -8  17   6       1330.95       1286.20       169.58 o                         
  -7  17   6        182.20        198.37        58.16 o                         
  -6  17   6         13.81         90.36        56.05 o                         
  -5  17   6        230.70        227.09        57.76 o                         
  -4  17   6       1968.02       1888.94       153.78 o                         
  -3  17   6        126.57        151.85        43.36 o                         
  -2  17   6       2749.40       2989.47       191.57 o                         
  -1  17   6         82.11         68.58        43.56 o                         
   0  17   6       3961.47       4222.14       274.14 o                         
   1  17   6        374.20        380.65        75.09 o                         
   2  17   6      13558.24      14201.26       408.78 o                         
   3  17   6        278.92        211.66        64.67 o                         
   4  17   6       4793.51       5241.47       252.74 o                         
   5  17   6       3400.78       3701.13       193.75 o                         
   6  17   6        897.90        974.74       101.86 o                         
   7  17   6          9.91         18.64        35.64 o                         
   8  17   6        838.43       1084.43       141.69 o                         
   9  17   6         48.46         43.71        43.25 o                         
  10  17   6         87.16        158.95        50.78 o                         
 -11  18   6        398.93        413.27       134.26 o                         
 -10  18   6       2057.00       2340.42       211.64 o                         
  -9  18   6        840.46        756.77       155.74 o                         
  -8  18   6        187.98         45.69        89.31 o                         
  -7  18   6       1632.66       1751.60       223.11 o                         
  -6  18   6       2370.36       2064.45       184.23 o                         
  -5  18   6        764.31        657.71        95.42 o                         
  -4  18   6        411.64        603.16        82.30 o                         
  -3  18   6        446.48        413.25        65.51 o                         
  -2  18   6       1246.31       1164.47       124.04 o                         
  -1  18   6        126.05        109.77        33.79 o                         
   0  18   6         45.84         24.94        30.61 o                         
   1  18   6        784.20        736.98        92.73 o                         
   2  18   6         35.88        533.67        88.14 o                         
   3  18   6        131.25        141.30        44.94 o                         
   4  18   6       1223.00       1425.09       135.81 o                         
   5  18   6        199.39        261.29        63.59 o                         
   6  18   6         57.73        112.44        41.28 o                         
   7  18   6        610.36        719.13        88.70 o                         
   8  18   6        216.31        172.60        56.07 o                         
   9  18   6        238.77        292.42        76.92 o                         
  10  18   6         16.46        -22.22        86.56 o                         
 -11  19   6         85.04         44.15        54.20 o                         
 -10  19   6         65.35         87.04        50.88 o                         
  -9  19   6        967.68       1063.44       162.20 o                         
  -8  19   6         84.38         33.20        36.06 o                         
  -7  19   6        802.70        962.29       124.79 o                         
  -6  19   6         53.52         42.76        35.12 o                         
  -5  19   6        500.26        380.40        74.01 o                         
  -4  19   6        458.57        396.08        70.09 o                         
  -3  19   6          9.80        -14.94        35.22 o                         
  -2  19   6        381.48        453.64        91.53 o                         
  -1  19   6        727.54        881.59       128.95 o                         
   0  19   6       1406.15       1236.82       137.37 o                         
   1  19   6          7.11         26.24        21.80 o                         
   2  19   6       4246.86       4606.56       243.31 o                         
   3  19   6       6346.75       6631.99       286.29 o                         
   4  19   6        790.96        813.44       115.68 o                         
   5  19   6        835.65        994.05       114.83 o                         
   6  19   6        933.57        883.26        97.88 o                         
   7  19   6        542.68        590.06        82.24 o                         
   8  19   6        173.13        241.65        56.93 o                         
   9  19   6        658.05        649.03       112.10 o                         
 -11  20   6          3.95        -10.72       106.84 o                         
 -10  20   6        485.66        539.09       123.51 o                         
  -9  20   6       1144.92       1168.41       176.79 o                         
  -8  20   6        341.69        361.16       189.77 o                         
  -7  20   6       3613.12       3988.52       295.29 o                         
  -6  20   6       1360.98       1377.77       133.25 o                         
  -5  20   6        360.48        323.95        66.07 o                         
  -4  20   6         63.10         91.62        37.37 o                         
  -3  20   6        287.94        252.36        51.10 o                         
  -2  20   6         39.34         21.59        49.80 o                         
  -1  20   6        296.71        150.17        82.02 o                         
   0  20   6        112.36         71.38        33.44 o                         
   1  20   6        215.25        201.94        57.70 o                         
   2  20   6         18.51         14.25        38.60 o                         
   3  20   6       3429.69       3152.18       241.85 o                         
   4  20   6        518.54        582.14        90.92 o                         
   5  20   6        134.26        206.52        57.21 o                         
   6  20   6        848.11        635.63       101.79 o                         
   7  20   6         32.16         48.52        28.17 o                         
   8  20   6        252.86        157.37        84.44 o                         
   9  20   6        211.57        198.02        68.58 o                         
 -10  21   6          3.39         11.18        49.17 o                         
  -9  21   6          0.78        -32.40        47.10 o                         
  -8  21   6        881.23        727.71       135.16 o                         
  -7  21   6         57.88        123.35        64.82 o                         
  -6  21   6        738.50        999.50       121.05 o                         
  -5  21   6        241.01        137.67        52.96 o                         
  -4  21   6         81.86         78.99        48.67 o                         
  -3  21   6         23.45         23.39        19.07 o                         
  -2  21   6        289.43         90.56        42.44 o                         
  -1  21   6         30.69        -33.19        45.48 o                         
   0  21   6       2743.57       2869.65       218.40 o                         
   1  21   6        707.93        707.39        99.41 o                         
   2  21   6       1125.57       1088.19       135.73 o                         
   3  21   6        922.46       1194.86       170.87 o                         
   4  21   6       4935.12       5126.63       269.13 o                         
   5  21   6        991.86        995.61       200.14 o                         
   6  21   6        627.67        602.62       128.62 o                         
   7  21   6         90.52         40.38        35.00 o                         
   8  21   6        430.46        389.38        83.93 o                         
 -10  22   6          3.91         17.52        39.22 o                         
  -9  22   6          0.15        -33.42        33.42 o                         
  -8  22   6        704.70        649.05       125.94 o                         
  -7  22   6        353.09        311.23        79.26 o                         
  -6  22   6       2650.48       2544.91       190.88 o                         
  -5  22   6          3.22        -18.33        41.44 o                         
  -4  22   6        465.86        313.51        79.07 o                         
  -3  22   6       1152.36       1152.11       112.19 o                         
  -2  22   6        557.66        602.14       102.16 o                         
  -1  22   6        345.98        467.73        90.15 o                         
   0  22   6        220.30        257.21        62.55 o                         
   1  22   6         59.02         49.82        45.70 o                         
   2  22   6        944.72       1097.24       140.66 o                         
   3  22   6          0.11        -45.32        45.32 o                         
   4  22   6        246.44        201.12        84.01 o                         
   5  22   6        112.94        128.49        83.68 o                         
   6  22   6          8.10         58.62        59.27 o                         
   7  22   6        115.79        134.10        52.02 o                         
   8  22   6        208.37        205.87        80.89 o                         
  -9  23   6        173.66         99.12        69.62 o                         
  -8  23   6       1481.12       1497.75       223.72 o                         
  -7  23   6       1682.42       1636.61       195.43 o                         
  -6  23   6        550.44        579.05        91.49 o                         
  -5  23   6          8.36         48.04        41.72 o                         
  -4  23   6        523.31        644.41        89.44 o                         
  -3  23   6        115.66         97.17        46.11 o                         
  -2  23   6       3202.21       3559.02       252.27 o                         
  -1  23   6        154.65        194.40        59.96 o                         
   0  23   6       4080.43       4060.19       343.95 o                         
   1  23   6          1.89         81.13        72.79 o                         
   2  23   6        125.94         63.11        55.74 o                         
   3  23   6         25.95         41.90        52.78 o                         
   4  23   6       1685.11       1621.02       415.06 o                         
   5  23   6       1306.09       1397.01       210.84 o                         
   6  23   6       1638.97       1969.08       199.48 o                         
   7  23   6         31.91        110.22        49.94 o                         
   8  23   6        134.06        115.16        70.25 o                         
  -9  24   6         28.94        106.13        51.19 o                         
  -8  24   6       1158.03       1020.84       209.05 o                         
  -7  24   6        144.04        185.72        65.25 o                         
  -6  24   6          1.85         91.50        66.84 o                         
  -5  24   6        558.75        462.31        88.04 o                         
  -4  24   6        175.49        173.49        45.74 o                         
  -3  24   6         15.83         55.21        42.54 o                         
  -2  24   6        372.88        163.12       157.64 o                         
  -1  24   6         48.80         79.86        68.42 o                         
   0  24   6         38.90        -10.05        51.51 o                         
   1  24   6        287.02        277.78       120.31 o                         
   2  24   6        190.30        243.47        66.78 o                         
   3  24   6         65.45          8.54        73.14 o                         
   4  24   6          4.90         74.49        54.99 o                         
   5  24   6       1529.40       1094.14       167.85 o                         
   6  24   6          9.02         70.27        58.68 o                         
   7  24   6         30.39         18.54        41.85 o                         
  -8  25   6         45.10         26.58        66.39 o                         
  -7  25   6        316.07        173.56        73.47 o                         
  -6  25   6        622.30        685.12       144.19 o                         
  -5  25   6        951.24        850.03       150.36 o                         
  -4  25   6         30.27         37.91        49.32 o                         
  -3  25   6       1087.43       1075.23       158.51 o                         
  -2  25   6         49.89         60.74        66.88 o                         
  -1  25   6         99.73        147.70       119.39 o                         
   0  25   6         78.39         67.29        65.16 o                         
   1  25   6       1635.53       1962.15       337.63 o                         
   2  25   6         80.56         67.18        47.03 o                         
   3  25   6        126.40         73.81        50.40 o                         
   4  25   6         51.17       -118.30       118.30 o                         
   5  25   6         46.84        150.45       100.55 o                         
   6  25   6          0.17         18.34        34.40 o                         
  -8  26   6          1.24       -119.44       119.44 o                         
  -7  26   6        643.69        613.99       145.84 o                         
  -6  26   6         53.91        272.98       124.91 o                         
  -5  26   6         63.87        -40.11        40.11 o                         
  -4  26   6         41.39        -42.95        42.95 o                         
  -3  26   6          8.67         26.86        45.46 o                         
  -2  26   6        246.77        330.59       136.30 o                         
  -1  26   6        221.02        131.19        85.12 o                         
   0  26   6         62.17         87.67       105.68 o                         
   1  26   6        297.35        184.48        97.33 o                         
   2  26   6         20.05         32.58        82.03 o                         
   3  26   6        493.41        523.48       163.53 o                         
   4  26   6        703.83        537.10       153.18 o                         
   5  26   6          3.50        -16.58        57.96 o                         
   6  26   6        139.75        221.54        70.97 o                         
  -7  27   6         56.13         91.62        71.45 o                         
  -6  27   6        961.15        992.74       235.26 o                         
  -5  27   6        397.10        485.96       120.88 o                         
  -4  27   6        928.96        901.85       142.55 o                         
  -3  27   6         55.90        162.81        81.46 o                         
  -2  27   6       1707.29       1689.74       225.75 o                         
  -1  27   6         82.50         36.09        97.16 o                         
   0  27   6        666.00        767.57       261.60 o                         
   1  27   6        161.78        330.99       127.30 o                         
   2  27   6       1804.61       1490.51       265.27 o                         
   3  27   6       1148.37       1050.25       229.91 o                         
   4  27   6        285.35        125.48        68.64 o                         
   5  27   6        342.08        510.41       163.42 o                         
  -6  28   6       1104.87       1560.70       435.59 o                         
  -5  28   6        322.07        326.47       101.27 o                         
  -4  28   6        143.55         78.56       150.10 o                         
  -3  28   6         62.38        155.14        89.53 o                         
  -2  28   6        789.92        825.59       198.56 o                         
  -1  28   6         65.59         27.08       121.67 o                         
   0  28   6        100.06        131.17       124.45 o                         
   1  28   6        311.99        302.46       118.45 o                         
   2  28   6          1.75        -17.59       167.65 o                         
   3  28   6         64.76         89.96        92.39 o                         
   4  28   6         11.93          0.99       104.66 o                         
  -5  29   6         39.22         80.22        60.99 o                         
  -4  29   6        205.30        275.52       127.74 o                         
  -3  29   6        226.22        246.45       105.54 o                         
  -2  29   6        459.01        556.73       180.44 o                         
  -1  29   6        942.34        634.48       174.26 o                         
   0  29   6       1268.44       1521.05       223.15 o                         
   1  29   6         66.15        188.09        99.64 o                         
   2  29   6        732.35        914.40       224.72 o                         
   3  29   6        215.53        233.62       129.37 o                         
  -3  30   6        120.19        171.45       108.52 o                         
  -2  30   6          0.24         -7.77       102.49 o                         
  -1  30   6        195.10        110.05        74.70 o                         
   0  30   6        340.62        633.26       180.90 o                         
   1  30   6         13.64        -31.72       211.53 o                         
 -13   0   7        423.92        236.45       106.94 o                         
 -11   0   7         34.49        125.92        80.43 o                         
  -9   0   7       1888.28       2086.32       264.30 o                         
  -7   0   7        103.17         75.63        48.08 o                         
  -5   0   7       4230.47       4166.64       314.90 o                         
  -3   0   7       1434.79       1875.86        81.26 o                         
  -1   0   7        611.87        549.77       109.17 o                         
   1   0   7       7974.65       8330.36       304.26 o                         
   3   0   7       2374.72       2287.18       190.45 o                         
   5   0   7       9611.19       9358.54       376.82 o                         
   7   0   7       8940.10       9416.26       611.86 o                         
   9   0   7        555.62        508.42       219.63 o                         
  11   0   7        499.94        654.14       286.70 o                         
 -14   1   7        432.61        643.64       145.77 o                         
 -13   1   7        241.84        220.92        87.09 o                         
 -12   1   7        156.71        101.71        38.69 o                         
 -11   1   7        378.49        415.62        91.08 o                         
 -10   1   7         31.39         50.85        44.47 o                         
  -9   1   7       2127.05       1886.47       182.26 o                         
  -8   1   7       2604.87       2464.25       221.02 o                         
  -7   1   7       3723.76       4358.75       275.96 o                         
  -6   1   7       1079.94        995.11        87.98 o                         
  -5   1   7      24959.58      25646.99       436.85 o                         
  -4   1   7        831.34       1300.89       154.44 o                         
  -3   1   7        425.10        384.90        29.54 o                         
  -2   1   7        104.21         68.90        16.45 o                         
  -1   1   7        746.01        700.14        89.45 o                         
   0   1   7        158.40        209.89        33.93 o                         
   1   1   7       7660.11       7362.78       201.81 o                         
   2   1   7       3087.37       2862.24       135.72 o                         
   3   1   7       1885.06       1841.59       110.52 o                         
   4   1   7        920.92       1259.21       102.68 o                         
   5   1   7        980.83       1162.98        99.85 o                         
   6   1   7          7.89         55.65        25.22 o                         
   7   1   7       1621.44       1748.33       215.44 o                         
   8   1   7          6.09         94.17       109.08 o                         
   9   1   7        316.37        267.72       118.00 o                         
  10   1   7        154.56        188.81       101.75 o                         
  11   1   7        517.03        667.37       231.20 o                         
  12   1   7        663.18        481.36       126.26 o                         
 -14   2   7          4.73        109.74       143.62 o                         
 -13   2   7        435.75        434.20       100.96 o                         
 -12   2   7         79.93         15.65        42.47 o                         
 -11   2   7        374.71        332.57        95.17 o                         
 -10   2   7         36.13         79.80        71.19 o                         
  -9   2   7         82.18         60.48        50.99 o                         
  -8   2   7       1750.11       2031.75       226.82 o                         
  -7   2   7        686.42        723.16       106.64 o                         
  -6   2   7        549.98        541.10        70.22 o                         
  -5   2   7       1310.55       1634.95       104.90 o                         
  -4   2   7          3.46          6.56         7.98 o                         
  -3   2   7       4900.74       5316.83       131.53 o                         
  -2   2   7        647.65        688.51        51.30 o                         
  -1   2   7       4547.90       4135.47       204.92 o                         
   0   2   7       1344.28       1410.81        61.80 o                         
   1   2   7       3548.22       3636.34       103.98 o                         
   2   2   7        109.98         72.06        19.48 o                         
   3   2   7        909.47        884.26        77.37 o                         
   4   2   7      11524.08      11349.89       300.00 o                         
   5   2   7        113.95         83.57        40.03 o                         
   6   2   7       2491.87       2378.70       136.06 o                         
   7   2   7       6960.89       6458.57       408.20 o                         
   8   2   7       2937.66       2456.17       320.15 o                         
   9   2   7        712.82        877.24       205.60 o                         
  10   2   7        790.09        891.95       170.68 o                         
  11   2   7        307.41        478.69       136.69 o                         
  12   2   7         65.24        -37.47        50.69 o                         
 -14   3   7        400.28        444.14       110.91 o                         
 -13   3   7        445.01        482.63       105.97 o                         
 -12   3   7        579.96        881.66       165.27 o                         
 -11   3   7        455.47        412.31       109.37 o                         
 -10   3   7         68.70        207.90        79.06 o                         
  -9   3   7       2225.34       2116.50       193.32 o                         
  -8   3   7       4980.02       4942.17       271.32 o                         
  -7   3   7       1120.31       1161.31       123.25 o                         
  -6   3   7       3535.00       3528.27       182.75 o                         
  -5   3   7       1682.23       1924.28       112.68 o                         
  -4   3   7       1883.06       1805.30        97.04 o                         
  -3   3   7        303.11        306.21        36.22 o                         
  -2   3   7       4036.04       4471.81       124.05 o                         
  -1   3   7       5903.74       5971.51       186.37 o                         
   0   3   7       2401.14       2311.55        97.51 o                         
   1   3   7        855.97        903.48        60.24 o                         
   2   3   7       1731.27       1776.75        81.28 o                         
   3   3   7        564.30        545.88        50.95 o                         
   4   3   7         82.41        157.93        42.35 o                         
   5   3   7        657.34        783.69        91.24 o                         
   6   3   7          5.13         25.58        33.37 o                         
   7   3   7       1333.80       1498.10       194.28 o                         
   8   3   7        175.83        309.44        96.03 o                         
   9   3   7         52.97         77.52        40.56 o                         
  10   3   7        124.76        371.76       105.56 o                         
  11   3   7          0.82        -33.74        76.18 o                         
  12   3   7        692.45        710.54       191.90 o                         
 -14   4   7          7.70          4.87        38.58 o                         
 -13   4   7        295.15        308.58        97.95 o                         
 -12   4   7        283.20        362.33       110.94 o                         
 -11   4   7        225.11        357.18        98.34 o                         
 -10   4   7       1296.22       1272.03       154.83 o                         
  -9   4   7        175.18        158.69        63.41 o                         
  -8   4   7         26.09         43.19        33.51 o                         
  -7   4   7        197.31        171.29        40.91 o                         
  -6   4   7        565.52        764.01       124.71 o                         
  -5   4   7       1499.84       1567.21        99.38 o                         
  -4   4   7       2969.74       3331.38       126.64 o                         
  -3   4   7        809.78        878.93        57.59 o                         
  -2   4   7         48.28         81.76        26.60 o                         
  -1   4   7        308.03        285.14        38.82 o                         
   0   4   7       3961.18       3381.51       168.68 o                         
   1   4   7       3199.72       3271.06       138.81 o                         
   2   4   7       1734.99       1454.99        73.30 o                         
   3   4   7       1250.96       1183.90        74.14 o                         
   4   4   7        131.66        102.46        31.00 o                         
   5   4   7       7306.56       7433.82       245.29 o                         
   6   4   7       1190.46       1226.17       105.57 o                         
   7   4   7       1128.88       1004.81       113.36 o                         
   8   4   7       4985.06       5108.81       411.40 o                         
   9   4   7       1042.68        911.71       164.32 o                         
  10   4   7        277.64        380.85       113.26 o                         
  11   4   7       1113.17       1126.91       196.87 o                         
  12   4   7         39.69         29.32       159.78 o                         
 -14   5   7        244.78        321.07       115.81 o                         
 -13   5   7       3381.36       3432.53       338.54 o                         
 -12   5   7        201.26        241.28        77.20 o                         
 -11   5   7         13.00         -4.70        54.65 o                         
 -10   5   7        113.71         88.35        48.34 o                         
  -9   5   7       2123.56       2344.09       237.24 o                         
  -8   5   7        289.87        152.55        48.41 o                         
  -7   5   7       2390.06       2503.99       142.14 o                         
  -6   5   7       2720.08       2751.50       143.48 o                         
  -5   5   7       1158.02       1203.71        80.71 o                         
  -4   5   7       4614.85       4810.11       155.28 o                         
  -3   5   7         27.81          4.48        10.18 o                         
  -2   5   7         18.73         34.60        16.15 o                         
  -1   5   7        410.10        323.28        57.94 o                         
   0   5   7       1248.80       1449.31       100.54 o                         
   1   5   7       1653.12       1673.32        76.47 o                         
   2   5   7        712.39        840.09        62.70 o                         
   3   5   7        381.62        452.14        45.07 o                         
   4   5   7        195.40        186.09        32.76 o                         
   5   5   7        235.71        265.76        42.58 o                         
   6   5   7         64.71         75.45        34.86 o                         
   7   5   7        676.85        552.61       103.51 o                         
   8   5   7         46.06         69.37        29.56 o                         
   9   5   7         50.74         42.68        34.55 o                         
  10   5   7         87.52        -41.16        41.16 o                         
  11   5   7        836.25        653.70       248.08 o                         
  12   5   7        486.54        595.95       199.37 o                         
 -14   6   7        106.21        139.56        84.03 o                         
 -13   6   7        242.88        203.30        89.96 o                         
 -12   6   7          1.56         48.83        57.72 o                         
 -11   6   7          0.34        -46.38        46.38 o                         
 -10   6   7         25.06         -1.49        54.12 o                         
  -9   6   7         96.30        164.41        61.33 o                         
  -8   6   7        102.31        116.32        58.08 o                         
  -7   6   7       4861.37       4605.92       216.93 o                         
  -6   6   7        556.47        529.96        65.04 o                         
  -5   6   7       2405.58       2374.03       109.80 o                         
  -4   6   7         49.93         42.85        24.62 o                         
  -3   6   7       3597.17       3468.40       149.75 o                         
  -2   6   7       2902.72       3130.52        97.54 o                         
  -1   6   7      15852.93      15774.61       382.48 o                         
   0   6   7        441.87        447.45        57.89 o                         
   1   6   7       2679.87       2514.69        88.39 o                         
   2   6   7        504.88        585.85        52.54 o                         
   3   6   7        461.67        294.04        35.42 o                         
   4   6   7        215.09        168.95        26.25 o                         
   5   6   7          9.28         33.89        20.63 o                         
   6   6   7        193.88        201.64        53.54 o                         
   7   6   7         13.80         22.09        32.96 o                         
   8   6   7        415.60        244.87        61.01 o                         
   9   6   7        855.69       1128.27       159.69 o                         
  10   6   7        205.10        118.89        40.02 o                         
  11   6   7        464.56        266.66        90.53 o                         
 -13   7   7        948.57       1116.08       192.25 o                         
 -12   7   7        306.99        196.58       142.46 o                         
 -11   7   7         96.72        130.58        59.70 o                         
 -10   7   7        987.60        901.71       126.99 o                         
  -9   7   7        244.13        315.84       115.00 o                         
  -8   7   7       1080.08       1154.77       111.90 o                         
  -7   7   7        481.00        398.53        62.39 o                         
  -6   7   7          4.50         30.56        31.03 o                         
  -5   7   7        915.94        937.64        84.15 o                         
  -4   7   7          9.13         23.56        20.21 o                         
  -3   7   7       3133.33       3110.26       119.11 o                         
  -2   7   7       4741.27       5197.38       128.56 o                         
  -1   7   7       8809.22       9131.55       291.73 o                         
   0   7   7       1313.46       1283.20        99.78 o                         
   1   7   7       4368.77       4671.72       120.73 o                         
   2   7   7         24.63         39.35        14.53 o                         
   3   7   7        869.61        807.38        52.03 o                         
   4   7   7          0.77         67.90        19.55 o                         
   5   7   7        198.88        193.48        35.26 o                         
   6   7   7       1509.45       1468.75       113.96 o                         
   7   7   7         10.20          2.92        38.00 o                         
   8   7   7         12.86         24.13        38.72 o                         
   9   7   7        255.90        326.77        86.76 o                         
  10   7   7          0.84        -33.26        45.06 o                         
  11   7   7        260.38        255.03        82.27 o                         
 -13   8   7         64.86         49.44        40.04 o                         
 -12   8   7         28.55        -56.31        68.99 o                         
 -11   8   7         65.29         18.31        37.32 o                         
 -10   8   7        119.56         41.44        60.78 o                         
  -9   8   7        469.52        422.36        92.56 o                         
  -8   8   7       1700.62       1683.47       167.39 o                         
  -7   8   7       1109.61        989.46       102.23 o                         
  -6   8   7        801.39        708.76        64.11 o                         
  -5   8   7         58.66         57.26        32.12 o                         
  -4   8   7        182.18        168.88        31.01 o                         
  -3   8   7        373.61        255.48        32.62 o                         
  -2   8   7        676.32        524.90        47.51 o                         
  -1   8   7        180.50        230.43        46.79 o                         
   0   8   7       9507.25       9225.70       253.21 o                         
   1   8   7       3887.40       4187.27       121.89 o                         
   2   8   7       8348.27       8426.71       167.55 o                         
   3   8   7          9.18         18.02        12.80 o                         
   4   8   7        782.04        784.61        62.25 o                         
   5   8   7         49.54         58.90        21.53 o                         
   6   8   7        863.92        751.78        86.06 o                         
   7   8   7       1971.51       2087.86       181.29 o                         
   8   8   7        880.57       1094.12       137.66 o                         
   9   8   7          2.08         79.10        90.29 o                         
  10   8   7       1217.44       1404.85       190.67 o                         
  11   8   7          0.45         15.02        40.76 o                         
 -13   9   7        102.98         45.10        66.66 o                         
 -12   9   7       1422.98       1865.62       279.13 o                         
 -11   9   7          0.96        -40.93        58.63 o                         
 -10   9   7       2578.47       3130.90       537.67 o                         
  -9   9   7       6274.56       5635.10       308.36 o                         
  -8   9   7        454.47        474.46        80.95 o                         
  -7   9   7       2071.99       2156.52       150.28 o                         
  -6   9   7       3146.25       3394.85       141.50 o                         
  -5   9   7       1368.14       1413.16        87.63 o                         
  -4   9   7          9.70         23.39        23.88 o                         
  -3   9   7         93.80         86.77        18.91 o                         
  -2   9   7       1855.35       1787.76        90.72 o                         
  -1   9   7          1.11          2.67        24.19 o                         
   0   9   7          2.53         55.01        43.88 o                         
   1   9   7        119.91        131.56        20.66 o                         
   2   9   7         33.71         41.06        20.44 o                         
   3   9   7          6.75         11.83        20.41 o                         
   4   9   7         12.64         37.88        21.34 o                         
   5   9   7        522.45        444.43        59.22 o                         
   6   9   7        360.11        346.01        60.68 o                         
   7   9   7         49.92         66.90        36.79 o                         
   8   9   7         77.72         70.66        49.75 o                         
   9   9   7         52.06        -58.09        64.67 o                         
  10   9   7       1135.01       1384.48       187.32 o                         
  11   9   7          0.89          8.40       134.20 o                         
 -13  10   7         25.04         50.81        48.00 o                         
 -12  10   7         16.87         73.37       135.26 o                         
 -11  10   7        416.38        466.34       123.37 o                         
 -10  10   7        326.22        496.24       172.51 o                         
  -9  10   7        451.56        275.22        79.46 o                         
  -8  10   7        796.80        724.61       109.01 o                         
  -7  10   7       3339.12       3171.55       166.78 o                         
  -6  10   7        265.14        239.96        37.78 o                         
  -5  10   7       1919.50       1909.56       101.41 o                         
  -4  10   7        952.36       1062.38        69.08 o                         
  -3  10   7       1063.08        948.04        61.79 o                         
  -2  10   7        548.06        430.83        44.04 o                         
  -1  10   7       2880.79       2854.40       155.15 o                         
   0  10   7        512.14        503.24        58.22 o                         
   1  10   7      10779.04      10831.62       277.86 o                         
   2  10   7        176.63        238.34        51.99 o                         
   3  10   7       1560.97       1428.40        97.58 o                         
   4  10   7        512.28        448.75        55.26 o                         
   5  10   7        822.72        779.11        76.80 o                         
   6  10   7        328.45        400.89        67.08 o                         
   7  10   7        941.55       1173.55       121.75 o                         
   8  10   7        669.80        709.28       115.68 o                         
   9  10   7       1055.39        919.84       162.74 o                         
  10  10   7        528.73        557.78       120.77 o                         
  11  10   7        548.76        615.56       163.67 o                         
 -13  11   7       1073.64       1100.88       223.52 o                         
 -12  11   7          5.79        -88.63       119.10 o                         
 -11  11   7        325.79        489.96       143.08 o                         
 -10  11   7        130.11         61.10        45.69 o                         
  -9  11   7        761.59        691.23       126.90 o                         
  -8  11   7       2323.85       2276.54       186.71 o                         
  -7  11   7        592.14        634.51        69.15 o                         
  -6  11   7         29.77         10.11        15.90 o                         
  -5  11   7         55.63         63.07        29.04 o                         
  -4  11   7         25.13         41.88        17.85 o                         
  -3  11   7       1198.09       1137.34        74.55 o                         
  -2  11   7        131.16        150.56        27.56 o                         
  -1  11   7          7.89          1.17        23.04 o                         
   0  11   7        149.69        190.72        32.76 o                         
   1  11   7        152.95        244.92        44.48 o                         
   2  11   7        364.01        464.62        60.40 o                         
   3  11   7        217.21        327.31        49.17 o                         
   4  11   7        921.75        891.62        82.01 o                         
   5  11   7        117.19        138.28        35.70 o                         
   6  11   7        126.26        144.23        40.05 o                         
   7  11   7        725.49        671.25        92.63 o                         
   8  11   7        335.89        285.03        64.61 o                         
   9  11   7       1159.79       1078.13       137.95 o                         
  10  11   7         45.30         92.82        51.55 o                         
  11  11   7         12.68         11.47       102.43 o                         
 -13  12   7          8.81        -59.37       215.73 o                         
 -12  12   7          1.81         80.81       103.89 o                         
 -11  12   7        123.90        -20.12        55.74 o                         
 -10  12   7         36.14         30.02        53.71 o                         
  -9  12   7          2.69        -10.12        47.82 o                         
  -8  12   7         12.88         20.40        39.02 o                         
  -7  12   7       1845.52       2194.25       204.45 o                         
  -6  12   7        744.19        703.92        79.24 o                         
  -5  12   7       5575.14       5607.20       214.71 o                         
  -4  12   7        646.60        567.98        59.29 o                         
  -3  12   7        283.68        273.02        48.21 o                         
  -2  12   7       1462.75       1359.54       103.42 o                         
  -1  12   7       2760.12       2415.21       175.59 o                         
   0  12   7       6515.96       6564.41       243.86 o                         
   1  12   7       1307.93       1439.38       118.97 o                         
   2  12   7        368.41        327.10        47.43 o                         
   3  12   7       2999.92       3135.19       150.63 o                         
   4  12   7         41.79         37.64        29.09 o                         
   5  12   7        326.08        311.73        53.36 o                         
   6  12   7        319.04        263.54        67.56 o                         
   7  12   7        148.14        163.20        51.99 o                         
   8  12   7        609.03        604.28        92.66 o                         
   9  12   7       1280.70       1601.49       176.09 o                         
  10  12   7        316.37        223.22       219.90 o                         
  11  12   7       1143.27       1169.77       183.58 o                         
 -13  13   7        196.18        126.01        80.00 o
[truncated: 308,208 more chars]
