# Supplementary material for: Six tris­(bipyrid­yl)iron(II) complexes with 2-substituted 1,1,3,3-tetra­cyano­propenide, perchlorate and tetra­fluorido­borate anions; order versus disorder, hydrogen bonding and C—N⋯π inter­actions
Source: Acta Crystallogr E Crystallogr Commun. 2018 Nov 6;74(Pt 12):1717–26. doi: 10.1107/S2056989018015426 (PMC6281087; doi:10.1107/S2056989018015426)
Supplement: Supplementary file 5 [file e-74-01717-IVsup5.hkl]

data_IV                                                                         
_shelx_title ' f28cg'                                                           
_shelx_refln_list_code          4                                               
_shelx_F_calc_maximum      437.83                                               
_exptl_crystal_F_000      1824.00                                               
_reflns_d_resolution_high  0.8300                                               
                                                                                
loop_                                                                           
 _space_group_symop_operation_xyz                                               
 'x, y, z'                                                                      
 '-x+1/2, y+1/2, -z+1/2'                                                        
 '-x, -y, -z'                                                                   
 'x-1/2, -y-1/2, z-1/2'                                                         
                                                                                
_cell_length_a    11.5865                                                       
_cell_length_b    25.5914                                                       
_cell_length_c    14.4997                                                       
_cell_angle_alpha  90.000                                                       
_cell_angle_beta  104.641                                                       
_cell_angle_gamma  90.000                                                       
                                                                                
_shelx_F_squared_multiplier     1.000                                           
                                                                                
loop_                                                                           
 _refln_index_h                                                                 
 _refln_index_k                                                                 
 _refln_index_l                                                                 
 _refln_F_squared_calc                                                          
 _refln_F_squared_meas                                                          
 _refln_F_squared_sigma                                                         
 _refln_observed_status                                                         
   2   0   0      38238.62      32470.31      2035.36 o                         
   4   0   0       5210.53       4916.25       325.12 o                         
   6   0   0       2191.89       2046.14       149.09 o                         
   8   0   0         91.13        206.33        59.23 o                         
  10   0   0        175.70        122.16        97.89 o                         
  12   0   0       3001.44       2878.47       210.45 o                         
   1   1   0         34.14          8.08        11.20 o                         
   2   1   0        148.61        141.67        26.11 o                         
   3   1   0       2522.67       1966.79       191.34 o                         
   4   1   0         67.14         79.32        41.35 o                         
   5   1   0       3627.22       3906.63       153.11 o                         
   6   1   0       1331.45       1355.75        55.86 o                         
   7   1   0       2011.13       2081.36        62.52 o                         
   8   1   0        720.47        737.46        36.02 o                         
   9   1   0         33.66         57.23        37.39 o                         
  10   1   0        219.70        258.50        47.07 o                         
  11   1   0         14.45        132.55        65.21 o                         
  12   1   0        168.59        135.93        59.67 o                         
  13   1   0          2.55         24.96        49.01 o                         
   1   2   0      16027.49      16216.97       456.57 o                         
   2   2   0        372.24        296.44        26.60 o                         
   3   2   0       1327.08       1352.23       111.60 o                         
   4   2   0        403.85        404.00        54.89 o                         
   5   2   0       1223.27       1221.92        52.03 o                         
   6   2   0       1094.17       1099.71        46.38 o                         
   7   2   0        254.99        251.88        30.67 o                         
   8   2   0         34.50         33.97        27.79 o                         
   9   2   0        590.52        574.51        43.92 o                         
  10   2   0        413.42        453.24        44.99 o                         
  11   2   0        198.64        196.08        88.80 o                         
  12   2   0        593.83        684.91        87.81 o                         
  13   2   0        787.26        759.05        56.05 o                         
   1   3   0       2172.64       1473.94       159.77 o                         
   2   3   0        293.51        214.33        24.81 o                         
   3   3   0       3929.22       3434.21       133.73 o                         
   4   3   0       1838.28       1992.75        88.56 o                         
   5   3   0       4167.73       4028.33       159.08 o                         
   6   3   0       1270.83       1538.65        61.55 o                         
   7   3   0      20893.89      23317.68       553.55 o                         
   8   3   0        207.45        291.03        30.91 o                         
   9   3   0       3832.32       3848.77       123.81 o                         
  10   3   0         23.99         10.95        43.92 o                         
  11   3   0        434.54        402.78        58.13 o                         
  12   3   0         94.59        116.76        86.44 o                         
  13   3   0         40.94        -38.36        44.45 o                         
   0   4   0        288.43        208.21        27.28 o                         
   1   4   0        123.41        140.86        16.22 o                         
   2   4   0        554.95        594.64        31.63 o                         
   3   4   0        287.13        325.04        37.52 o                         
   4   4   0       5532.26       4907.95       331.32 o                         
   5   4   0         47.80         88.24        28.71 o                         
   6   4   0        416.18        387.61        37.06 o                         
   7   4   0        236.80        267.72        26.41 o                         
   8   4   0          6.23         56.41        31.38 o                         
   9   4   0       1452.98       1363.89        59.27 o                         
  10   4   0        129.19        139.93        51.76 o                         
  11   4   0        447.06        601.02        82.78 o                         
  12   4   0         80.49        375.59        93.21 o                         
  13   4   0        634.65        695.97        53.45 o                         
   1   5   0       3119.53       2237.54        68.75 o                         
   2   5   0        157.29        178.76        32.33 o                         
   3   5   0         14.41         -4.32        33.81 o                         
   4   5   0        230.40        294.89        35.77 o                         
   5   5   0        558.48        524.52        56.45 o                         
   6   5   0        254.26        281.78        35.93 o                         
   7   5   0        568.44        629.39        32.91 o                         
   8   5   0       6491.01       7701.45       169.71 o                         
   9   5   0        270.81        359.40        43.70 o                         
  10   5   0       2000.68       1957.02        88.56 o                         
  11   5   0        622.88        615.58        81.95 o                         
  12   5   0         12.33        -88.05        88.05 o                         
  13   5   0         81.98         92.42        42.31 o                         
   0   6   0      13550.70      14784.87       657.85 o                         
   1   6   0      32314.65      33517.31       930.13 o                         
   2   6   0       4024.56       3809.70       182.64 o                         
   3   6   0        123.37        134.66        40.23 o                         
   4   6   0       1647.63       1875.94       107.20 o                         
   5   6   0         19.51         29.62        43.73 o                         
   6   6   0          2.36         52.59        34.06 o                         
   7   6   0        158.49        157.76        26.26 o                         
   8   6   0        519.10        549.10        48.66 o                         
   9   6   0        602.38        617.67        50.89 o                         
  10   6   0       1556.08       1568.00        78.21 o                         
  11   6   0        722.18        801.62        99.26 o                         
  12   6   0        533.97        612.33       100.63 o                         
  13   6   0        483.79        464.47        60.78 o                         
   1   7   0        445.05        376.17        29.92 o                         
   2   7   0         32.92         26.18        28.56 o                         
   3   7   0         55.19         90.21        36.82 o                         
   4   7   0         74.75         44.74        39.44 o                         
   5   7   0       3379.87       3325.09       120.72 o                         
   6   7   0       2241.50       2410.07        97.06 o                         
   7   7   0       1953.51       2217.23        72.67 o                         
   8   7   0       2207.76       2409.24        73.13 o                         
   9   7   0        627.03        684.61        63.86 o                         
  10   7   0       1141.66       1168.09        78.38 o                         
  11   7   0        934.91        869.26        87.75 o                         
  12   7   0         27.17         53.74        62.91 o                         
  13   7   0          5.65        -33.50        34.02 o                         
   0   8   0        947.07       1221.70        74.21 o                         
   1   8   0       5159.72       5744.41       211.74 o                         
   2   8   0       5403.10       6057.49       350.03 o                         
   3   8   0       3411.41       3298.37       114.67 o                         
   4   8   0         78.01         99.89        48.56 o                         
   5   8   0         62.69          8.62        39.84 o                         
   6   8   0         38.99          1.05        41.43 o                         
   7   8   0        172.92        247.45        37.91 o                         
   8   8   0         71.12         79.81        32.87 o                         
   9   8   0       1328.45       1239.02        70.05 o                         
  10   8   0         26.66        124.01       100.95 o                         
  11   8   0         68.26        159.17        97.24 o                         
  12   8   0        458.81        342.46        68.19 o                         
  13   8   0        321.46        386.15        46.51 o                         
   1   9   0       1540.15       1234.17       131.67 o                         
   2   9   0          5.23         25.48        88.05 o                         
   3   9   0         85.28         64.29        28.70 o                         
   4   9   0       6121.69       6559.60       192.83 o                         
   5   9   0       2223.27       2301.29       103.35 o                         
   6   9   0       1916.96       2123.43        70.12 o                         
   7   9   0       1900.80       2152.49        62.37 o                         
   8   9   0         13.28         30.25        33.18 o                         
   9   9   0        904.10        980.56        47.26 o                         
  10   9   0        517.24        466.60        75.96 o                         
  11   9   0        161.76        236.42        93.86 o                         
  12   9   0         54.91        102.18        59.85 o                         
   0  10   0        453.31        483.95        53.40 o                         
   1  10   0       1094.10       1376.03        99.80 o                         
   2  10   0       4979.05       5702.88       190.42 o                         
   3  10   0        629.46        588.53        59.44 o                         
   4  10   0        701.26        922.40        87.13 o                         
   5  10   0       1321.89       1217.09       144.82 o                         
   6  10   0        271.69        294.04        38.72 o                         
   7  10   0          0.51         37.67        33.61 o                         
   8  10   0        352.18        386.28        59.26 o                         
   9  10   0        173.22        233.97        45.19 o                         
  10  10   0         81.18         14.09        69.95 o                         
  11  10   0         38.77         21.51        64.07 o                         
  12  10   0        249.07        287.47        57.09 o                         
   1  11   0        949.38        627.72        47.08 o                         
   2  11   0       2961.24       2425.01        96.10 o                         
   3  11   0         14.93         93.26        54.01 o                         
   4  11   0      11606.50      11891.95       447.00 o                         
   5  11   0         17.70         63.73        71.79 o                         
   6  11   0       3044.60       3082.20       124.49 o                         
   7  11   0       1476.13       1555.23        56.86 o                         
   8  11   0       6168.83       6585.17       199.86 o                         
   9  11   0        429.30        497.09        65.77 o                         
  10  11   0       2746.88       2992.79       159.44 o                         
  11  11   0        212.99         83.15        60.79 o                         
  12  11   0        264.67        329.96        55.91 o                         
   0  12   0        723.49        539.60       108.86 o                         
   1  12   0        330.64        311.06        49.47 o                         
   2  12   0       1185.74       1219.27        74.30 o                         
   3  12   0      18439.68      21392.96       678.12 o                         
   4  12   0       1372.17       1293.23        83.23 o                         
   5  12   0        855.27        875.82        56.74 o                         
   6  12   0         62.18         56.09        47.04 o                         
   7  12   0         51.58        121.84        43.56 o                         
   8  12   0         10.14         14.69        38.26 o                         
   9  12   0         41.62        -54.12        54.12 o                         
  10  12   0        447.31        557.51        73.78 o                         
  11  12   0         41.49         37.25        85.15 o                         
  12  12   0         52.48         18.20        39.69 o                         
   1  13   0        176.32        150.36        47.55 o                         
   2  13   0        312.13        226.72        62.46 o                         
   3  13   0       3262.69       3592.13       141.69 o                         
   4  13   0        748.48        939.96        65.27 o                         
   5  13   0         72.39         85.01        57.71 o                         
   6  13   0        570.94        551.84        46.21 o                         
   7  13   0        753.58        812.61        78.02 o                         
   8  13   0        577.32        637.71        55.68 o                         
   9  13   0        115.38         32.58        63.44 o                         
  10  13   0        355.32        455.42        99.18 o                         
  11  13   0         28.13         -4.91        57.49 o                         
  12  13   0         31.50         18.87        30.61 o                         
   0  14   0        483.01        507.03       112.89 o                         
   1  14   0       8066.59       8774.20       330.53 o                         
   2  14   0       6723.68       7488.62       288.76 o                         
   3  14   0       5688.13       5544.63       246.29 o                         
   4  14   0       1019.76       1084.44        58.64 o                         
   5  14   0        459.83        285.64        54.87 o                         
   6  14   0         87.62        123.42        41.56 o                         
   7  14   0          1.98         65.65        55.57 o                         
   8  14   0         19.32        121.14        47.63 o                         
   9  14   0        947.73        919.15        65.88 o                         
  10  14   0          2.95        152.88        89.02 o                         
  11  14   0        442.44        432.16        56.05 o                         
  12  14   0         21.26         45.95        39.31 o                         
   1  15   0        222.24        197.64        49.63 o                         
   2  15   0        199.68        -45.00        63.14 o                         
   3  15   0         87.31        124.59        36.01 o                         
   4  15   0       3815.55       3870.07        99.06 o                         
   5  15   0        558.86        511.30        47.84 o                         
   6  15   0       2434.41       2531.93       180.71 o                         
   7  15   0       5694.40       6486.98       201.52 o                         
   8  15   0       1790.58       1783.12        90.01 o                         
   9  15   0        133.84        205.98        63.74 o                         
  10  15   0        983.50        842.76       120.63 o                         
  11  15   0        289.03        313.45        64.49 o                         
   0  16   0        362.83        601.85       120.47 o                         
   1  16   0        382.43        460.25        39.29 o                         
   2  16   0       1155.52       1059.83        72.07 o                         
   3  16   0       1025.29       1050.54        43.73 o                         
   4  16   0         96.13        152.04        34.25 o                         
   5  16   0        253.29        207.89        39.34 o                         
   6  16   0        100.59         44.66        50.97 o                         
   7  16   0         84.60         53.12        41.84 o                         
   8  16   0        111.69        133.08        44.08 o                         
   9  16   0         66.31         81.63        40.39 o                         
  10  16   0        289.47        282.83        51.57 o                         
  11  16   0        306.57        201.01        47.62 o                         
   1  17   0        609.54        500.84        48.35 o                         
   2  17   0       3291.73       2981.61       107.29 o                         
   3  17   0        430.37        438.70        36.17 o                         
   4  17   0        747.78        661.64        40.96 o                         
   5  17   0        790.41        887.59        49.01 o                         
   6  17   0        409.85        438.11        54.09 o                         
   7  17   0       1340.01       1478.90        61.71 o                         
   8  17   0       2518.94       2532.07        90.20 o                         
   9  17   0          1.14         -0.65        38.79 o                         
  10  17   0        131.12        218.18        81.12 o                         
  11  17   0          7.35         36.22        38.98 o                         
   0  18   0      13688.33      14932.34       682.28 o                         
   1  18   0       1673.84       2035.32        73.84 o                         
   2  18   0       5069.45       5730.61       176.24 o                         
   3  18   0       2002.86       2069.63        69.50 o                         
   4  18   0       1004.50        932.69        46.62 o                         
   5  18   0         14.63         17.79        39.61 o                         
   6  18   0          2.15        -37.75        44.99 o                         
   7  18   0         12.76         45.42        61.09 o                         
   8  18   0        134.87         98.22        50.18 o                         
   9  18   0         56.43         31.34       119.10 o                         
  10  18   0         33.62        -84.50        84.50 o                         
   1  19   0        944.12        907.62        53.24 o                         
   2  19   0        380.87        366.09        63.36 o                         
   3  19   0        558.25        571.73        51.86 o                         
   4  19   0        579.38        594.71        45.55 o                         
   5  19   0         83.61         96.21        44.16 o                         
   6  19   0         73.38         86.44        41.10 o                         
   7  19   0         63.05          1.42        60.66 o                         
   8  19   0        660.02        800.19        67.75 o                         
   9  19   0        160.32        304.04        61.65 o                         
  10  19   0        129.11        126.11        75.31 o                         
   0  20   0        774.63        794.85        82.04 o                         
   1  20   0       5856.58       6173.39       160.48 o                         
   2  20   0        390.46        410.34        45.90 o                         
   3  20   0       2288.01       2439.44        86.32 o                         
   4  20   0         58.42         59.36        45.06 o                         
   5  20   0         32.81        -16.80        43.94 o                         
   6  20   0          5.91         68.60        60.23 o                         
   7  20   0        237.60        207.28        91.60 o                         
   8  20   0          2.51         62.31        53.52 o                         
   9  20   0         53.38         48.61       102.81 o                         
  10  20   0        372.54        291.57        70.96 o                         
   1  21   0        117.28         94.01        41.15 o                         
   2  21   0       1146.85       1207.66        60.53 o                         
   3  21   0        676.15        602.94        45.59 o                         
   4  21   0        281.01        249.75        45.10 o                         
   5  21   0        622.45        648.14        68.56 o                         
   6  21   0         24.79        102.80        61.43 o                         
   7  21   0       1778.97       1898.11       134.25 o                         
   8  21   0        724.01        731.25        76.96 o                         
   9  21   0         64.92         68.12        48.81 o                         
   0  22   0       1573.65       1805.86       107.42 o                         
   1  22   0         61.04         78.13        41.80 o                         
   2  22   0        439.16        434.37        49.64 o                         
   3  22   0       2746.74       2759.48        91.32 o                         
   4  22   0        474.42        552.04        55.89 o                         
   5  22   0          5.50        -11.56        62.22 o                         
   6  22   0        155.82        165.84        73.73 o                         
   7  22   0         46.64         54.04        55.08 o                         
   8  22   0         18.36         58.57        58.55 o                         
   9  22   0        382.05        384.13        93.78 o                         
   1  23   0          1.94         28.06        41.23 o                         
   2  23   0        180.55        172.68        43.90 o                         
   3  23   0       1778.98       1672.42        91.25 o                         
   4  23   0        174.72        175.73        50.34 o                         
   5  23   0       1203.68       1380.55        83.59 o                         
   6  23   0       1225.66       1226.05        95.09 o                         
   7  23   0        350.91        457.22        73.22 o                         
   8  23   0        803.32        886.87        70.74 o                         
   0  24   0         65.27         95.95       113.86 o                         
   1  24   0        127.21         98.67        57.46 o                         
   2  24   0       1873.66       1996.99       153.26 o                         
   3  24   0       3365.30       3500.75       148.73 o                         
   4  24   0         57.77         89.57        55.68 o                         
   5  24   0         20.06         69.84        56.55 o                         
   6  24   0          1.43         14.84        99.66 o                         
   7  24   0          1.23         45.95        56.85 o                         
   8  24   0         14.76         81.50        46.10 o                         
   1  25   0         73.02         52.85        54.97 o                         
   2  25   0       2725.73       2565.20       207.64 o                         
   3  25   0        440.47        489.77       127.48 o                         
   4  25   0        254.48        233.04        72.62 o                         
   5  25   0        743.43        737.53        80.00 o                         
   6  25   0        407.39        393.33        95.79 o                         
   7  25   0       2198.17       2364.83       124.91 o                         
   0  26   0        229.89        228.03       115.95 o                         
   1  26   0       1164.28       1462.08       109.64 o                         
   2  26   0        467.89        541.26        70.79 o                         
   3  26   0         72.10        121.67        56.83 o                         
   4  26   0         10.67          4.47        65.00 o                         
   5  26   0         49.38         87.25        62.72 o                         
   6  26   0          8.81        -59.77        75.55 o                         
   7  26   0        134.80        110.63        64.99 o                         
   1  27   0        204.58        147.69        74.33 o                         
   2  27   0        682.87        542.71        77.53 o                         
   3  27   0         29.35         49.43        50.81 o                         
   4  27   0         28.38         65.88        57.79 o                         
   5  27   0        515.42        580.81        63.02 o                         
   6  27   0        441.06        523.45        42.44 o                         
   0  28   0        601.91        574.92       106.60 o                         
   1  28   0        148.03        163.32        67.05 o                         
   2  28   0        818.57        821.17        79.25 o                         
   3  28   0        150.23        103.13        45.73 o                         
   4  28   0        319.77        179.71        51.69 o                         
   5  28   0         43.54         16.44        44.18 o                         
   1  29   0          1.79         83.55       118.21 o                         
   2  29   0         68.45        112.97        56.90 o                         
   3  29   0        277.70        142.88        48.54 o                         
   4  29   0        783.31        807.68        71.94 o                         
   0  30   0        735.60        771.18        93.37 o                         
   1  30   0        637.58        545.88        59.12 o                         
   2  30   0         32.41        -21.13        47.67 o                         
   3  30   0        388.19        419.21        77.81 o                         
 -13   0   1        145.21         54.51        62.73 o                         
 -11   0   1       1022.55       1118.39        97.75 o                         
  -9   0   1        340.81        387.91        69.71 o                         
  -7   0   1        115.71        212.24        89.26 o                         
  -5   0   1      14012.09      14908.26       670.84 o                         
  -3   0   1        365.02        441.32        56.69 o                         
   1   0   1       1491.53        977.85       195.54 o                         
   3   0   1        439.41        422.16        49.90 o                         
   5   0   1       6991.68       7287.63       273.57 o                         
   7   0   1       5474.63       5803.85       193.29 o                         
   9   0   1       2468.30       2797.95       152.95 o                         
  11   0   1         60.42        -15.64        91.28 o                         
  13   0   1        207.83        216.42        78.38 o                         
 -13   1   1       1409.77       1422.83        82.85 o                         
 -12   1   1        351.10        539.71        66.76 o                         
 -11   1   1        570.31        641.81        66.25 o                         
 -10   1   1       1359.77       1423.74        66.83 o                         
  -9   1   1        695.36        669.92        44.14 o                         
  -8   1   1        793.51        730.22        36.36 o                         
  -7   1   1        400.17        405.45        43.12 o                         
  -6   1   1        260.47        330.66        46.82 o                         
  -5   1   1        866.22        788.60        53.86 o                         
  -4   1   1        102.00         79.94        43.32 o                         
  -3   1   1       1550.98       1518.14        82.70 o                         
  -2   1   1         30.48         29.01        16.50 o                         
  -1   1   1      23359.41      21730.25       555.06 o                         
   1   1   1      15095.14      14425.13       517.80 o                         
   2   1   1       1179.50       1323.18        36.37 o                         
   3   1   1        998.36       1002.22        47.45 o                         
   4   1   1        140.56        133.18        41.93 o                         
   5   1   1       4299.97       4382.95       113.98 o                         
   6   1   1       1790.73       1631.24        60.71 o                         
   7   1   1         31.42         -9.54        24.88 o                         
   8   1   1        228.90        220.09        36.30 o                         
   9   1   1        193.70        177.40        39.18 o                         
  10   1   1         53.89        130.40        76.84 o                         
  11   1   1         39.10         29.32        64.25 o                         
  12   1   1        636.70        490.22        60.89 o                         
  13   1   1        968.14       1017.77        74.53 o                         
 -13   2   1          0.50        -68.22        68.22 o                         
 -12   2   1         11.33         45.77        58.11 o                         
 -11   2   1          2.52         16.78        44.64 o                         
 -10   2   1       1151.90       1150.26        64.11 o                         
  -9   2   1         80.67         28.84        35.03 o                         
  -8   2   1         75.71        137.78        28.28 o                         
  -7   2   1         97.26        130.86        37.06 o                         
  -6   2   1       5084.30       6324.31       172.70 o                         
  -5   2   1       1256.29       1259.57        53.55 o                         
  -4   2   1        896.91       1037.76        93.37 o                         
  -3   2   1       1597.97       1541.04        82.81 o                         
  -2   2   1       5857.66       5395.16       140.77 o                         
  -1   2   1        803.64        669.40        48.28 o                         
   1   2   1        770.41        469.01        70.79 o                         
   2   2   1       1414.11        958.75        45.45 o                         
   3   2   1       3977.04       3220.86       109.10 o                         
   4   2   1         93.38        136.54        41.12 o                         
   5   2   1       7891.40       8287.26       202.06 o                         
   6   2   1        187.87        213.62        31.73 o                         
   7   2   1       1486.06       1569.35        48.60 o                         
   8   2   1        746.74        797.50        39.31 o                         
   9   2   1       2231.03       2459.12       106.59 o                         
  10   2   1         51.51         93.00        56.32 o                         
  11   2   1        662.46        622.16        72.59 o                         
  12   2   1         28.89        -13.06        83.21 o                         
  13   2   1          3.46         27.50        31.34 o                         
 -13   3   1          4.34        -13.22        69.18 o                         
 -12   3   1        926.61       1153.87       122.56 o                         
 -11   3   1        574.26        561.47        49.24 o                         
 -10   3   1       1843.35       1919.65        76.94 o                         
  -9   3   1          9.42         -9.26        30.29 o                         
  -8   3   1        906.31        760.78        47.10 o                         
  -7   3   1         40.72         75.30        45.64 o                         
  -6   3   1        143.66        110.33        31.37 o                         
  -5   3   1          0.02        -27.92        40.01 o                         
  -4   3   1        628.17        514.72        73.70 o                         
  -3   3   1       5204.81       4816.49       220.06 o                         
  -2   3   1      36797.59      34930.07      2530.53 o                         
  -1   3   1          2.68          7.96        16.72 o                         
   0   3   1      69671.80      76976.63      2400.51 o                         
   1   3   1        923.73        996.87        44.90 o                         
   2   3   1      44395.34      46078.38      1163.89 o                         
   3   3   1       5562.87       5334.88       261.67 o                         
   4   3   1       5967.11       5895.82       247.10 o                         
   5   3   1        841.23        887.16        40.55 o                         
   6   3   1        144.80        175.50        35.94 o                         
   7   3   1        165.94        147.27        27.12 o                         
   8   3   1          3.88        -10.68        30.17 o                         
   9   3   1         88.83        139.75        42.44 o                         
  10   3   1         29.31         12.56        55.51 o                         
  11   3   1         49.80          4.19        98.37 o                         
  12   3   1        310.71        259.43        57.89 o                         
  13   3   1          0.32         29.31        30.23 o                         
 -13   4   1         39.68        -42.25        69.67 o                         
 -12   4   1         70.78         99.80        68.58 o                         
 -11   4   1        487.21        570.79        57.37 o                         
 -10   4   1         32.67        -17.77        43.19 o                         
  -9   4   1        117.69        129.25        34.72 o                         
  -8   4   1       3091.07       3333.25        86.88 o                         
  -7   4   1       4417.70       4997.95       138.10 o                         
  -6   4   1       3493.10       4524.37       155.38 o                         
  -5   4   1       4840.73       5267.67       202.64 o                         
  -4   4   1       1882.33       1983.28       104.26 o                         
  -3   4   1       9543.65       9969.48       284.46 o                         
  -2   4   1      31369.59      31590.11      1979.24 o                         
  -1   4   1        973.90        738.87        41.30 o                         
   0   4   1          6.26        -17.76        44.35 o                         
   1   4   1         41.59         52.22        40.12 o                         
   2   4   1       2634.12       2190.07        83.11 o                         
   3   4   1         28.18         46.15        24.05 o                         
   4   4   1        653.91        621.79        64.58 o                         
   5   4   1        246.33        434.80        37.11 o                         
   6   4   1       1069.20       1122.11        50.98 o                         
   7   4   1       1009.46       1038.36        38.31 o                         
   8   4   1       4922.37       5354.21       130.22 o                         
   9   4   1        999.93       1107.82        64.16 o                         
  10   4   1       1653.05       2106.03       129.50 o                         
  11   4   1         11.23       -100.31       100.31 o                         
  12   4   1         90.58         71.78        60.66 o                         
  13   4   1          4.47         35.96        31.61 o                         
 -13   5   1        347.79        491.61        60.96 o                         
 -12   5   1        276.29        321.22        71.46 o                         
 -11   5   1        224.74        394.00        55.56 o                         
 -10   5   1        312.98        346.25        58.87 o                         
  -9   5   1       2332.61       2381.28        70.58 o                         
  -8   5   1        231.94        268.49        34.64 o                         
  -7   5   1        894.38        821.24        43.91 o                         
  -6   5   1        502.79        450.73        46.41 o                         
  -5   5   1         32.52         25.04        49.72 o                         
  -4   5   1       2024.34       1915.45       102.20 o                         
  -3   5   1        826.95        764.08        36.13 o                         
  -2   5   1      59969.45      62322.76      3900.26 o                         
  -1   5   1      25998.58      27092.74       975.90 o                         
   0   5   1         24.42         36.64        34.13 o                         
   1   5   1      62896.13      68939.27      3052.79 o                         
   2   5   1        131.10        210.15        53.42 o                         
   3   5   1      16307.69      17252.94       774.28 o                         
   4   5   1        141.24        145.94        37.45 o                         
   5   5   1         70.49        105.82        35.11 o                         
   6   5   1        191.64        193.58        37.02 o                         
   7   5   1        152.96        212.15        32.59 o                         
   8   5   1          0.93         47.41        33.93 o                         
   9   5   1         47.91          9.74        43.92 o                         
  10   5   1        138.97        124.54        71.21 o                         
  11   5   1        186.21        115.95       101.11 o                         
  12   5   1        294.72        277.14        56.11 o                         
  13   5   1        722.97        566.27        45.43 o                         
 -13   6   1          5.15          5.75        43.39 o                         
 -12   6   1          0.06         79.81        67.26 o                         
 -11   6   1        529.71        599.21        58.12 o                         
 -10   6   1         20.89         46.22        51.31 o                         
  -9   6   1       2959.22       2992.92       162.78 o                         
  -8   6   1         22.03         58.83        32.54 o                         
  -7   6   1       7263.82       7770.25       168.52 o                         
  -6   6   1        139.66        135.38        61.90 o                         
  -5   6   1       1304.48       1161.01        66.04 o                         
  -4   6   1       1901.51       2168.08       162.88 o                         
  -3   6   1         89.22         66.86        18.24 o                         
  -2   6   1       4955.51       4826.24       179.38 o                         
  -1   6   1        934.70        910.43        57.97 o                         
   0   6   1         13.51          9.05        38.21 o                         
   1   6   1        556.93        442.11        47.00 o                         
   2   6   1        433.57        327.92        57.69 o                         
   3   6   1       1478.26       1355.15        84.99 o                         
   4   6   1        213.27        261.66        35.63 o                         
   5   6   1        341.87        258.98        38.05 o                         
   6   6   1        178.41        199.75        49.29 o                         
   7   6   1       3149.26       3321.18        86.37 o                         
   8   6   1        456.85        523.78        44.05 o                         
   9   6   1       4028.67       4119.21       139.31 o                         
  10   6   1       2364.22       2399.38       179.73 o                         
  11   6   1         46.08        188.68       101.44 o                         
  12   6   1         74.93        198.97        54.46 o                         
  13   6   1        276.74        234.64        33.21 o                         
 -13   7   1        436.70        410.87        48.61 o                         
 -12   7   1        370.30        416.77        70.82 o                         
 -11   7   1         97.81        361.89       114.34 o                         
 -10   7   1        295.72        268.59        52.63 o                         
  -9   7   1       1115.68       1092.89        86.65 o                         
  -8   7   1        118.15        120.30        29.69 o                         
  -7   7   1        343.26        329.16        25.77 o                         
  -6   7   1          6.34         -4.79        79.34 o                         
  -5   7   1          6.38        -10.66        43.38 o                         
  -4   7   1        122.19        121.31        49.05 o                         
  -3   7   1       4798.95       4552.04       211.02 o                         
  -2   7   1      34404.58      35608.05      1289.17 o                         
  -1   7   1       3180.83       3521.40       165.60 o                         
   0   7   1       7094.14       7321.25       265.65 o                         
   1   7   1      19051.14      21478.55       515.89 o                         
   2   7   1         54.07         -2.58        76.44 o                         
   3   7   1        978.29        842.37        78.56 o                         
   4   7   1       3999.83       4682.80       185.52 o                         
   5   7   1       1066.18        804.19        83.48 o                         
   6   7   1       1450.22       1360.07        73.09 o                         
   7   7   1         63.73         58.88        30.97 o                         
   8   7   1         12.80         33.38        34.36 o                         
   9   7   1        850.79        690.57        72.05 o                         
  10   7   1         21.71        248.51        97.89 o                         
  11   7   1         34.44        100.95       102.41 o                         
  12   7   1       1143.29       1035.49        76.74 o                         
 -13   8   1         16.72         56.20        38.94 o                         
 -12   8   1         80.81        -39.19        88.54 o                         
 -11   8   1         92.77        211.58       106.11 o                         
 -10   8   1       1176.38       1226.84        94.64 o                         
  -9   8   1        527.08        507.24        56.75 o                         
  -8   8   1       7387.22       8058.06       178.28 o                         
  -7   8   1       1556.84       1658.61        62.14 o                         
  -6   8   1       1781.24       1959.92       127.35 o                         
  -5   8   1       1264.31       1389.61        74.80 o                         
  -4   8   1      12535.29      13776.69       442.04 o                         
  -3   8   1      27037.01      27931.00       773.92 o                         
  -2   8   1        151.62        215.20        29.13 o                         
  -1   8   1        266.40        185.92        15.65 o                         
   0   8   1       4116.04       3344.51       165.85 o                         
   1   8   1       5097.03       3651.85      1140.81 o                         
   2   8   1         15.49        -19.84        83.05 o                         
   3   8   1       1567.67       1450.83        78.51 o                         
   4   8   1         61.31        -16.77        98.37 o                         
   5   8   1       5272.32       5391.30       371.32 o                         
   6   8   1       7945.35       8362.68       247.37 o                         
   7   8   1        570.67        558.74        33.69 o                         
   8   8   1       7301.48       7924.91       204.21 o                         
   9   8   1        116.35         87.36        52.91 o                         
  10   8   1       1409.61       1610.74       149.66 o                         
  11   8   1        118.78          3.71       107.08 o                         
  12   8   1        473.10        412.91        51.92 o                         
 -13   9   1          2.97         52.22        43.66 o                         
 -12   9   1        966.50       1107.75       115.47 o                         
 -11   9   1         44.41         65.35        70.60 o                         
 -10   9   1       1001.49       1173.86        66.96 o                         
  -9   9   1         68.17         43.14        35.22 o                         
  -8   9   1        623.43        588.98        38.89 o                         
  -7   9   1         20.66         33.71        28.48 o                         
  -6   9   1          0.42         29.55        42.08 o                         
  -5   9   1        686.46        592.29        56.51 o                         
  -4   9   1       6956.61       7011.42       228.46 o                         
  -3   9   1       1980.89       2050.41        70.80 o                         
  -2   9   1      17744.59      17675.08       556.90 o                         
  -1   9   1      10668.34      11373.10       416.59 o                         
   0   9   1       2282.35       2256.71        96.84 o                         
   1   9   1          8.55         24.15        23.96 o                         
   2   9   1        274.18        194.05        56.24 o                         
   3   9   1       1326.19       1650.52       103.63 o                         
   4   9   1        398.80        606.37       111.44 o                         
   5   9   1       2682.92       2608.53       148.86 o                         
   6   9   1        830.34        849.40        47.74 o                         
   7   9   1         97.34        191.25        41.51 o                         
   8   9   1          7.95         82.03        39.61 o                         
   9   9   1          1.31         17.00        43.50 o                         
  10   9   1        245.60        186.93        69.89 o                         
  11   9   1        213.10        200.01        71.31 o                         
  12   9   1         65.74         18.73        47.08 o                         
 -12  10   1         17.78        116.95        46.02 o                         
 -11  10   1        625.65        699.39        78.90 o                         
 -10  10   1         72.71         64.49        52.94 o                         
  -9  10   1        125.63        191.97        36.58 o                         
  -8  10   1       1905.20       2021.06        82.69 o                         
  -7  10   1        901.49        875.79        39.79 o                         
  -6  10   1         59.26         85.65        28.17 o                         
  -5  10   1       2779.11       3291.21       120.06 o                         
  -4  10   1       6285.48       7002.35       231.62 o                         
  -3  10   1       1335.49       1296.05        51.67 o                         
  -2  10   1       5516.19       5266.81       174.73 o                         
  -1  10   1       1648.70       1421.00        83.67 o                         
   0  10   1       1043.61        864.98       199.17 o                         
   1  10   1          6.92         76.28        84.02 o                         
   2  10   1        282.14        227.28        50.56 o                         
   3  10   1         15.16        110.00        52.72 o                         
   4  10   1         64.99        115.19        74.91 o                         
   5  10   1      12376.54      13828.72       898.42 o                         
   6  10   1       1933.53       2111.38        77.84 o                         
   7  10   1       3097.75       3341.71        94.77 o                         
   8  10   1        820.19        805.36        55.25 o                         
   9  10   1         51.70         79.74        59.13 o                         
  10  10   1       1111.79       1142.88        90.88 o                         
  11  10   1         16.11        -36.54        54.58 o                         
  12  10   1        610.03        646.01        65.26 o                         
 -12  11   1       2186.11       2633.83       193.04 o                         
 -11  11   1         67.67         59.70        64.67 o                         
 -10  11   1         93.64        198.30        53.10 o                         
  -9  11   1       1537.35       1462.66        80.00 o                         
  -8  11   1        512.23        487.72        48.65 o                         
  -7  11   1        947.75        838.91        51.84 o                         
  -6  11   1         63.51         62.58        32.30 o                         
  -5  11   1        519.96        527.01        80.07 o                         
  -4  11   1          3.73         80.63        62.26 o                         
  -3  11   1       3276.86       2943.60       111.55 o                         
  -2  11   1        150.68        191.96        48.91 o                         
  -1  11   1       3543.13       3251.50       130.84 o                         
   0  11   1       4334.05       4778.85       182.33 o                         
   1  11   1       7590.61       8425.63       274.13 o                         
   2  11   1       1476.88       1650.57        85.02 o                         
   3  11   1       4488.69       4945.03       197.07 o                         
   4  11   1       1563.60       1818.51       115.92 o                         
   5  11   1       7027.34       6927.01       266.03 o                         
   6  11   1        239.31        198.80        45.45 o                         
   7  11   1         39.35         19.87        35.71 o                         
   8  11   1         65.09         92.74        46.98 o                         
   9  11   1        532.09        685.25        76.84 o                         
  10  11   1        133.91        421.72       108.05 o                         
  11  11   1         74.88         71.28        64.98 o                         
  12  11   1        390.04        415.16        54.62 o                         
 -12  12   1        695.18        626.81        61.38 o                         
 -11  12   1        483.34        510.27        74.99 o                         
 -10  12   1        386.94        283.34        54.61 o                         
  -9  12   1       2189.45       2018.09        81.66 o                         
  -8  12   1        362.82        410.39        46.63 o                         
  -7  12   1       3419.04       3669.32       119.14 o                         
  -6  12   1       5175.35       5501.37       140.75 o                         
  -5  12   1        902.39        917.46        53.30 o                         
  -4  12   1      10288.76      12052.99       453.36 o                         
  -3  12   1        115.89        135.84        47.79 o                         
  -2  12   1       1306.19       1051.25        68.77 o                         
  -1  12   1        369.60        441.65        47.05 o                         
   0  12   1        819.37        741.21        55.84 o                         
   1  12   1         32.95         32.82        43.78 o                         
   2  12   1        637.24        547.97        59.20 o                         
   3  12   1         94.50         85.54        48.69 o                         
   4  12   1       2314.88       2502.13       144.10 o                         
   5  12   1       2161.59       1873.29       104.78 o                         
   6  12   1       4240.82       4767.47       164.96 o                         
   7  12   1       3849.86       3986.55       111.18 o                         
   8  12   1        420.38        461.71        46.47 o                         
   9  12   1         69.97         20.40        64.59 o                         
  10  12   1        345.89        384.30       104.50 o                         
  11  12   1        227.95        142.97        62.35 o                         
  12  12   1        908.38        778.54        50.53 o                         
 -12  13   1         38.94         68.38        37.59 o                         
 -11  13   1       2096.01       2230.81       122.35 o                         
 -10  13   1        383.48        313.02        53.69 o                         
  -9  13   1        482.34        554.38        50.87 o                         
  -8  13   1        329.54        274.25        47.36 o                         
  -7  13   1        325.52        206.68        42.44 o                         
  -6  13   1        135.61         99.61        32.89 o                         
  -5  13   1         23.59         55.46        42.56 o                         
  -4  13   1        146.31        144.67        50.74 o                         
  -3  13   1       1938.09       2177.53        93.02 o                         
  -2  13   1       2336.92       2686.46       120.46 o                         
  -1  13   1        827.00        777.09        92.76 o                         
   0  13   1       2188.43       2081.73        98.14 o                         
   1  13   1        182.66        262.22        45.29 o                         
   2  13   1        518.79        452.94        57.83 o                         
   3  13   1        221.60        242.85        50.90 o                         
   4  13   1        901.88        930.89        51.71 o                         
   5  13   1        367.98        319.41        40.49 o                         
   6  13   1        186.58        187.42        44.43 o                         
   7  13   1         54.46         85.18        37.54 o                         
   8  13   1         55.33          4.86        40.20 o                         
   9  13   1         37.50          4.03        95.15 o                         
  10  13   1        157.45        304.86       110.15 o                         
  11  13   1        552.83        612.35        67.05 o                         
  12  13   1       1469.74       1188.56        50.22 o                         
 -12  14   1         77.55         87.23        42.27 o                         
 -11  14   1          4.55         95.95        81.44 o                         
 -10  14   1       1131.07       1110.11        69.92 o                         
  -9  14   1        184.84        181.96        44.67 o                         
  -8  14   1       2472.35       2454.52       106.04 o                         
  -7  14   1       1744.88       1818.16        68.31 o                         
  -6  14   1       5216.57       5203.76       149.76 o                         
  -5  14   1       1263.65       1250.04        58.02 o                         
  -4  14   1        102.10        122.50        51.16 o                         
  -3  14   1        190.55        215.42        50.90 o                         
  -2  14   1       3921.08       3377.70       145.03 o                         
  -1  14   1        194.88         88.03        53.87 o                         
   0  14   1       1037.65        828.66        61.95 o                         
   1  14   1         85.25         82.27        44.24 o                         
   2  14   1        693.80        594.90        63.09 o                         
   3  14   1       1319.16       1100.09        68.10 o                         
   4  14   1        189.42        150.76        40.42 o                         
   5  14   1        463.31        401.65        48.86 o                         
   6  14   1       2135.27       2159.83        82.77 o                         
   7  14   1       2144.80       2472.40        83.88 o                         
   8  14   1        508.62        636.64        50.77 o                         
   9  14   1         12.26         23.28        66.39 o                         
  10  14   1        128.33        106.37        61.57 o                         
  11  14   1        124.91        129.29        37.97 o                         
 -11  15   1        536.91        596.26       115.31 o                         
 -10  15   1        381.92        421.86        63.02 o                         
  -9  15   1        717.26        616.73        86.33 o                         
  -8  15   1        291.25        274.63        49.19 o                         
  -7  15   1        113.46         74.26        40.92 o                         
  -6  15   1          0.26         20.04        49.58 o                         
  -5  15   1        258.02        269.41        39.32 o                         
  -4  15   1        249.28        224.93        33.20 o                         
  -3  15   1        303.67        276.64        38.67 o                         
  -2  15   1       6210.87       6049.17       207.24 o                         
  -1  15   1       1415.69       1426.44        79.74 o                         
   0  15   1      12720.23      13621.69       506.67 o                         
   1  15   1       3880.32       4452.33       158.41 o                         
   2  15   1       3746.45       4026.35       147.99 o                         
   3  15   1       1690.38       1730.50        69.67 o                         
   4  15   1        157.18        132.27        34.52 o                         
   5  15   1        420.67        391.95        50.34 o                         
   6  15   1        974.63        892.62        47.27 o                         
   7  15   1         57.37         95.06        37.30 o                         
   8  15   1          9.82        -11.91        50.59 o                         
   9  15   1          8.79        -25.33        76.92 o                         
  10  15   1        200.31        136.90        53.74 o                         
  11  15   1        109.52        147.84        41.55 o                         
 -11  16   1         33.23         19.09        47.46 o                         
 -10  16   1        118.69         87.81        48.37 o                         
  -9  16   1        157.82        138.51        45.29 o                         
  -8  16   1       1659.03       1609.20       168.98 o                         
  -7  16   1        697.02        758.54        84.31 o                         
  -6  16   1       1290.44       1336.02        83.85 o                         
  -5  16   1       1250.96       1480.43        54.68 o                         
  -4  16   1        234.33        272.73        35.06 o                         
  -3  16   1        426.59        415.30        34.50 o                         
  -2  16   1       1089.33       1060.21        50.70 o                         
  -1  16   1        803.13        732.48        65.64 o                         
   0  16   1        403.45        401.46        52.13 o                         
   1  16   1       1320.60       1186.58        52.67 o                         
   2  16   1        487.40        495.13        39.90 o                         
   3  16   1       1675.41       1561.34        60.54 o                         
   4  16   1         19.30         55.42        35.40 o                         
   5  16   1        640.82        660.38        52.06 o                         
   6  16   1       3493.58       3526.77       111.20 o                         
   7  16   1        456.95        583.99        40.06 o                         
   8  16   1         32.31         44.30        45.92 o                         
   9  16   1        288.44        348.60        48.07 o                         
  10  16   1        135.35         87.11        54.05 o                         
  11  16   1         42.27         26.64        35.25 o                         
 -11  17   1        192.62        178.03        42.91 o                         
 -10  17   1          1.82          7.03        62.49 o                         
  -9  17   1        700.34        633.17        51.25 o                         
  -8  17   1        157.16        120.67        52.40 o                         
  -7  17   1       1062.68        965.68        57.50 o                         
  -6  17   1        301.58        328.55        43.82 o                         
  -5  17   1        307.64        261.98        41.10 o                         
  -4  17   1        146.26        150.72        35.35 o                         
  -3  17   1       2580.95       2215.89        65.95 o                         
  -2  17   1        324.80        339.51        35.42 o                         
  -1  17   1       7359.59       7316.77       218.16 o                         
   0  17   1       1513.72       1748.08        65.74 o                         
   1  17   1       9941.88      11847.42       343.73 o                         
   2  17   1       2532.58       2967.89        85.56 o                         
   3  17   1        728.63        707.81        45.95 o                         
   4  17   1        464.98        482.30        41.02 o                         
   5  17   1         60.25         28.81        40.39 o                         
   6  17   1        116.91        163.14        46.56 o                         
   7  17   1        281.35        241.94        48.30 o                         
   8  17   1          6.71        -45.98        45.98 o                         
   9  17   1        293.36        307.78        59.92 o                         
  10  17   1         32.46        -15.26        42.82 o                         
  11  17   1         88.54         69.77        35.23 o                         
 -11  18   1          5.12        -45.64        59.99 o                         
 -10  18   1          7.98        -12.54        48.55 o                         
  -9  18   1        120.01        149.22        56.74 o                         
  -8  18   1        883.40        833.32        76.16 o                         
  -7  18   1        696.25        693.21        89.46 o                         
  -6  18   1         63.80         29.86        41.45 o                         
  -5  18   1       2569.77       2810.81        86.33 o                         
  -4  18   1        239.84        264.67        37.76 o                         
  -3  18   1        352.63        303.53        35.34 o                         
  -2  18   1       1925.10       1783.13        71.35 o                         
  -1  18   1        262.05        280.01        45.35 o                         
   0  18   1          7.28        -16.75        34.00 o                         
   1  18   1       1480.34       1323.52        58.55 o                         
   2  18   1        515.97        420.00        38.44 o                         
   3  18   1         27.31         23.42        38.76 o                         
   4  18   1       2018.45       1974.94        68.30 o                         
   5  18   1        931.69        870.19        45.84 o                         
   6  18   1        107.41        101.54        42.00 o                         
   7  18   1       1693.53       1799.03        84.39 o                         
   8  18   1         14.68         32.87        68.38 o                         
   9  18   1         80.09        134.30        56.93 o                         
  10  18   1          8.11        -13.92        53.50 o                         
 -10  19   1        172.94        183.35        46.15 o                         
  -9  19   1        112.12        184.52        49.96 o                         
  -8  19   1         67.91         32.42        60.54 o                         
  -7  19   1          3.48        -48.18        79.11 o                         
  -6  19   1          9.94         49.05        44.78 o                         
  -5  19   1        656.12        533.88        45.57 o                         
  -4  19   1         25.71         11.41        37.51 o                         
  -3  19   1        112.11         81.11        39.26 o                         
  -2  19   1       3304.79       3211.87       100.04 o                         
  -1  19   1         44.50         37.29        40.02 o                         
   0  19   1       4045.94       3981.93       119.80 o                         
   1  19   1      11433.58      13234.51       350.75 o                         
   2  19   1       9445.32      10786.13       267.89 o                         
   3  19   1         25.64         25.79        36.91 o                         
   4  19   1       1567.58       1499.94        54.90 o                         
   5  19   1        445.81        411.57        40.42 o                         
   6  19   1        129.98        122.32        53.73 o                         
   7  19   1        286.70        292.59        63.47 o                         
   8  19   1         22.81          9.21        55.97 o                         
   9  19   1         39.37         67.01        55.44 o                         
  10  19   1         20.10        107.57        71.12 o                         
 -10  20   1        324.56        252.37        58.78 o                         
  -9  20   1        128.49        222.49        80.31 o                         
  -8  20   1       1347.51       1437.24        84.17 o                         
  -7  20   1          9.08         46.93        51.90 o                         
  -6  20   1         92.71         18.33        54.52 o                         
  -5  20   1         57.52         79.99        43.73 o                         
  -4  20   1        102.90        110.81        41.75 o                         
  -3  20   1        227.35        186.79        40.27 o                         
  -2  20   1        693.45        717.00        52.06 o                         
  -1  20   1       1422.31       1199.53        57.01 o                         
   0  20   1         24.95         41.64        40.87 o                         
   1  20   1        156.57        113.15        42.92 o                         
   2  20   1       1540.98       1281.09        54.64 o                         
   3  20   1        130.45        131.01        42.06 o                         
   4  20   1        532.18        375.05        46.59 o                         
   5  20   1        273.29        305.20        46.47 o                         
   6  20   1       1635.08       1550.95        78.27 o                         
   7  20   1          3.85         79.68        60.14 o                         
   8  20   1         93.39         88.73        52.31 o                         
   9  20   1          3.28          0.25        49.71 o                         
  10  20   1        182.53        179.33        64.51 o                         
 -10  21   1        284.70        197.20        35.66 o                         
  -9  21   1         37.92         -0.45        51.19 o                         
  -8  21   1        215.13        182.76        66.43 o                         
  -7  21   1        113.53         69.49        51.68 o                         
  -6  21   1          0.24          0.10        53.64 o                         
  -5  21   1         12.62         34.35        51.48 o                         
  -4  21   1        204.85        202.23        46.27 o                         
  -3  21   1         53.11         52.73        41.68 o                         
  -2  21   1       2611.04       2937.00        99.03 o                         
  -1  21   1        107.61         77.18        43.80 o                         
   0  21   1       4365.99       4777.66       144.78 o                         
   1  21   1       2222.22       2478.56        86.48 o                         
   2  21   1       5065.97       5892.25       155.45 o                         
   3  21   1         82.48        101.34        42.52 o                         
   4  21   1       1535.35       1512.59        71.20 o                         
   5  21   1        510.56        549.10        66.02 o                         
   6  21   1        848.37        724.56        60.65 o                         
   7  21   1         18.63         70.12        56.98 o                         
   8  21   1          3.01         60.15        59.67 o                         
   9  21   1         58.45         37.27        87.73 o                         
  -9  22   1         30.69         97.02       107.49 o                         
  -8  22   1       2070.46       1996.46       116.28 o                         
  -7  22   1        361.67        524.83        53.65 o                         
  -6  22   1        183.25        303.07        62.26 o                         
  -5  22   1        173.67        198.28        48.06 o                         
  -4  22   1         76.87        109.74        48.94 o                         
  -3  22   1        180.58        132.75        46.93 o                         
  -2  22   1       2137.53       2010.56        84.25 o                         
  -1  22   1        165.33        131.14        43.73 o                         
   0  22   1          8.19         35.06        52.07 o                         
   1  22   1          0.41         24.65        47.99 o                         
   2  22   1          3.23        -49.43        49.43 o                         
   3  22   1        129.51        179.59        47.03 o                         
   4  22   1       2153.78       2122.55        91.64 o                         
   5  22   1        872.41        920.47        72.48 o                         
   6  22   1       1118.47       1167.20       101.17 o                         
   7  22   1       1531.38       1605.17        87.82 o                         
   8  22   1        192.48        313.40        63.30 o                         
   9  22   1         73.65        104.41        57.01 o                         
  -9  23   1        535.58        456.06        47.27 o                         
  -8  23   1         88.96        105.10        88.94 o                         
  -7  23   1         69.83         96.83        50.84 o                         
  -6  23   1        150.26        139.85        59.34 o                         
  -5  23   1          9.43         -5.42        46.34 o                         
  -4  23   1        327.08        304.50        47.41 o                         
  -3  23   1       1316.91       1460.05        65.76 o                         
  -2  23   1        401.98        432.24        47.46 o                         
  -1  23   1       1580.85       1569.60       102.78 o                         
   0  23   1       3756.02       4331.91       146.46 o                         
   1  23   1        105.80        146.08        45.00 o                         
   2  23   1       1218.16       1252.76        62.63 o                         
   3  23   1        154.44        180.43        60.25 o                         
   4  23   1        245.96        281.70        62.64 o                         
   5  23   1         46.15         65.44        78.78 o                         
   6  23   1        193.95        192.29        72.71 o                         
   7  23   1          3.17         52.87        51.37 o                         
   8  23   1         19.16          9.30        47.30 o                         
  -8  24   1        149.92        231.99        62.98 o                         
  -7  24   1        628.60        639.31        57.60 o                         
  -6  24   1       1443.72       1561.17        83.97 o                         
  -5  24   1        161.38        156.70        44.72 o                         
  -4  24   1        526.24        520.70        51.89 o                         
  -3  24   1        570.28        674.46        50.15 o                         
  -2  24   1         55.46          6.63        51.14 o                         
  -1  24   1        234.01         85.37        54.41 o                         
   0  24   1         33.61          1.55       120.06 o                         
   1  24   1        457.98        466.84        82.36 o                         
   2  24   1         11.04         78.98        57.17 o                         
   3  24   1        230.27        253.00        75.44 o                         
   4  24   1        595.51        600.91        81.41 o                         
   5  24   1        220.81        118.88        71.96 o                         
   6  24   1        635.74        694.42       113.05 o                         
   7  24   1       1212.98       1093.03        88.78 o                         
   8  24   1        351.79        270.82        44.98 o                         
  -8  25   1        143.94         79.01        49.59 o                         
  -7  25   1          5.58         20.19        54.45 o                         
  -6  25   1         37.54         29.86        51.36 o                         
  -5  25   1         34.57         15.88        45.27 o                         
  -4  25   1        260.64        200.21        42.96 o                         
  -3  25   1         99.95         98.26        51.06 o                         
  -2  25   1        447.60        502.57        69.09 o                         
  -1  25   1        776.78        819.86        84.95 o                         
   0  25   1        107.40         91.28       112.56 o                         
   1  25   1       1587.87       1671.02       108.88 o                         
   2  25   1        824.21        924.64        85.60 o                         
   3  25   1       1420.54       1735.39       135.14 o                         
   4  25   1         38.17        -28.52        77.81 o                         
   5  25   1        442.31        469.27       101.11 o                         
   6  25   1         27.09         28.19        79.59 o                         
   7  25   1          0.18         49.61        47.78 o                         
  -7  26   1        418.48        342.53        72.25 o                         
  -6  26   1       1372.23       1740.83        84.08 o                         
  -5  26   1         46.32        -65.68        68.11 o                         
  -4  26   1       1373.53       1564.90       101.92 o                         
  -3  26   1       1637.55       1449.84        81.98 o                         
  -2  26   1        847.86        767.39       129.26 o                         
  -1  26   1        135.51         32.90       109.34 o                         
   0  26   1         19.02        148.21       108.37 o                         
   1  26   1         36.96         61.50        84.99 o                         
   2  26   1          7.54          3.76        62.91 o                         
   3  26   1         37.23          5.80        65.06 o                         
   4  26   1         48.12         56.60        79.02 o                         
   5  26   1        156.07        209.15        60.41 o                         
   6  26   1        723.61        906.30        87.97 o                         
   7  26   1        151.13        160.64        52.65 o                         
  -6  27   1        170.01        184.77        61.28 o                         
  -5  27   1          1.14         11.72        44.98 o                         
  -4  27   1          8.35         53.00        48.41 o                         
  -3  27   1        782.78        697.87        60.28 o                         
  -2  27   1         34.95          1.93        63.86 o                         
  -1  27   1         27.18         18.87       100.95 o                         
   0  27   1        512.09        691.68       114.82 o                         
   1  27   1         37.74         41.28       102.57 o                         
   2  27   1         45.53         58.06        58.26 o                         
   3  27   1         55.22        -35.72        58.20 o                         
   4  27   1         35.91         25.85        42.82 o                         
   5  27   1          9.64         -7.84        35.51 o                         
   6  27   1         66.72         26.88        31.75 o                         
  -5  28   1        227.02        234.96        43.03 o                         
  -4  28   1        973.51        864.14        57.33 o                         
  -3  28   1        817.42        668.80       124.42 o                         
  -2  28   1          5.44        101.28        90.31 o                         
  -1  28   1        135.33        252.87        96.28 o                         
   0  28   1        433.85        214.16        95.47 o                         
   1  28   1          0.93        -53.54        90.79 o                         
   2  28   1        116.23        123.74        91.60 o                         
   3  28   1         29.02         84.91        50.60 o                         
   4  28   1         10.41         18.19        48.20 o                         
   5  28   1        216.90        241.61        37.55 o                         
  -4  29   1          2.76         24.41        39.33 o                         
  -3  29   1       1335.40       1227.01       228.27 o                         
  -2  29   1       1083.44        876.65       103.05 o                         
  -1  29   1       1156.14       1260.79       124.66 o                         
   0  29   1        166.75        140.95        83.21 o                         
   1  29   1         88.81         80.80        79.99 o                         
   2  29   1        745.43        638.78        91.76 o                         
   3  29   1        367.72        331.00        46.92 o                         
   4  29   1        797.40        864.50        59.91 o                         
  -3  30   1        345.52        203.04        63.38 o                         
  -2  30   1        952.98        738.61        86.44 o                         
  -1  30   1        504.19        549.44        82.41 o                         
   0  30   1          8.64         65.47        69.67 o                         
   1  30   1         26.53         49.83        68.06 o                         
   2  30   1         83.26         15.48        66.28 o                         
 -12   0   2       3472.44       4092.98       284.64 o                         
 -10   0   2       3511.68       3669.97       264.32 o                         
  -8   0   2         54.79        108.77        82.28 o                         
  -6   0   2       1359.66       1355.13       139.82 o                         
  -4   0   2       5515.92       3858.17       251.58 o                         
  -2   0   2      14605.18      12905.12       469.57 o                         
   0   0   2      41174.80      40307.01      1784.74 o                         
   2   0   2     191691.77     204883.83      9053.58 o                         
   4   0   2       6637.97       5822.56       222.11 o                         
   6   0   2       2507.00       2435.04       218.68 o                         
   8   0   2       1571.25       1491.73       150.37 o                         
  10   0   2        212.78        340.60        96.44 o                         
  12   0   2        204.51        273.35        74.02 o                         
 -13   1   2         13.03         56.88        45.70 o                         
 -12   1   2         76.93         21.68        47.02 o                         
 -11   1   2         63.17         77.54        67.12 o                         
 -10   1   2        231.57        249.67        40.05 o                         
  -9   1   2        742.82        722.61        47.26 o                         
  -8   1   2         45.37         86.46        27.03 o                         
  -7   1   2       3962.15       5000.32       202.41 o                         
  -6   1   2       5385.38       6475.59       251.08 o                         
  -5   1   2       1652.34       1748.13        62.50 o                         
  -4   1   2        345.92        408.58        40.80 o                         
  -3   1   2        321.38        395.90        34.50 o                         
  -2   1   2        774.39        841.23        39.06 o                         
  -1   1   2        123.71        102.54        13.03 o                         
   0   1   2        930.38        636.91        36.59 o                         
   1   1   2       4175.25       2628.67       110.17 o                         
   2   1   2       1532.24       1279.83        59.66 o                         
   3   1   2      19567.96      16265.17       593.06 o                         
   4   1   2        462.12        500.08        38.01 o                         
   5   1   2       1245.31       1260.76        55.09 o                         
   6   1   2       2594.39       2787.50        94.37 o                         
   7   1   2        961.55        973.07        36.37 o                         
   8   1   2       3116.62       3261.90        85.37 o                         
   9   1   2        978.15       1043.31        70.99 o                         
  10   1   2        919.57        967.01        85.51 o                         
  11   1   2         35.62         59.75       122.64 o                         
  12   1   2        184.94        187.84        45.54 o                         
  13   1   2         54.21        120.13        70.31 o                         
 -13   2   2       1160.30       1125.65       108.21 o                         
 -12   2   2        695.32        846.46        52.24 o                         
 -11   2   2       1047.83       1059.07        55.09 o                         
 -10   2   2        352.11        424.65        38.91 o                         
  -9   2   2        934.60        921.63        43.20 o                         
  -8   2   2        377.30        470.10        29.69 o                         
  -7   2   2        882.76        889.25        70.35 o                         
  -6   2   2       1397.51       1657.33        76.67 o                         
  -5   2   2        334.85        249.58        29.13 o                         
  -4   2   2        833.49        804.89        66.76 o                         
  -3   2   2       4323.23       3483.30       121.35 o                         
  -2   2   2       1644.78       1397.16        45.87 o                         
  -1   2   2       4241.34       3847.16       143.54 o                         
   0   2   2       2436.08       2126.06        79.45 o                         
   1   2   2       6543.07       6057.09       235.79 o                         
   2   2   2      27623.39      28200.50      1013.01 o                         
   3   2   2        108.18        233.18        36.34 o                         
   4   2   2        823.53        862.94        44.32 o                         
   5   2   2       1317.66       1171.41        53.26 o                         
   6   2   2       1761.28       1778.07        80.08 o                         
   7   2   2        313.46        371.66        27.63 o                         
   8   2   2        649.33        661.05        42.16 o                         
   9   2   2         92.77        134.52        55.07 o                         
  10   2   2          7.13        -66.54        66.54 o                         
  11   2   2        198.02        202.06        61.95 o                         
  12   2   2        347.48        352.54        55.49 o                         
 -13   3   2          7.99         44.67        72.57 o                         
 -12   3   2          5.89         62.78        40.64 o                         
 -11   3   2        209.75        168.79        42.68 o                         
 -10   3   2          0.24         50.26        36.07 o                         
  -9   3   2        662.46        654.51        35.63 o                         
  -8   3   2          3.37         50.32        26.22 o                         
  -7   3   2       3195.99       3419.04       127.84 o                         
  -6   3   2        596.43        772.44        63.86 o                         
  -5   3   2      14374.93      16640.40       528.11 o                         
  -4   3   2        196.45        367.21        59.35 o                         
  -3   3   2        520.30        594.17        29.73 o                         
  -2   3   2       5681.38       5530.97       176.78 o                         
  -1   3   2       6581.00       5279.38       175.70 o                         
   0   3   2        137.13         99.29        17.46 o                         
   1   3   2         26.77          3.33        44.91 o                         
   2   3   2       6338.20       4732.94       228.92 o                         
   3   3   2       1620.09       1366.28        64.20 o                         
   4   3   2        190.55        229.80        32.66 o                         
   5   3   2       9092.92       9087.76       296.43 o                         
   6   3   2        538.41        588.12        53.09 o                         
   7   3   2       5503.14       5713.00       120.69 o                         
   8   3   2        304.45        360.04        38.01 o                         
   9   3   2         93.75        100.02        54.17 o                         
  10   3   2       1098.18       1352.05       242.22 o                         
  11   3   2        372.53        431.88       101.76 o                         
  12   3   2         49.15         87.54        51.05 o                         
 -13   4   2        280.06        338.34        79.02 o                         
 -12   4   2         29.48         74.68        48.74 o                         
 -11   4   2        561.03        629.39        61.33 o                         
 -10   4   2        243.23        254.57        35.20 o                         
  -9   4   2        455.08        484.26        33.29 o                         
  -8   4   2        102.74        105.74        29.56 o                         
  -7   4   2       1700.00       1641.34        79.11 o                         
  -6   4   2       3492.65       3511.13       132.22 o                         
  -5   4   2        589.45        462.80        55.81 o                         
  -4   4   2       1900.16       1882.32       132.56 o                         
  -3   4   2        754.47        673.40        38.75 o                         
  -2   4   2      39339.78      37245.88      1166.23 o                         
  -1   4   2      12025.43      11607.42       326.70 o                         
   0   4   2         51.90         91.43        18.70 o                         
   1   4   2      14375.60      15667.25       570.38 o                         
   2   4   2         96.95        186.28        21.40 o                         
   3   4   2        905.81       1015.85        87.00 o                         
   4   4   2        713.17        720.54        52.34 o                         
   5   4   2       7385.70       7458.61       247.71 o                         
   6   4   2         27.30         -4.07        46.60 o                         
   7   4   2        379.13        363.18        49.11 o                         
   8   4   2        310.09        273.96        36.93 o                         
   9   4   2        776.45        813.69        93.62 o                         
  10   4   2        133.15        289.48       106.11 o                         
  11   4   2        358.57        359.18        65.50 o                         
  12   4   2        267.86        241.31        45.32 o                         
 -13   5   2          5.85        -74.02        74.02 o                         
 -12   5   2        120.88        143.83        48.93 o                         
 -11   5   2        107.33         43.85        51.93 o                         
 -10   5   2        472.81        489.34        38.57 o                         
  -9   5   2         11.75         56.59        32.78 o                         
  -8   5   2       2943.03       3109.41        83.40 o                         
  -7   5   2       1856.76       2009.53        77.32 o                         
  -6   5   2       4094.31       4717.88       206.30 o                         
  -5   5   2        130.09        132.00        46.99 o                         
  -4   5   2        492.22        527.02        57.73 o                         
  -3   5   2       2921.52       2922.20       142.63 o                         
  -2   5   2      31956.83      31798.29      1152.83 o                         
  -1   5   2       5212.11       5038.54       189.72 o                         
   0   5   2        174.79        151.05        26.09 o                         
   1   5   2        627.73        425.55        41.14 o                         
   2   5   2       6873.12       4969.42       499.12 o                         
   4   5   2        246.18        196.98        50.18 o                         
   5   5   2       1174.68       1177.30        65.56 o                         
   6   5   2        107.63        165.82        47.91 o                         
   7   5   2       1102.29       1125.01        56.40 o                         
   8   5   2       2964.31       3164.49        99.45 o                         
   9   5   2        189.30        136.52        69.43 o                         
  10   5   2        321.75        303.51       107.89 o                         
  11   5   2        134.03         92.82        59.99 o                         
  12   5   2        296.46        249.52        42.69 o                         
 -13   6   2          2.25        -71.28        71.28 o                         
 -12   6   2        356.24        433.94       127.64 o                         
 -11   6   2        652.90        755.18        73.44 o                         
 -10   6   2       4008.58       4422.81       193.31 o                         
  -9   6   2        145.84        189.45        35.97 o                         
  -8   6   2        936.46        937.95        42.13 o                         
  -7   6   2         31.05         40.51        31.29 o                         
  -6   6   2        383.06        320.76        51.55 o                         
  -5   6   2         26.90         68.62        45.69 o                         
  -4   6   2        381.57        268.35        69.83 o                         
  -3   6   2          4.57          6.38        40.33 o                         
  -2   6   2      44622.19      42227.83      1526.13 o                         
  -1   6   2        515.15        673.51        48.99 o                         
   0   6   2       9735.07      10161.86       373.85 o                         
   1   6   2         11.36         24.19        62.89 o                         
   2   6   2       3814.09       3977.83       269.16 o                         
   3   6   2       2774.46       3303.67       266.49 o                         
   4   6   2       1657.26       1707.81        86.23 o                         
   5   6   2       3024.65       3323.18       124.37 o                         
   6   6   2        137.89         52.22        39.40 o                         
   7   6   2         72.47        102.18        30.33 o                         
   8   6   2        253.40        181.04        53.02 o                         
   9   6   2         21.51        -11.86        67.25 o                         
  10   6   2         49.77        -49.03       101.11 o                         
  11   6   2         67.53        104.42        59.80 o                         
  12   6   2        448.08        438.18        47.44 o                         
 -13   7   2        105.81        -73.54        73.54 o                         
 -12   7   2         10.03         60.45        84.18 o                         
 -11   7   2        500.94        438.50        64.01 o                         
 -10   7   2          6.86         43.32        46.05 o                         
  -9   7   2        112.89         97.86        34.48 o                         
  -8   7   2        307.74        400.01        29.47 o                         
  -7   7   2       1676.99       1797.11        48.30 o                         
  -6   7   2         69.17        148.79        43.95 o                         
  -5   7   2      14976.20      16455.13       608.14 o                         
  -4   7   2       6109.74       6561.88       307.71 o                         
  -3   7   2        934.58        873.43        75.63 o                         
  -2   7   2      69107.28      68444.03      2474.53 o                         
  -1   7   2        191.73        163.52        23.74 o                         
   0   7   2       5286.54       4846.12       184.74 o                         
   1   7   2       2045.58       1160.67       558.47 o                         
   2   7   2       7852.43       6922.10       451.23 o                         
   3   7   2        419.46        430.06        64.88 o                         
   4   7   2       2671.98       2440.64       110.75 o                         
   5   7   2        665.29        680.82        62.91 o                         
   6   7   2       2439.77       2638.70        83.96 o                         
   7   7   2        818.66        913.73        40.99 o                         
   8   7   2       1602.86       1610.72       101.83 o                         
   9   7   2       1577.31       1478.92       105.38 o                         
  10   7   2         89.04        242.87       106.11 o                         
  11   7   2        226.08        146.07        59.24 o                         
  12   7   2        301.93        247.98        42.48 o                         
 -13   8   2         67.59         74.18        40.22 o                         
 -12   8   2          8.95         17.90        96.92 o                         
 -11   8   2       1045.73       1212.75        80.23 o                         
 -10   8   2       1055.70       1029.73        78.42 o                         
  -9   8   2       5470.39       5794.93       142.55 o                         
  -8   8   2         79.68         81.21        28.34 o                         
  -7   8   2       1783.74       1689.06        46.62 o                         
  -6   8   2         65.95        123.57        47.05 o                         
  -5   8   2        343.92        379.47        75.72 o                         
  -4   8   2        124.84         79.05        48.53 o                         
  -3   8   2       5693.55       5232.66       337.37 o                         
  -2   8   2       9672.79       9041.21       405.83 o                         
  -1   8   2       1807.42       1808.65        64.27 o                         
   0   8   2        159.46        208.07        68.06 o                         
   1   8   2        148.57         65.03        83.94 o                         
   2   8   2         91.86        119.18        77.57 o                         
   3   8   2       5311.26       5440.17       259.03 o                         
   4   8   2        961.47       1177.11        73.72 o                         
   5   8   2       9356.03       9916.66       374.32 o                         
   6   8   2        501.07        561.95        37.89 o                         
   7   8   2         81.10        -14.58        41.55 o                         
   8   8   2         26.17         12.69        54.08 o                         
   9   8   2          2.77        -37.62        86.27 o                         
  10   8   2         80.78         59.29       161.91 o                         
  11   8   2        171.88        180.99        75.55 o                         
  12   8   2         77.95         54.15        39.18 o                         
 -13   9   2        116.87         63.06        65.80 o                         
 -12   9   2         85.80         43.70        90.63 o                         
 -11   9   2         80.12         33.40        48.11 o                         
 -10   9   2        670.83        595.28        55.18 o                         
  -9   9   2       5023.89       4731.65       123.46 o                         
  -8   9   2        421.88        377.65        32.76 o                         
  -7   9   2       2278.53       2454.25        78.73 o                         
  -6   9   2       2082.39       2089.47       118.02 o                         
  -5   9   2       7552.88       8469.11       276.56 o                         
  -4   9   2        412.89        429.30       146.51 o                         
  -3   9   2      20345.97      22910.00       832.85 o                         
  -2   9   2       1142.41       1283.01        82.81 o                         
  -1   9   2       2699.50       2538.45        85.20 o                         
   0   9   2        423.91        439.45        64.73 o                         
   1   9   2       2507.54       2277.26       171.11 o                         
   2   9   2       3930.58       3800.19       187.17 o                         
   3   9   2       1375.37       1227.55        87.77 o                         
   4   9   2         34.50        103.05        91.60 o                         
   5   9   2       5239.73       5540.77       271.91 o                         
   6   9   2        423.19        481.05        35.20 o                         
   7   9   2       3377.95       3586.10       119.67 o                         
   8   9   2        185.65        272.08        46.96 o                         
   9   9   2       2319.82       2111.06       112.09 o                         
  10   9   2         33.10        113.02        62.01 o                         
  11   9   2        372.51        489.99        61.87 o                         
  12   9   2         29.59         26.74        52.35 o                         
 -13  10   2        303.63        344.35        82.57 o                         
 -12  10   2        264.68        209.27        61.41 o                         
 -11  10   2        482.82        601.53        78.90 o                         
 -10  10   2        449.26        391.70        43.67 o                         
  -9  10   2       1401.01       1207.69        54.26 o                         
  -8  10   2        123.31        164.72        41.29 o                         
  -7  10   2        961.85        893.62        45.72 o                         
  -6  10   2        301.23        253.63        38.71 o                         
  -5  10   2          9.94         15.85        37.89 o                         
  -4  10   2       1840.22       1707.05        95.52 o                         
  -3  10   2       3185.70       3077.70       122.06 o                         
  -2  10   2        205.76        171.02        46.93 o                         
  -1  10   2        676.86        869.23        99.99 o                         
   0  10   2        273.44        364.75        63.91 o                         
   1  10   2        972.30       1235.14        69.44 o                         
   2  10   2       1548.33       1850.17        90.85 o                         
   3  10   2       1089.63       1441.77        97.97 o                         
   4  10   2        335.01        261.58        95.95 o                         
   5  10   2       9721.55      10025.49       326.50 o                         
   6  10   2        435.52        506.73        36.56 o                         
   7  10   2        115.51         78.41        44.94 o                         
   8  10   2          4.47        -28.63        56.10 o                         
   9  10   2        192.94        246.92       122.32 o                         
  10  10   2         13.20         43.61        58.91 o                         
  11  10   2        456.71        539.78        59.16 o                         
  12  10   2        472.40        463.65        82.41 o                         
 -12  11   2        101.56        155.23        56.10 o                         
 -11  11   2         92.56        147.91        68.20 o                         
 -10  11   2        891.81        888.32        67.49 o                         
  -9  11   2        268.56        120.07        49.04 o                         
  -8  11   2       3793.13       3923.48       142.12 o                         
  -7  11   2          6.73         61.66        38.39 o                         
  -6  11   2       5567.85       5407.69       163.33 o                         
  -5  11   2        227.85        177.68        67.96 o                         
  -4  11   2       2913.86       3452.58       181.12 o                         
  -3  11   2       4428.12       4900.62       236.22 o                         
  -2  11   2      12987.75      12395.45       452.89 o                         
  -1  11   2        520.62        487.27        86.36 o                         
   0  11   2       4889.34       4157.09       221.23 o                         
   1  11   2        133.48        158.58        42.60 o                         
   2  11   2         15.75         39.48        45.53 o                         
   3  11   2          9.88        -49.38        63.25 o                         
   4  11   2       1580.52       1308.51       119.26 o                         
   5  11   2       1209.76       1203.38        59.87 o                         
   6  11   2       7918.75       8375.23       210.90 o                         
   7  11   2         36.18         36.52        39.48 o                         
   8  11   2       2780.60       3255.95       114.12 o                         
   9  11   2        733.85        725.87       117.56 o                         
  10  11   2       1464.59       1748.47       161.91 o                         
  11  11   2        340.94        355.70        65.96 o                         
  12  11   2       2312.65       2116.21       213.82 o                         
 -12  12   2       1323.87       1664.83        96.30 o                         
 -11  12   2        208.06        151.80        64.55 o                         
 -10  12   2       2190.50       2352.06       109.14 o                         
  -9  12   2         20.76         75.88        49.08 o                         
  -8  12   2        768.27        738.33        51.21 o                         
  -7  12   2        340.19        246.19        40.96 o                         
  -6  12   2         80.88         67.92        37.19 o                         
  -5  12   2       2115.77       1946.85        82.83 o                         
  -4  12   2        341.92        249.90        51.67 o                         
  -3  12   2          6.87         -3.02        51.79 o                         
  -2  12   2       4590.48       4436.46       177.77 o                         
  -1  12   2      13233.47      14055.96       640.00 o                         
   0  12   2       7458.03       7817.17       256.73 o                         
   1  12   2        172.70        233.86        44.66 o                         
   2  12   2        127.74        190.51        47.67 o                         
   3  12   2        464.57        488.94        64.23 o                         
   4  12   2        187.22        290.21        70.46 o                         
   5  12   2       1460.20       1702.82        65.29 o                         
   6  12   2       1517.72       1668.18        62.62 o                         
   7  12   2        136.15        142.53        37.64 o                         
   8  12   2        438.97        384.31        51.03 o                         
   9  12   2          1.90        -20.96        99.66 o                         
  10  12   2        185.08        259.32        89.10 o                         
  11  12   2         83.25        110.68        58.57 o                         
 -12  13   2         13.46         19.82        38.64 o                         
 -11  13   2        396.01        484.78        67.06 o                         
 -10  13   2        441.41        506.75        59.51 o                         
  -9  13   2         14.74        -32.44        54.14 o                         
  -8  13   2        148.97        149.95        45.16 o                         
  -7  13   2        366.52        486.03        41.19 o                         
  -6  13   2       4511.67       4691.78       133.75 o                         
  -5  13   2        629.81        596.43        40.84 o                         
  -4  13   2         72.33         50.57        49.23 o                         
  -3  13   2        642.93        771.62        57.98 o                         
  -2  13   2       4443.13       4203.73       171.19 o                         
  -1  13   2       1525.57       1501.42        66.32 o                         
   0  13   2         87.32         40.16        48.81 o                         
   1  13   2       1205.37       1092.16        62.72 o                         
   2  13   2          0.57         -4.81        47.14 o                         
   3  13   2         61.47         45.01        55.28 o                         
   4  13   2        768.34        782.49        61.03 o                         
   5  13   2       1462.04       1512.01        57.47 o                         
   6  13   2       1149.39       1302.50        60.03 o                         
   7  13   2       1053.78       1106.77        51.18 o                         
   8  13   2        956.13       1132.28        62.31 o                         
   9  13   2         55.48         35.02        71.16 o                         
  10  13   2       1391.37       1499.30       100.54 o                         
  11  13   2        906.06        864.61        58.07 o                         
 -12  14   2        917.76       1044.74        68.01 o                         
 -11  14   2       2170.91       2480.38       108.32 o                         
 -10  14   2        225.33        264.59        75.84 o                         
  -9  14   2       1307.74       1232.49        75.84 o                         
  -8  14   2         56.09        140.85        47.50 o                         
  -7  14   2       1276.42       1096.77        48.05 o                         
  -6  14   2         33.89         60.88        37.15 o                         
  -5  14   2         30.42         87.51        36.76 o                         
  -4  14   2          1.78         12.40        34.19 o                         
  -3  14   2       2066.23       1779.18        82.65 o                         
  -2  14   2         25.85         47.92        50.34 o                         
  -1  14   2       3567.53       3416.42       121.11 o                         
   0  14   2        337.27        464.45        49.16 o                         
   1  14   2      12220.33      13666.45       442.25 o                         
   2  14   2       1990.11       2293.78        96.30 o                         
   3  14   2       1924.34       1887.75        65.63 o                         
   4  14   2        520.38        470.75        44.61 o                         
   5  14   2        930.58        728.15        53.03 o                         
   6  14   2        682.88        663.76        46.01 o                         
   7  14   2         31.10         58.62        34.28 o                         
   8  14   2         66.55        -48.38        53.02 o                         
   9  14   2        459.65        311.58        71.00 o                         
  10  14   2         12.95          1.57        52.22 o                         
  11  14   2        337.59        329.93        43.40 o                         
 -12  15   2         32.50         28.67        88.29 o                         
 -11  15   2         97.76         -7.10        53.91 o                         
 -10  15   2        423.65        478.64        48.84 o                         
  -9  15   2         47.99         95.30        52.09 o                         
  -8  15   2        673.97        675.79        47.82 o                         
  -7  15   2        133.75         84.75        36.25 o                         
  -6  15   2        161.98        189.91        43.69 o                         
  -5  15   2        216.35        198.27        35.08 o                         
  -4  15   2       1130.00       1152.21        52.50 o                         
  -3  15   2        181.09        139.27        34.01 o                         
  -2  15   2        943.33        828.92        68.38 o                         
  -1  15   2        731.88        713.89        69.08 o                         
   0  15   2       1333.70       1297.83        67.41 o                         
   1  15   2        446.06        406.09        57.70 o                         
   2  15   2        306.87        245.71        41.31 o                         
   3  15   2         15.52        -13.38        33.10 o                         
   4  15   2        921.29        769.42        40.08 o                         
   5  15   2        389.51        403.37        45.59 o                         
   6  15   2        553.81        533.28        42.49 o                         
   7  15   2        250.23        241.00        40.83 o                         
   8  15   2         66.07        100.23        60.74 o                         
   9  15   2        655.69        883.01       125.00 o                         
  10  15   2        163.62        184.31        60.67 o                         
  11  15   2         58.71          6.98        70.31 o                         
 -11  16   2        285.41        210.44        49.79 o                         
 -10  16   2        663.92        641.33        47.33 o                         
  -9  16   2         94.80         96.51        54.14 o                         
  -8  16   2        534.43        528.60        47.38 o                         
  -7  16   2          8.97          8.29        40.32 o                         
  -6  16   2         39.36         36.12        40.46 o                         
  -5  16   2        253.26        181.79        33.66 o                         
  -4  16   2        158.88         83.22        37.07 o                         
  -3  16   2          8.58         24.35        34.49 o                         
  -2  16   2         54.66         89.31        35.19 o                         
  -1  16   2        509.63        532.24        45.61 o                         
   0  16   2        351.81        361.08        37.40 o                         
   1  16   2       2950.76       3221.07        84.24 o                         
   2  16   2       4065.57       4337.97       101.34 o                         
   3  16   2       1924.05       1955.62        59.84 o                         
   4  16   2       1940.25       1948.98        61.61 o                         
   5  16   2       1710.33       1853.25        61.62 o                         
   6  16   2         58.86         85.33        44.98 o                         
   7  16   2         66.71         47.68        35.36 o                         
   8  16   2         52.00         33.25        53.86 o                         
   9  16   2         19.13         57.72        54.71 o                         
  10  16   2         87.76         45.50        53.40 o                         
  11  16   2          8.34         39.70        37.00 o                         
 -11  17   2        121.18        115.88        43.01 o                         
 -10  17   2        329.44        360.58        58.77 o                         
  -9  17   2         82.93         32.46        49.51 o                         
  -8  17   2        445.95        449.53        65.22 o                         
  -7  17   2        123.28        139.80        61.59 o                         
  -6  17   2        186.93        212.43        44.22 o                         
  -5  17   2        515.72        564.98        41.38 o                         
  -4  17   2        940.40        991.93        57.00 o                         
  -3  17   2        726.40        664.76        42.87 o                         
  -2  17   2       3189.41       2962.23        93.98 o                         
  -1  17   2        545.91        599.85        44.10 o                         
   0  17   2       3696.27       3242.78        90.82 o                         
   1  17   2        677.42        610.87        36.87 o                         
   2  17   2        183.45        183.99        30.41 o                         
   3  17   2        242.66        189.93        33.40 o                         
   4  17   2       1603.56       1411.75        57.46 o                         
   5  17   2        140.97        190.78        38.47 o                         
   6  17   2        789.34        781.00        49.98 o                         
   7  17   2         12.70         28.03        47.28 o                         
   8  17   2        302.04        487.83        51.86 o                         
   9  17   2         27.45         70.17        40.41 o                         
  10  17   2        949.35        970.22        69.42 o                         
 -11  18   2        230.07        309.47        65.31 o                         
 -10  18   2        761.56        813.57        71.47 o                         
  -9  18   2         78.34        134.44        51.93 o                         
  -8  18   2        211.74        175.27        68.53 o                         
  -7  18   2          9.02        -65.25        65.25 o                         
  -6  18   2          7.68         -3.00        43.48 o                         
  -5  18   2          5.26        -39.63        39.63 o                         
  -4  18   2        189.79        234.44        39.22 o                         
  -3  18   2        123.37         98.71        34.64 o                         
  -2  18   2        167.38        141.34        33.56 o                         
  -1  18   2        131.28        148.45        40.40 o                         
   0  18   2      12372.00      14157.01       343.94 o                         
   1  18   2        471.87        596.65        41.25 o                         
   2  18   2       9450.31      10316.63       226.46 o                         
   3  18   2       1184.82       1338.73        50.50 o                         
   4  18   2       1398.17       1488.65        59.01 o                         
   5  18   2        474.88        403.31        43.25 o                         
   6  18   2        304.06        288.19        47.99 o                         
   7  18   2         13.08         32.02        54.20 o                         
   8  18   2          1.08         39.56        55.36 o                         
   9  18   2          0.64        -53.42        53.42 o                         
  10  18   2         13.67        -65.64        68.86 o                         
 -10  19   2         26.37         -0.16        53.06 o                         
  -9  19   2         98.10         94.26        49.70 o                         
  -8  19   2        115.28         85.87        51.34 o                         
  -7  19   2         51.13        -54.84        80.96 o                         
  -6  19   2        278.42        268.93        60.15 o                         
  -5  19   2        863.48        915.75        55.11 o                         
  -4  19   2       1001.37       1092.40        56.76 o                         
  -3  19   2        945.00        913.57        48.09 o                         
  -2  19   2         91.09         56.81        44.15 o                         
  -1  19   2        645.63        672.11        49.20 o                         
   0  19   2       1070.54       1057.71        49.53 o                         
   1  19   2       1957.22       1797.71        64.41 o                         
   2  19   2         12.66        -17.87        35.52 o                         
   3  19   2        870.80        750.03        42.25 o                         
   4  19   2        259.95        320.57        47.83 o                         
   5  19   2       1603.76       1646.02        64.60 o                         
   6  19   2         63.87         82.60        48.81 o                         
   7  19   2        382.86        503.37        58.24 o                         
   8  19   2         86.90         31.34        52.59 o                         
   9  19   2        234.11        320.17        53.11 o                         
  10  19   2        130.69         86.28        57.57 o                         
 -10  20   2          9.29         34.83        41.26 o                         
  -9  20   2       1623.94       1577.04        81.08 o                         
  -8  20   2         48.72         31.66        56.33 o                         
  -7  20   2        543.37        650.78        69.28 o                         
  -6  20   2        503.76        389.52        56.61 o                         
  -5  20   2          3.20         28.79        45.51 o                         
  -4  20   2        119.12        107.96        44.22 o                         
  -3  20   2        268.51        223.05        43.05 o                         
  -2  20   2         95.97        120.06        45.35 o                         
  -1  20   2       3339.23       3323.54       115.86 o                         
   0  20   2        869.52        797.79        49.76 o                         
   1  20   2      12258.51      13121.66       350.00 o                         
   2  20   2        780.11        958.81        48.53 o                         
   3  20   2       3279.08       3651.90       111.74 o                         
   4  20   2        299.43        377.01        42.80 o                         
   5  20   2        598.98        503.79        52.28 o                         
   6  20   2        731.31        630.02        60.92 o                         
   7  20   2         14.41        -52.07        52.07 o                         
   8  20   2          0.32        -17.31        83.61 o                         
   9  20   2          3.76         17.50        51.93 o                         
 -10  21   2         30.92         -1.85        35.65 o                         
  -9  21   2        724.86        538.62        49.84 o                         
  -8  21   2         42.94         47.49        54.70 o                         
  -7  21   2        374.78        498.02        71.10 o                         
  -6  21   2        613.89        709.78        72.67 o                         
  -5  21   2         72.53        191.81        54.54 o                         
  -4  21   2        229.82        349.39        54.22 o                         
  -3  21   2       2992.08       3073.17       118.02 o                         
  -2  21   2         87.99         79.20        46.56 o                         
  -1  21   2        111.85        135.18        50.97 o                         
   0  21   2       1497.31       1358.87        67.44 o                         
   1  21   2          3.28        -10.81        43.29 o                         
   2  21   2        249.68        280.59        46.96 o                         
   3  21   2        104.83        134.87        43.25 o                         
   4  21   2          6.87        -35.53        44.64 o                         
   5  21   2        385.83        381.55        68.65 o                         
   6  21   2        606.10        631.18        60.29 o                         
   7  21   2        569.29        691.91        57.03 o                         
   8  21   2        118.64         62.59        54.48 o                         
   9  21   2        538.53        551.14       101.28 o                         
  -9  22   2        893.44        726.42        60.80 o                         
  -8  22   2        186.61        261.39        51.64 o                         
  -7  22   2        121.10         99.77        48.24 o                         
  -6  22   2         11.83         34.51        52.79 o                         
  -5  22   2         26.32         62.73        52.47 o                         
  -4  22   2        126.27         23.85        51.26 o                         
  -3  22   2        111.91         66.42        54.82 o                         
  -2  22   2        520.62        519.39        53.36 o                         
  -1  22   2        122.95        267.96        53.63 o                         
   0  22   2       1071.91       1075.18        56.86 o                         
   1  22   2        797.71        942.93        54.91 o                         
   2  22   2        890.26        993.05        65.15 o                         
   3  22   2         82.49         43.78        50.43 o                         
   4  22   2        696.52        745.85        66.60 o                         
   5  22   2       1557.49       1509.16        90.99 o                         
   6  22   2        636.08        543.55        77.33 o                         
   7  22   2         10.38         -1.03        51.18 o                         
   8  22   2        220.99        164.67        75.23 o                         
  -9  23   2         66.04         44.75        40.10 o                         
  -8  23   2       1319.37       1472.15        75.11 o                         
  -7  23   2         64.79        144.04        45.78 o                         
  -6  23   2       2311.57       2424.33       105.01 o                         
  -5  23   2       1584.67       1440.37        73.75 o                         
  -4  23   2        873.96        870.07        62.14 o                         
  -3  23   2       2399.68       2641.50       104.26 o                         
  -2  23   2       3092.75       3158.38       117.75 o                         
  -1  23   2         68.95        101.93        48.21 o                         
   0  23   2        207.92        207.86        44.16 o                         
   1  23   2        684.71        599.90        47.97 o                         
   2  23   2        337.81        296.09        54.96 o                         
   3  23   2         12.04         94.11        53.64 o                         
   4  23   2         33.24          0.71        54.44 o                         
   5  23   2        125.65        176.47        61.91 o                         
   6  23   2       1127.20       1013.15        61.89 o                         
   7  23   2        219.16        166.83        47.59 o                         
   8  23   2        581.36        624.91        73.54 o                         
  -8  24   2        370.27        294.71        51.86 o                         
  -7  24   2        459.99        488.12        53.57 o                         
  -6  24   2         12.78          8.94        45.16 o                         
  -5  24   2         29.50        -11.24        44.20 o                         
  -4  24   2        295.06        295.75        46.20 o                         
  -3  24   2        679.99        620.83        58.15 o                         
  -2  24   2        656.50        575.15        60.98 o                         
  -1  24   2        249.95        316.09        65.73 o                         
   0  24   2        863.93       1121.06        79.50 o                         
   1  24   2         46.98         44.43        42.71 o                         
   2  24   2        127.82         75.96        51.72 o                         
   3  24   2        278.96        371.81        54.90 o                         
   4  24   2       1108.61       1223.65        70.13 o                         
   5  24   2        110.93        213.06        50.41 o                         
   6  24   2        504.79        450.66        47.48 o                         
   7  24   2         62.96         11.13        68.54 o                         
  -8  25   2         14.27        -18.17        39.38 o                         
  -7  25   2       1069.78       1160.46       101.76 o                         
  -6  25   2        174.58        142.32        42.69 o                         
  -5  25   2       1568.01       1502.01        79.57 o                         
  -4  25   2         29.28         31.92        40.64 o                         
  -3  25   2       3531.83       3642.42       184.89 o                         
  -2  25   2        485.37        438.81        55.03 o                         
  -1  25   2        468.46        487.03        66.91 o                         
   0  25   2        489.77        428.24        66.81 o                         
   1  25   2          2.10         49.41        50.86 o                         
   2  25   2        337.71        258.77        58.42 o                         
   3  25   2        123.89         93.38        49.86 o                         
   4  25   2        943.87        835.42        58.51 o                         
   5  25   2       1456.31       1303.99        65.45 o                         
   6  25   2        144.57        154.69        59.57 o                         
   7  25   2       1346.13       1360.13       111.44 o                         
  -7  26   2        125.34         32.23        63.06 o                         
  -6  26   2         60.61         72.69        45.37 o                         
  -5  26   2         95.50         79.17        37.01 o                         
  -4  26   2         24.23         65.32        45.73 o                         
  -3  26   2       1341.04       1125.90        63.85 o                         
  -2  26   2          8.48         42.25        45.56 o                         
  -1  26   2        322.20        415.04        62.93 o                         
   0  26   2          4.01        -27.05        60.70 o                         
   1  26   2        835.81        952.74        59.73 o                         
   2  26   2        318.41        337.90        43.25 o                         
   3  26   2        225.19        298.11        57.39 o                         
   4  26   2        387.11        443.65        47.73 o                         
   5  26   2        385.20        347.17        52.20 o                         
   6  26   2        617.20        548.22        71.25 o                         
  -6  27   2        427.28        402.35        43.29 o                         
  -5  27   2        738.69        710.70        80.35 o                         
  -4  27   2        509.18        573.23        58.96 o                         
  -3  27   2       1305.44       1268.09        63.17 o                         
  -2  27   2        193.93        223.25        55.33 o                         
  -1  27   2         69.38         39.63        54.84 o                         
   0  27   2         30.12         16.12        55.16 o                         
   1  27   2        287.25        310.24        57.00 o                         
   2  27   2          0.39         64.79        49.25 o                         
   3  27   2         18.75         -8.84        39.73 o                         
   4  27   2        634.84        578.51        70.27 o                         
   5  27   2        600.32        548.67        40.33 o                         
  -5  28   2        275.90        232.97        39.54 o                         
  -4  28   2         70.78         78.19        41.03 o                         
  -3  28   2        226.07        162.84        55.22 o                         
  -2  28   2       1367.19       1386.37        94.40 o                         
  -1  28   2        296.10        347.74        66.08 o                         
   0  28   2       2387.51       2483.06       136.12 o                         
   1  28   2        328.03        262.92        63.96 o                         
   2  28   2         74.08         88.75        43.73 o                         
   3  28   2         82.54         99.53        41.78 o                         
   4  28   2        365.52        394.33        43.17 o                         
   5  28   2        237.11        161.96        40.38 o                         
  -4  29   2        951.93        816.05       100.85 o                         
  -3  29   2         73.47         86.82        51.09 o                         
  -2  29   2       1130.20       1220.45        82.43 o                         
  -1  29   2         40.90        -13.48        55.37 o                         
   0  29   2        161.20        191.08        56.98 o                         
   1  29   2          0.14        -18.11        54.20 o                         
   2  29   2        368.99        242.86        53.97 o                         
   3  29   2          0.30         57.16        34.58 o                         
  -3  30   2        372.00        371.67        55.96 o                         
  -2  30   2        913.90        796.23        61.93 o                         
  -1  30   2         31.68         32.34        46.65 o                         
   0  30   2         35.10         71.99        80.23 o                         
   1  30   2       1337.09       1304.42        79.47 o                         
   2  30   2         59.97         65.17        42.01 o                         
 -13   0   3         24.21        -26.77        68.86 o                         
 -11   0   3        324.41        409.14        80.86 o                         
  -9   0   3       1892.54       2029.52       121.99 o                         
  -7   0   3        881.53       1120.49       131.27 o                         
  -5   0   3       5589.04       5805.00       386.56 o                         
  -3   0   3      10602.97      12312.09       551.35 o                         
  -1   0   3      26073.24      22957.29       836.82 o                         
   1   0   3       6312.41       5666.95       366.08 o                         
   3   0   3        679.70        468.81        73.22 o                         
   5   0   3        409.01        303.24        71.76 o                         
   7   0   3       5232.67       5205.44       204.74 o                         
   9   0   3       2244.57       2373.38       191.10 o                         
  11   0   3         58.55         51.77        81.60 o                         
 -13   1   3         75.59         89.68        49.51 o                         
 -12   1   3        371.28        506.35        53.06 o                         
 -11   1   3       2960.55       3230.48       122.33 o                         
 -10   1   3        996.57       1160.07        52.16 o                         
  -9   1   3       2524.24       2659.28        74.32 o                         
  -8   1   3        796.81        913.48        45.78 o                         
  -7   1   3        843.45        836.23        67.81 o                         
  -6   1   3       1520.72       1752.46        90.54 o                         
  -5   1   3       1365.07       1234.80        85.02 o                         
  -4   1   3       2771.47       2389.40        97.26 o                         
  -3   1   3        774.67        719.23        37.86 o                         
  -2   1   3       3070.31       2333.76        93.24 o                         
  -1   1   3      15149.90      12098.20       381.42 o                         
   0   1   3         38.18         13.02        27.85 o                         
   1   1   3      25449.14      29068.69      1826.52 o                         
   2   1   3      61744.56      65519.87      2365.19 o                         
   3   1   3      19989.69      20898.95       762.68 o                         
   4   1   3        292.60        346.01        37.16 o                         
   5   1   3       2361.00       2342.18        91.07 o                         
   6   1   3         18.92         52.13        34.81 o                         
   7   1   3        130.05        128.87        38.97 o                         
   8   1   3        406.21        393.26        64.59 o                         
   9   1   3        672.23        625.96        75.62 o                         
  10   1   3         10.47         99.23        70.47 o                         
  11   1   3         85.68         68.51        51.64 o                         
  12   1   3        195.25        268.48        41.90 o                         
 -13   2   3         13.31         -1.50        46.45 o                         
 -12   2   3        317.57        406.47        49.78 o                         
 -11   2   3         78.68         46.07        45.09 o                         
 -10   2   3         21.12         25.71        37.59 o                         
  -9   2   3          3.45         16.52        31.05 o                         
  -8   2   3        137.26        211.94        38.30 o                         
  -7   2   3        788.64        780.23        67.58 o                         
  -6   2   3        385.79        344.68        46.60 o                         
  -5   2   3       5795.40       6822.31       317.24 o                         
  -4   2   3       7826.30       9223.71       590.24 o                         
  -3   2   3       2424.85       2547.73        77.37 o                         
  -2   2   3      22599.77      23833.10       869.01 o                         
  -1   2   3      13451.30      12315.36       387.00 o                         
   0   2   3        640.78        487.58        81.66 o                         
   1   2   3         91.94        123.84        36.39 o                         
   2   2   3       2364.48       1804.74       170.52 o                         
   3   2   3        140.41        136.67        54.49 o                         
   4   2   3       1156.29       1061.32        50.43 o                         
   5   2   3       1875.83       1965.82        84.69 o                         
   6   2   3        222.73        307.14        43.60 o                         
   7   2   3        296.76        318.13        36.73 o                         
   8   2   3        665.69        710.22        49.67 o                         
   9   2   3        521.58        638.53        75.55 o                         
  10   2   3         70.26         78.84        63.85 o                         
  11   2   3       1046.80       1160.46        67.08 o                         
  12   2   3        161.54        104.82        36.94 o                         
 -13   3   3        259.11        135.63        76.28 o                         
 -12   3   3       1108.97       1443.55        64.06 o                         
 -11   3   3        154.50        268.72        43.29 o                         
 -10   3   3       4787.44       5547.08       136.97 o                         
  -9   3   3          0.84         -9.53        30.78 o                         
  -8   3   3         66.00        116.23        28.93 o                         
  -7   3   3         37.97         -1.21        54.64 o                         
  -6   3   3        272.43        207.14        52.24 o                         
  -5   3   3          3.94         22.37        59.56 o                         
  -4   3   3        280.10        295.33        50.33 o                         
  -3   3   3         20.59        -16.64        38.30 o                         
  -2   3   3       2735.95       2271.00       117.81 o                         
  -1   3   3       8544.14       7386.55       236.54 o                         
   0   3   3       9714.59       9196.39       286.01 o                         
   1   3   3      35469.36      35040.12      1553.37 o                         
   2   3   3        941.72        969.12        76.36 o                         
   3   3   3      32903.64      37056.41      1341.75 o                         
   4   3   3      11323.59      12246.34       349.38 o                         
   5   3   3        394.49        400.97        49.89 o                         
   6   3   3       2637.28       2495.12        80.43 o                         
   7   3   3        722.74        758.86        43.24 o                         
   8   3   3        642.61        674.03        49.28 o                         
   9   3   3         62.58         56.47        63.48 o                         
  10   3   3          9.30         42.53        54.22 o                         
  11   3   3         33.05         -5.35        64.09 o                         
  12   3   3        120.51        201.11        36.69 o                         
 -13   4   3         17.98         46.12        74.34 o                         
 -12   4   3        315.08        412.47        54.07 o                         
 -11   4   3          8.29         -9.11        44.00 o                         
 -10   4   3        861.78        844.15        39.63 o                         
  -9   4   3         14.42         31.59        30.17 o                         
  -8   4   3       1690.07       1659.18        46.53 o                         
  -7   4   3        308.49        318.10        60.33 o                         
  -6   4   3       6702.05       7463.54       286.37 o                         
  -5   4   3       4118.80       5131.27       241.76 o                         
  -4   4   3       1443.04       1546.46        57.02 o                         
  -3   4   3       2417.35       2460.55        90.69 o                         
  -2   4   3        865.69       1007.43        89.36 o                         
  -1   4   3      11061.86      10769.94       301.26 o                         
   0   4   3      21128.80      18485.02       516.31 o                         
   1   4   3        175.91        165.36        33.79 o                         
   2   4   3       5629.76       4274.46       495.01 o                         
   3   4   3       2103.97       1687.08        76.77 o                         
   4   4   3       6377.12       5697.47       193.06 o                         
   5   4   3       4132.62       3908.24       141.51 o                         
   6   4   3       3044.59       3015.72       102.20 o                         
   7   4   3       3743.08       3725.61       111.56 o                         
   8   4   3        676.72        670.86        57.49 o                         
   9   4   3         46.76         -4.52        98.70 o                         
  10   4   3         73.09         49.42        65.99 o                         
  11   4   3        516.84        467.24        64.22 o                         
  12   4   3        252.26        264.58        36.73 o                         
 -13   5   3        213.93        222.24        89.18 o                         
 -12   5   3         12.82         30.60        49.31 o                         
 -11   5   3       2611.32       3108.06       120.62 o                         
 -10   5   3       1696.74       1817.56        58.24 o                         
  -9   5   3       3640.14       3901.67       102.14 o                         
  -8   5   3        789.34        845.81        37.03 o                         
  -7   5   3       2767.44       2861.87        97.47 o                         
  -6   5   3        689.77        733.88        62.91 o                         
  -5   5   3       1015.81        886.01       116.60 o                         
  -4   5   3        123.87        123.23        38.24 o                         
  -3   5   3        946.96        720.29        41.92 o                         
  -2   5   3      16068.34      14554.61       409.73 o                         
  -1   5   3       3507.15       3293.33       100.01 o                         
   0   5   3       1477.49       1378.27        54.30 o                         
   1   5   3       2537.48       2711.96       106.16 o                         
   2   5   3        404.10        360.10        29.34 o                         
   3   5   3      12093.36      12892.61       475.03 o                         
   4   5   3       2821.29       3094.64       114.57 o                         
   5   5   3       4427.56       4673.70       164.44 o                         
   6   5   3        593.29        529.70        55.85 o                         
   7   5   3       1073.04        866.66        56.41 o                         
   8   5   3        275.38        216.58        48.80 o                         
   9   5   3        278.52        312.54       103.70 o                         
  10   5   3          3.57        111.50        64.58 o                         
  11   5   3        468.04        488.62        52.47 o                         
  12   5   3         66.85         67.87        47.20 o                         
 -13   6   3         43.60        101.53        55.86 o                         
 -12   6   3          1.48        -46.58        46.58 o                         
 -11   6   3          0.49         -3.28        51.80 o                         
 -10   6   3         41.60        141.80        36.54 o                         
  -9   6   3        319.99        261.97        39.86 o                         
  -8   6   3       1039.37        966.96        51.08 o                         
  -7   6   3        650.27        608.90        44.66 o                         
  -6   6   3       3781.38       4319.10       175.79 o                         
  -5   6   3       2683.31       2925.88       222.71 o                         
  -4   6   3       1182.47       1379.15        87.61 o                         
  -3   6   3      16395.22      18251.37       815.80 o                         
  -2   6   3      27262.28      29366.37       920.27 o                         
  -1   6   3       1445.47       1449.68        57.35 o                         
   0   6   3       8443.88       7856.82       292.33 o                         
   1   6   3        998.18        886.75        59.73 o                         
   2   6   3       1374.81       1266.98       165.22 o                         
   3   6   3       2390.45       2058.71        96.58 o                         
   4   6   3        304.79        315.27        49.81 o                         
   5   6   3         40.59         16.97        47.22 o                         
   6   6   3         69.73         71.52        40.70 o                         
   7   6   3       3752.74       3560.14       137.28 o                         
   8   6   3        316.77        392.85        62.44 o                         
   9   6   3        140.11        163.53       103.21 o                         
  10   6   3       3163.73       3547.89       153.62 o                         
  11   6   3       1255.74       1385.69        73.51 o                         
  12   6   3         26.13         80.97        43.40 o                         
 -13   7   3         61.89         74.55        53.04 o                         
 -12   7   3        141.49        190.84        54.48 o                         
 -11   7   3        435.23        574.36        66.17 o                         
 -10   7   3       1768.25       1786.00        89.51 o                         
  -9   7   3        405.98        490.51        36.40 o                         
  -8   7   3       1555.67       1459.47        47.70 o                         
  -7   7   3       1090.22       1066.82        44.05 o                         
  -6   7   3         16.95         55.38        49.17 o                         
  -5   7   3        188.82        179.19        38.96 o                         
  -4   7   3       1044.02       1033.08       124.50 o                         
  -3   7   3       2672.88       2253.67        98.01 o                         
  -2   7   3       1806.74       1573.38        53.32 o                         
  -1   7   3        335.24        325.05        73.05 o                         
   0   7   3         78.28        108.24        43.62 o                         
   1   7   3       1094.67        980.83        92.57 o                         
   2   7   3         61.54         53.86        70.31 o                         
   3   7   3       6947.85       8081.76       303.95 o                         
   4   7   3       4706.01       4866.70       193.35 o                         
   5   7   3        934.00       1004.99        64.39 o                         
   6   7   3        417.70        491.42        56.74 o                         
   7   7   3         67.72          1.85        53.76 o                         
   8   7   3         92.08         79.14        65.45 o                         
   9   7   3       1233.37       1438.51       160.95 o                         
  10   7   3         38.59         42.47        62.99 o                         
  11   7   3        386.25        402.34        52.48 o                         
  12   7   3        462.21        461.50        41.01 o                         
 -13   8   3         30.01        141.59        74.67 o                         
 -12   8   3         84.74         86.92       102.24 o                         
 -11   8   3          7.56        -57.26        57.26 o                         
 -10   8   3        517.25        499.43        39.80 o                         
  -9   8   3        562.57        631.80        37.05 o                         
  -8   8   3       3678.26       3643.94        88.97 o                         
  -7   8   3        314.30        301.13        25.55 o                         
  -6   8   3       1983.76       2173.70       103.19 o                         
  -5   8   3        527.57        574.54        45.63 o                         
  -4   8   3      13688.02      15549.32       703.36 o                         
  -3   8   3      11675.50      13083.73       592.89 o                         
  -2   8   3      51196.80      55690.70      1738.57 o                         
  -1   8   3         24.55         65.85        38.69 o                         
   0   8   3         50.55         90.04        45.51 o                         
   1   8   3         16.81          1.14        51.47 o                         
   2   8   3          5.73        -18.64        44.92 o                         
   3   8   3        243.43        186.01        64.34 o                         
   4   8   3        170.37        110.96        52.93 o                         
   5   8   3        419.94        438.30        53.94 o                         
   6   8   3       1566.03       1428.52        58.99 o                         
   7   8   3        178.29        151.36        47.30 o                         
   8   8   3       2721.07       2879.64       174.02 o                         
   9   8   3        284.99        459.55       121.03 o                         
  10   8   3       5161.70       5722.00       422.60 o                         
  11   8   3         47.59         89.61        48.03 o                         
  12   8   3        197.19        185.76        41.11 o                         
 -13   9   3         44.94        -12.10        68.54 o                         
 -12   9   3        316.67        518.15       162.07 o                         
 -11   9   3        239.44        315.93        54.03 o                         
 -10   9   3        327.11        367.85        47.53 o                         
  -9   9   3        120.61        102.50        31.36 o                         
  -8   9   3       2761.74       2659.13        74.79 o                         
  -7   9   3         91.05        153.13        31.78 o                         
  -6   9   3        434.07        315.22        44.12 o                         
  -5   9   3          9.47        -18.41        43.67 o                         
  -4   9   3          1.73        -37.35        45.37 o                         
  -3   9   3          9.35         59.35        99.66 o                         
  -2   9   3      12326.49      11764.59       333.48 o                         
  -1   9   3       1059.40       1146.18        73.14 o                         
   0   9   3       4621.09       4505.72       186.66 o                         
   1   9   3       1716.93       2004.79        91.46 o                         
   2   9   3        126.50        184.90        55.74 o                         
   3   9   3        916.15       1229.02       121.60 o                         
   4   9   3       3243.91       3408.16       145.68 o                         
   5   9   3        542.95        686.86        38.40 o                         
   6   9   3       3257.10       3546.26        98.09 o                         
   7   9   3        179.54        200.52        54.67 o                         
   8   9   3        469.68        479.25        49.29 o                         
   9   9   3          7.25         43.14        62.22 o                         
  10   9   3        203.01        181.81        64.00 o                         
  11   9   3        120.46        194.00        54.76 o                         
  12   9   3        204.96        138.53        69.83 o                         
 -13  10   3         86.04         29.33        40.11 o                         
 -12  10   3         13.08         93.79        61.09 o                         
 -11  10   3        662.41        651.54        52.93 o                         
 -10  10   3         10.42        -12.02        39.72 o                         
  -9  10   3       2675.51       2674.85       124.91 o                         
  -8  10   3       2607.53       2458.32        92.54 o                         
  -7  10   3        243.77        239.32        34.02 o                         
  -6  10   3         68.21         41.31        30.49 o                         
  -5  10   3       2940.41       3084.36       113.38 o                         
  -4  10   3      14691.08      17292.62       552.32 o                         
  -3  10   3      10736.11      12101.75       544.91 o                         
  -2  10   3      18285.11      19987.50       562.18 o                         
  -1  10   3       4860.32       5019.51       169.32 o                         
   0  10   3        523.94        499.19        53.91 o                         
   1  10   3        257.66        235.59        43.93 o                         
   2  10   3        227.78        154.78        49.45 o                         
   3  10   3         26.22         64.32        58.63 o                         
   4  10   3       4564.22       4121.68       295.60 o                         
   5  10   3        215.40        218.22        32.17 o                         
   6  10   3       2300.66       2368.71        73.34 o                         
   7  10   3       5857.76       5996.98       187.91 o                         
   8  10   3        325.67        385.43        47.21 o                         
   9  10   3        190.75        110.66        60.04 o                         
  10  10   3       1505.65       1472.23        74.32 o                         
  11  10   3       1807.06       1835.43        97.68 o                         
 -13  11   3        207.14        134.31        52.50 o                         
 -12  11   3         59.19         53.99        60.56 o                         
 -11  11   3         85.11        192.61        70.31 o                         
 -10  11   3        200.69        133.60        53.90 o                         
  -9  11   3        245.19        302.78        47.24 o                         
  -8  11   3         42.97         -2.48        44.60 o                         
  -7  11   3       2476.43       2298.63        94.17 o                         
  -6  11   3       1587.02       1562.00        64.96 o                         
  -5  11   3        326.20        228.70        58.91 o                         
  -4  11   3        965.64        811.25        64.89 o                         
  -3  11   3      11219.54       9593.75       441.00 o                         
  -2  11   3        857.72        966.25        62.24 o                         
  -1  11   3      15810.43      15236.57       559.35 o                         
   0  11   3        259.49        385.75        64.31 o                         
   1  11   3        223.83        288.96        48.31 o                         
   2  11   3        596.21        665.31        67.98 o                         
   3  11   3       3179.36       4307.73       221.10 o                         
   4  11   3        246.59        437.70        59.73 o                         
   5  11   3       3892.84       4226.10       121.04 o                         
   6  11   3        335.55        378.82        37.11 o                         
   7  11   3       1524.29       1438.49        79.13 o                         
   8  11   3        203.12        245.46        56.68 o                         
   9  11   3        102.95        171.31        60.25 o                         
  10  11   3          7.99        110.34       161.67 o                         
  11  11   3        202.89        224.63        58.14 o                         
 -12  12   3        147.64        173.90        44.02 o                         
 -11  12   3         30.98         10.02        48.26 o                         
 -10  12   3        564.41        362.68        58.48 o                         
  -9  12   3       1559.35       1417.58        68.82 o                         
  -8  12   3        300.48        236.91        45.19 o                         
  -7  12   3       5462.38       5306.56       165.01 o                         
  -6  12   3       1144.84       1257.92        58.80 o                         
  -5  12   3       4836.12       4999.24       175.68 o                         
  -4  12   3       6449.95       8114.29       309.99 o                         
  -3  12   3       3242.17       3618.70       181.34 o                         
  -2  12   3       9906.57       9982.65       319.52 o                         
  -1  12   3       2707.07       3055.41       126.73 o                         
   0  12   3        314.28        390.56        59.75 o                         
   1  12   3        166.76         71.12        46.75 o                         
   2  12   3        153.55        171.27        58.04 o                         
   3  12   3        162.84        104.95        60.72 o                         
   4  12   3       1597.83       1381.68        73.02 o                         
   5  12   3        882.37        888.87        48.08 o                         
   6  12   3        723.46        697.61        43.10 o                         
   7  12   3        564.17        546.20        50.70 o                         
   8  12   3         12.96         28.64        54.85 o                         
   9  12   3        627.08        578.67        81.95 o                         
  10  12   3          9.97        148.98        67.20 o                         
  11  12   3       1931.27       1878.65       143.67 o                         
 -12  13   3        549.62        511.48        45.70 o                         
 -11  13   3       2556.63       2669.38       114.80 o                         
 -10  13   3        503.80        591.32        60.47 o                         
  -9  13   3        910.75        931.38        70.51 o                         
  -8  13   3         60.18         99.30        44.42 o                         
  -7  13   3        802.20        673.23        61.17 o                         
  -6  13   3        618.83        593.77        54.86 o                         
  -5  13   3        186.93        121.86        37.00 o                         
  -4  13   3       1206.59       1040.92        71.60 o                         
  -3  13   3          4.66        -18.77        54.61 o                         
  -2  13   3         99.00         90.30        34.73 o                         
  -1  13   3         51.83         73.89        33.69 o                         
   0  13   3         60.05         81.54        49.20 o                         
   1  13   3        128.59         97.39        48.84 o                         
   2  13   3         83.12        159.81        52.24 o                         
   3  13   3       1823.38       1904.07        70.07 o                         
   4  13   3        717.44        709.32        53.30 o                         
   5  13   3        919.71        924.25        66.59 o                         
   6  13   3        754.84        836.89        42.68 o                         
   7  13   3        168.27        165.05        42.59 o                         
   8  13   3          4.04        -71.40        71.40 o                         
   9  13   3         72.79         52.20        68.89 o                         
  10  13   3        145.49        108.19       133.61 o                         
  11  13   3         57.53         62.49        36.92 o                         
 -12  14   3         18.18         20.57        34.32 o                         
 -11  14   3         15.05         24.56        38.66 o                         
 -10  14   3       2385.72       2243.87       105.59 o                         
  -9  14   3         58.85         95.24        70.04 o                         
  -8  14   3        445.63        483.76        47.29 o                         
  -7  14   3        378.01        311.90        45.47 o                         
  -6  14   3        223.09        330.60        52.23 o                         
  -5  14   3       1618.47       1786.59        67.83 o                         
  -4  14   3        151.46        204.81        36.51 o                         
  -3  14   3         37.67         38.22        44.70 o                         
  -2  14   3       1253.34       1070.39        65.89 o                         
  -1  14   3        272.43        282.02        46.24 o                         
   0  14   3       8435.53       7735.78       294.71 o                         
   1  14   3        157.08        138.71        50.24 o                         
   2  14   3         86.16         98.20        41.54 o                         
   3  14   3         17.30         -5.03        33.64 o                         
   4  14   3         46.94         53.01        34.80 o                         
   5  14   3         28.16         -1.58        37.73 o                         
   6  14   3         99.98        119.93        38.34 o                         
   7  14   3        195.15        269.45        44.78 o                         
   8  14   3        639.11        810.65        64.58 o                         
   9  14   3        187.66        186.96        67.70 o                         
  10  14   3         81.78         96.69        62.96 o                         
  11  14   3          8.47        -11.61        31.15 o                         
 -12  15   3        932.64        803.69        55.31 o                         
 -11  15   3        181.59        328.18        39.37 o                         
 -10  15   3       1878.07       1793.20        68.34 o                         
  -9  15   3        367.94        311.98        49.35 o                         
  -8  15   3         49.87         35.49        39.54 o                         
  -7  15   3        100.25        130.94        42.62 o                         
  -6  15   3        327.23        253.18        46.43 o                         
  -5  15   3       1731.98       1510.60        60.86 o                         
  -4  15   3         36.66          6.08        36.14 o                         
  -3  15   3        321.48        269.92        35.30 o                         
  -2  15   3        306.87        268.81        43.19 o                         
  -1  15   3        286.03        402.80        49.61 o                         
   0  15   3      10414.60      11655.65       432.74 o                         
   1  15   3        161.28        215.33        42.25 o                         
   2  15   3        139.57        245.75        28.78 o                         
   3  15   3       1451.03       1598.76        56.20 o                         
   4  15   3       3286.02       3632.30        95.11 o                         
   5  15   3        426.16        365.74        45.65 o                         
   6  15   3         41.50         59.15        38.84 o                         
   7  15   3         17.76        -43.25        52.70 o                         
   8  15   3        380.08        249.52        57.28 o                         
   9  15   3        388.87        334.60        69.57 o                         
  10  15   3         22.02         -9.90        38.85 o                         
 -11  16   3        114.63        137.00        33.70 o                         
 -10  16   3         56.10         33.34        36.26 o                         
  -9  16   3        212.39        190.10        46.86 o                         
  -8  16   3        405.59        395.67        45.36 o                         
  -7  16   3         91.50         44.38        42.72 o                         
  -6  16   3         57.58         86.17        46.35 o                         
  -5  16   3       1146.62       1363.35        59.02 o                         
  -4  16   3       2309.38       2558.83        82.85 o                         
  -3  16   3       2379.24       2333.41        89.35 o                         
  -2  16   3       1485.90       1429.90        56.35 o                         
  -1  16   3        278.51        216.76        40.17 o                         
   0  16   3       1852.10       1863.72        56.49 o                         
   1  16   3         10.19          8.36        26.75 o                         
   2  16   3          1.15         23.05        29.45 o                         
   3  16   3        266.27        249.41        36.61 o                         
   4  16   3          9.22         21.98        37.21 o                         
   5  16   3       1538.00       1449.70        66.22 o                         
   6  16   3         35.81         19.25        37.89 o                         
   7  16   3        262.24        244.09        52.32 o                         
   8  16   3         32.97         21.56        46.73 o                         
   9  16   3        437.72        545.71        59.52 o                         
  10  16   3        197.04        205.10        43.70 o                         
 -11  17   3        830.61        817.80        77.49 o                         
 -10  17   3          0.88         31.34        33.15 o                         
  -9  17   3        703.88        726.47        88.77 o                         
  -8  17   3        920.25        900.41        64.33 o                         
  -7  17   3        535.70        500.53        59.02 o                         
  -6  17   3         75.89         69.62        39.19 o                         
  -5  17   3         95.40         96.70        39.74 o                         
  -4  17   3        343.85        225.50        38.55 o                         
  -3  17   3        618.68        442.02        43.68 o                         
  -2  17   3        269.15        229.16        33.87 o                         
  -1  17   3       1780.40       1614.73        56.34 o                         
   0  17   3        651.50        782.92        44.95 o                         
   1  17   3       1450.81       1548.91        66.47 o                         
   2  17   3       1152.29       1419.01        52.71 o                         
   3  17   3       3470.21       4057.62       110.83 o                         
   4  17   3         21.95         64.02        39.11 o                         
   5  17   3       3486.44       3612.11       109.98 o                         
   6  17   3          7.55         49.51        45.62 o                         
   7  17   3        137.83         83.15        50.07 o                         
   8  17   3          0.14        -45.43        45.43 o                         
   9  17   3         36.42        123.97        86.79 o                         
  10  17   3          0.18        -25.20        38.27 o                         
 -11  18   3          5.56         26.29        54.99 o                         
 -10  18   3         14.77        -22.54        46.95 o                         
  -9  18   3         70.81         78.89        52.32 o                         
  -8  18   3         58.22         57.87        50.75 o                         
  -7  18   3         55.92        -44.62        54.17 o                         
  -6  18   3        492.85        584.51        47.12 o                         
  -5  18   3       7055.67       7249.75       176.46 o                         
  -4  18   3         86.80        129.46        39.45 o                         
  -3  18   3        790.65        732.83        48.71 o                         
  -2  18   3         18.76         36.16        59.91 o                         
  -1  18   3         62.35         72.26        34.94 o                         
   0  18   3         81.79         46.09        37.46 o                         
   1  18   3        309.50        357.79        37.97 o                         
   2  18   3          2.81        -26.94        34.90 o                         
   3  18   3       1727.56       1735.40        63.28 o                         
   4  18   3          8.25        -10.75        43.76 o                         
   5  18   3       1260.23       1145.63        59.74 o                         
   6  18   3         74.67         78.75        55.16 o                         
   7  18   3        134.89         72.40        60.85 o                         
   8  18   3         65.23         39.82        53.59 o                         
   9  18   3        181.05        280.89        45.34 o                         
  10  18   3        108.42         86.67        45.78 o                         
 -10  19   3        869.66        769.96        51.96 o                         
  -9  19   3        883.47        907.15        88.57 o                         
  -8  19   3         35.51         59.84        72.06 o                         
  -7  19   3         34.54         64.41        47.69 o                         
  -6  19   3        121.30        183.45        41.36 o                         
  -5  19   3        193.22        177.66        40.68 o                         
  -4  19   3        242.33        170.46        39.73 o                         
  -3  19   3         82.81         57.80        43.59 o                         
  -2  19   3       2032.31       1786.85        68.86 o                         
  -1  19   3        336.29        349.37        39.41 o                         
   0  19   3       4073.13       4134.53       123.02 o                         
   1  19   3         34.81         97.85        41.95 o                         
   2  19   3       1781.27       2058.64        77.98 o                         
   3  19   3       1761.71       2057.09        76.07 o                         
   4  19   3       2296.28       2644.28       100.09 o                         
   5  19   3       1576.47       1805.06        72.57 o                         
   6  19   3        516.63        478.75        59.85 o                         
   7  19   3         55.03         19.62        57.48 o                         
   8  19   3         54.67         58.65        49.87 o                         
   9  19   3          0.65          6.00        55.19 o                         
 -10  20   3        276.08        215.99        40.72 o                         
  -9  20   3         20.39         58.60        77.75 o                         
  -8  20   3        717.79        617.85        78.38 o                         
  -7  20   3          3.77         63.05        91.11 o                         
  -6  20   3        115.93        189.02        54.09 o                         
  -5  20   3       4361.08       4424.03       152.16 o                         
  -4  20   3       1318.02       1405.88        80.05 o                         
  -3  20   3         58.08          5.08        42.01 o                         
  -2  20   3       1932.61       1979.01        70.04 o                         
  -1  20   3        897.15        950.39        48.37 o                         
   0  20   3       1077.86       1032.49        46.69 o                         
   1  20   3       1767.16       1675.80        68.35 o                         
   2  20   3        492.20        421.84        51.29 o                         
   3  20   3        906.20        868.44        54.69 o                         
   4  20   3        380.59        402.69        54.10 o                         
   5  20   3         24.94         27.55        55.07 o                         
   6  20   3         63.81        -25.64        54.00 o                         
   7  20   3         29.29         33.49        65.60 o                         
   8  20   3        163.67        151.85        48.04 o                         
   9  20   3         31.71        113.60        68.94 o                         
 -10  21   3        538.79        505.08        44.81 o                         
  -9  21   3        500.65        489.61        49.34 o                         
  -8  21   3        788.97        632.55        60.86 o                         
  -7  21   3         37.26          2.31        50.29 o                         
  -6  21   3         32.62         -6.49        52.81 o                         
  -5  21   3        211.03        158.33        53.16 o                         
  -4  21   3          0.16        -40.35        43.75 o                         
  -3  21   3        137.22         48.36        42.73 o                         
  -2  21   3        135.71        142.38        51.88 o                         
  -1  21   3        888.97        885.75        52.71 o                         
   0  21   3       1261.29       1339.11        52.09 o                         
   1  21   3        306.32        282.14        48.40 o                         
   2  21   3        382.30        463.83        52.12 o                         
   3  21   3       1174.38       1213.09        66.56 o                         
   4  21   3        798.19        860.26        65.33 o                         
   5  21   3         60.15        130.08        59.75 o                         
   6  21   3        240.60        418.18        54.83 o                         
   7  21   3        345.17        368.51        58.99 o                         
   8  21   3        104.86         39.19        47.89 o                         
   9  21   3          5.67        -28.68        41.50 o                         
  -9  22   3        134.14         28.68        45.33 o                         
  -8  22   3        235.91        217.49        48.96 o                         
  -7  22   3        126.23        140.28        54.67 o                         
  -6  22   3        768.14        740.61        78.84 o                         
  -5  22   3       1223.05       1228.69        74.81 o                         
  -4  22   3        278.02        255.42        52.75 o                         
  -3  22   3       1074.68       1119.16        58.31 o                         
  -2  22   3       1509.62       1567.80       111.38 o                         
  -1  22   3         55.45         59.85        50.95 o                         
   0  22   3        331.99        331.72        41.04 o                         
   1  22   3        134.43        132.88        43.80 o                         
   2  22   3        285.83        237.66        51.50 o                         
   3  22   3         13.26         -2.07        53.75 o                         
   4  22   3         20.67         64.04        55.32 o                         
   5  22   3        889.27        855.09        74.75 o                         
   6  22   3        563.01        568.80        54.44 o                         
   7  22   3       1210.43       1364.96        94.35 o                         
   8  22   3        408.32        400.66        42.25 o                         
  -9  23   3        887.80        821.62        57.77 o                         
  -8  23   3          2.39        -33.45        43.37 o                         
  -7  23   3        556.88        412.68        54.82 o                         
  -6  23   3         22.26         -3.37        49.50 o                         
  -5  23   3          7.11         31.60        50.83 o                         
  -4  23   3        391.72        479.27        55.53 o                         
  -3  23   3        134.01         87.23        55.03 o                         
  -2  23   3        137.62         38.36        63.38 o                         
  -1  23   3        819.93        881.02        88.94 o                         
   0  23   3         41.43        119.40        40.96 o                         
   1  23   3        150.86        112.53        45.66 o                         
   2  23   3       5751.90       6505.32       220.46 o                         
   3  23   3        286.27        372.08        55.86 o                         
   4  23   3         42.02        105.97        53.34 o                         
   5  23   3        531.80        621.88        83.40 o                         
   6  23   3        538.38        489.63        49.66 o                         
   7  23   3         16.82        -44.09        44.09 o                         
   8  23   3         60.34         60.08        39.70 o                         
  -8  24   3          9.55         58.86        36.85 o                         
  -7  24   3        627.29        535.91        52.15 o                         
  -6  24   3        128.24        120.38        40.55 o                         
  -5  24   3       1427.33       1385.66        70.21 o                         
  -4  24   3       4823.88       4847.83       165.93 o                         
  -3  24   3       1520.09       1674.52        94.22 o                         
  -2  24   3         25.16         75.12        62.51 o                         
  -1  24   3       2676.47       2660.24       125.08 o                         
   0  24   3        116.55        144.60        42.31 o                         
   1  24   3         19.38         27.87        43.48 o                         
   2  24   3         29.73         -6.84        45.26 o                         
   3  24   3        275.93        265.24        53.31 o                         
   4  24   3        643.60        606.00        57.14 o                         
   5  24   3        738.57        600.71        87.65 o                         
   6  24   3        481.78        420.81        44.30 o                         
   7  24   3        228.37        287.02        40.78 o                         
  -8  25   3        339.34        292.69        77.25 o                         
  -7  25   3          6.09        -42.26        42.26 o                         
  -6  25   3         21.74         19.58        60.54 o                         
  -5  25   3          9.40         25.64        38.46 o                         
  -4  25   3         71.90         91.94        40.40 o                         
  -3  25   3        950.41        858.91        63.03 o                         
  -2  25   3        251.06        236.30        48.90 o                         
  -1  25   3       1931.69       2007.92       102.89 o                         
   0  25   3       1683.38       1712.90        95.42 o                         
   1  25   3        470.93        558.03        48.59 o                         
   2  25   3        270.72        268.62        44.50 o                         
   3  25   3        898.75       1143.90        58.03 o                         
   4  25   3        270.28        257.83        48.31 o                         
   5  25   3        814.72        946.72        54.91 o                         
   6  25   3        778.06        670.47        50.37 o                         
  -7  26   3         49.26         21.77        34.88 o                         
  -6  26   3        294.42        280.70        37.20 o                         
  -5  26   3        534.18        482.80        40.00 o                         
  -4  26   3       4549.33       4897.00       338.77 o                         
  -3  26   3         22.16         46.29        45.70 o                         
  -2  26   3        136.21        103.06        57.82 o                         
  -1  26   3         25.80         40.21        57.48 o                         
   0  26   3       1360.94       1350.06        82.59 o                         
   1  26   3        110.79        105.42        39.92 o                         
   2  26   3          0.89        -26.35        40.38 o                         
   3  26   3        176.80        142.04        39.96 o                         
   4  26   3        391.92        334.74        39.43 o                         
   5  26   3          4.76          2.69        32.32 o                         
   6  26   3        600.89        525.80        52.85 o                         
  -6  27   3        198.85        219.85        37.73 o                         
  -5  27   3          6.32         -1.72        36.10 o                         
  -4  27   3        321.17        305.21        79.37 o                         
  -3  27   3          6.52          4.22        41.31 o                         
  -2  27   3         99.80        140.00        68.80 o                         
  -1  27   3         15.79         81.21        77.76 o                         
   0  27   3        774.87        891.36        67.28 o                         
   1  27   3         30.49          3.89        40.62 o                         
   2  27   3       1135.39       1100.95        51.39 o                         
   3  27   3         53.94        -23.86        39.76 o                         
   4  27   3       2063.66       2083.93        74.28 o                         
   5  27   3        420.02        465.28        40.14 o                         
  -5  28   3       1965.67       1963.03       133.40 o                         
  -4  28   3        502.84        453.87        93.90 o                         
  -3  28   3       2499.82       2454.75       163.15 o                         
  -2  28   3       1132.03       1259.56        89.24 o                         
  -1  28   3        693.00        756.11        58.68 o                         
   0  28   3         70.49         60.02        73.47 o                         
   1  28   3        180.25        184.12        47.33 o                         
   2  28   3         16.30        -15.12        35.63 o                         
   3  28   3         67.93         85.75        32.71 o                         
   4  28   3        184.60        161.30        30.00 o                         
  -4  29   3         50.62         59.43        30.28 o                         
  -3  29   3        550.30        411.43        46.76 o                         
  -2  29   3          1.20        -44.83        44.83 o                         
  -1  29   3        252.88        372.41        91.96 o                         
   0  29   3         49.19         20.07        51.69 o                         
   1  29   3        194.90        317.06        94.99 o                         
   2  29   3        122.13        139.53        36.94 o                         
   3  29   3        127.94        173.67        38.20 o                         
  -2  30   3        273.56        315.05        69.02 o                         
  -1  30   3        164.99        191.71        44.10 o                         
   0  30   3        179.28        155.24        43.83 o                         
   1  30   3        148.22        112.43        48.54 o                         
 -12   0   4       2119.06       2632.65       147.05 o                         
 -10   0   4       1439.83       1709.61       114.36 o                         
  -8   0   4       1330.79       1369.30        90.71 o                         
  -6   0   4        119.19         91.12        88.70 o                         
  -4   0   4        691.58        692.00        97.41 o                         
  -2   0   4         20.62          9.78        29.00 o                         
   0   0   4       6280.12       5612.73       258.91 o                         
   2   0   4      71290.75      73820.51      4626.77 o                         
   4   0   4      20581.51      21710.61       978.68 o                         
   6   0   4       6750.11       6354.72       302.42 o                         
   8   0   4        637.83        685.24        94.42 o                         
  10   0   4        443.40        413.81        99.99 o                         
  12   0   4         26.11         18.06        71.28 o                         
 -13   1   4         93.16         52.51        63.91 o                         
 -12   1   4        729.51        898.30        54.94 o                         
 -11   1   4         12.99        100.48        48.90 o                         
 -10   1   4        201.42        237.27        36.56 o                         
  -9   1   4         90.40         85.98        36.30 o                         
  -8   1   4        203.59        173.09        31.50 o                         
  -7   1   4       1518.39       1539.97        86.71 o                         
  -6   1   4         94.99         25.28        59.45 o                         
  -5   1   4        375.87        583.39        46.21 o                         
  -4   1   4        326.30        439.26        41.42 o                         
  -3   1   4        591.61        643.43        44.60 o                         
  -2   1   4       5074.87       5320.24       195.15 o                         
  -1   1   4       3420.13       3557.51       134.96 o                         
   0   1   4      12526.93      11614.39       425.32 o                         
   1   1   4       1194.11       1206.68        75.22 o                         
   2   1   4        150.49        123.55        48.34 o                         
   3   1   4        284.96        158.74        49.13 o                         
   4   1   4        201.55        138.65        41.95 o                         
   5   1   4       3103.36       2755.61       104.99 o                         
   6   1   4        527.82        511.56        52.98 o                         
   7   1   4       1478.34       1494.93        73.84 o                         
   8   1   4       4066.38       4031.04       147.52 o                         
   9   1   4         23.79         64.47        58.14 o                         
  10   1   4        764.27        779.18        66.65 o                         
  11   1   4         19.35         34.91        39.53 o                         
  12   1   4         99.13        138.43        46.01 o                         
 -13   2   4         41.85        -10.13        36.94 o                         
 -12   2   4        930.89       1188.23        82.41 o                         
 -11   2   4       2802.20       3089.50        97.84 o                         
 -10   2   4         27.34         75.51        35.86 o                         
  -9   2   4       2352.17       2575.41        65.68 o                         
  -8   2   4         39.73         52.57        29.63 o                         
  -7   2   4       4840.97       5395.72       216.75 o                         
  -6   2   4        161.42        127.04        79.42 o                         
  -5   2   4       2485.99       2215.84       103.95 o                         
  -4   2   4        655.39        668.50        44.91 o                         
  -3   2   4       3600.03       3097.78       147.93 o                         
  -2   2   4        211.11        157.18        79.02 o                         
  -1   2   4       7510.75       6638.47       213.19 o                         
   0   2   4       5286.85       4507.69       148.35 o                         
   1   2   4      20043.05      19018.48      1199.03 o                         
   2   2   4       4040.42       4474.49       275.28 o                         
   3   2   4      27664.48      30679.28      1110.68 o                         
   4   2   4        843.55        788.00        51.45 o                         
   5   2   4        750.75        557.78        61.64 o                         
   6   2   4       3665.54       3611.08       117.73 o                         
   7   2   4        106.95         66.90        45.21 o                         
   8   2   4       1814.45       1780.59        84.18 o                         
   9   2   4         45.49         27.91        52.05 o                         
  10   2   4        210.47        199.87        52.09 o                         
  11   2   4         61.69         76.79        43.24 o                         
  12   2   4        184.97        116.26        31.48 o                         
 -13   3   4         35.34        201.77        55.86 o                         
 -12   3   4          3.43         60.88        43.43 o                         
 -11   3   4          6.70         60.20        43.85 o                         
 -10   3   4        102.53        197.51        34.07 o                         
  -9   3   4         99.50        137.90        35.65 o                         
  -8   3   4        695.52        600.59        35.05 o                         
  -7   3   4       1275.54       1075.95        47.30 o                         
  -6   3   4       2497.62       3017.64       226.74 o                         
  -5   3   4       4418.68       4829.17       230.04 o                         
  -4   3   4       2444.62       2662.23        86.17 o                         
  -3   3   4        145.58        244.48        65.80 o                         
  -2   3   4        435.93        432.26        41.31 o                         
  -1   3   4        913.82        994.33        65.71 o                         
   0   3   4       4999.67       5045.13       165.43 o                         
   1   3   4       1065.52        953.51        51.98 o                         
   2   3   4       6928.88       4930.05       243.50 o                         
   3   3   4       3506.61       2816.04       117.28 o                         
   4   3   4        656.79        503.60        49.81 o                         
   5   3   4        151.64        218.44        49.17 o                         
   6   3   4        351.48        400.37        41.38 o                         
   7   3   4       1420.36       1388.86        73.83 o                         
   8   3   4        184.24        253.16        50.39 o                         
   9   3   4        457.78        628.10        57.58 o                         
  10   3   4         33.96         49.45        62.91 o                         
  11   3   4        858.61        972.18        57.01 o                         
  12   3   4         84.59         73.62        30.42 o                         
 -13   4   4        494.48        550.91        46.72 o                         
 -12   4   4       1715.51       1870.82       134.85 o                         
 -11   4   4       1439.09       1676.53        70.52 o                         
 -10   4   4        789.01        906.01        45.77 o                         
  -9   4   4        391.18        383.54        34.93 o                         
  -8   4   4       1766.06       2218.46        77.42 o                         
  -7   4   4       2937.81       3199.95       119.88 o                         
  -6   4   4        355.97        483.32       101.92 o                         
  -5   4   4        860.76        759.45        69.45 o                         
  -4   4   4        676.64        612.12        34.13 o                         
  -3   4   4       1275.78        793.12        94.02 o                         
  -2   4   4       2651.96       2063.53       110.76 o                         
  -1   4   4       1554.75       1172.89        75.62 o                         
   0   4   4       2543.89       2488.15        89.13 o                         
   1   4   4       6239.18       6298.02       285.37 o                         
   2   4   4       7864.26       7666.64       324.93 o                         
   3   4   4       1191.94       1274.30        57.69 o                         
   4   4   4       4898.07       5627.03       191.80 o                         
   5   4   4       7258.63       7827.77       260.36 o                         
   6   4   4       1010.61       1032.97        63.38 o                         
   7   4   4        397.33        504.60        55.17 o                         
   8   4   4        252.76        306.14        65.86 o                         
   9   4   4        915.72        924.94        79.28 o                         
  10   4   4         28.33         17.49        54.03 o                         
  11   4   4        148.43         80.02        41.82 o                         
  12   4   4        224.48        240.32        36.63 o                         
 -13   5   4        108.42        115.17        39.04 o                         
 -12   5   4        108.27        102.27        49.42 o                         
 -11   5   4          0.96         31.34        51.61 o                         
 -10   5   4         10.59        -34.00        34.00 o                         
  -9   5   4          2.02         41.60        29.56 o                         
  -8   5   4         34.78         64.95        38.40 o                         
  -7   5   4        560.64        580.14        49.36 o                         
  -6   5   4       2183.06       2214.85       184.65 o                         
  -5   5   4       4027.64       4585.39       424.05 o                         
  -4   5   4       2198.32       2160.30        73.05 o                         
  -3   5   4       3519.37       4269.57       287.70 o                         
  -2   5   4      16092.98      16116.30      1011.15 o                         
  -1   5   4       2151.51       2330.21       262.06 o                         
   0   5   4         87.58        133.51        23.44 o                         
   1   5   4       2539.31       2244.08       124.34 o                         
   2   5   4         10.69          5.83        30.00 o                         
   3   5   4        251.23        145.25        57.45 o                         
   4   5   4        283.80        345.22        49.94 o                         
   5   5   4         40.18        -14.22        48.74 o                         
   6   5   4         47.23         72.01        42.31 o                         
   7   5   4        315.53        299.72        52.26 o                         
   8   5   4        186.67        191.50        50.83 o                         
   9   5   4         60.51        -11.69        65.74 o                         
  10   5   4       5299.54       5539.97       190.03 o                         
  11   5   4        278.59        379.53        46.90 o                         
  12   5   4        514.89        466.78        39.16 o                         
 -13   6   4         53.53        197.33       147.96 o                         
 -12   6   4        322.83        382.34        67.96 o                         
 -11   6   4        240.79        198.91        61.63 o                         
 -10   6   4       2763.95       2863.43       107.16 o                         
  -9   6   4          2.19         38.44        30.81 o                         
  -8   6   4       1760.47       1829.87        64.95 o                         
  -7   6   4        346.50        445.93        45.70 o                         
  -6   6   4       1563.15       1645.53        87.24 o                         
  -5   6   4       1142.80       1175.86        90.47 o                         
  -4   6   4        941.95        872.54        50.96 o                         
  -3   6   4       1350.92       1247.28       131.19 o                         
  -2   6   4        968.44        802.31        64.67 o                         
  -1   6   4      18124.09      13020.44       816.98 o                         
   0   6   4        599.40        606.10        35.65 o                         
   1   6   4         27.87          3.62        29.13 o                         
   2   6   4        388.88        263.45        38.35 o                         
   3   6   4         44.94         31.48        48.15 o                         
   4   6   4       9931.94      11262.85       420.03 o                         
   5   6   4         47.77         42.49        39.17 o                         
   6   6   4       4050.17       3983.56       148.68 o                         
   7   6   4        698.68        718.96       112.66 o                         
   8   6   4        926.03       1029.67        62.98 o                         
   9   6   4        134.55        106.11        64.94 o                         
  10   6   4        643.76        567.79        67.83 o                         
  11   6   4          0.60         -4.10        64.79 o                         
  12   6   4        114.31        100.13        44.13 o                         
 -13   7   4         12.60        135.43        55.77 o                         
 -12   7   4        117.62        131.03        54.16 o                         
 -11   7   4        109.03        107.88        58.84 o                         
 -10   7   4        392.81        380.58        38.65 o                         
  -9   7   4         87.89        120.41        29.76 o                         
  -8   7   4       2067.72       1988.15        61.11 o                         
  -7   7   4         23.71         18.67        27.49 o                         
  -6   7   4       3732.35       4242.24       173.88 o                         
  -5   7   4        532.71        485.58       126.35 o                         
  -4   7   4       3389.96       3967.54       152.68 o                         
  -3   7   4      42337.68      45980.49      1662.44 o                         
  -2   7   4       1601.39       1703.00        75.55 o                         
  -1   7   4       4267.05       4973.50       316.57 o                         
   0   7   4        190.59        211.35        69.67 o                         
   1   7   4        346.14        330.59        39.90 o                         
   2   7   4       3397.39       2633.29       130.57 o                         
   3   7   4        795.08        685.22        59.38 o                         
   4   7   4       6963.17       6499.87       253.33 o                         
   5   7   4        298.91        190.36        41.03 o                         
   6   7   4       5285.63       5019.47       159.03 o                         
   7   7   4        985.10        811.11        53.61 o                         
   8   7   4       1837.33       1930.30        92.85 o                         
   9   7   4       1520.72       1719.08        97.09 o                         
  10   7   4       2181.60       2164.68       102.79 o                         
  11   7   4       1353.18       1226.39        72.23 o                         
 -13   8   4         51.58        104.50        77.73 o                         
 -12   8   4        248.41        345.60        55.35 o                         
 -11   8   4        185.64        314.41        57.52 o                         
 -10   8   4       1653.18       1745.57        59.89 o                         
  -9   8   4        562.23        662.57        41.98 o                         
  -8   8   4        865.24        856.04        36.52 o                         
  -7   8   4       1959.22       1947.82        57.86 o                         
  -6   8   4         19.10         94.22        49.15 o                         
  -5   8   4         43.01        -13.37        43.11 o                         
  -4   8   4        116.99        135.47        36.15 o                         
  -3   8   4       5223.83       4240.87       143.46 o                         
  -2   8   4       1614.68       1359.01        57.59 o                         
  -1   8   4       9262.22       7910.10       343.08 o                         
   0   8   4        359.23        440.67        44.43 o                         
   1   8   4       2079.83       2191.71       149.63 o                         
   2   8   4        929.91       1144.03       105.63 o                         
   3   8   4       2651.04       2992.59       128.43 o                         
   4   8   4       5374.27       6511.81       252.35 o                         
   5   8   4       1525.67       1476.79        58.86 o                         
   6   8   4       1891.74       2017.10        70.51 o                         
   7   8   4       1298.21       1325.50        56.91 o                         
   8   8   4        118.69         69.92        76.23 o                         
   9   8   4        109.37        132.98        67.43 o                         
  10   8   4         17.15         71.91        62.83 o                         
  11   8   4         35.11         -2.92        42.66 o                         
 -13   9   4        396.31        410.91        82.25 o                         
 -12   9   4         12.76         51.02        40.61 o                         
 -11   9   4          8.70        -16.05        46.69 o                         
 -10   9   4        216.67        239.79        41.90 o                         
  -9   9   4        964.48        942.98        41.51 o                         
  -8   9   4        833.75        749.56        39.43 o                         
  -7   9   4       2018.50       1892.80        65.43 o                         
  -6   9   4        846.84        734.99        47.58 o                         
  -5   9   4       2997.93       2695.34       175.62 o                         
  -4   9   4       4812.44       5645.43       267.18 o                         
  -3   9   4      26464.13      30472.78       857.31 o                         
  -2   9   4       1967.35       2489.95        79.71 o                         
  -1   9   4      18697.73      19625.81       609.80 o                         
   0   9   4         13.03         19.51        44.66 o                         
   1   9   4        835.30        792.09        56.34 o                         
   2   9   4       3186.78       2814.74       149.07 o                         
   3   9   4       4769.60       3845.14       194.51 o                         
   4   9   4          5.46         12.48        52.84 o                         
   5   9   4         46.43         31.23        32.19 o                         
   6   9   4         47.94        105.33        38.21 o                         
   7   9   4       1906.72       1988.65        75.25 o                         
   8   9   4         44.90        -18.49        48.83 o                         
   9   9   4        670.07        654.77        62.13 o                         
  10   9   4         49.96         28.15        59.83 o                         
  11   9   4       2982.47       2889.94       122.13 o                         
 -13  10   4        513.90        514.89        53.10 o                         
 -12  10   4         46.97        197.72        64.28 o                         
 -11  10   4        126.10        109.26        44.34 o                         
 -10  10   4        523.55        619.46        56.30 o                         
  -9  10   4        773.21        723.99        58.74 o                         
  -8  10   4       1304.49       1489.54        92.93 o                         
  -7  10   4       2236.06       2168.31        68.29 o                         
  -6  10   4        124.54        153.07        30.04 o                         
  -5  10   4         68.00         67.94        37.39 o                         
  -4  10   4        595.28        560.99        51.28 o                         
  -3  10   4       1482.61       1127.67        47.55 o                         
  -2  10   4         29.76         22.59        33.92 o                         
  -1  10   4      14228.51      13891.59       513.95 o                         
   0  10   4        263.40        272.80        39.90 o                         
   1  10   4         66.41         60.31        43.83 o                         
   2  10   4        487.87        446.35        53.13 o                         
   3  10   4       8278.13       9209.52       598.63 o                         
   4  10   4       2453.81       3029.31       129.27 o                         
   5  10   4       1857.48       2102.47        72.05 o                         
   6  10   4       2342.16       2697.74       107.75 o                         
   7  10   4        218.33        206.30        48.86 o                         
   8  10   4        503.73        486.14        48.48 o                         
   9  10   4        330.03        397.76        56.49 o                         
  10  10   4        293.11        234.68        48.70 o                         
  11  10   4        238.40        215.13        88.37 o                         
 -13  11   4         64.52         54.38        41.14 o                         
 -12  11   4         96.49        167.78        62.24 o                         
 -11  11   4         47.71        145.77        69.75 o                         
 -10  11   4         46.87         27.13        54.16 o                         
  -9  11   4         43.28         -7.13        45.73 o                         
  -8  11   4        479.59        472.77        65.01 o                         
  -7  11   4        349.16        317.94        40.66 o                         
  -6  11   4       3001.76       2930.48        97.60 o                         
  -5  11   4        139.86        148.38        54.76 o                         
  -4  11   4      26839.16      29276.57      1314.41 o                         
  -3  11   4        265.49        252.44        47.20 o                         
  -2  11   4      10575.70      11748.72       437.56 o                         
  -1  11   4       1201.76       1502.72       130.71 o                         
   0  11   4       8257.16       7458.49       287.52 o                         
   1  11   4          2.47         13.67        45.83 o                         
   2  11   4         24.77         84.93        49.04 o                         
   3  11   4          6.17         20.16        59.30 o                         
   4  11   4        289.53        270.03        31.79 o                         
   5  11   4         30.41         -2.59        34.98 o                         
   6  11   4       2098.09       1853.82        80.14 o                         
   7  11   4        960.17       1054.34        71.35 o                         
   8  11   4       3026.44       3140.13       322.54 o                         
   9  11   4        143.37        175.21        59.77 o                         
  10  11   4        950.46       1092.81       157.80 o                         
  11  11   4        500.84        522.18        50.25 o                         
 -12  12   4        797.75        876.96        72.14 o                         
 -11  12   4         63.40        142.82        68.59 o                         
 -10  12   4       3655.59       3878.79       161.04 o                         
  -9  12   4        719.61        754.45        61.81 o                         
  -8  12   4        307.38        308.72        52.73 o                         
  -7  12   4       1324.70       1456.59       100.85 o                         
  -6  12   4       2266.95       2172.85        73.70 o                         
  -5  12   4          2.03        -36.97        46.75 o                         
  -4  12   4       1602.96       1293.73       104.25 o                         
  -3  12   4        788.76        624.77        55.76 o                         
  -2  12   4         42.31          6.86        43.43 o                         
  -1  12   4        208.82        222.17        56.59 o                         
   0  12   4        379.23        299.10        59.70 o                         
   1  12   4         20.37         56.77        67.39 o                         
   2  12   4       3310.43       3264.95       139.64 o                         
   3  12   4       1532.33       1549.51        63.04 o                         
   4  12   4        196.67        198.68        33.59 o                         
   5  12   4        179.02        215.55        38.13 o                         
   6  12   4        242.37        229.02        41.94 o                         
   7  12   4       2744.39       2638.19        97.72 o                         
   8  12   4        829.74        587.01        83.14 o                         
   9  12   4         58.89         19.18        75.39 o                         
  10  12   4         97.30        -56.43        64.15 o                         
  11  12   4         85.00         22.18        52.30 o                         
 -12  13   4        233.36        125.73        67.01 o                         
 -11  13   4        762.32        852.62        65.80 o                         
 -10  13   4          8.53         63.35        53.78 o                         
  -9  13   4        542.17        509.94        71.32 o                         
  -8  13   4        653.48        515.45        50.98 o                         
  -7  13   4       1188.80       1069.91        70.04 o                         
  -6  13   4        150.26        107.23        45.15 o                         
  -5  13   4        696.27        654.30        40.53 o                         
  -4  13   4      32013.25      33972.29      1075.62 o                         
  -3  13   4       1033.39        860.04       137.88 o                         
  -2  13   4       1176.08       1101.52        62.45 o                         
  -1  13   4        118.87         68.79        48.82 o                         
   0  13   4        613.36        632.50        63.13 o                         
   1  13   4         79.64         90.60       103.45 o                         
   2  13   4         19.52         72.67        55.05 o                         
   3  13   4         20.70         15.43        32.99 o                         
   4  13   4        752.17        644.92        53.32 o                         
   5  13   4         10.83         14.79        38.88 o                         
   6  13   4         26.91         91.17        39.25 o                         
   7  13   4        713.49        701.04        55.79 o                         
   8  13   4         30.07         20.58       122.56 o                         
   9  13   4         82.21        233.59        68.32 o                         
  10  13   4         50.21         35.91        49.43 o                         
  11  13   4        218.24        265.82        32.23 o                         
 -12  14   4         92.35        120.56        45.04 o                         
 -11  14   4       4115.82       4445.96       150.51 o                         
 -10  14   4        146.38        164.08        46.10 o                         
  -9  14   4       3044.65       3248.83       147.23 o                         
  -8  14   4       1571.27       1595.63        65.22 o                         
  -7  14   4        987.57        843.92        66.87 o                         
  -6  14   4         59.10         32.94        42.88 o                         
  -5  14   4       1346.66       1100.77        52.56 o                         
  -4  14   4         19.57         42.39        40.36 o                         
  -3  14   4        753.56        632.59        62.16 o                         
  -2  14   4         13.35         36.97        51.77 o                         
  -1  14   4        377.08        291.32        76.00 o                         
   0  14   4       2936.27       3107.55       138.72 o                         
   1  14   4       1792.99       1803.12        79.17 o                         
   2  14   4        524.30        545.95        47.13 o                         
   3  14   4       3422.62       3643.07       108.72 o                         
   4  14   4        142.46        217.34        53.03 o                         
   5  14   4        375.37        392.99        47.67 o                         
   6  14   4        399.60        426.44        51.73 o                         
   7  14   4        391.21        375.56        61.38 o                         
   8  14   4         78.78         60.17        68.19 o                         
   9  14   4          4.94         -4.74        55.33 o                         
  10  14   4         13.48        -13.65        39.50 o                         
 -12  15   4         26.89         40.51        66.76 o                         
 -11  15   4          9.79         44.37        35.53 o                         
 -10  15   4         32.60        110.63        43.17 o                         
  -9  15   4        164.61        128.72        47.46 o                         
  -8  15   4       2393.72       2114.32        70.50 o                         
  -7  15   4        692.15        709.64        55.42 o                         
  -6  15   4         95.73         75.02        44.75 o                         
  -5  15   4       6740.90       6540.95       187.45 o                         
  -4  15   4        185.22        158.81        37.54 o                         
  -3  15   4        281.50        333.08        32.95 o                         
  -2  15   4        238.30        235.38        37.59 o                         
  -1  15   4        967.68       1188.92        56.56 o                         
   0  15   4       1973.37       2466.22        98.72 o                         
   1  15   4        192.40        227.37        34.55 o                         
   2  15   4        106.24        184.58        38.10 o                         
   3  15   4          8.36        -31.19        46.86 o                         
   4  15   4         25.40         -1.97        43.66 o                         
   5  15   4       1168.14       1066.44        55.19 o                         
   6  15   4         99.76         80.23        46.71 o                         
   7  15   4        327.39        267.72        49.92 o                         
   8  15   4        232.06        189.96        43.06 o                         
   9  15   4        456.50        457.17        49.41 o                         
  10  15   4        303.54        266.98        37.71 o                         
 -11  16   4       1152.63       1157.53        61.67 o                         
 -10  16   4       2468.15       2667.33        99.78 o                         
  -9  16   4        709.43        712.34        54.21 o                         
  -8  16   4       1525.79       1492.88        75.57 o                         
  -7  16   4        243.53        160.17        48.39 o                         
  -6  16   4         65.23         42.16        46.08 o                         
  -5  16   4        782.23        626.39        46.20 o                         
  -4  16   4         51.95         48.34        35.59 o                         
  -3  16   4          5.40          3.54        39.23 o                         
  -2  16   4          7.01          0.44        33.34 o                         
  -1  16   4        380.73        378.29        31.56 o                         
   0  16   4        121.42         56.15        32.53 o                         
   1  16   4        187.10        239.66        38.77 o                         
   2  16   4        233.46        189.39        39.93 o                         
   3  16   4       1472.39       1498.37        74.41 o                         
   4  16   4        458.33        513.75        49.74 o                         
   5  16   4       2396.20       2705.33        98.23 o                         
   6  16   4        601.64        602.87        45.42 o                         
   7  16   4        314.01        240.23        56.78 o                         
   8  16   4         24.97         23.01        43.67 o                         
   9  16   4         75.29         16.89        49.22 o                         
  10  16   4          0.11          3.56        49.84 o                         
 -11  17   4          8.83         28.72        44.33 o                         
 -10  17   4        207.01        195.95        40.14 o                         
  -9  17   4         31.18         75.17        54.72 o                         
  -8  17   4        361.95        342.78        52.49 o                         
  -7  17   4         42.11         79.53        48.11 o                         
  -6  17   4        368.90        450.17        47.10 o                         
  -5  17   4        419.40        585.61        75.76 o                         
  -4  17   4       3649.13       3901.43       117.31 o                         
  -3  17   4        789.34        971.87        51.74 o                         
  -2  17   4       3963.74       4286.96       123.09 o                         
  -1  17   4          8.49         13.35        31.07 o                         
   0  17   4       1970.67       1692.67        61.70 o                         
   1  17   4       1116.73       1138.47        55.51 o                         
   2  17   4       2080.26       1864.47        73.83 o                         
   3  17   4         12.36         22.03        50.91 o                         
   4  17   4        237.78        233.07        47.74 o                         
   5  17   4         85.97         84.67        48.09 o                         
   6  17   4        361.47        341.69        56.08 o                         
   7  17   4        440.91        453.92        51.93 o                         
   8  17   4        524.40        516.33        47.77 o                         
   9  17   4        237.65        224.86        45.21 o                         
  10  17   4        177.70        192.42        51.32 o                         
 -11  18   4         76.40        146.27        56.77 o                         
 -10  18   4        765.52        885.44        49.39 o                         
  -9  18   4        103.34         86.80        51.88 o                         
  -8  18   4        510.39        498.38        54.13 o                         
  -7  18   4         19.56         30.31        56.38 o                         
  -6  18   4        685.07        511.22        51.40 o                         
  -5  18   4        115.19        169.75        42.15 o                         
  -4  18   4          9.40        -22.19        46.25 o                         
  -3  18   4         11.15        -38.75        38.75 o                         
  -2  18   4        136.51        133.18        37.01 o                         
  -1  18   4         21.35         19.02        32.77 o                         
   0  18   4         86.96        101.63        40.00 o                         
   1  18   4        167.90        224.46        41.93 o                         
   2  18   4       8803.40       9671.18       283.26 o                         
   3  18   4         98.82        100.45        48.61 o                         
   4  18   4       4160.01       5011.63       158.18 o                         
   5  18   4       1183.27       1280.44        62.44 o                         
   6  18   4        135.70        106.13        54.17 o                         
   7  18   4          6.92        -27.09        57.81 o                         
   8  18   4         34.98        122.00        43.90 o                         
   9  18   4          4.80        -10.09        55.33 o                         
 -10  19   4         17.08         28.64        46.11 o                         
  -9  19   4         12.42         -1.13        51.54 o                         
  -8  19   4        368.98        298.18        58.01 o                         
  -7  19   4        297.14        356.42        63.49 o                         
  -6  19   4       2168.03       2140.43        83.64 o                         
  -5  19   4        732.14        830.86        83.52 o                         
  -4  19   4       3154.04       3485.32       151.22 o                         
  -3  19   4        716.19        898.27        50.70 o                         
  -2  19   4        637.33        796.09        51.21 o                         
  -1  19   4        103.21         90.41        34.63 o                         
   0  19   4       1245.72       1239.64        65.45 o                         
   1  19   4         59.63         10.22        47.70 o                         
   2  19   4          2.78         -5.20        42.38 o                         
   3  19   4        330.91        319.99        46.06 o                         
   4  19   4          3.37         57.12        58.89 o                         
   5  19   4       2004.23       1936.44        89.20 o                         
   6  19   4        377.00        328.74        55.45 o                         
   7  19   4        670.99        667.42        64.45 o                         
   8  19   4         20.30        -46.24        46.24 o                         
   9  19   4        353.60        358.72        54.22 o                         
 -10  20   4         75.60         -5.44        43.00 o                         
  -9  20   4       2487.70       2600.02       111.80 o                         
  -8  20   4        143.20         53.73        75.80 o                         
  -7  20   4         69.20         36.07        45.12 o                         
  -6  20   4        420.86        395.26        49.59 o                         
  -5  20   4        414.00        337.81        44.65 o                         
  -4  20   4        161.59        116.72        42.38 o                         
  -3  20   4         69.70         73.26        48.09 o                         
  -2  20   4         44.73         44.98        41.33 o                         
  -1  20   4        400.92        400.79        36.94 o                         
   0  20   4        529.59        451.89        40.92 o                         
   1  20   4        374.17        349.65        48.70 o                         
   2  20   4        532.37        540.50        52.95 o                         
   3  20   4      15522.55      17377.78       458.16 o                         
   4  20   4       1342.91       1497.35        91.19 o                         
   5  20   4       2555.02       2865.99       113.15 o                         
   6  20   4         34.57        109.35        51.70 o                         
   7  20   4        261.64        183.63        53.84 o                         
   8  20   4         17.80         27.10        41.67 o                         
 -10  21   4          0.01         71.29        53.78 o                         
  -9  21   4         48.42         42.09        40.47 o                         
  -8  21   4        101.90         69.64        49.20 o                         
  -7  21   4         43.83        -24.70        43.73 o                         
  -6  21   4        110.05        130.28        45.69 o                         
  -5  21   4       3025.60       3229.15       117.07 o                         
  -4  21   4         73.73        148.68        41.32 o                         
  -3  21   4       1220.53       1211.45        54.06 o                         
  -2  21   4         67.22         62.88        40.51 o                         
  -1  21   4        362.18        323.50        45.05 o                         
   0  21   4        481.35        503.48        49.58 o                         
   1  21   4        578.02        647.01        53.92 o                         
   2  21   4         21.34         82.69        50.20 o                         
   3  21   4          0.50        -20.18        54.14 o                         
   4  21   4        202.48        278.20        64.85 o                         
   5  21   4        251.50        264.25        54.06 o                         
   6  21   4        423.23        372.44        66.43 o                         
   7  21   4        700.12        584.21       130.55 o                         
   8  21   4         22.19         42.67        37.49 o                         
  -9  22   4         42.91        -10.64        65.47 o                         
  -8  22   4        567.39        584.52        53.85 o                         
  -7  22   4         84.60        112.93        46.94 o                         
  -6  22   4         59.80         50.00        49.36 o                         
  -5  22   4         48.74          8.53        44.79 o                         
  -4  22   4        306.08        286.17        46.19 o                         
  -3  22   4          3.59          2.33        43.25 o                         
  -2  22   4       1634.86       1393.63        93.77 o                         
  -1  22   4        179.00        142.47        44.37 o                         
   0  22   4       5165.75       5149.70       136.72 o                         
   1  22   4         81.98         79.79        41.02 o                         
   2  22   4       2741.84       2952.23       115.85 o                         
   3  22   4        321.55        416.57        56.41 o                         
   4  22   4       2735.08       3000.26       115.88 o                         
   5  22   4         21.07         42.57        50.72 o                         
   6  22   4         53.66        -53.47        53.47 o                         
   7  22   4        279.49        300.70        91.66 o                         
   8  22   4         96.74         57.10        32.38 o                         
  -9  23   4         62.00          9.03        56.44 o                         
  -8  23   4        228.68        273.94        42.64 o                         
  -7  23   4        564.88        515.03        53.29 o                         
  -6  23   4        298.74        254.95        47.33 o                         
  -5  23   4         51.91         35.19        55.51 o                         
  -4  23   4       5023.86       5184.10       196.50 o                         
  -3  23   4         45.62         11.36        61.32 o                         
  -2  23   4       2063.38       2193.44        94.13 o                         
  -1  23   4         82.15         33.11        46.29 o                         
   0  23   4       1497.82       1546.20        62.43 o                         
   1  23   4         72.98         65.16        41.64 o                         
   2  23   4        151.66         56.53        46.78 o                         
   3  23   4        180.95        118.62        52.59 o                         
   4  23   4        379.85        362.05        64.94 o                         
   5  23   4          6.11        -50.79        55.11 o                         
   6  23   4        171.99         82.20        48.70 o                         
   7  23   4         32.36         36.56        39.17 o                         
  -8  24   4         38.24         79.77        49.99 o                         
  -7  24   4        767.16        723.25        53.34 o                         
  -6  24   4        450.05        422.27        47.56 o                         
  -5  24   4         47.75         48.30        44.96 o                         
  -4  24   4        136.04        138.80        46.22 o                         
  -3  24   4         14.69         64.18        58.73 o                         
  -2  24   4         41.66        169.84        61.04 o                         
  -1  24   4         20.77         99.75        50.26 o                         
   0  24   4        334.89        240.26        53.29 o                         
   1  24   4         93.15         99.86        40.86 o                         
   2  24   4        101.32         46.84        41.71 o                         
   3  24   4        398.56        498.09        44.62 o                         
   4  24   4        780.49        883.66        66.57 o                         
   5  24   4       1515.56       1643.42       109.64 o                         
   6  24   4        929.66        907.20        58.17 o                         
   7  24   4        140.85        216.45        71.32 o                         
  -8  25   4        195.09        145.98        40.05 o                         
  -7  25   4       1178.34        927.72        56.74 o                         
  -6  25   4         46.94         10.19        35.15 o                         
  -5  25   4       3119.94       2928.39       145.28 o                         
  -4  25   4       1002.52       1066.40        59.46 o                         
  -3  25   4        641.55        687.72        92.31 o                         
  -2  25   4        183.39        254.21        70.84 o                         
  -1  25   4       1814.97       2043.97       103.52 o                         
   0  25   4        570.99        565.75        46.67 o                         
   1  25   4         67.94        143.63        48.97 o                         
   2  25   4         79.06         97.41        42.30 o                         
   3  25   4        147.70        155.07        42.04 o                         
   4  25   4        208.09        184.93        40.14 o                         
   5  25   4        646.80        693.01        52.39 o                         
   6  25   4        225.08        265.79        34.29 o                         
  -7  26   4        313.23        352.49        44.69 o                         
  -6  26   4        121.63         83.50        33.12 o                         
  -5  26   4        154.69         81.68        33.51 o                         
  -4  26   4          4.75         -3.08        42.19 o                         
  -3  26   4        119.61        128.62        55.47 o                         
  -2  26   4         16.40        -39.85        53.97 o                         
  -1  26   4        140.55        153.31        64.68 o                         
   0  26   4        232.73        306.16        48.23 o                         
   1  26   4         60.51        141.67        39.26 o                         
   2  26   4         51.81         28.56        38.84 o                         
   3  26   4         88.39         82.49        37.80 o                         
   4  26   4         64.77        114.82        34.97 o                         
   5  26   4       2084.74       2259.33        83.05 o                         
  -6  27   4        302.81        194.80        44.02 o                         
  -5  27   4        157.86        150.74        49.87 o                         
  -4  27   4        376.38        318.15        39.87 o                         
  -3  27   4        890.45        909.01        89.43 o                         
  -2  27   4         81.43         89.38        72.01 o                         
  -1  27   4        405.00        329.30        53.99 o                         
   0  27   4        414.46        376.29        54.08 o                         
   1  27   4        151.92        126.43        35.05 o                         
   2  27   4         63.83         35.70        33.93 o                         
   3  27   4         23.04         -5.14        33.77 o                         
   4  27   4         10.12         10.15        29.00 o                         
  -5  28   4         49.17          3.51        42.57 o                         
  -4  28   4          2.47        -27.24        31.32 o                         
  -3  28   4         27.18         46.20        42.53 o                         
  -2  28   4         34.00        -43.91        43.91 o                         
  -1  28   4         65.98         77.78        44.89 o                         
   0  28   4        490.40        489.37        50.55 o                         
   1  28   4        126.80         50.39        43.56 o                         
   2  28   4        963.97        982.51        43.45 o                         
   3  28   4        328.75        346.63        29.65 o                         
  -4  29   4        805.94        627.74       215.37 o                         
  -3  29   4         29.74         27.50        44.82 o                         
  -2  29   4        551.71        477.30        42.82 o                         
  -1  29   4        255.51        238.46        39.25 o                         
   0  29   4        280.23        195.52        38.67 o                         
   1  29   4        199.56        182.71        36.81 o                         
   2  29   4        148.92        152.59        27.11 o                         
  -1  30   4        605.12        430.75        66.12 o                         
 -13   0   5        126.83        133.37        70.80 o                         
 -11   0   5        399.72        399.49       111.60 o                         
  -9   0   5         98.45        105.79       101.44 o                         
  -7   0   5       1832.56       1695.57       142.72 o                         
  -5   0   5       2562.86       3679.57       181.56 o                         
  -3   0   5      10260.05      10576.43       670.07 o                         
  -1   0   5        944.71        955.48       118.61 o                         
   1   0   5      15029.42      15110.54       679.87 o                         
   3   0   5       2070.70       1787.17       146.11 o                         
   5   0   5       2001.46       1666.26       109.58 o                         
   7   0   5        133.88         41.49        69.48 o                         
   9   0   5       2699.64       2889.96       160.22 o                         
  11   0   5         74.28        -53.43        53.43 o                         
 -13   1   5        329.83        347.00        51.47 o                         
 -12   1   5        110.94        169.57        43.48 o                         
 -11   1   5       2869.00       3180.99       107.79 o                         
 -10   1   5       2391.07       2621.02        75.91 o                         
  -9   1   5        667.83        741.87        42.22 o                         
  -8   1   5        111.08        110.29        28.69 o                         
  -7   1   5       4423.70       4753.80       142.77 o                         
  -6   1   5        832.19        895.40        76.87 o                         
  -5   1   5         46.37         31.23        51.23 o                         
  -4   1   5         21.14         -3.09        31.98 o                         
  -3   1   5       2453.16       2211.25       109.05 o                         
  -2   1   5        144.50        121.39        18.88 o                         
  -1   1   5       1224.41       1049.10        54.68 o                         
   0   1   5       2396.59       2003.72        65.31 o                         
   1   1   5       4505.36       4520.28       152.55 o                         
   2   1   5      12135.56      12088.35       387.24 o                         
   3   1   5      15619.24      17051.37       766.19 o                         
   4   1   5      24386.30      27428.95      1002.80 o                         
   5   1   5       3169.60       3101.35        93.43 o                         
   6   1   5        374.41        397.99        44.15 o                         
   7   1   5         44.38         34.37        44.95 o                         
   8   1   5         14.98         41.39        47.30 o                         
   9   1   5          9.10         12.87        46.25 o                         
  10   1   5         99.11         34.25        43.84 o                         
  11   1   5        104.77         47.16        42.04 o                         
 -13   2   5        322.79        374.13        37.35 o                         
 -12   2   5        421.65        439.90        42.76 o                         
 -11   2   5        913.67        903.09        51.80 o                         
 -10   2   5         29.26         67.10        33.91 o                         
  -9   2   5          0.30         -5.16        32.83 o                         
  -8   2   5        732.41        724.85        38.08 o                         
  -7   2   5        246.99        267.82        33.26 o                         
  -6   2   5         57.18        116.36        44.87 o                         
  -5   2   5       7660.78       8114.75       238.01 o                         
  -4   2   5         96.50         95.49        30.59 o                         
  -3   2   5        159.56        309.17        37.78 o                         
  -2   2   5        113.94        214.79        37.86 o                         
  -1   2   5         41.06         42.50        32.14 o                         
   0   2   5       1330.25       1438.82        53.41 o                         
   1   2   5       8474.79       8539.71       273.82 o                         
   2   2   5        269.29        207.76        39.94 o                         
   3   2   5       4224.72       3869.77       179.22 o                         
   4   2   5       1630.91       1382.83        75.38 o                         
   5   2   5        542.99        478.55        47.91 o                         
   6   2   5        293.79        303.15        36.32 o                         
   7   2   5        924.90        780.73        69.68 o                         
   8   2   5        182.33        177.27        44.35 o                         
   9   2   5         53.22         71.63        43.37 o                         
  10   2   5        343.65        313.69        42.09 o                         
  11   2   5        307.34        373.80        40.53 o                         
 -13   3   5        224.01        250.60        41.87 o                         
 -12   3   5       2486.30       2743.51        86.60 o                         
 -11   3   5         18.68         70.91        40.97 o                         
 -10   3   5       5534.81       6100.31       132.59 o                         
  -9   3   5        142.45        140.59        33.64 o                         
  -8   3   5       1369.22       1421.43        48.80 o                         
  -7   3   5        232.21        241.80        45.67 o                         
  -6   3   5       1064.38        992.33        78.89 o                         
  -5   3   5         79.46        125.39        41.27 o                         
  -4   3   5       2411.02       2014.84        73.81 o                         
  -3   3   5        115.55        135.73        49.47 o                         
  -2   3   5        779.80        634.36        49.77 o                         
  -1   3   5          0.07         -1.26        36.68 o                         
   0   3   5        104.45         79.42        36.09 o                         
   1   3   5       1006.72        948.50        52.32 o                         
   2   3   5      29440.17      29783.77       933.41 o                         
   3   3   5       6180.49       6324.36       241.41 o                         
   4   3   5        180.10        237.90        66.10 o                         
   5   3   5       2390.31       2861.66        88.75 o                         
   6   3   5        834.16        837.03        43.58 o                         
   7   3   5         42.67         95.33        41.93 o                         
   8   3   5       1718.52       1610.10        66.77 o                         
   9   3   5        618.41        650.84        48.38 o                         
  10   3   5        146.53        127.42        46.90 o                         
  11   3   5         15.82         17.23        37.72 o                         
 -13   4   5        297.14        363.52        47.27 o                         
 -12   4   5        743.74        784.11        54.28 o                         
 -11   4   5         38.30         50.38        40.39 o                         
 -10   4   5          9.89         81.20        35.12 o                         
  -9   4   5         17.72         25.44        33.27 o                         
  -8   4   5       1767.89       1732.15        68.79 o                         
  -7   4   5        848.18        787.15        56.62 o                         
  -6   4   5       2683.08       2855.14       150.38 o                         
  -5   4   5       3034.95       3157.37       103.01 o                         
  -4   4   5      13415.63      15004.45       426.82 o                         
  -3   4   5      12842.08      15252.71       970.83 o                         
  -2   4   5        984.34       1004.97        78.58 o                         
  -1   4   5       2661.74       2998.96       153.12 o                         
   0   4   5        147.45        179.66        44.13 o                         
   1   4   5       6574.55       6870.87       259.37 o                         
   2   4   5       2609.32       2655.90       111.22 o                         
   3   4   5         66.15          3.69        66.23 o                         
   4   4   5          0.00        -14.22        63.21 o                         
   5   4   5        196.60        210.03        37.54 o                         
   6   4   5        409.57        425.17        43.63 o                         
   7   4   5        392.14        385.63        59.41 o                         
   8   4   5        782.14        752.43        61.89 o                         
   9   4   5       3309.23       3451.97       116.91 o                         
  10   4   5       1161.68       1173.81        60.69 o                         
  11   4   5        885.16        939.04        51.27 o                         
 -13   5   5        718.77        593.49        85.10 o                         
 -12   5   5         59.05         93.26        53.53 o                         
 -11   5   5         68.97         67.95        58.69 o                         
 -10   5   5        985.21       1071.03        46.86 o                         
  -9   5   5       4452.63       4901.73       130.51 o                         
  -8   5   5       2043.97       2211.82        78.37 o                         
  -7   5   5       2219.41       2169.22        71.86 o                         
  -6   5   5        858.68        832.30       119.66 o                         
  -5   5   5        191.81        125.68        37.06 o                         
  -4   5   5       5256.59       4800.96       163.06 o                         
  -3   5   5       1672.03       1695.91        80.82 o                         
  -2   5   5         28.33         71.76        38.80 o                         
  -1   5   5       1612.29       1389.11       104.18 o                         
   0   5   5        902.04        915.83       117.79 o                         
   1   5   5        286.52        409.07        41.61 o                         
   2   5   5       5824.91       5512.46       226.76 o                         
   3   5   5        129.24        229.84        49.11 o                         
   4   5   5       3633.41       3899.74       160.60 o                         
   5   5   5        148.94        162.92        44.90 o                         
   6   5   5        125.34        176.03        41.59 o                         
   7   5   5       1382.18       1499.78        64.90 o                         
   8   5   5       3656.52       3595.26       111.58 o                         
   9   5   5       1327.47       1306.73       109.37 o                         
  10   5   5         78.04         50.49        48.04 o                         
  11   5   5          1.52         13.07        41.98 o                         
 -13   6   5        412.71        346.32        40.71 o                         
 -12   6   5        182.59        160.12        52.71 o                         
 -11   6   5        119.54        159.15        68.53 o                         
 -10   6   5         95.52         43.74        40.11 o                         
  -9   6   5         40.30         26.26        38.90 o                         
  -8   6   5          4.13         21.85        34.10 o                         
  -7   6   5         79.12         76.99        30.87 o                         
  -6   6   5        238.87        175.78       101.44 o                         
  -5   6   5       7307.58       7678.83       226.51 o                         
  -4   6   5        958.14       1225.05        60.18 o                         
  -3   6   5       3773.15       4170.04       127.69 o                         
  -2   6   5        547.11        657.82        68.31 o                         
  -1   6   5       1787.58       2161.51        96.07 o                         
   0   6   5        970.39        822.23        79.51 o                         
   1   6   5       3614.36       3060.33       126.84 o                         
   2   6   5        574.63        543.85        77.05 o                         
   3   6   5       3694.07       3116.15       166.60 o                         
   4   6   5       1164.85       1124.29        79.01 o                         
   5   6   5         28.67         27.57        39.62 o                         
   6   6   5        181.72         75.72        47.67 o                         
   7   6   5        122.15        157.73        51.19 o                         
   8   6   5        688.20        616.23        52.46 o                         
   9   6   5       2028.89       2045.42       168.72 o                         
  10   6   5         71.54         43.78        57.52 o                         
  11   6   5        744.06        830.89        58.94 o                         
 -13   7   5        202.82         75.09        43.89 o                         
 -12   7   5        311.67        268.32        55.40 o                         
 -11   7   5         49.89        118.97        59.30 o                         
 -10   7   5        312.51        262.81        36.14 o                         
  -9   7   5        369.27        459.19        34.02 o                         
  -8   7   5        259.63        287.94        36.93 o                         
  -7   7   5       1167.41       1151.59        67.08 o                         
  -6   7   5         31.67          5.32        95.15 o                         
  -5   7   5       1366.36       1472.31        79.48 o                         
  -4   7   5         21.55         53.24        39.15 o                         
  -3   7   5          1.89         30.23        37.50 o                         
  -2   7   5          1.52        -29.41        48.15 o                         
  -1   7   5        226.18         62.46        47.00 o                         
   0   7   5        430.60        475.08        67.10 o                         
   1   7   5        584.32        512.13        72.51 o                         
   2   7   5       4361.23       4616.73       239.19 o                         
   3   7   5       3703.30       4269.89       172.99 o                         
   4   7   5       1054.88       1412.85        81.69 o                         
   5   7   5       1623.23       1796.73        61.54 o                         
   6   7   5       3652.86       4050.70       158.23 o                         
   7   7   5        273.03        262.01        47.09 o                         
   8   7   5        798.18        790.69        61.22 o                         
   9   7   5        128.78        142.73        55.57 o                         
  10   7   5         53.74          0.09        50.22 o                         
  11   7   5        211.63        186.33        46.37 o                         
 -13   8   5         32.25        105.63        79.02 o                         
 -12   8   5         50.28        -17.70        50.15 o                         
 -11   8   5          1.64        -40.75        49.51 o                         
 -10   8   5        149.53         94.63        49.01 o                         
  -9   8   5        116.48         79.36        29.29 o                         
  -8   8   5        278.36        183.58        37.94 o                         
  -7   8   5        417.21        380.58        42.71 o                         
  -6   8   5       4254.64       4438.98       221.87 o                         
  -5   8   5        216.61        199.38        58.31 o                         
  -4   8   5       4935.45       5191.94       235.91 o                         
  -3   8   5        482.57        642.09        45.81 o                         
  -2   8   5      25680.67      27919.32      1818.78 o                         
  -1   8   5       4560.31       5722.13       221.47 o                         
   0   8   5       3228.93       3465.36       142.30 o                         
   1   8   5       4624.54       4333.65       214.24 o                         
   2   8   5        124.75        168.52       103.86 o                         
   3   8   5       1094.75        912.44        88.69 o                         
   4   8   5        708.82        620.74        44.16 o                         
   5   8   5          7.51          6.97        31.97 o                         
   6   8   5         18.55         49.71        38.93 o                         
   7   8   5        253.51        229.47        43.18 o                         
   8   8   5         87.12         89.62        67.50 o                         
   9   8   5       1661.81       1801.55        99.44 o                         
  10   8   5       2054.07       2025.47        86.76 o                         
  11   8   5        121.75         92.17        52.71 o                         
 -13   9   5         89.02         74.44        56.85 o                         
 -12   9   5       1080.04       1128.36        59.76 o                         
 -11   9   5          3.73        -12.23        46.33 o                         
 -10   9   5       1512.41       1577.18        72.85 o                         
  -9   9   5        117.31        227.39        31.88 o                         
  -8   9   5        147.01        141.47        35.20 o                         
  -7   9   5         63.77        123.75        37.06 o                         
  -6   9   5       3689.65       3604.04       105.14 o                         
  -5   9   5        372.12        371.25        49.68 o                         
  -4   9   5       4525.58       3777.74       133.08 o                         
  -3   9   5        353.36        341.03        40.18 o                         
  -2   9   5        712.06        450.45        82.25 o                         
  -1   9   5        299.82        414.98        67.06 o                         
   0   9   5       4519.74       4448.63       219.31 o                         
   1   9   5        228.55         89.34       162.88 o                         
   2   9   5        741.17        702.48       123.53 o                         
   3   9   5        552.33        604.59       111.56 o                         
   4   9   5        116.99        171.61        36.89 o                         
   5   9   5       5216.50       5539.61       143.77 o                         
   6   9   5       2386.30       2778.49        85.16 o                         
   7   9   5        193.08        204.90        45.84 o                         
   8   9   5       1120.99       1257.40        73.36 o                         
   9   9   5        200.93        258.18        93.16 o                         
  10   9   5        450.57        399.75        58.78 o                         
  11   9   5          0.02        -79.51        79.51 o                         
 -13  10   5        167.45        213.70        47.11 o                         
 -12  10   5        462.18        397.79        67.76 o                         
 -11  10   5          6.81        -36.65        43.76 o                         
 -10  10   5        182.20        144.40        39.83 o                         
  -9  10   5        946.26        929.93        58.33 o                         
  -8  10   5         64.65         67.19        35.65 o                         
  -7  10   5       1003.13        935.36        48.32 o                         
  -6  10   5       1379.37       1216.27        51.32 o                         
  -5  10   5       1045.71        859.39        65.04 o                         
  -4  10   5        123.14         90.48        36.27 o                         
  -3  10   5       3407.20       3147.92       139.89 o                         
  -2  10   5       9839.35      11645.32       406.37 o                         
  -1  10   5       1210.30       1336.71       194.41 o                         
   0  10   5        396.06        355.33        70.86 o                         
   1  10   5        913.36        957.83        86.54 o                         
   2  10   5         26.11        -78.30        78.30 o                         
   3  10   5        358.58        551.05       130.79 o                         
   4  10   5        236.37        208.27        34.10 o                         
   5  10   5         52.04        106.04        42.94 o                         
   6  10   5        118.93         58.32        40.37 o                         
   7  10   5        194.94        181.17        45.36 o                         
   8  10   5       1350.44       1302.56        73.56 o                         
   9  10   5        395.46        379.56        54.69 o                         
  10  10   5        735.70        776.69        78.64 o                         
  11  10   5         30.88         83.35        46.96 o                         
 -13  11   5        440.78        494.85        50.96 o                         
 -12  11   5         46.01        154.52        61.12 o                         
 -11  11   5        674.48        697.00        74.54 o                         
 -10  11   5        348.51        466.46        59.32 o                         
  -9  11   5       2181.34       2194.41        99.35 o                         
  -8  11   5        174.13        295.83        50.60 o                         
  -7  11   5        741.20        824.59        48.38 o                         
  -6  11   5        123.07        161.90        45.41 o                         
  -5  11   5       1431.05       1247.84        94.91 o                         
  -4  11   5          4.83         67.66        59.10 o                         
  -3  11   5        159.25        125.31        58.23 o                         
  -2  11   5          0.44         25.69        61.23 o                         
  -1  11   5       1826.59       1570.97       106.31 o                         
   0  11   5       1127.64       1316.21        98.34 o                         
   1  11   5       7341.12       7302.08       347.43 o                         
   2  11   5       4824.76       4702.84       238.12 o                         
   3  11   5       1234.06       1178.73        89.29 o                         
   4  11   5       2000.22       2171.43        68.49 o                         
   5  11   5       1385.39       1491.61        63.42 o                         
   6  11   5        307.88        303.61        47.33 o                         
   7  11   5        554.50        484.97        73.96 o                         
   8  11   5         76.45         88.90        75.86 o                         
   9  11   5         32.54         88.69        99.34 o                         
  10  11   5          0.36          7.30        59.80 o                         
  11  11   5         46.69         30.20        33.43 o                         
 -12  12   5         56.00        -54.77        54.77 o                         
 -11  12   5        424.12        382.74        52.90 o                         
 -10  12   5         36.91         28.83        54.52 o                         
  -9  12   5        125.82        149.03        63.58 o                         
  -8  12   5         96.34         64.60        47.80 o                         
  -7  12   5         23.50         88.40        39.77 o                         
  -6  12   5       2790.69       2638.51        91.66 o                         
  -5  12   5       7381.09       7423.87       362.73 o                         
  -4  12   5       9001.23       9459.23       358.43 o                         
  -3  12   5       1680.46       1575.22       152.40 o                         
  -2  12   5        199.22        180.41        98.62 o                         
  -1  12   5        476.60        501.53       146.35 o                         
   0  12   5       1585.81       2006.97       246.34 o                         
   1  12   5       3763.60       3914.88       203.34 o                         
   2  12   5        116.92        115.34        48.24 o                         
   3  12   5       2438.60       2214.58        81.85 o                         
   4  12   5        352.00        352.61        38.81 o                         
   5  12   5         86.27         99.38        43.19 o                         
   6  12   5        187.58        135.04        43.20 o                         
   7  12   5        844.62        854.07        53.14 o                         
   8  12   5        571.87        492.04        80.59 o                         
   9  12   5        258.13        217.39        88.46 o                         
  10  12   5        116.35        190.66        46.65 o                         
 -12  13   5         34.22         31.86        49.59 o                         
 -11  13   5         49.74         27.88        53.54 o                         
 -10  13   5        372.79        422.69        57.25 o                         
  -9  13   5       3315.24       3642.69       154.43 o                         
  -8  13   5         51.16         64.04        48.25 o                         
  -7  13   5        803.96        681.41        47.86 o                         
  -6  13   5       1710.62       1558.88        84.85 o                         
  -5  13   5       2841.14       2365.85        93.88 o                         
  -4  13   5        243.74        131.90        56.71 o                         
  -3  13   5        100.66         76.83        41.92 o                         
  -2  13   5         65.13        -12.69        47.65 o                         
  -1  13   5         23.70        -58.84        64.01 o                         
   0  13   5        308.26        184.69        68.65 o                         
   1  13   5         69.50         96.38        56.35 o                         
   2  13   5        146.97        141.56        47.65 o                         
   3  13   5       2034.95       2067.31        72.39 o                         
   4  13   5        453.21        494.91        44.76 o                         
   5  13   5       1852.03       1882.99        75.07 o                         
   6  13   5        326.91        337.85        45.67 o                         
   7  13   5         60.97         29.54        53.11 o                         
   8  13   5         69.62        241.44        72.41 o                         
   9  13   5          4.79         54.13        63.99 o                         
  10  13   5          5.97        -11.57        41.19 o                         
 -12  14   5        252.34        178.58        46.19 o                         
 -11  14   5         66.03        113.56        44.89 o                         
 -10  14   5         14.26         51.29        52.85 o                         
  -9  14   5          1.08         60.31        54.94 o                         
  -8  14   5        675.24        584.74        50.28 o                         
  -7  14   5       5796.16       5048.99       147.18 o                         
  -6  14   5       2085.14       1987.72        81.68 o                         
  -5  14   5       2672.58       2695.91        88.57 o                         
  -4  14   5       7177.76       7649.44       228.42 o                         
  -3  14   5        441.08        475.02        49.79 o                         
  -2  14   5        824.38        827.06        54.70 o                         
  -1  14   5        106.00        119.81        42.81 o                         
   0  14   5       5086.03       5058.18       174.42 o                         
   1  14   5        623.84        625.39        93.34 o                         
   2  14   5        624.15        524.34        76.96 o                         
   3  14   5          6.08        -16.71        41.04 o                         
   4  14   5        143.13         77.65        39.07 o                         
   5  14   5         63.68         45.09        42.80 o                         
   6  14   5        249.07        291.72        44.16 o                         
   7  14   5         74.99        165.51        53.45 o                         
   8  14   5        143.82         -9.18        83.94 o                         
   9  14   5        134.61        169.38        53.28 o                         
  10  14   5        566.20        567.87        61.25 o                         
 -12  15   5        793.49        822.74        87.08 o                         
 -11  15   5        109.35        132.27        42.18 o                         
 -10  15   5       1904.33       2173.28       101.15 o                         
  -9  15   5        221.09        255.59        54.12 o                         
  -8  15   5        497.67        430.03        46.24 o                         
  -7  15   5       2858.85       2499.69        96.04 o                         
  -6  15   5       1304.64       1253.22        67.62 o                         
  -5  15   5        120.15        105.85        40.83 o                         
  -4  15   5       1150.37        992.29        52.18 o                         
  -3  15   5          0.37         19.22        58.36 o                         
  -2  15   5          8.41         -8.61        33.42 o                         
  -1  15   5          2.65         -1.74        34.05 o                         
   0  15   5         33.75         73.09        40.10 o                         
   1  15   5        708.55        844.15        56.85 o                         
   2  15   5       2677.82       2693.90        94.07 o                         
   3  15   5       1296.96       1490.76        67.10 o                         
   4  15   5       4191.29       4595.35       148.38 o                         
   5  15   5       2778.04       3113.80        90.88 o                         
   6  15   5       1996.08       2180.77        73.24 o                         
   7  15   5        213.41        176.34        43.94 o                         
   8  15   5        100.27        -19.60        47.90 o                         
   9  15   5          4.75         -6.54        40.23 o                         
  10  15   5         24.56        -37.13        43.12 o                         
 -11  16   5         53.11        -21.54        37.64 o                         
 -10  16   5         14.29         -6.06        76.27 o                         
  -9  16   5         32.73         61.78        52.12 o                         
  -8  16   5         11.08        -17.21        53.34 o                         
  -7  16   5        331.35        258.49        52.94 o                         
  -6  16   5        932.60        798.61        58.29 o                         
  -5  16   5       1627.19       1283.83       131.56 o                         
  -4  16   5       1722.40       1581.14        70.71 o                         
  -3  16   5        211.36        216.21        46.45 o                         
  -2  16   5       2857.22       2979.49       113.66 o                         
  -1  16   5         67.56         78.99        35.67 o                         
   0  16   5        281.68        213.23        44.63 o                         
   1  16   5        243.00        238.40        46.40 o                         
   2  16   5        205.42        197.14        41.83 o                         
   3  16   5        524.33        549.70        52.23 o                         
   4  16   5          4.85          3.37        44.19 o                         
   5  16   5        344.71        328.22        41.16 o                         
   6  16   5        137.90        159.93        50.22 o                         
   7  16   5        586.28        666.87        49.21 o                         
   8  16   5         35.17         70.44        37.14 o                         
   9  16   5        150.49         93.00        70.68 o                         
 -11  17   5       1114.63       1069.62        95.95 o                         
 -10  17   5         79.55         97.94        75.88 o                         
  -9  17   5       1700.82       1784.45       115.34 o                         
  -8  17   5         41.20        121.26        56.35 o                         
  -7  17   5       4046.86       3804.71       144.26 o                         
  -6  17   5          4.61         53.44        53.94 o                         
  -5  17   5       2417.02       1892.91        86.14 o                         
  -4  17   5        131.53        115.21        79.96 o                         
  -3  17   5        766.93        503.77        64.57 o                         
  -2  17   5         26.48        -26.99        46.21 o                         
  -1  17   5         96.31         53.76        49.29 o                         
   0  17   5        485.21        555.05        46.97 o                         
   1  17   5        303.63        270.76        39.21 o                         
   2  17   5        189.35        158.75        41.23 o                         
   3  17   5       2598.02       2788.44       102.06 o                         
   4  17   5       1277.84       1504.32        65.29 o                         
   5  17   5       7935.40       8672.75       237.97 o                         
   6  17   5         18.99        -32.29        48.66 o                         
   7  17   5       1273.12       1229.68        78.73 o                         
   8  17   5         93.63          7.32        38.17 o                         
   9  17   5         39.54         48.60        38.31 o                         
 -11  18   5        251.13        224.19        41.99 o                         
 -10  18   5         33.61         45.00        42.58 o                         
  -9  18   5         16.57         91.29        64.55 o                         
  -8  18   5         85.21        121.79        70.90 o                         
  -7  18   5        108.20        116.65        57.66 o                         
  -6  18   5        308.75        356.39        63.78 o                         
  -5  18   5       3417.05       3390.02       132.57 o                         
  -4  18   5         38.44         31.83        54.88 o                         
  -3  18   5        223.56        267.99        51.71 o                         
  -2  18   5         39.58         70.50        45.76 o                         
  -1  18   5        147.68        214.99        39.68 o                         
   0  18   5         28.55         37.13        37.71 o                         
   1  18   5        104.05        152.97        40.60 o                         
   2  18   5        518.90        481.40        45.77 o                         
   3  18   5         72.04         65.84        49.65 o                         
   4  18   5        105.37         75.80        45.37 o                         
   5  18   5        548.16        584.89        59.91 o                         
   6  18   5         53.82        116.31        60.62 o                         
   7  18   5        578.16        529.73        60.27 o                         
   8  18   5         54.80         85.46        35.37 o                         
   9  18   5        154.82        148.19        88.62 o                         
 -10  19   5        509.43        397.42        44.12 o                         
  -9  19   5        187.62        185.73       123.13 o                         
  -8  19   5        628.06        644.57        77.62 o                         
  -7  19   5       2692.30       2870.24       128.05 o                         
  -6  19   5        425.49        483.08       119.26 o                         
  -5  19   5        284.29        159.35        64.25 o                         
  -4  19   5         42.81         -1.56        87.39 o                         
  -3  19   5         17.07          8.97        44.45 o                         
  -2  19   5        432.52        289.05        49.55 o                         
  -1  19   5         64.52         49.26        40.33 o                         
   0  19   5       2212.10       2186.23        77.04 o                         
   1  19   5         25.01         54.39        52.65 o                         
   2  19   5       6968.80       7317.75       203.53 o                         
   3  19   5        685.83        815.33        59.55 o                         
   4  19   5       9854.12      11401.94       372.09 o                         
   5  19   5       2052.83       2207.82        94.54 o                         
   6  19   5         97.18        262.98        68.13 o                         
   7  19   5         59.95         41.32        51.49 o                         
   8  19   5        151.40        253.74        42.10 o                         
 -10  20   5         14.95         37.92        34.08 o                         
  -9  20   5         73.94          3.69       139.09 o                         
  -8  20   5        121.54        153.53        97.89 o                         
  -7  20   5        106.24        160.44        56.49 o                         
  -6  20   5        163.48        164.41        52.50 o                         
  -5  20   5        250.38        230.85        67.11 o                         
  -4  20   5        532.17        597.39        68.21 o                         
  -3  20   5          2.30        -28.10        44.68 o                         
  -2  20   5       5640.54       6014.77       169.88 o                         
  -1  20   5         30.11         71.52        38.71 o                         
   0  20   5       1092.46       1323.10        72.57 o                         
   1  20   5        474.00        482.65        50.70 o                         
   2  20   5       5405.81       5274.58       165.07 o                         
   3  20   5         57.82         23.53        46.29 o                         
   4  20   5        562.65        561.88        68.66 o                         
   5  20   5        353.21        355.31        55.68 o                         
   6  20   5        109.54         54.95        55.75 o                         
   7  20   5         12.26         -7.95        67.19 o                         
   8  20   5        354.18        271.39        73.10 o                         
 -10  21   5        350.35        355.73        53.86 o                         
  -9  21   5        101.92         78.98        65.96 o                         
  -8  21   5        272.73        158.71        62.20 o                         
  -7  21   5         88.93         33.42        49.90 o                         
  -6  21   5        728.39        745.61        59.95 o                         
  -5  21   5        551.18        580.88        60.64 o                         
  -4  21   5        126.17        187.58        45.15 o                         
  -3  21   5        771.15        609.73        51.59 o                         
  -2  21   5          8.87         48.47        43.20 o                         
  -1  21   5        811.78        718.97        48.12 o                         
   0  21   5        304.88        303.39        42.80 o                         
   1  21   5         33.09         58.53        50.29 o                         
   2  21   5       1099.43       1353.81        76.97 o                         
   3  21   5       2571.34       2936.15       114.99 o                         
   4  21   5       6537.54       7529.43       288.68 o                         
   5  21   5        212.99        325.18        51.42 o                         
   6  21   5        156.34        167.01        53.96 o                         
   7  21   5         12.94         47.67        43.15 o                         
   8  21   5        127.03        112.66        27.42 o                         
  -9  22   5         14.75         80.31        65.96 o                         
  -8  22   5          2.84         20.21        54.39 o                         
  -7  22   5         18.90         -8.12        45.46 o                         
  -6  22   5       1142.91        969.36        62.98 o                         
  -5  22   5       1695.02       1825.00        83.39 o                         
  -4  22   5       2140.90       2104.48        96.43 o                         
  -3  22   5        334.07        368.04        58.48 o                         
  -2  22   5        734.19        798.01        53.54 o                         
  -1  22   5        485.16        518.16        43.58 o                         
   0  22   5        137.24        173.12        41.77 o                         
   1  22   5         79.20         41.75        42.67 o                         
   2  22   5        326.39        419.59        49.86 o                         
   3  22   5         21.28         36.83        51.27 o                         
   4  22   5         90.70        193.93        59.57 o                         
   5  22   5         15.43        -21.03        46.61 o                         
   6  22   5         35.43         44.90        48.19 o                         
   7  22   5        271.81        236.74        78.76 o                         
  -9  23   5        646.91        626.49        52.28 o                         
  -8  23   5          4.54         10.07        50.01 o                         
  -7  23   5         87.77        143.73        50.26 o                         
  -6  23   5         18.22         18.99        45.61 o                         
  -5  23   5       1417.98       1147.38        65.78 o                         
  -4  23   5         48.61         55.66        41.29 o                         
  -3  23   5          5.83         20.74        50.40 o                         
  -2  23   5          1.52         54.96        44.71 o                         
  -1  23   5         57.49         16.89        45.69 o                         
   0  23   5        176.52        194.01        41.95 o                         
   1  23   5         52.95         69.06        42.38 o                         
   2  23   5        221.78        203.28        47.73 o                         
   3  23   5        176.45        275.67        46.80 o                         
   4  23   5        484.40        575.34        52.53 o                         
   5  23   5        847.49       1061.44        69.76 o                         
   6  23   5          4.25         12.39        42.52 o                         
   7  23   5        277.02        305.05        34.73 o                         
  -8  24   5         17.93         11.50        45.03 o                         
  -7  24   5        241.88        317.08        54.99 o                         
  -6  24   5        107.76         59.97        48.90 o                         
  -5  24   5       3281.88       2882.67       125.83 o                         
  -4  24   5        217.36        204.80        47.21 o                         
  -3  24   5         62.53         39.73        48.94 o                         
  -2  24   5        619.77        758.38        59.03 o                         
  -1  24   5        188.59        264.70        48.97 o                         
   0  24   5       2065.03       2200.20        75.63 o                         
   1  24   5        400.86        395.30        43.46 o                         
   2  24   5         13.56         15.99        41.41 o                         
   3  24   5          5.56         15.64        39.00 o                         
   4  24   5        117.36         96.27        40.03 o                         
   5  24   5          2.53        -47.26        47.95 o                         
   6  24   5        484.17        441.45        57.94 o                         
  -7  25   5         64.35         85.07        45.75 o                         
  -6  25   5        932.19        708.51        56.63 o                         
  -5  25   5         19.56         21.78        46.10 o                         
  -4  25   5          8.26         91.50        68.89 o                         
  -3  25   5         12.37         65.07        72.96 o                         
  -2  25   5        268.62        213.49        48.70 o                         
  -1  25   5        141.63        137.52        43.15 o                         
   0  25   5        238.92        207.29        44.63 o                         
   1  25   5       1058.84        962.53        49.04 o                         
   2  25   5        928.14        994.20        48.76 o                         
   3  25   5       1553.87       1624.12        59.66 o                         
   4  25   5        217.75        274.23        33.92 o                         
   5  25   5       1815.75       1954.94       116.72 o                         
  -7  26   5         60.56         44.31        39.51 o                         
  -6  26   5        567.18        365.76        39.18 o                         
  -5  26   5        235.09        171.96        36.02 o                         
  -4  26   5        751.36        759.59        96.28 o                         
  -3  26   5        667.86        670.38       125.74 o                         
  -2  26   5       1136.43       1353.19       192.47 o                         
  -1  26   5        260.98        226.08        55.38 o                         
   0  26   5         69.66         56.66        36.32 o                         
   1  26   5          0.58         23.84        34.19 o                         
   2  26   5        227.83        227.52        34.71 o                         
   3  26   5          2.25         30.57        31.31 o                         
   4  26   5         20.57        -35.10        35.10 o                         
   5  26   5        242.06        218.04        35.80 o                         
  -6  27   5        362.73        269.67        40.08 o                         
  -5  27   5        383.86        240.43        61.61 o                         
  -4  27   5        229.94        207.71        42.04 o                         
  -3  27   5        475.75        376.86        63.71 o                         
  -2  27   5         39.89        120.86        62.98 o                         
  -1  27   5         17.58         95.85        64.09 o                         
   0  27   5         38.94        -28.05        61.93 o                         
   1  27   5        332.32        303.62        34.23 o                         
   2  27   5        236.52        226.16        36.59 o                         
   3  27   5        795.32        849.90        46.68 o                         
   4  27   5         49.42        118.98        31.11 o                         
  -5  28   5        894.35        664.72       112.54 o                         
  -4  28   5         48.36         17.52        32.95 o                         
  -3  28   5       1052.94       1078.07        76.08 o                         
  -2  28   5        113.75         61.60        54.20 o                         
  -1  28   5        665.63        802.63        70.13 o                         
   0  28   5          6.84         74.34       100.87 o                         
   1  28   5        828.29        840.50        51.59 o                         
   2  28   5        206.22        194.46        35.73 o                         
   3  28   5         72.92         35.03        26.69 o                         
  -3  29   5         52.52         79.08        41.83 o                         
  -2  29   5        156.89        127.27        44.65 o                         
  -1  29   5        246.14        269.66       101.28 o                         
   0  29   5        302.49        335.38        94.74 o                         
   1  29   5        581.44        501.73        77.41 o                         
 -12   0   6        588.01        472.13        72.07 o                         
 -10   0   6       8745.73      10077.11       465.48 o                         
  -8   0   6       4524.03       4851.67       166.60 o                         
  -6   0   6       8487.94       8929.63       412.38 o                         
  -4   0   6        163.44        122.29        43.33 o                         
  -2   0   6         22.10         17.42        52.25 o                         
   0   0   6         97.25         80.90        35.09 o                         
   2   0   6      30201.37      30635.06      1371.99 o                         
   4   0   6      40217.57      40962.52      2582.70 o                         
   6   0   6      12276.10      13212.76       492.14 o                         
   8   0   6       6838.35       6744.48       266.73 o                         
  10   0   6         35.13         23.99        79.34 o                         
 -13   1   6         81.99        115.34        38.08 o                         
 -12   1   6       1453.88       1778.61        71.41 o                         
 -11   1   6        396.84        431.45        48.61 o                         
 -10   1   6         88.54        105.63        42.06 o                         
  -9   1   6        352.68        258.49        37.86 o                         
  -8   1   6        104.00         81.27        33.49 o                         
  -7   1   6       1614.12       1575.67        61.37 o                         
  -6   1   6       1913.81       1723.71        72.39 o                         
  -5   1   6        160.72        120.32        42.57 o                         
  -4   1   6        260.66        316.61        89.62 o                         
  -3   1   6        635.62        702.30        52.16 o                         
  -2   1   6        101.01        139.94        33.48 o                         
  -1   1   6        632.01        706.17        41.41 o                         
   0   1   6       2584.35       2464.72        81.19 o                         
   1   1   6        578.04        745.00        51.01 o                         
   2   1   6       4797.75       5355.17       182.20 o                         
   3   1   6        953.20        897.66        57.13 o                         
   4   1   6        461.16        332.92        61.85 o                         
   5   1   6         50.65         65.10        30.36 o                         
   6   1   6         17.82         21.84        36.30 o                         
   7   1   6         43.97         57.02        40.72 o                         
   8   1   6        759.86        704.10        48.08 o                         
   9   1   6        763.11        752.73        54.56 o                         
  10   1   6        239.90        240.06        55.21 o                         
  11   1   6        513.38        557.47        58.95 o                         
 -13   2   6        410.77        474.57        50.48 o                         
 -12   2   6       1111.95       1121.83        69.40 o                         
 -11   2   6        267.48        246.16        42.57 o                         
 -10   2   6       2057.24       2225.94        82.35 o                         
  -9   2   6       3035.47       3549.17        93.61 o                         
  -8   2   6       1345.84       1415.48        45.51 o                         
  -7   2   6       5077.86       5393.40       180.50 o                         
  -6   2   6       1856.68       2083.51        94.25 o                         
  -5   2   6       1344.06       1447.20        56.55 o                         
  -4   2   6       2129.30       1855.69        71.37 o                         
  -3   2   6          9.82         24.41        37.45 o                         
  -2   2   6        981.85        743.20        40.45 o                         
  -1   2   6         29.41        -33.70        33.70 o                         
   0   2   6       7531.67       6581.64       192.53 o                         
   1   2   6        311.18        447.38        45.32 o                         
   2   2   6       9047.61       8387.03       274.83 o                         
   3   2   6       1110.56       1093.69        60.91 o                         
   4   2   6        936.66       1324.98       131.59 o                         
   5   2   6       8969.71       9249.31       201.01 o                         
   6   2   6       4240.64       4538.67       113.16 o                         
   7   2   6        346.81        417.57        40.50 o                         
   8   2   6       3380.34       3213.42        88.63 o                         
   9   2   6        277.12        208.44        42.37 o                         
  10   2   6          2.74         -6.04        42.77 o                         
  11   2   6        267.59        262.26        40.00 o                         
 -13   3   6        941.53       1014.62        59.05 o                         
 -12   3   6         24.35         36.38        36.82 o                         
 -11   3   6         98.09         68.05        40.60 o                         
 -10   3   6          7.53         51.79        33.43 o                         
  -9   3   6        417.71        414.82        42.33 o                         
  -8   3   6          1.85         22.41        30.10 o                         
  -7   3   6        548.49        478.04        42.59 o                         
  -6   3   6        573.74        534.31        49.73 o                         
  -5   3   6       2261.70       2068.81        69.92 o                         
  -4   3   6          2.77         39.44        42.61 o                         
  -3   3   6      24422.08      27487.16      1228.94 o                         
  -2   3   6       4839.59       5466.52       178.35 o                         
  -1   3   6       3924.81       4075.51       138.17 o                         
   0   3   6       2856.90       3478.63       109.17 o                         
   1   3   6      19558.94      20700.07       656.03 o                         
   2   3   6         48.92         76.43        40.49 o                         
   3   3   6       1176.10       1049.32        84.23 o                         
   4   3   6       4435.81       3583.46       113.21 o                         
   5   3   6         74.18         49.15        28.95 o                         
   6   3   6          0.41        -10.13        34.16 o                         
   7   3   6       1272.25       1240.51        51.41 o                         
   8   3   6        117.35         92.08        43.14 o                         
   9   3   6       2405.09       2147.39        84.64 o                         
  10   3   6        177.64        173.67        43.14 o                         
  11   3   6        802.40        988.21       154.58 o                         
 -13   4   6        191.81         55.87        43.01 o                         
 -12   4   6        119.88        105.52        40.01 o                         
 -11   4   6        171.34        206.81        40.31 o                         
 -10   4   6         63.26        130.16        33.75 o                         
  -9   4   6       2259.45       2655.35        80.69 o                         
  -8   4   6       1466.67       1673.54        62.13 o                         
  -7   4   6       3034.86       2959.59        96.19 o                         
  -6   4   6        497.12        636.48        52.02 o                         
  -5   4   6       1138.05       1195.69        52.54 o                         
  -4   4   6        210.56        241.46        38.23 o                         
  -3   4   6         11.65         61.31       115.23 o                         
  -2   4   6        105.99         66.86        37.28 o                         
  -1   4   6        244.21        244.01        41.10 o                         
   0   4   6       5626.80       5197.28       174.47 o                         
   1   4   6       1571.37       1681.22        64.96 o                         
   2   4   6       6259.07       6203.73       206.51 o                         
   3   4   6         68.06        100.69        58.06 o                         
   4   4   6       4815.77       4697.22       158.99 o                         
   5   4   6        553.51        394.35        38.98 o                         
   6   4   6         35.61        110.69        36.22 o                         
   7   4   6        897.88        880.14        50.74 o                         
   8   4   6         79.27        117.17        50.06 o                         
   9   4   6        456.80        432.17        50.92 o                         
  10   4   6         80.50         28.63        41.69 o                         
  11   4   6         33.27         22.69        47.35 o                         
 -13   5   6        337.98        336.72        40.10 o                         
 -12   5   6        389.97        437.82        92.90 o                         
 -11   5   6        202.23        246.12        40.29 o                         
 -10   5   6         77.52        135.19        32.46 o                         
  -9   5   6          9.28         25.65        35.47 o                         
  -8   5   6        450.28        484.50        42.77 o                         
  -7   5   6        363.20        413.80        53.19 o                         
  -6   5   6        242.08        337.92       116.76 o                         
  -5   5   6       2395.72       2659.51        91.07 o                         
  -4   5   6      11519.84      12639.42       363.27 o                         
  -3   5   6       4964.44       5988.44       230.41 o                         
  -2   5   6       4735.48       5113.60       172.23 o                         
  -1   5   6       1563.78       1713.62        83.43 o                         
   0   5   6       2534.68       2484.24       118.62 o                         
   1   5   6       1670.65       1921.28        68.60 o                         
   2   5   6        463.00        418.98        47.06 o                         
   3   5   6       2344.80       2277.04       135.50 o                         
   4   5   6        123.57         98.87        46.84 o                         
   5   5   6        887.72        752.86        73.93 o                         
   6   5   6          6.07        -35.07        38.27 o                         
   7   5   6        261.95        176.75        45.37 o                         
   8   5   6         44.08        118.41        52.42 o                         
   9   5   6        683.81        631.26        53.28 o                         
  10   5   6        370.60        389.50        51.82 o                         
  11   5   6        264.68        434.29        54.63 o                         
 -13   6   6          1.34        -10.15        40.00 o                         
 -12   6   6        112.89        207.13        62.83 o                         
 -11   6   6        316.05        281.25        71.16 o                         
 -10   6   6        154.12        173.29        33.49 o                         
  -9   6   6        495.58        513.74        36.58 o                         
  -8   6   6       5972.72       6179.06       158.70 o                         
  -7   6   6       1436.94       1656.52        96.81 o                         
  -6   6   6       2070.96       1876.81        88.98 o                         
  -5   6   6       2546.83       2605.05        90.40 o                         
  -4   6   6       7634.21       7506.19       246.98 o                         
  -3   6   6       5595.81       5151.09       202.30 o                         
  -2   6   6       4910.78       4248.99       145.36 o                         
  -1   6   6       1230.52       1076.23        51.26 o                         
   0   6   6        158.32         85.28        46.33 o                         
   1   6   6         51.03         70.60        32.93 o                         
   2   6   6       1250.67       1072.82        60.44 o                         
   3   6   6         31.88         26.36        69.53 o                         
   4   6   6        885.94        786.68        42.57 o                         
   5   6   6        374.52        246.72        45.81 o                         
   6   6   6        697.77        776.94        69.60 o                         
   7   6   6         36.66          9.54        50.86 o                         
   8   6   6        333.20        422.35        67.78 o                         
   9   6   6         30.18         15.09        62.53 o                         
  10   6   6        455.70        457.86        57.59 o                         
  11   6   6          4.38         24.51        60.15 o                         
 -13   7   6        179.99         77.92        70.55 o                         
 -12   7   6        465.56        431.39        64.14 o                         
 -11   7   6        176.24        177.78        65.45 o                         
 -10   7   6         76.33        119.33        40.31 o                         
  -9   7   6         77.38        143.05        39.72 o                         
  -8   7   6          8.86        -38.10        38.10 o                         
  -7   7   6        771.43        744.70        66.33 o                         
  -6   7   6        545.36        411.24        55.19 o                         
  -5   7   6        263.62        267.02        38.77 o                         
  -4   7   6        175.77        257.71        43.19 o                         
  -3   7   6        176.83        244.52        38.12 o                         
  -2   7   6       2495.73       2528.86        95.07 o                         
  -1   7   6        409.49        595.29        47.95 o                         
   0   7   6       1160.46        994.44        51.39 o                         
   1   7   6        352.26        289.56        46.77 o                         
   2   7   6       2747.09       3019.65       116.34 o                         
   3   7   6        543.57        545.51       107.00 o                         
   4   7   6        213.03        168.15        31.18 o                         
   5   7   6        614.76        628.25        45.13 o                         
   6   7   6         28.73        147.71        73.78 o                         
   7   7   6         11.29        -32.17        46.92 o                         
   8   7   6        497.06        445.63        76.00 o                         
   9   7   6        432.32        534.65        58.98 o                         
  10   7   6       1866.22       1754.65       107.08 o                         
  11   7   6        685.90        614.99        67.09 o                         
 -13   8   6        374.57        261.88        70.16 o                         
 -12   8   6          2.84        101.04        57.76 o                         
 -11   8   6        193.20        228.68        53.58 o                         
 -10   8   6         72.03        101.60        40.51 o                         
  -9   8   6       2830.40       2960.90        95.59 o                         
  -8   8   6       2452.70       2512.07        91.39 o                         
  -7   8   6       4925.65       5024.80       198.38 o                         
  -6   8   6       1221.03       1273.56        76.06 o                         
  -5   8   6        708.06        678.00        46.85 o                         
  -4   8   6        515.45        482.57        45.62 o                         
  -3   8   6       1386.55       1318.32        94.09 o                         
  -2   8   6        202.77        110.04        52.31 o                         
  -1   8   6        605.99        585.69        58.34 o                         
   0   8   6        163.22        137.85        49.97 o                         
   1   8   6       1126.33       1030.07        59.82 o                         
   2   8   6        917.26        828.55        60.63 o                         
   3   8   6        469.18        427.92        51.37 o                         
   4   8   6        337.86        296.09        32.38 o                         
   5   8   6        835.74        950.43        45.14 o                         
   6   8   6        320.70        338.56        42.90 o                         
   7   8   6         84.97         89.36        46.80 o                         
   8   8   6       1098.34        987.91        79.94 o                         
   9   8   6         25.26         12.72        61.43 o                         
  10   8   6         16.51         61.33        62.59 o                         
 -13   9   6       1100.46       1105.17        74.29 o                         
 -12   9   6        262.34        346.76        42.66 o                         
 -11   9   6        772.96        760.34        56.58 o                         
 -10   9   6        617.54        666.81        45.11 o                         
  -9   9   6        726.31        715.11        42.13 o                         
  -8   9   6        265.70        392.58        43.82 o                         
  -7   9   6        297.71        286.88        42.23 o                         
  -6   9   6        139.10        151.05        50.00 o                         
  -5   9   6       2554.01       2269.55        73.99 o                         
  -4   9   6       2385.99       2438.67        94.79 o                         
  -3   9   6       1640.70       1685.46        72.23 o                         
  -2   9   6          8.66        -61.87        61.87 o                         
  -1   9   6       3073.76       3252.48       169.99 o                         
   0   9   6        791.31        846.62       116.44 o                         
   1   9   6       6534.32       7068.17       316.02 o                         
   2   9   6       1931.09       2312.07       141.06 o                         
   3   9   6       3251.49       2984.08        99.32 o                         
   4   9   6        134.77        173.71        34.21 o                         
   5   9   6         24.90         39.02        35.33 o                         
   6   9   6        247.52        236.43        45.05 o                         
   7   9   6        248.94        293.10        47.35 o                         
   8   9   6         58.45        143.30        54.70 o                         
   9   9   6       1137.82       1173.03        98.37 o                         
  10   9   6         58.29        215.29        94.34 o                         
 -13  10   6        104.76        170.60        45.32 o                         
 -12  10   6        262.90        182.35        44.88 o                         
 -11  10   6         67.38         67.69        43.11 o                         
 -10  10   6        151.95        135.23        34.88 o                         
  -9  10   6        965.96        974.74        59.47 o                         
  -8  10   6       3023.51       3228.36       245.17 o                         
  -7  10   6        127.72        202.14        44.55 o                         
  -6  10   6        297.13        370.81        54.25 o                         
  -5  10   6        108.69        150.29        50.71 o                         
  -4  10   6       1186.98       1131.26        59.31 o                         
  -3  10   6        983.27        816.37        51.02 o                         
  -2  10   6        364.77        295.21        68.44 o                         
  -1  10   6        254.93        231.76        67.08 o                         
   0  10   6        375.87        458.08        73.49 o                         
   1  10   6       1294.25       1397.43       249.88 o                         
   2  10   6       6451.67       6636.14       224.18 o                         
   3  10   6        134.40        121.40        35.45 o                         
   4  10   6         53.98         60.09        37.90 o                         
   5  10   6        635.37        790.97        68.64 o                         
   6  10   6        160.04        102.76        40.79 o                         
   7  10   6       1385.08       1542.85        94.23 o                         
   8  10   6        498.19        509.08        59.32 o                         
   9  10   6         68.28        150.58        71.05 o                         
  10  10   6        113.67         17.62        64.46 o                         
 -12  11   6        235.64        166.26        58.08 o                         
 -11  11   6        114.32        122.89        70.97 o                         
 -10  11   6        126.52        140.06        87.29 o                         
  -9  11   6        179.60        159.19        62.92 o                         
  -8  11   6        205.93        196.03        46.57 o                         
  -7  11   6          9.71         38.57        50.33 o                         
  -6  11   6       2808.25       2416.00        97.40 o                         
  -5  11   6        815.94        770.67        68.96 o                         
  -4  11   6       2475.42       2499.24       114.16 o                         
  -3  11   6        436.18        555.89       181.10 o                         
  -2  11   6        796.21        592.57        73.77 o                         
  -1  11   6        457.04        718.09        78.69 o                         
   0  11   6      13378.27      15761.99       717.66 o                         
   1  11   6       1174.59       1419.63       104.21 o                         
   2  11   6       2508.01       2312.73       105.60 o                         
   3  11   6        143.75        152.01        37.28 o                         
   4  11   6         65.89          7.01        49.27 o                         
   5  11   6         15.60        -41.50        43.42 o                         
   6  11   6        219.98        209.19        44.85 o                         
   7  11   6         90.15         68.07        76.11 o                         
   8  11   6        568.34        388.78        78.59 o                         
   9  11   6        268.54        164.33        67.27 o                         
  10  11   6        820.89        812.88        70.46 o                         
 -12  12   6        115.17         56.39        58.62 o                         
 -11  12   6         54.81        -18.63        48.06 o                         
 -10  12   6       1415.94       1564.41        86.42 o                         
  -9  12   6         25.91         64.88        63.47 o                         
  -8  12   6        231.07        310.38        43.37 o                         
  -7  12   6        263.37        260.97        52.93 o                         
  -6  12   6       3132.77       3026.71       115.54 o                         
  -5  12   6       3073.00       3020.63       135.46 o                         
  -4  12   6       3929.89       3603.01       152.69 o                         
  -3  12   6        503.15        453.78        42.30 o                         
  -2  12   6        867.84        738.31        70.44 o                         
  -1  12   6        379.47        336.38        71.66 o                         
   0  12   6        184.84        181.76        42.29 o                         
   1  12   6       3521.68       3299.68       191.83 o                         
   2  12   6        185.60        154.82        34.27 o                         
   3  12   6        138.22        108.24        34.01 o                         
   4  12   6       2789.01       2852.41        86.70 o                         
   5  12   6       4098.89       4352.12       142.07 o                         
   6  12   6        139.22        176.70        44.02 o                         
   7  12   6        162.05        266.74       133.61 o                         
   8  12   6       1067.54       1107.76       142.64 o                         
   9  12   6        412.78        434.11        49.45 o                         
  10  12   6        656.27        643.29        86.03 o                         
 -12  13   6         35.66        -34.65        48.22 o                         
 -11  13   6         34.17         43.25        46.01 o                         
 -10  13   6          5.45        -53.36        53.36 o                         
  -9  13   6         88.14        114.78        70.05 o                         
  -8  13   6       2066.02       1733.63        93.19 o                         
  -7  13   6        725.48        525.34        83.19 o                         
  -6  13   6       2774.52       2255.42       200.98 o                         
  -5  13   6       2845.91       2679.36       125.96 o                         
  -4  13   6        117.34        149.62        59.67 o                         
  -3  13   6        119.57        135.55        39.43 o                         
  -2  13   6        332.80        415.06        66.78 o                         
  -1  13   6        425.75        652.34        44.25 o                         
   0  13   6         46.42         51.48        43.89 o                         
   1  13   6       2987.84       3205.29       120.88 o                         
   2  13   6         29.13        -41.60        41.60 o                         
   3  13   6        137.83        156.15        33.76 o                         
   4  13   6        176.39        106.07        38.15 o                         
   5  13   6        149.88        124.58        40.64 o                         
   6  13   6        335.93        311.85        43.31 o                         
   7  13   6        236.86        274.23        49.97 o                         
   8  13   6        186.60        114.20        50.29 o                         
   9  13   6        550.12        558.57        90.76 o                         
  10  13   6         70.52        118.57        33.60 o                         
 -12  14   6          6.49        -29.55        71.52 o                         
 -11  14   6        114.47        135.79        44.13 o                         
 -10  14   6         92.90        165.36        51.12 o                         
  -9  14   6       2255.25       2272.07       155.38 o                         
  -8  14   6        356.51        464.69        57.82 o                         
  -7  14   6       3745.96       3346.60       133.35 o                         
  -6  14   6        369.28        451.08        62.50 o                         
  -5  14   6       6962.82       6320.57       251.85 o                         
  -4  14   6        157.86        110.50        61.02 o                         
  -3  14   6         57.32         18.04        40.18 o                         
  -2  14   6          0.81         -7.38        33.95 o                         
  -1  14   6         13.20          6.61        37.66 o                         
   0  14   6         73.53         83.39        44.05 o                         
   1  14   6        301.11        237.37        48.64 o                         
   2  14   6        421.29        491.35        56.81 o                         
   3  14   6       4112.11       4233.06       108.17 o                         
   4  14   6       2023.33       2216.30        68.19 o                         
   5  14   6       2643.29       3013.92        90.10 o                         
   6  14   6          5.40        -10.05        43.07 o                         
   7  14   6        421.05        364.94        48.68 o                         
   8  14   6         89.80         76.82        51.01 o                         
   9  14   6        213.31        174.42        43.22 o                         
 -12  15   6        121.63        173.10        37.82 o                         
 -11  15   6        573.91        536.38        52.19 o                         
 -10  15   6         35.89         36.93        47.48 o                         
  -9  15   6        119.43        124.31        54.43 o                         
  -8  15   6       1031.81        759.87        81.16 o                         
  -7  15   6        229.64        203.74        68.46 o                         
  -6  15   6       2977.88       2356.95       199.23 o                         
  -5  15   6       2159.50       1839.78       101.88 o                         
  -4  15   6       1831.92       1692.32        84.40 o                         
  -3  15   6       1542.59       1370.18       102.19 o                         
  -2  15   6       2220.10       2433.01        79.21 o                         
  -1  15   6        318.34        445.30        43.35 o                         
   0  15   6        543.15        607.12        63.12 o                         
   1  15   6       1780.04       1917.37        76.70 o                         
   2  15   6        244.57        252.40        53.59 o                         
   3  15   6        293.21        262.12        45.63 o                         
   4  15   6          0.74         69.19        43.00 o                         
   5  15   6        241.71        193.68        43.84 o                         
   6  15   6          1.28         -4.41        46.17 o                         
   7  15   6        215.60        207.73        45.64 o                         
   8  15   6          4.96         87.07        48.64 o                         
   9  15   6         54.87         32.15        37.35 o                         
 -11  16   6         92.15        -36.13        36.13 o                         
 -10  16   6        185.58        266.44        46.73 o                         
  -9  16   6        220.95        163.39        74.67 o                         
  -8  16   6       1709.27       1578.26       284.72 o                         
  -7  16   6        126.24        294.48        72.34 o                         
  -6  16   6       2700.39       2671.82       124.28 o                         
  -5  16   6       1169.49       1038.11        71.44 o                         
  -4  16   6         55.93        -10.44        56.50 o                         
  -3  16   6         12.60         39.99        53.00 o                         
  -2  16   6          0.79         22.78        40.49 o                         
  -1  16   6         15.27         46.35        40.48 o                         
   0  16   6        735.66        748.83        45.90 o                         
   1  16   6       1412.96       1398.96        65.87 o                         
   2  16   6       1459.53       1435.98        79.07 o                         
   3  16   6       1376.02       1475.53        72.03 o                         
   4  16   6       1434.83       1516.82        65.51 o                         
   5  16   6         48.57         63.61        75.01 o                         
   6  16   6        577.50        573.43        51.00 o                         
   7  16   6        363.73        378.47        44.88 o                         
   8  16   6         68.43          9.77        43.01 o                         
   9  16   6          8.46        -31.40        31.40 o                         
 -11  17   6         10.28         38.21        43.55 o                         
 -10  17   6        108.58        127.39        60.40 o                         
  -9  17   6          2.08         50.82        69.39 o                         
  -8  17   6         13.99         92.17        63.56 o                         
  -7  17   6        441.76        385.75       110.31 o                         
  -6  17   6       3315.83       2809.49       223.74 o                         
  -5  17   6        359.88        236.03        72.29 o                         
  -4  17   6        896.84        865.88        70.94 o                         
  -3  17   6          0.97         87.09        55.11 o                         
  -2  17   6       2182.83       2482.05        91.68 o                         
  -1  17   6         50.92         34.87        35.22 o                         
   0  17   6       4296.51       4607.17       145.59 o                         
   1  17   6        258.49        344.62        55.03 o                         
   2  17   6       8066.01       8576.63       288.91 o                         
   3  17   6         73.31        109.60        57.06 o                         
   4  17   6        901.90        780.42        52.40 o                         
   5  17   6        967.03        860.38        85.41 o                         
   6  17   6          6.38        -49.44        49.44 o                         
   7  17   6        196.92        201.61        45.34 o                         
   8  17   6        463.83        387.65        46.80 o                         
   9  17   6          9.55          4.53        25.12 o                         
 -11  18   6        243.29        155.75        92.33 o                         
 -10  18   6        890.30       1049.94        78.03 o                         
  -9  18   6        364.65        291.71        91.76 o                         
  -8  18   6        281.25        170.20        85.02 o                         
  -7  18   6         87.71        159.24        61.83 o                         
  -6  18   6       4130.48       3822.61       177.88 o                         
  -5  18   6         94.31         89.00        78.13 o                         
  -4  18   6         74.59        165.39        51.24 o                         
  -3  18   6         26.07         31.00        47.84 o                         
  -2  18   6         35.81          4.93        42.05 o                         
  -1  18   6         70.45         19.81        43.21 o                         
   0  18   6         41.95         31.69        44.71 o                         
   1  18   6        359.62        391.09        59.75 o                         
   2  18   6       1863.40       1999.36        92.15 o                         
   3  18   6       1019.58       1160.79        77.25 o                         
   4  18   6       4719.52       5458.32       214.97 o                         
   5  18   6        564.82        606.39        76.06 o                         
   6  18   6        848.78        828.47        68.89 o                         
   7  18   6        108.04        135.34        48.62 o                         
   8  18   6        372.43        235.01        53.99 o                         
 -10  19   6          2.94         97.47        49.29 o                         
  -9  19   6         30.51          1.59       105.79 o                         
  -8  19   6          8.10        132.88       109.02 o                         
  -7  19   6          6.45        -19.79        51.59 o                         
  -6  19   6       5598.82       5143.20       334.81 o                         
  -5  19   6         65.91        131.25        62.89 o                         
  -4  19   6        385.19        313.92        58.35 o                         
  -3  19   6        130.71         26.14        52.34 o                         
  -2  19   6        518.21        494.45        47.45 o                         
  -1  19   6        377.72        521.02        83.33 o                         
   0  19   6        128.63        163.12        50.38 o                         
   1  19   6        637.63        831.97        61.70 o                         
   2  19   6         23.86         18.18        52.02 o                         
   3  19   6       2565.87       2817.40       162.50 o                         
   4  19   6         48.23         28.34        51.40 o                         
   5  19   6        325.66        438.66        65.35 o                         
   6  19   6          4.51         38.65        53.55 o                         
   7  19   6        321.97        282.21        46.84 o                         
   8  19   6         78.82         92.51        37.66 o                         
 -10  20   6         53.06         60.82        34.18 o                         
  -9  20   6       2587.85       2696.32       141.67 o                         
  -8  20   6        130.69        117.40        96.12 o                         
  -7  20   6       3604.19       3708.78       154.06 o                         
  -6  20   6       3319.39       3017.22       163.79 o                         
  -5  20   6        536.06        416.81        76.25 o                         
  -4  20   6          0.14          3.49        55.23 o                         
  -3  20   6        358.96        412.50        60.36 o                         
  -2  20   6         71.49         95.41        54.03 o                         
  -1  20   6         54.38         93.02        45.64 o                         
   0  20   6        277.14        336.53        49.88 o                         
   1  20   6         74.60        108.72        48.92 o                         
   2  20   6         32.31         15.71        74.25 o                         
   3  20   6       5321.56       5622.52       274.76 o                         
   4  20   6        125.05        160.47        52.14 o                         
   5  20   6       4538.89       5143.98       203.95 o                         
   6  20   6        230.95        283.46        53.04 o                         
   7  20   6        926.51       1039.58       107.98 o                         
  -9  21   6         28.78         -7.74        74.83 o                         
  -8  21   6         24.85         14.55       117.73 o                         
  -7  21   6         19.07        -44.64        50.10 o                         
  -6  21   6         59.74         63.71        52.87 o                         
  -5  21   6        163.54         53.31        54.31 o                         
  -4  21   6        350.06        173.09       138.69 o                         
  -3  21   6        208.03        361.29        78.77 o                         
  -2  21   6        281.69        240.04        61.54 o                         
  -1  21   6        168.47        320.93        44.69 o                         
   0  21   6         78.62          9.92        44.79 o                         
   1  21   6         77.43        109.38        52.21 o                         
   2  21   6         40.61         33.80        53.58 o                         
   3  21   6         13.06         71.45        81.92 o                         
   4  21   6         97.42        146.27        77.73 o                         
   5  21   6         14.82        -22.47        53.94 o                         
   6  21   6        357.81        407.35        50.83 o                         
   7  21   6        119.76        104.71        32.48 o                         
  -9  22   6        203.58        181.13        44.70 o                         
  -8  22   6         97.20         57.84        54.53 o                         
  -7  22   6        631.78        697.68        87.43 o                         
  -6  22   6        140.00        155.85        50.90 o                         
  -5  22   6       1108.71        927.32        68.06 o                         
  -4  22   6         27.66         17.68        48.21 o                         
  -3  22   6          6.43        127.21        63.86 o                         
  -2  22   6        633.72        649.24        60.55 o                         
  -1  22   6         28.18         30.02        45.21 o                         
   0  22   6         42.25         -9.90        55.86 o                         
   1  22   6        134.15        119.13        48.20 o                         
   2  22   6         99.18         59.32        53.68 o                         
   3  22   6       1156.26       1270.42        72.52 o                         
   4  22   6        929.49        947.88        88.96 o                         
   5  22   6         31.02        121.62        70.17 o                         
   6  22   6         78.35        173.06        37.60 o                         
   7  22   6         96.61        117.74        27.90 o                         
  -8  23   6         96.85        118.08        47.30 o                         
  -7  23   6        120.48        111.25        55.20 o                         
  -6  23   6        678.80        598.22        51.05 o                         
  -5  23   6         16.06          3.81        45.35 o                         
  -4  23   6        429.07        459.09        61.31 o                         
  -3  23   6          2.55        -46.32        62.72 o                         
  -2  23   6        731.93        970.43        81.52 o                         
  -1  23   6       1119.00       1265.20        62.44 o                         
   0  23   6       2222.14       2618.63        94.06 o                         
   1  23   6        235.57        233.22        48.47 o                         
   2  23   6         67.42         67.51        46.79 o                         
   3  23   6        256.28        253.16        50.90 o                         
   4  23   6        417.42        361.35        94.86 o                         
   5  23   6         30.68          5.26        44.97 o                         
   6  23   6        325.04        274.24        34.74 o                         
  -8  24   6        114.59        113.05        58.22 o                         
  -7  24   6        244.81        201.42        68.22 o                         
  -6  24   6        378.03        331.70        50.96 o                         
  -5  24   6        655.09        577.58        49.53 o                         
  -4  24   6        216.25        211.52        74.86 o                         
  -3  24   6         67.18         67.09        58.72 o                         
  -2  24   6        143.07        146.29        61.94 o                         
  -1  24   6         42.50         22.70        51.28 o                         
   0  24   6        446.39        437.46        47.19 o                         
   1  24   6        136.61        169.22        44.84 o                         
   2  24   6        234.04        241.30        44.96 o                         
   3  24   6         99.57        132.32        42.14 o                         
   4  24   6         83.08        100.20        38.12 o                         
   5  24   6       1780.73       1804.96       107.84 o                         
  -7  25   6         13.49        -25.72        41.57 o                         
  -6  25   6        504.73        449.13        58.56 o                         
  -5  25   6       1036.10        880.75        50.76 o                         
  -4  25   6        396.81        389.66        56.05 o                         
  -3  25   6       1928.57       1958.17       111.96 o                         
  -2  25   6        291.18        236.03        58.07 o                         
  -1  25   6        133.11        131.42        57.15 o                         
   0  25   6        502.50        523.17        45.06 o                         
   1  25   6       1216.31       1385.85        61.73 o                         
   2  25   6       1389.37       1315.64        59.25 o                         
   3  25   6         63.16         19.96        37.24 o                         
   4  25   6         10.31         32.17        32.55 o                         
   5  25   6         53.66         50.02        30.51 o                         
  -6  26   6         36.06        -10.39        33.71 o                         
  -5  26   6        369.87        326.54        55.64 o                         
  -4  26   6          3.25         25.87        47.53 o                         
  -3  26   6        125.19        197.94        53.23 o                         
  -2  26   6        151.29         66.62        68.38 o                         
  -1  26   6          8.09         16.72        52.23 o                         
   0  26   6          9.48        -25.55        35.89 o                         
   1  26   6        272.10        242.47        37.68 o                         
   2  26   6         32.20         40.16        34.90 o                         
   3  26   6        125.21        125.30        32.26 o                         
   4  26   6        255.16        202.11        28.44 o                         
  -5  27   6        327.22        219.81        45.94 o                         
  -4  27   6        272.92        110.16        57.25 o                         
  -3  27   6        218.19        289.10       101.92 o                         
  -2  27   6       2187.04       2287.56       176.67 o                         
  -1  27   6         47.74         67.29        72.81 o                         
   0  27   6        307.39        402.70        96.84 o                         
   1  27   6        273.68        364.98        62.06 o                         
   2  27   6        474.54        505.82        38.78 o                         
   3  27   6        109.93        153.87        29.36 o                         
  -4  28   6         19.09         27.90        69.18 o                         
  -3  28   6         18.48         74.99        77.89 o                         
  -2  28   6          0.48         49.56        49.27 o                         
  -1  28   6         15.17         51.43        47.24 o                         
   0  28   6        560.70        480.10        98.94 o                         
   1  28   6        285.57        280.11        33.43 o                         
   2  28   6        834.00        766.38        67.06 o                         
 -13   0   7         57.11        129.52        50.98 o                         
 -11   0   7       1408.49       1479.21       105.37 o                         
  -9   0   7        392.19        459.35        57.89 o                         
  -7   0   7        336.67        271.25        79.34 o                         
  -5   0   7       5699.39       5721.94       393.82 o                         
  -3   0   7       2727.02       3635.30       264.80 o                         
  -1   0   7        138.44         51.42        54.67 o                         
   1   0   7      18230.55      20206.99       909.59 o                         
   3   0   7        965.60       1022.45       117.81 o                         
   5   0   7         80.23         48.74        59.08 o                         
   7   0   7       1825.79       1724.47       115.98 o                         
   9   0   7        583.27        593.91        96.36 o                         
 -13   1   7          8.55         14.66        35.26 o                         
 -12   1   7         88.11         52.04        40.41 o                         
 -11   1   7       1750.70       1732.03        82.23 o                         
 -10   1   7        532.35        674.72        48.36 o                         
  -9   1   7        570.19        572.16        38.05 o                         
  -8   1   7       2683.84       3016.41       111.19 o                         
  -7   1   7       1548.17       1724.22        82.14 o                         
  -6   1   7       2064.97       2258.56        83.86 o                         
  -5   1   7      11354.24      12860.62       373.31 o                         
  -4   1   7        552.68        487.09        53.21 o                         
  -3   1   7         31.42         13.05        67.26 o                         
  -2   1   7       2589.51       2290.16        96.72 o                         
  -1   1   7         15.43         69.13        39.57 o                         
   0   1   7       1254.30       1137.90        61.42 o                         
   1   1   7         74.58         71.96        42.94 o                         
   2   1   7         73.11         61.41        44.59 o                         
   3   1   7        303.31        321.56        48.68 o                         
   4   1   7       5906.34       5529.72       124.10 o                         
   5   1   7       4132.36       3817.41       120.71 o                         
   6   1   7       1777.41       1700.17        65.92 o                         
   7   1   7      10079.49       9956.57       247.18 o                         
   8   1   7        235.56        213.44        46.94 o                         
   9   1   7        532.78        555.08        47.22 o                         
  10   1   7        371.98        395.35        49.13 o                         
 -13   2   7        104.31         44.90        31.79 o                         
 -12   2   7        400.76        536.02        41.66 o                         
 -11   2   7       1003.30        960.78        51.37 o                         
 -10   2   7        159.51        202.15        42.19 o                         
  -9   2   7        923.61        953.23        47.20 o                         
  -8   2   7         70.41         46.39        42.08 o                         
  -7   2   7        182.44        147.53        41.72 o                         
  -6   2   7         10.70         94.34        48.83 o                         
  -5   2   7       8188.72       8331.83       248.05 o                         
  -4   2   7         82.77         49.88        38.89 o                         
  -3   2   7       5625.06       6042.22       410.10 o                         
  -2   2   7        289.38        475.77        56.28 o                         
  -1   2   7        103.76        143.84        41.54 o                         
   0   2   7       6524.83       7021.91       232.24 o                         
   1   2   7        298.66        365.03        46.16 o                         
   2   2   7        172.04        239.95        48.39 o                         
   3   2   7       1539.55       1568.50        78.82 o                         
   4   2   7        944.86        813.22        37.59 o                         
   5   2   7         23.49         16.61        34.77 o                         
   6   2   7         39.71         66.83        37.26 o                         
   7   2   7        386.16        375.62        43.26 o                         
   8   2   7        417.81        363.21        45.23 o                         
   9   2   7        288.72        263.17        40.52 o                         
  10   2   7        541.57        498.54        51.13 o                         
 -13   3   7         74.39         16.30        32.58 o                         
 -12   3   7        531.22        485.13        40.19 o                         
 -11   3   7       1078.05       1115.29        53.64 o                         
 -10   3   7       1689.93       1731.72        63.56 o                         
  -9   3   7        691.99        765.02        43.95 o                         
  -8   3   7       4629.93       4877.83       167.11 o                         
  -7   3   7          4.43         45.57        32.94 o                         
  -6   3   7       2151.66       2188.06        79.55 o                         
  -5   3   7        608.07        785.87        45.91 o                         
  -4   3   7       8162.11       8014.59       265.32 o                         
  -3   3   7       1514.34       1413.48       105.63 o                         
  -2   3   7        304.64        205.80        45.08 o                         
  -1   3   7       2002.31       1752.31        74.95 o                         
   0   3   7         32.33          4.41        49.08 o                         
   1   3   7         14.67        -24.93        41.02 o                         
   2   3   7        371.36        205.51        44.23 o                         
   3   3   7        777.74        717.49        54.93 o                         
   4   3   7       1089.58       1089.25        41.83 o                         
   5   3   7       7480.29       7012.30       164.39 o                         
   6   3   7       1741.22       1610.88        56.65 o                         
   7   3   7       2763.03       2886.53        81.87 o                         
   8   3   7       2558.73       2316.15        79.41 o                         
   9   3   7          0.66          2.20        47.89 o                         
  10   3   7        314.42        274.59        46.51 o                         
 -13   4   7        696.17        648.21        57.52 o                         
 -12   4   7        478.11        526.90        43.64 o                         
 -11   4   7        202.23        239.25        40.20 o                         
 -10   4   7         17.18         75.72        36.61 o                         
  -9   4   7        389.21        331.66        40.75 o                         
  -8   4   7          1.06         72.58        59.97 o                         
  -7   4   7        350.79        341.20        41.97 o                         
  -6   4   7        130.99         87.71        33.76 o                         
  -5   4   7        297.54        377.52        39.31 o                         
  -4   4   7       4492.99       5073.47       155.06 o                         
  -3   4   7        756.05       1035.29        87.39 o                         
  -2   4   7       1441.62       1772.54       111.79 o                         
  -1   4   7        432.10        524.84        52.49 o                         
   0   4   7       5501.14       5947.42       199.94 o                         
   1   4   7       1564.09       1462.58        62.02 o                         
   2   4   7        682.49        601.18        65.26 o                         
   3   4   7         59.18         41.74        42.26 o                         
   4   4   7         12.69         53.78        33.07 o                         
   5   4   7        904.62        755.48        39.43 o                         
   6   4   7       1494.61       1224.52        58.78 o                         
   7   4   7         36.96         63.68        42.32 o                         
   8   4   7         55.91         39.39        48.51 o                         
   9   4   7         43.00         82.21        47.18 o                         
  10   4   7        841.90        683.19        68.47 o                         
 -13   5   7         76.27         97.43        35.49 o                         
 -12   5   7        210.44        241.92        46.58 o                         
 -11   5   7        155.54        127.83        42.31 o                         
 -10   5   7        115.30        133.18        39.04 o                         
  -9   5   7        337.93        268.76        44.08 o                         
  -8   5   7        510.02        572.99        42.20 o                         
  -7   5   7       2534.67       2504.66        96.88 o                         
  -6   5   7       5529.22       5911.50       150.65 o                         
  -5   5   7         75.91        166.49        37.29 o                         
  -4   5   7       5190.45       5358.46       182.56 o                         
  -3   5   7        501.05        646.20        58.21 o                         
  -2   5   7         70.65        120.02        41.52 o                         
  -1   5   7        127.87        104.84        36.33 o                         
   0   5   7       2596.10       2343.91        75.24 o                         
   1   5   7        467.03        442.62        37.40 o                         
   2   5   7       6391.02       5762.01       175.54 o                         
   3   5   7         83.81         89.30        42.95 o                         
   4   5   7       2132.00       2011.94        88.91 o                         
   5   5   7        326.10        334.68        48.13 o                         
   6   5   7       5689.98       5517.27       158.92 o                         
   7   5   7         98.81        216.69        46.37 o                         
   8   5   7        651.65        720.10        63.76 o                         
   9   5   7         87.15         86.94        51.92 o                         
  10   5   7        376.20        430.59        62.93 o                         
 -13   6   7       1733.00       1643.43        67.65 o                         
 -12   6   7          1.21         40.78        54.93 o                         
 -11   6   7         85.00        183.60        57.01 o                         
 -10   6   7         15.43        -65.69        65.69 o                         
  -9   6   7       1234.96       1444.34        88.32 o                         
  -8   6   7         24.43         42.90        37.65 o                         
  -7   6   7        115.62        107.85        43.90 o                         
  -6   6   7         14.10          4.33        29.53 o                         
  -5   6   7       2079.56       1970.15        75.59 o                         
  -4   6   7         83.39         18.06        41.31 o                         
  -3   6   7       5873.49       5963.61       305.32 o                         
  -2   6   7       3308.41       3778.69       134.52 o                         
  -1   6   7      13215.28      15161.33       432.74 o                         
   0   6   7        184.37        293.57        39.16 o                         
   1   6   7       3353.04       3400.31       111.42 o                         
   2   6   7       3045.96       3278.30       124.47 o                         
   3   6   7       2396.62       2041.71        60.18 o                         
   4   6   7        572.33        443.15        40.96 o                         
   5   6   7        185.56        122.04        47.86 o                         
   6   6   7        515.84        498.46        55.21 o                         
   7   6   7        402.62        404.71        64.71 o                         
   8   6   7         22.08         -1.62        63.72 o                         
   9   6   7        519.82        591.21       104.82 o                         
  10   6   7         30.71         51.11        61.85 o                         
 -13   7   7         13.53         44.83        36.35 o                         
 -12   7   7          5.70         13.81        48.52 o                         
 -11   7   7        389.89        401.18        52.15 o                         
 -10   7   7        263.22        316.23        44.87 o                         
  -9   7   7       4872.13       4857.54       155.12 o                         
  -8   7   7       2340.79       2368.04        80.50 o                         
  -7   7   7        120.54        170.45        45.81 o                         
  -6   7   7        134.36        165.32        33.19 o                         
  -5   7   7        517.47        463.96        33.02 o                         
  -4   7   7         54.32         -6.54        39.94 o                         
  -3   7   7         22.23         26.20        50.97 o                         
  -2   7   7        154.55        164.41        51.74 o                         
  -1   7   7         24.12         72.20        37.57 o                         
   0   7   7         17.41        -38.20        40.29 o                         
   1   7   7         31.87         24.38        39.92 o                         
   2   7   7       2195.36       2126.50        72.53 o                         
   3   7   7        140.25        137.59        33.36 o                         
   4   7   7       1186.42       1215.28        49.52 o                         
   5   7   7         89.57         68.02        40.83 o                         
   6   7   7       1100.09       1122.35        60.54 o                         
   7   7   7        603.55        642.43        75.20 o                         
   8   7   7        475.87        524.69        67.80 o                         
   9   7   7        346.79        278.51        94.66 o                         
  10   7   7        103.75        222.66       106.19 o                         
 -13   8   7        261.59        151.04        38.13 o                         
 -12   8   7        576.34        482.41        45.62 o                         
 -11   8   7         82.63        125.56        47.59 o                         
 -10   8   7        126.14        146.75        41.78 o                         
  -9   8   7         57.01         96.57        43.32 o                         
  -8   8   7       1687.25       1727.63        95.14 o                         
  -7   8   7         78.29         34.35        59.15 o                         
  -6   8   7         55.12        141.73        39.83 o                         
  -5   8   7       3296.20       2847.02        88.16 o                         
  -4   8   7        711.47        675.53        50.63 o                         
  -3   8   7       3400.30       3556.48       114.91 o                         
  -2   8   7       3376.51       3652.18       151.95 o                         
  -1   8   7       4480.64       5394.02       183.22 o                         
   0   8   7      10240.79      11744.98       380.69 o                         
   1   8   7       8570.30       9980.57       326.65 o                         
   2   8   7       3828.54       3749.20       101.32 o                         
   3   8   7          7.54         16.59        33.47 o                         
   4   8   7         42.16         24.39        33.06 o                         
   5   8   7        102.10        109.12        36.16 o                         
   6   8   7        303.54        204.46        69.60 o                         
   7   8   7        292.67        291.41       104.00 o                         
   8   8   7        161.94         93.54       121.11 o                         
   9   8   7        987.14        837.99        83.97 o                         
  10   8   7        362.61        374.44        60.66 o                         
 -13   9   7          3.80         10.64        58.70 o                         
 -12   9   7        515.84        338.35        44.45 o                         
 -11   9   7        348.77        354.25        51.67 o                         
 -10   9   7       1234.77       1310.64        65.85 o                         
  -9   9   7         70.51         17.67        54.82 o                         
  -8   9   7        154.18        206.46        39.70 o                         
  -7   9   7       1247.01       1303.26        70.34 o                         
  -6   9   7       1736.17       2002.92        86.30 o                         
  -5   9   7        361.72        337.83        34.66 o                         
  -4   9   7       2124.35       1789.91        58.12 o                         
  -3   9   7        221.89        132.85        40.43 o                         
  -2   9   7       3202.45       3212.67       254.08 o                         
  -1   9   7        292.07        269.44        45.67 o                         
   0   9   7       3041.83       2652.09       103.67 o                         
   1   9   7        856.98        689.55        60.12 o                         
   2   9   7       5126.43       4775.67       124.98 o                         
   3   9   7        711.06        787.11        43.90 o                         
   4   9   7        183.58        146.33        39.74 o                         
   5   9   7        219.69        307.84        37.93 o                         
   6   9   7        401.36        402.07        47.87 o                         
   7   9   7         80.36         83.36        82.33 o                         
   8   9   7       1003.58       1064.69       144.33 o                         
   9   9   7        324.40         94.66       104.34 o                         
  10   9   7        607.96        437.20        96.59 o                         
 -12  10   7        305.88        226.98        48.58 o                         
 -11  10   7         22.76         17.81        39.04 o                         
 -10  10   7        211.89        160.76        41.17 o                         
  -9  10   7        183.30        127.33        55.71 o                         
  -8  10   7         75.23         70.47        47.03 o                         
  -7  10   7        302.33        294.36        44.87 o                         
  -6  10   7        103.19        172.97        46.71 o                         
  -5  10   7        135.33        139.24        33.08 o                         
  -4  10   7         38.99         81.81        31.64 o                         
  -3  10   7         45.81         41.50        27.46 o                         
  -2  10   7        587.11       1065.03       146.83 o                         
  -1  10   7         84.15        136.07        66.30 o                         
   0  10   7       1672.82       1962.67        72.76 o                         
   1  10   7       5016.06       5623.17       143.57 o                         
   2  10   7       1387.30       1250.54        53.25 o                         
   3  10   7        213.15        207.86        36.23 o                         
   4  10   7        240.00        260.94        61.52 o                         
   5  10   7          2.81         35.75        44.28 o                         
   6  10   7         84.83         26.89        68.73 o                         
   7  10   7        203.05        269.28        79.83 o                         
   8  10   7         32.47        118.60        72.51 o                         
   9  10   7       1871.44       1586.05       119.21 o                         
  10  10   7        330.72        387.59        89.26 o                         
 -12  11   7         11.66        -53.77        99.82 o                         
 -11  11   7        118.27        189.92        88.20 o                         
 -10  11   7       1085.02        995.64       177.80 o                         
  -9  11   7       1109.08        962.20        81.51 o                         
  -8  11   7          5.87         48.66        47.88 o                         
  -7  11   7        169.41        218.15        58.35 o                         
  -6  11   7       1664.23       1611.00       120.97 o                         
  -5  11   7       1478.25       1175.69        81.47 o                         
  -4  11   7         17.84         53.17        51.26 o                         
  -3  11   7         46.88          8.04        34.96 o                         
  -2  11   7         72.77         34.14        39.14 o                         
  -1  11   7        514.77        462.68        37.21 o                         
   0  11   7        585.40        501.02        38.95 o                         
   1  11   7        811.92        797.29        45.48 o                         
   2  11   7        686.58        540.04        41.32 o                         
   3  11   7        681.83        696.43        43.74 o                         
   4  11   7         22.81         54.62        40.52 o                         
   5  11   7        117.37        217.25        43.87 o                         
   6  11   7        604.23        647.30        51.68 o                         
   7  11   7        132.50        143.42        76.34 o                         
   8  11   7        279.92        324.72        74.07 o                         
   9  11   7       1356.64       1302.64       127.30 o                         
 -12  12   7          5.45         -4.09        50.32 o                         
 -11  12   7        442.23        472.45        52.29 o                         
 -10  12   7          2.08         21.85        41.25 o                         
  -9  12   7       2690.53       2390.69       117.93 o                         
  -8  12   7         47.37         45.53        43.98 o                         
  -7  12   7        555.92        453.79        63.05 o                         
  -6  12   7        110.25        199.76        54.33 o                         
  -5  12   7       1693.22       1414.94       108.91 o                         
  -4  12   7       1146.72        983.96        72.69 o                         
  -3  12   7       2559.17       2588.43        81.41 o                         
  -2  12   7        461.32        549.28        36.08 o                         
  -1  12   7       2576.05       2588.64        93.40 o                         
   0  12   7       5566.11       6389.99       160.68 o                         
   1  12   7        906.88        954.11        48.47 o                         
   2  12   7        712.83        701.32        41.95 o                         
   3  12   7        576.72        591.32        45.95 o                         
   4  12   7        569.01        475.77        44.10 o                         
   5  12   7          7.20         12.99        40.80 o                         
   6  12   7         19.23          8.59        50.64 o                         
   7  12   7        357.75        263.68        54.10 o                         
   8  12   7        230.31        195.56        47.93 o                         
   9  12   7        146.86        125.04        40.85 o                         
 -12  13   7         66.34         49.93        61.60 o                         
 -11  13   7         31.22         27.85        44.79 o                         
 -10  13   7         84.15        179.69        52.50 o                         
  -9  13   7        997.44        899.95        76.50 o                         
  -8  13   7       2394.15       2262.77        80.20 o                         
  -7  13   7       8924.79       8927.04       333.93 o                         
  -6  13   7         76.85         64.00        68.06 o                         
  -5  13   7        356.25        376.44        75.42 o                         
  -4  13   7        695.15        709.14        75.33 o                         
  -3  13   7         97.36        104.03        60.90 o                         
  -2  13   7         17.03         15.28        38.28 o                         
  -1  13   7        141.42         98.19        44.32 o                         
   0  13   7        591.50        626.44        42.55 o                         
   1  13   7         64.45        118.41        46.63 o                         
   2  13   7       1552.47       1493.02        56.80 o                         
   3  13   7       1024.47       1032.16        53.81 o                         
   4  13   7       3474.85       3427.11       100.70 o                         
   5  13   7         77.36        200.02        39.95 o                         
   6  13   7         52.69         96.49        43.57 o                         
   7  13   7        353.01        424.63        53.91 o                         
   8  13   7        280.30        299.07        53.89 o                         
   9  13   7         55.39         66.31        43.84 o                         
 -12  14   7        366.29        416.08        95.55 o                         
 -11  14   7          1.34         42.22        41.10 o                         
 -10  14   7        148.66         40.27        53.24 o                         
  -9  14   7         55.10        104.62        53.03 o                         
  -8  14   7          1.94        -24.10        46.06 o                         
  -7  14   7        593.73        522.74        66.50 o                         
  -6  14   7        680.45        538.67        75.05 o                         
  -5  14   7       1700.13       1564.92       122.32 o                         
  -4  14   7        498.94        538.89        70.56 o                         
  -3  14   7        162.48        168.13        36.49 o                         
  -2  14   7       2593.69       2871.94        99.14 o                         
  -1  14   7        238.51        282.37        42.12 o                         
   0  14   7       4823.33       5403.38       186.51 o                         
   1  14   7        313.09        390.93        48.26 o                         
   2  14   7       6201.44       6242.18       176.52 o                         
   3  14   7        133.35        153.66        39.19 o                         
   4  14   7        555.48        436.14        46.75 o                         
   5  14   7        531.98        429.94        47.67 o                         
   6  14   7         14.63        -42.62        42.62 o                         
   7  14   7        376.19        402.08        43.59 o                         
   8  14   7        119.69         59.74        41.58 o                         
   9  14   7          1.70         -5.16        38.57 o                         
 -11  15   7         71.16         72.26        39.07 o                         
 -10  15   7        234.77        351.01        62.82 o                         
  -9  15   7        282.92        341.78        66.66 o                         
  -8  15   7       4067.79       3616.02       214.52 o                         
  -7  15   7       2338.01       2498.56       147.80 o                         
  -6  15   7       1198.42       1273.15        78.19 o                         
  -5  15   7       2619.41       2568.96       129.68 o                         
  -4  15   7        694.63        649.89        77.61 o                         
  -3  15   7         25.65        -36.68        53.37 o                         
  -2  15   7        106.65         77.08        37.90 o                         
  -1  15   7         70.36         78.30        42.41 o                         
   0  15   7         35.50        -29.52        52.84 o                         
   1  15   7        448.34        402.49        74.48 o                         
   2  15   7       2377.85       2259.35       105.50 o                         
   3  15   7         82.52         41.83        38.46 o                         
   4  15   7         85.49        101.41        37.30 o                         
   5  15   7        582.83        576.21        48.78 o                         
   6  15   7        188.38        209.95        43.10 o                         
   7  15   7        117.61        140.47        38.12 o                         
   8  15   7        107.61        134.83        33.46 o                         
   9  15   7         85.08         84.42        33.00 o                         
 -11  16   7        218.18        245.37        71.68 o                         
 -10  16   7         34.23        -37.85        59.69 o                         
  -9  16   7         26.29        -22.27        70.63 o                         
  -8  16   7        283.42        262.72        64.62 o                         
  -7  16   7        504.30        384.01       176.83 o                         
  -6  16   7        168.16        139.49        59.70 o                         
  -5  16   7         20.91         49.17        71.28 o                         
  -4  16   7       1422.81       1249.01        91.59 o                         
  -3  16   7        541.41        570.69        62.34 o                         
  -2  16   7        603.97        634.81        45.75 o                         
  -1  16   7        347.27        416.40        46.73 o                         
   0  16   7       3848.32       4286.51       154.99 o                         
   1  16   7         56.80         76.62        48.03 o                         
   2  16   7       1701.98       1954.88       105.66 o                         
   3  16   7       3965.08       4306.91       145.83 o                         
   4  16   7        570.97        618.03        42.35 o                         
   5  16   7         81.23        102.89        44.80 o                         
   6  16   7          2.68         38.66        39.80 o                         
   7  16   7        363.31        320.20        40.76 o                         
   8  16   7          6.45         72.09        32.99 o                         
 -11  17   7        596.39        518.62        51.54 o                         
 -10  17   7         44.38        142.66        57.08 o                         
  -9  17   7       1490.14       1655.94       109.67 o                         
  -8  17   7        204.93        114.26        87.29 o                         
  -7  17   7       8357.09       7993.32       380.87 o                         
  -6  17   7        206.63        328.20        76.96 o                         
  -5  17   7       1237.28       1263.05        93.32 o                         
  -4  17   7         88.04        109.67        73.08 o                         
  -3  17   7        650.32        451.17        62.43 o                         
  -2  17   7          4.91         30.14        51.83 o                         
  -1  17   7        453.99        401.60        45.12 o                         
   0  17   7       1119.41       1101.09        61.84 o                         
   1  17   7        179.40        192.09        50.15 o                         
   2  17   7       1430.66       1531.58        88.21 o                         
   3  17   7       7306.50       6949.59       196.40 o                         
   4  17   7        430.74        481.42        65.56 o                         
   5  17   7        318.77        383.46        49.08 o                         
   6  17   7        665.89        832.99       128.88 o                         
   7  17   7       2436.62       2472.38       182.24 o                         
   8  17   7        141.68        182.99        43.30 o                         
 -10  18   7         54.59         33.03        51.26 o                         
  -9  18   7        251.49        216.75        66.17 o                         
  -8  18   7          3.32        -68.31        94.50 o                         
  -7  18   7         46.10        151.21        86.43 o                         
  -6  18   7        263.90        277.23        94.69 o                         
  -5  18   7        275.90        181.65        75.85 o                         
  -4  18   7         27.06        -74.51        89.56 o                         
  -3  18   7         67.85        191.38        90.00 o                         
  -2  18   7        403.43        410.58        49.44 o                         
  -1  18   7        159.20        171.56        49.38 o                         
   0  18   7        148.51        172.14        47.06 o                         
   1  18   7         66.85        100.05        50.19 o                         
   2  18   7         12.29         24.26        50.91 o                         
   3  18   7       1702.77       1485.72       139.82 o                         
   4  18   7        122.19        115.44        59.58 o                         
   5  18   7        448.50        510.50       122.16 o                         
   6  18   7         11.69         -0.14        60.88 o                         
   7  18   7        464.21        477.69        48.04 o                         
   8  18   7        105.69        126.60        50.32 o                         
 -10  19   7        377.11        305.46        63.38 o                         
  -9  19   7        150.71        176.53        62.38 o                         
  -8  19   7       2533.60       2394.62       482.35 o                         
  -7  19   7       4150.81       3914.75       207.59 o                         
  -6  19   7        665.37        595.72        96.52 o                         
  -5  19   7         33.52        -57.70        89.44 o                         
  -4  19   7        414.19        485.19        78.60 o                         
  -3  19   7         48.52         35.12        94.94 o                         
  -2  19   7          5.48        -33.23        46.67 o                         
  -1  19   7        114.63        168.30        50.21 o                         
   0  19   7        882.11        847.04        75.07 o                         
   1  19   7         24.47         57.28        48.75 o                         
   2  19   7        459.83        413.47        63.94 o                         
   3  19   7       5596.42       6077.30       491.79 o                         
   4  19   7       1950.32       1956.94       118.69 o                         
   5  19   7       1057.74       1091.61        83.39 o                         
   6  19   7       2469.47       3084.72       207.55 o                         
   7  19   7        289.61        287.71        78.05 o                         
 -10  20   7        196.00        122.75        47.18 o                         
  -9  20   7          0.65         27.09        84.99 o                         
  -8  20   7          9.66         66.20        64.11 o                         
  -7  20   7         10.02         56.98        64.52 o                         
  -6  20   7        893.93        707.26        97.72 o                         
  -5  20   7         94.49        157.88        88.47 o                         
  -4  20   7        583.52        782.87       202.96 o                         
  -3  20   7        160.69         69.00        92.86 o                         
  -2  20   7       2599.52       2962.16       107.52 o                         
  -1  20   7        578.67        608.05        55.39 o                         
   0  20   7       3778.63       4453.17       184.42 o                         
   1  20   7         72.16        135.72        56.66 o                         
   2  20   7        490.37        576.26        85.31 o                         
   3  20   7        323.62        346.24        96.12 o                         
   4  20   7       1229.95       1125.42        75.42 o                         
   5  20   7         25.27         13.67        61.61 o                         
   6  20   7          3.15        -15.03        66.03 o                         
   7  20   7         34.28         27.60        37.23 o                         
  -9  21   7        468.25        333.99        79.34 o                         
  -8  21   7       1935.06       1997.22       114.43 o                         
  -7  21   7        336.17        461.43        65.12 o                         
  -6  21   7       2346.94       2380.81       113.57 o                         
  -5  21   7        333.24        302.58        90.59 o                         
  -4  21   7         40.74        103.03        90.50 o                         
  -3  21   7        144.37        217.94        90.97 o                         
  -2  21   7         84.96         39.74        53.69 o                         
  -1  21   7         61.33        -50.42        58.49 o                         
   0  21   7          5.12        -25.86        60.10 o                         
   1  21   7        110.72        134.44        52.45 o                         
   2  21   7        328.51        361.32        59.30 o                         
   3  21   7        337.09        359.47        90.79 o                         
   4  21   7        428.65        553.95        58.52 o                         
   5  21   7       3005.02       3295.56       208.71 o                         
   6  21   7        597.42        757.17        59.79 o                         
  -9  22   7         31.81         -5.97        57.90 o                         
  -8  22   7         16.67         98.54        51.48 o                         
  -7  22   7         14.68         53.90        51.92 o                         
  -6  22   7        204.00        140.81        78.75 o                         
  -5  22   7         38.93         57.22        71.84 o                         
  -4  22   7        220.97        225.78       130.47 o                         
  -3  22   7         54.03         34.19       124.82 o                         
  -2  22   7        432.27        246.42       126.60 o                         
  -1  22   7         69.61        143.69        61.46 o                         
   0  22   7        205.63        269.94        50.84 o                         
   1  22   7        131.24        160.58        60.01 o                         
   2  22   7        461.25        402.64        58.05 o                         
   3  22   7        388.20        420.93        66.17 o                         
   4  22   7         36.99         70.34        62.97 o                         
   5  22   7         34.58         93.23        48.54 o                         
   6  22   7        283.31        212.87        39.48 o                         
  -8  23   7       2181.93       1906.78       148.21 o                         
  -7  23   7       1858.67       1969.19       109.77 o                         
  -6  23   7         16.06        108.46        59.43 o                         
  -5  23   7       1492.48       1411.36        95.44 o                         
  -4  23   7         10.56        -45.30        82.73 o                         
  -3  23   7         25.76         99.82       118.05 o                         
  -2  23   7         90.73         65.80       117.24 o                         
  -1  23   7        155.48         47.85        53.02 o                         
   0  23   7          6.54        -47.27        52.61 o                         
   1  23   7        218.34        178.89        44.96 o                         
   2  23   7          7.57         19.11        43.72 o                         
   3  23   7        232.49        221.00        51.55 o                         
   4  23   7          2.21         -1.08        67.49 o                         
   5  23   7        590.25        534.54        58.33 o                         
  -7  24   7         88.70        164.17        45.00 o                         
  -6  24   7        227.66        185.97        52.85 o                         
  -5  24   7         73.91         43.18        51.80 o                         
  -4  24   7       1244.96        890.68       123.21 o                         
  -3  24   7        437.53        450.42       113.86 o                         
  -2  24   7       1106.10       1222.25       145.30 o                         
  -1  24   7         77.69        132.00        45.87 o                         
   0  24   7        941.17       1059.64        55.89 o                         
   1  24   7        488.43        552.02        58.83 o                         
   2  24   7       1482.21       1477.60        93.29 o                         
   3  24   7        416.13        375.07        39.77 o                         
   4  24   7        403.27        326.45       157.24 o                         
   5  24   7         11.80         29.81        44.77 o                         
  -7  25   7        364.12        269.26        40.50 o                         
  -6  25   7        745.90        666.22        60.80 o                         
  -5  25   7        100.59         80.50        46.37 o                         
  -4  25   7        554.42        504.33        75.54 o                         
  -3  25   7         11.72         41.19        94.18 o                         
  -2  25   7         45.30         94.80        76.23 o                         
  -1  25   7         83.12         69.48        75.77 o                         
   0  25   7        103.01         51.73        43.89 o                         
   1  25   7          2.63         49.20        43.74 o                         
   2  25   7        602.38        487.50        47.11 o                         
   3  25   7        281.36        260.81        58.84 o                         
   4  25   7        838.29        753.65        52.19 o                         
  -6  26   7        408.51        202.16        31.69 o                         
  -5  26   7          7.85         -0.43        38.08 o                         
  -4  26   7        441.02        237.97        70.64 o                         
  -3  26   7        572.68        481.31        93.70 o                         
  -2  26   7        380.12        345.95        69.67 o                         
  -1  26   7        462.20        427.32       103.78 o                         
   0  26   7       1522.48       1759.69       130.70 o                         
   1  26   7          2.39         40.71        48.30 o                         
   2  26   7       1610.25       1687.71        71.98 o                         
   3  26   7          3.52        -18.87        32.22 o                         
  -5  27   7        310.54        255.14        58.62 o                         
  -4  27   7        266.68        230.61        83.70 o                         
  -3  27   7        128.86        177.23        87.57 o                         
  -2  27   7        532.36        550.85        63.25 o                         
  -1  27   7        116.80         31.90       103.70 o                         
   0  27   7          4.18         78.02        54.53 o                         
   1  27   7         91.31        134.26        36.00 o                         
   2  27   7        196.20        200.81        41.71 o                         
  -3  28   7        768.42        603.63        83.38 o                         
  -2  28   7        403.32        556.70        85.15 o                         
  -1  28   7       2000.14       2436.60       177.56 o                         
   0  28   7        457.11        632.98        83.54 o                         
 -12   0   8         10.82         28.78        76.60 o                         
 -10   0   8        100.99        140.61        69.75 o                         
  -8   0   8       6737.45       7412.35       488.00 o                         
  -6   0   8       4735.40       5151.30       172.88 o                         
  -4   0   8         90.83        -34.83       110.79 o                         
  -2   0   8        103.00        248.35        95.31 o                         
   0   0   8       2182.06       2116.48       125.72 o                         
   2   0   8        444.77        262.00        49.65 o                         
   4   0   8       2547.56       2468.32       115.18 o                         
   6   0   8       6909.50       7102.38       278.62 o                         
   8   0   8       2217.91       2083.66       125.50 o                         
  10   0   8        497.76        375.27        74.67 o                         
 -13   1   8         86.69         84.00        42.30 o                         
 -12   1   8        489.08        525.87        42.76 o                         
 -11   1   8        563.85        569.76        48.79 o                         
 -10   1   8        411.47        503.04        53.89 o                         
  -9   1   8        279.28        289.10        44.17 o                         
  -8   1   8         20.65         84.13        48.63 o                         
  -7   1   8         28.70         15.88        31.56 o                         
  -6   1   8         46.84         68.11        29.08 o                         
  -5   1   8       3289.94       3319.27        93.56 o                         
  -4   1   8        168.29        157.11        45.33 o                         
  -3   1   8       2973.49       3370.91       178.29 o                         
  -2   1   8       1668.81       1560.52       105.41 o                         
  -1   1   8        794.65        959.34        56.88 o                         
   0   1   8        129.38        101.33        44.98 o                         
   1   1   8       2067.43       2602.65       103.38 o                         
   2   1   8        506.55        531.48        39.13 o                         
   3   1   8        662.31        642.98        35.85 o                         
   4   1   8        920.23        778.48        43.03 o                         
   5   1   8         65.75         60.28        43.02 o                         
   6   1   8         76.46         96.00        40.22 o                         
   7   1   8        620.98        537.00        51.47 o                         
   8   1   8         32.74          5.80        43.88 o                         
   9   1   8          7.04         58.99        57.21 o                         
  10   1   8        177.70        147.94        36.14 o                         
 -13   2   8          6.77        -30.05        30.05 o                         
 -12   2   8          2.27         39.97        34.26 o                         
 -11   2   8        543.66        560.51        44.53 o                         
 -10   2   8        319.20        320.43        44.94 o                         
  -9   2   8       3394.67       3347.92        95.77 o                         
  -8   2   8        928.73        917.55        64.68 o                         
  -7   2   8       4697.88       4841.80       138.49 o                         
  -6   2   8       5303.70       6048.02       134.54 o                         
  -5   2   8       3898.25       4182.23       114.36 o                         
  -4   2   8       4201.52       4857.72       209.78 o                         
  -3   2   8       1168.68       1293.05       140.63 o                         
  -2   2   8       1168.86       1001.39       104.56 o                         
  -1   2   8        400.18        292.58        57.39 o                         
   0   2   8       1360.00       1459.75        79.84 o                         
   1   2   8         12.67        -46.56        46.56 o                         
   2   2   8       1811.59       1545.79        77.30 o                         
   3   2   8         54.61         40.20        31.49 o                         
   4   2   8        709.61        619.61        35.90 o                         
   5   2   8       7417.89       6687.65       171.33 o                         
   6   2   8       1594.03       1552.81        57.19 o                         
   7   2   8       3994.34       3986.67       118.25 o                         
   8   2   8        871.67        855.44        52.58 o                         
   9   2   8        545.34        632.03        58.02 o                         
  10   2   8        218.27        258.86        70.97 o                         
 -13   3   8        706.45        755.92        39.18 o                         
 -12   3   8        596.04        729.85        41.85 o                         
 -11   3   8        118.43        212.52        42.38 o                         
 -10   3   8        221.86        210.58        43.87 o                         
  -9   3   8        803.02        792.53        49.71 o                         
  -8   3   8         58.34        109.88        41.42 o                         
  -7   3   8        145.64        108.49        40.80 o                         
  -6   3   8         77.25         41.84        29.03 o                         
  -5   3   8       2642.47       2443.32        64.83 o                         
  -4   3   8         21.47         79.70        43.40 o                         
  -3   3   8       2294.91       2182.11       185.94 o                         
  -2   3   8          5.60          4.68        67.71 o                         
  -1   3   8       5019.82       5564.41       200.64 o                         
   0   3   8       5523.86       6851.31       229.36 o                         
   1   3   8        419.52        404.36        50.20 o                         
   2   3   8       1575.51       1733.31        62.87 o                         
   3   3   8        366.91        355.42        34.28 o                         
   4   3   8         34.10         -1.43        30.86 o                         
   5   3   8        133.60        116.46        37.70 o                         
   6   3   8        831.45        674.33        45.78 o                         
   7   3   8        578.40        497.53        51.90 o                         
   8   3   8         64.27         78.16        60.68 o                         
   9   3   8       1306.39       1255.95        72.75 o                         
  10   3   8         25.83        -44.78        44.78 o                         
 -13   4   8        135.52        152.85        34.82 o                         
 -12   4   8        342.99        312.92        45.47 o                         
 -11   4   8        156.94        109.41        38.33 o                         
 -10   4   8         21.14         15.35        54.52 o                         
  -9   4   8        102.45         61.66        57.05 o                         
  -8   4   8       1667.70       1753.72        90.01 o                         
  -7   4   8       2731.09       2821.17       121.24 o                         
  -6   4   8         60.17        152.70        31.26 o                         
  -5   4   8        865.06       1075.08        41.44 o                         
  -4   4   8       1073.98       1198.61        75.87 o                         
  -3   4   8       1681.48       1927.48       100.65 o                         
  -2   4   8        984.47       1200.85        96.10 o                         
  -1   4   8        117.63        120.16        39.32 o                         
   0   4   8       3001.59       2971.69       101.70 o                         
   1   4   8       1478.80       1200.47        65.71 o                         
   2   4   8       3124.80       2881.00        99.45 o                         
   3   4   8        894.27        799.14        37.47 o                         
   4   4   8       2562.87       2275.91        63.23 o                         
   5   4   8        177.17        108.86        34.30 o                         
   6   4   8         63.22         78.00        44.27 o                         
   7   4   8        104.33        116.40        48.92 o                         
   8   4   8         60.63        140.58        57.19 o                         
   9   4   8       1240.36       1012.67        83.96 o                         
  10   4   8        105.40         54.51        37.22 o                         
 -13   5   8        295.43        365.41        36.69 o                         
 -12   5   8       2099.77       2289.46        91.77 o                         
 -11   5   8         71.02         90.88        45.72 o                         
 -10   5   8        146.37        144.97        54.76 o                         
  -9   5   8         80.45         70.53        43.92 o                         
  -8   5   8         23.09         -6.09        54.25 o                         
  -7   5   8         45.31        154.60        47.62 o                         
  -6   5   8        971.77        868.54        39.96 o                         
  -5   5   8       1843.34       1763.40        49.30 o                         
  -4   5   8        262.25        292.49        52.99 o                         
  -3   5   8       2563.88       2548.74       157.08 o                         
  -2   5   8       5638.95       6488.43       310.90 o                         
  -1   5   8       3117.06       3378.36       142.92 o                         
   0   5   8      20558.45      23860.36       676.03 o                         
   1   5   8       1460.13       1472.39        63.32 o                         
   2   5   8        153.84        208.40        39.26 o                         
   3   5   8       1839.73       2025.75        96.83 o                         
   4   5   8       2441.68       2128.41       116.09 o                         
   5   5   8       2042.18       1906.43        80.47 o                         
   6   5   8        380.73        333.83        52.72 o                         
   7   5   8        173.81         55.67        77.94 o                         
   8   5   8         68.84        134.52        73.97 o                         
   9   5   8         10.93         -9.85        63.61 o                         
  10   5   8         74.48         29.05        37.48 o                         
 -13   6   8          3.70         39.06        31.58 o                         
 -12   6   8        856.35        817.02        77.82 o                         
 -11   6   8        350.36        326.18        57.96 o                         
 -10   6   8        211.02        124.51        47.44 o                         
  -9   6   8       2587.72       2557.38        87.16 o                         
  -8   6   8       5925.76       5962.85       233.57 o                         
  -7   6   8        103.09         35.47        63.58 o                         
  -6   6   8       5483.17       5960.16       154.00 o                         
  -5   6   8        913.92       1032.65        35.77 o                         
  -4   6   8        178.92        106.65        67.42 o                         
  -3   6   8        924.58        999.24        90.34 o                         
  -2   6   8       3614.38       3767.13       158.47 o                         
  -1   6   8       1027.73       1006.83        82.80 o                         
   0   6   8        301.38        301.63        41.37 o                         
   1   6   8        334.46        350.55        36.24 o                         
   2   6   8         31.86          5.68        32.23 o                         
   3   6   8        885.81        725.98        44.00 o                         
   4   6   8        804.08        755.39        60.95 o                         
   5   6   8        604.18        660.91        93.73 o                         
   6   6   8        397.66        323.13        80.50 o                         
   7   6   8        127.58         17.42        96.60 o                         
   8   6   8        445.17        663.46       110.79 o                         
   9   6   8          4.82         59.90        62.38 o                         
  10   6   8        365.06        293.06        59.54 o                         
 -13   7   8        319.53        266.26        50.18 o                         
 -12   7   8        482.51        391.02       110.36 o                         
 -11   7   8        259.92        263.36        48.40 o                         
 -10   7   8         88.20        104.87        79.04 o                         
  -9   7   8         76.00        156.55        44.93 o                         
  -8   7   8         18.48         -4.88        42.78 o                         
  -7   7   8         44.47        -17.40        65.42 o                         
  -6   7   8        374.77        275.78        42.79 o                         
  -5   7   8       1470.32       1306.23        40.74 o                         
  -4   7   8        863.83        776.39        51.49 o                         
  -3   7   8        507.54        506.12        59.52 o                         
  -2   7   8         69.51        103.62        67.87 o                         
  -1   7   8        878.66        879.43        49.90 o                         
   0   7   8        203.94        311.09        44.90 o                         
   1   7   8       1665.02       1864.34        56.21 o                         
   2   7   8       1633.04       1670.06        54.06 o                         
   3   7   8       1141.19       1170.19        53.62 o                         
   4   7   8        500.72        490.97        42.09 o                         
   5   7   8        468.92        401.31        62.76 o                         
   6   7   8         45.19        -22.50        84.21 o                         
   8   7   8          7.81         19.19        93.21 o                         
   9   7   8         38.38         78.57        59.33 o                         
 -13   8   8          5.39         36.13        26.07 o                         
 -12   8   8         98.82        127.87        49.67 o                         
 -11   8   8        251.80        165.49        44.75 o                         
 -10   8   8         43.62         21.58        41.65 o                         
  -9   8   8       1745.94       1789.53        75.27 o                         
  -8   8   8       1548.59       1325.25        63.90 o                         
  -7   8   8        397.98        372.95        57.60 o                         
  -6   8   8        200.03        278.72        39.26 o                         
  -5   8   8       2468.11       2512.86        75.38 o                         
  -4   8   8       1260.05       1329.34        49.56 o                         
  -3   8   8        222.05        171.17        37.53 o                         
  -2   8   8        872.55        725.10        64.16 o                         
  -1   8   8         40.54         75.58        39.79 o                         
   0   8   8          6.44         23.25        31.98 o                         
   1   8   8        416.10        410.13        27.09 o                         
   2   8   8       4278.56       3709.31        85.16 o                         
   3   8   8        319.62        242.43        35.53 o                         
   4   8   8        856.33        790.08        49.41 o                         
   5   8   8        266.46        299.74        43.76 o                         
   6   8   8       2225.28       2494.49       216.26 o                         
   7   8   8        922.72       1023.89       150.46 o                         
   8   8   8         19.47         40.61        78.63 o                         
   9   8   8        542.28        510.32        54.69 o                         
 -12   9   8         60.91         22.88        35.07 o                         
 -11   9   8       1101.66       1160.12        62.12 o                         
 -10   9   8         58.67          6.01        39.52 o                         
  -9   9   8       2221.02       2127.33       106.40 o                         
  -8   9   8        250.77        189.85        43.64 o                         
  -7   9   8       1658.95       1389.82        84.12 o                         
  -6   9   8        162.38        145.95        42.63 o                         
  -5   9   8        393.26        355.31        39.58 o                         
  -4   9   8        941.37        849.16        36.20 o                         
  -3   9   8       3851.25       3313.02        84.80 o                         
  -2   9   8         23.88         26.57        28.02 o                         
  -1   9   8      16742.10      18297.89       471.41 o                         
   0   9   8       5673.01       6422.49       151.02 o                         
   1   9   8       6553.64       7342.72       183.75 o                         
   2   9   8         17.54         91.48        30.80 o                         
   3   9   8       3481.37       3442.12        97.53 o                         
   4   9   8        245.27        286.44        40.70 o                         
   5   9   8         19.14          6.09        44.81 o                         
   6   9   8          3.52        -33.88        95.39 o                         
   7   9   8         26.46         96.89       150.79 o                         
   8   9   8        216.44        182.49        77.12 o                         
   9   9   8        211.42        153.70        46.60 o                         
 -12  10   8         24.33         41.51        55.20 o                         
 -11  10   8         10.92         19.52        36.54 o                         
 -10  10   8       1589.71       1552.35        65.86 o                         
  -9  10   8        133.76        250.94        59.11 o                         
  -8  10   8        104.24         20.05       114.98 o                         
  -7  10   8        481.23        494.85        62.71 o                         
  -6  10   8        215.87        238.71        62.20 o                         
  -5  10   8        527.78        573.94        51.06 o                         
  -4  10   8       2041.60       1982.21        55.85 o                         
  -3  10   8         80.86        116.97        27.50 o                         
  -2  10   8         16.26         25.13        26.23 o                         
  -1  10   8        482.27        394.92        30.15 o                         
   0  10   8          5.66         12.86        31.76 o                         
   1  10   8        415.02        461.40        36.13 o                         
   2  10   8       2146.59       2198.21        70.85 o                         
   3  10   8        948.06        913.06        52.34 o                         
   4  10   8         49.74         44.79        39.57 o                         
   5  10   8        240.77        272.71        58.12 o                         
   6  10   8         75.72        131.13        65.63 o                         
   7  10   8        332.49        190.59        64.20 o                         
   8  10   8       1405.71       1346.42       114.92 o                         
   9  10   8        572.62        628.85        68.52 o                         
 -12  11   8        623.07        505.09        75.80 o                         
 -11  11   8         98.55        130.14       100.23 o                         
 -10  11   8        632.82        587.91        81.44 o                         
  -9  11   8          2.05         30.51        56.38 o                         
  -8  11   8        161.54        187.72        62.82 o                         
  -7  11   8        318.95        212.72        58.59 o                         
  -6  11   8         56.28         11.25        47.97 o                         
  -5  11   8       1202.43       1146.87       102.95 o                         
  -4  11   8       1203.80       1179.81        54.79 o                         
  -3  11   8         15.82         70.31        52.57 o                         
  -2  11   8       1592.96       1630.68        52.02 o                         
  -1  11   8       1323.04       1523.23        48.82 o                         
   0  11   8      11075.87      11894.83       272.47 o                         
   1  11   8        613.92        606.57        36.39 o                         
   2  11   8       9632.24      10123.69       272.72 o                         
   3  11   8       1614.45       1603.26        60.85 o                         
   4  11   8       1177.08       1220.40        55.90 o                         
   5  11   8         47.39         82.41        41.00 o                         
   6  11   8         50.02          2.47        48.42 o                         
   7  11   8        192.82        177.55        62.63 o                         
   8  11   8        300.75        333.46        57.50 o                         
   9  11   8        124.10         91.27        57.17 o                         
 -12  12   8         34.26         72.89        58.06 o                         
 -11  12   8          4.49         51.18        70.15 o                         
 -10  12   8         85.99        116.93        55.58 o                         
  -9  12   8        543.00        540.80        67.14 o                         
  -8  12   8       2379.86       2099.76       499.20 o                         
  -7  12   8       3160.16       2929.06       151.88 o                         
  -6  12   8       1262.49       1206.73        69.70 o                         
  -5  12   8       1964.05       1890.06       134.60 o                         
  -4  12   8       2944.08       2999.91       104.15 o                         
  -3  12   8         86.05         60.10        37.03 o                         
  -2  12   8       1841.05       1775.26        60.22 o                         
  -1  12   8        311.32        309.71        33.90 o                         
   0  12   8        281.10        224.78        31.94 o                         
   1  12   8       2000.61       1841.16        69.44 o                         
   2  12   8        763.37        703.47        47.29 o                         
   3  12   8        393.49        412.33        41.94 o                         
   4  12   8        964.73        930.57        50.62 o                         
   5  12   8        610.31        597.29        57.16 o                         
   6  12   8       1016.55       1049.47        64.77 o                         
   7  12   8        174.66         59.32        61.37 o                         
   8  12   8        333.41        388.57        55.05 o                         
   9  12   8         60.77        113.31        45.60 o                         
 -12  13   8        206.39        180.05        43.15 o                         
 -11  13   8        138.09        170.31        42.45 o                         
 -10  13   8         21.54         30.47        42.61 o                         
  -9  13   8        159.03        116.04        77.97 o                         
  -8  13   8          3.72        -41.26        66.69 o                         
  -7  13   8        137.09         70.40        56.80 o                         
  -6  13   8       1077.59       1027.00       101.04 o                         
  -5  13   8        218.19        228.63       176.02 o                         
  -4  13   8        122.98        132.59        52.45 o                         
  -3  13   8        128.57        145.07        37.73 o                         
  -2  13   8        981.99        931.76        49.44 o                         
  -1  13   8        137.45        136.30        36.56 o                         
   0  13   8       4631.96       4890.69       140.42 o                         
   1  13   8       6984.49       8077.64       204.80 o                         
   2  13   8       2682.01       2966.01        87.86 o                         
   3  13   8        399.73        436.40        46.28 o                         
   4  13   8        102.70        122.50        42.97 o                         
   5  13   8        100.01        152.88        51.39 o                         
   6  13   8        116.37         57.21        49.23 o                         
   7  13   8          9.87         48.57        58.16 o                         
   8  13   8          6.82         52.62        47.61 o                         
 -11  14   8         83.73         78.16        41.42 o                         
 -10  14   8          8.40         -4.46        37.38 o                         
  -9  14   8        399.07        453.56        54.93 o                         
  -8  14   8        883.53        979.96       121.54 o                         
  -7  14   8       1146.78        939.23       132.09 o                         
  -6  14   8         70.43         93.23        83.44 o
[truncated: 218,784 more chars]
