# Supplementary material for: Six tris­(bipyrid­yl)iron(II) complexes with 2-substituted 1,1,3,3-tetra­cyano­propenide, perchlorate and tetra­fluorido­borate anions; order versus disorder, hydrogen bonding and C—N⋯π inter­actions
Source: Acta Crystallogr E Crystallogr Commun. 2018 Nov 6;74(Pt 12):1717–26. doi: 10.1107/S2056989018015426 (PMC6281087; doi:10.1107/S2056989018015426)
Supplement: Supplementary file 6 [file e-74-01717-Vsup6.hkl]

data_V                                                                          
_shelx_title ' f26cg'                                                           
_shelx_refln_list_code          4                                               
_shelx_F_calc_maximum      400.41                                               
_exptl_crystal_F_000      1856.00                                               
_reflns_d_resolution_high  0.7688                                               
                                                                                
loop_                                                                           
 _space_group_symop_operation_xyz                                               
 'x, y, z'                                                                      
 '-x+1/2, y+1/2, -z+1/2'                                                        
 '-x, -y, -z'                                                                   
 'x-1/2, -y-1/2, z-1/2'                                                         
                                                                                
_cell_length_a    11.6027                                                       
_cell_length_b    25.0774                                                       
_cell_length_c    14.7438                                                       
_cell_angle_alpha  90.000                                                       
_cell_angle_beta  104.211                                                       
_cell_angle_gamma  90.000                                                       
                                                                                
_shelx_F_squared_multiplier     1.000                                           
                                                                                
loop_                                                                           
 _refln_index_h                                                                 
 _refln_index_k                                                                 
 _refln_index_l                                                                 
 _refln_F_squared_calc                                                          
 _refln_F_squared_meas                                                          
 _refln_F_squared_sigma                                                         
 _refln_observed_status                                                         
   2   0   0      37520.94      41942.29       935.38 o                         
   4   0   0       2468.98       2611.46        50.46 o                         
   6   0   0        831.67        738.37        16.73 o                         
   8   0   0         75.83         67.37        13.50 o                         
  10   0   0         54.36         60.25        16.02 o                         
  12   0   0       5358.84       5724.18       114.08 o                         
  14   0   0       2490.92       2575.88        68.71 o                         
   1   1   0        697.71        626.06        10.72 o                         
   2   1   0        232.73        293.95         9.21 o                         
   3   1   0       6145.09       6123.56       105.29 o                         
   4   1   0         66.71         87.85         6.76 o                         
   5   1   0       2051.92       1925.10        27.75 o                         
   6   1   0        338.56        303.84         8.13 o                         
   7   1   0        358.24        345.72        11.76 o                         
   8   1   0        736.89        832.51        16.26 o                         
   9   1   0         21.24         22.41         7.55 o                         
  10   1   0        888.39        891.17        20.66 o                         
  11   1   0        667.07        662.23        20.81 o                         
  12   1   0       1511.38       1506.60        29.83 o                         
  13   1   0        183.31        238.52        13.76 o                         
  14   1   0         34.15         21.94        11.93 o                         
   0   2   0       9034.05       9558.87       227.31 o                         
   1   2   0      19498.09      21761.87       500.64 o                         
   2   2   0         90.47         47.14         6.46 o                         
   3   2   0       1051.57       1167.83        20.87 o                         
   4   2   0       2188.73       2054.02        25.88 o                         
   5   2   0       1799.26       1970.08        27.78 o                         
   6   2   0        821.50        821.51        14.04 o                         
   7   2   0         76.77         51.60         5.02 o                         
   8   2   0          4.28         -0.20         6.26 o                         
   9   2   0        393.60        400.08        14.04 o                         
  10   2   0       1110.09       1127.17        24.00 o                         
  11   2   0        360.69        346.14        15.69 o                         
  12   2   0        661.96        689.03        21.65 o                         
  13   2   0       1335.59       1370.99        28.21 o                         
  14   2   0          7.65          5.83        12.99 o                         
   1   3   0       1117.82       1165.42        19.61 o                         
   2   3   0       1307.88       1259.81        20.94 o                         
   3   3   0       1024.76       1055.76        20.81 o                         
   4   3   0       2950.38       3029.72        39.50 o                         
   5   3   0       5922.95       5497.26        61.54 o                         
   6   3   0        857.88        898.76        13.01 o                         
   7   3   0      32726.08      35043.87       347.67 o                         
   8   3   0        258.49        228.28         9.70 o                         
   9   3   0       3108.24       3211.47        47.21 o                         
  10   3   0          5.80         13.99         9.04 o                         
  11   3   0         27.02         30.15         9.93 o                         
  12   3   0        222.51        205.98        13.39 o                         
  13   3   0        307.89        321.78        14.82 o                         
  14   3   0         24.39         22.26        14.89 o                         
   0   4   0       1756.39       1646.30        23.71 o                         
   1   4   0         65.60         58.92         3.40 o                         
   2   4   0         49.88         57.35         5.48 o                         
   3   4   0        587.85        623.31        16.80 o                         
   4   4   0      11360.65      11579.73       144.03 o                         
   5   4   0         34.04         21.66         5.10 o                         
   6   4   0        840.37        798.02        12.37 o                         
   7   4   0          0.45         -1.63         4.76 o                         
   8   4   0        230.02        232.73         9.00 o                         
   9   4   0       1872.49       1888.58        29.36 o                         
  10   4   0        483.88        476.81        17.94 o                         
  11   4   0        574.62        580.72        18.91 o                         
  12   4   0         13.54         21.31        11.27 o                         
  13   4   0        672.09        778.84        22.74 o                         
  14   4   0        203.36        226.91        15.95 o                         
   1   5   0       2275.16       2202.79        32.12 o                         
   2   5   0        202.46        226.85         7.59 o                         
   3   5   0        774.37        733.30        12.27 o                         
   4   5   0         97.85        132.43        11.05 o                         
   5   5   0         50.16        104.33        12.01 o                         
   6   5   0        760.21        650.44        11.79 o                         
   7   5   0        391.63        396.82         9.60 o                         
   8   5   0       9919.30      10823.75       123.39 o                         
   9   5   0         17.20         16.40         7.41 o                         
  10   5   0       2304.02       2428.38        36.58 o                         
  11   5   0       3561.68       3575.24        50.17 o                         
  12   5   0         32.32         28.87        16.24 o                         
  13   5   0         43.46         24.46        11.21 o                         
  14   5   0         13.68         23.49        13.64 o                         
   0   6   0      24332.82      26697.62       376.04 o                         
   1   6   0      35499.05      38435.34       494.61 o                         
   2   6   0       1532.38       1374.97        21.11 o                         
   3   6   0          2.55         -0.15         7.29 o                         
   4   6   0       2162.21       2405.53        35.88 o                         
   5   6   0        235.43        222.86         7.94 o                         
   6   6   0          8.97          9.59         4.43 o                         
   7   6   0        430.39        425.61        11.81 o                         
   8   6   0        220.17        215.22        12.59 o                         
   9   6   0       1916.95       1896.26        27.76 o                         
  10   6   0        193.19        215.38        11.38 o                         
  11   6   0        427.02        425.44        18.20 o                         
  12   6   0        613.87        648.00        23.56 o                         
  13   6   0         98.39         71.39        12.10 o                         
  14   6   0        203.19        192.34        20.00 o                         
   1   7   0       2784.29       3003.27        36.55 o                         
   2   7   0       1235.70       1087.48        19.64 o                         
   3   7   0         15.97         16.78         4.25 o                         
   4   7   0        381.48        305.87         7.59 o                         
   5   7   0       2765.76       2678.80        28.05 o                         
   6   7   0       1250.00       1265.40        15.45 o                         
   7   7   0        378.23        422.25        11.07 o                         
   8   7   0       3923.06       3904.43        45.32 o                         
   9   7   0        976.13        929.65        17.64 o                         
  10   7   0       1933.92       2082.53        30.63 o                         
  11   7   0         59.63         81.82        13.78 o                         
  12   7   0         40.40         48.98        14.32 o                         
  13   7   0        158.92        166.88        14.66 o                         
  14   7   0        476.07        512.87        32.16 o                         
   0   8   0       2349.35       2543.71        57.81 o                         
   1   8   0      12031.37      12776.13       167.44 o                         
   2   8   0       3830.32       4011.75        52.08 o                         
   3   8   0        786.37        741.60        13.75 o                         
   4   8   0        870.81        774.17        12.55 o                         
   5   8   0        127.19         90.68         4.69 o                         
   6   8   0         39.80         37.32         4.93 o                         
   7   8   0         12.47         10.50         5.19 o                         
   8   8   0        536.94        535.21        12.71 o                         
   9   8   0        162.92        159.44         8.75 o                         
  10   8   0         79.94         96.09        10.11 o                         
  11   8   0         97.22        124.82        11.56 o                         
  12   8   0        348.76        336.35        13.13 o                         
  13   8   0        795.47        856.30        27.35 o                         
  14   8   0         63.32         74.17        15.67 o                         
   1   9   0       2040.27       2146.67        36.24 o                         
   2   9   0        625.25        521.01        19.83 o                         
   3   9   0         31.11         32.97         3.32 o                         
   4   9   0       7394.69       7594.61        82.64 o                         
   5   9   0       4393.94       4315.35        41.40 o                         
   6   9   0         66.55         92.37         5.72 o                         
   7   9   0       3379.12       3452.62        38.16 o                         
   8   9   0        685.61        666.11        15.35 o                         
   9   9   0       1100.82       1172.30        20.00 o                         
  10   9   0        241.57        245.49        11.06 o                         
  11   9   0        910.43        881.04        20.57 o                         
  12   9   0          1.09          0.46        12.61 o                         
  13   9   0        168.76        145.02        14.98 o                         
  14   9   0        158.89        154.29        16.68 o                         
   0  10   0        593.35        576.46        20.79 o                         
   1  10   0        605.92        743.03        14.65 o                         
   2  10   0       4337.15       4524.82        60.66 o                         
   3  10   0       2562.12       2016.87        21.09 o                         
   4  10   0       2177.11       2362.71        25.22 o                         
   5  10   0       4017.68       3923.34        36.66 o                         
   6  10   0        121.62        128.52         5.84 o                         
   7  10   0         37.43         24.61         5.77 o                         
   8  10   0        578.68        582.73        14.54 o                         
   9  10   0       1076.67       1100.50        20.14 o                         
  10  10   0         70.75         77.77         9.72 o                         
  11  10   0         23.10         35.01        11.27 o                         
  12  10   0        497.56        526.30        17.92 o                         
  13  10   0         83.92         70.37        14.26 o                         
   1  11   0       1693.95       1736.21        23.70 o                         
   2  11   0       1199.22       1062.62        12.76 o                         
   3  11   0        341.29        282.39         6.35 o                         
   4  11   0      11068.17      10869.39        99.99 o                         
   5  11   0        179.42        170.70         5.50 o                         
   6  11   0       6742.80       6695.31        66.56 o                         
   7  11   0       2368.27       2378.41        28.52 o                         
   8  11   0       9488.03       9408.04        97.00 o                         
   9  11   0         70.61         48.19         7.80 o                         
  10  11   0       1858.41       1982.88        28.31 o                         
  11  11   0       1816.44       1822.03        27.50 o                         
  12  11   0       2876.11       2853.95        47.04 o                         
  13  11   0          5.19         -5.39        23.53 o                         
   0  12   0        461.50        288.08        12.21 o                         
   1  12   0          5.07         -0.89         4.19 o                         
   2  12   0        710.59        570.98        10.13 o                         
   3  12   0      22026.93      23879.12       195.19 o                         
   4  12   0       1774.61       1680.47        18.42 o                         
   5  12   0       1921.60       1942.19        19.99 o                         
   6  12   0        199.22        210.28         7.52 o                         
   7  12   0        574.62        577.48        12.84 o                         
   8  12   0         96.99        125.36         7.57 o                         
   9  12   0        620.56        625.92        15.34 o                         
  10  12   0        162.20        178.03        11.83 o                         
  11  12   0        123.37        161.29        13.93 o                         
  12  12   0        767.54        829.75        24.56 o                         
  13  12   0        523.52        507.59        22.19 o                         
   1  13   0        594.69        632.30        11.91 o                         
   2  13   0       3077.99       2934.77        30.64 o                         
   3  13   0       1445.50       1700.83        18.96 o                         
   4  13   0        908.54       1047.32        13.79 o                         
   5  13   0         56.90         71.38         4.96 o                         
   6  13   0        749.49        796.85        13.60 o                         
   7  13   0         83.35         94.66         6.87 o                         
   8  13   0       1443.67       1402.82        19.99 o                         
   9  13   0        697.80        609.52        15.78 o                         
  10  13   0       3433.23       3582.20        46.89 o                         
  11  13   0         13.09          8.47        11.35 o                         
  12  13   0       2134.41       2150.89        35.32 o                         
  13  13   0         15.45         20.46        14.94 o                         
   0  14   0       3434.26       3352.52        57.03 o                         
   1  14   0      12418.23      12525.31       140.78 o                         
   2  14   0       9122.62       9388.51       106.53 o                         
   3  14   0       3968.00       3739.27        39.94 o                         
   4  14   0       1316.48       1444.35        19.75 o                         
   5  14   0        254.15        226.52         7.87 o                         
   6  14   0         71.31         92.57         6.80 o                         
   7  14   0        845.53        814.35        15.54 o                         
   8  14   0         71.92         59.16         8.01 o                         
   9  14   0        245.01        231.09        11.39 o                         
  10  14   0        121.31        136.36        12.02 o                         
  11  14   0        102.83        121.31        12.42 o                         
  12  14   0        629.71        681.20        23.12 o                         
  13  14   0       1633.72       1573.35        34.45 o                         
   1  15   0         62.35         61.79         6.62 o                         
   2  15   0        447.36        333.84        11.53 o                         
   3  15   0         40.02         31.36         5.87 o                         
   4  15   0       5806.46       5763.11        77.86 o                         
   5  15   0       1502.64       1403.53        21.23 o                         
   6  15   0         99.81         92.64         7.67 o                         
   7  15   0       5209.20       5339.92        61.03 o                         
   8  15   0        395.78        327.36        11.73 o                         
   9  15   0        885.41        837.88        21.67 o                         
  10  15   0       3507.67       3452.74        49.47 o                         
  11  15   0       1495.38       1537.00        31.55 o                         
  12  15   0        460.95        438.25        17.88 o                         
   0  16   0         37.36         45.12         9.60 o                         
   1  16   0        219.20        194.91         8.47 o                         
   2  16   0        539.19        485.55        13.63 o                         
   3  16   0       2674.11       2560.38        37.02 o                         
   4  16   0        108.57         85.01         7.81 o                         
   5  16   0       3478.44       3374.79        45.52 o                         
   6  16   0         90.79         94.04         8.48 o                         
   7  16   0         13.08         12.80         8.85 o                         
   8  16   0        118.99         94.52        10.27 o                         
   9  16   0         97.80        101.68        14.36 o                         
  10  16   0        136.07        151.54        13.72 o                         
  11  16   0        611.28        646.69        23.01 o                         
  12  16   0        180.35        178.35        14.04 o                         
   1  17   0        643.71        637.55        19.24 o                         
   2  17   0       1106.17       1032.07        29.35 o                         
   3  17   0        128.11        142.71         8.29 o                         
   4  17   0       1627.83       1569.23        29.23 o                         
   5  17   0       1855.58       1901.71        31.39 o                         
   6  17   0        904.77        896.97        19.32 o                         
   7  17   0       3718.05       3643.64        50.66 o                         
   8  17   0       4439.40       4292.41        58.55 o                         
   9  17   0         23.74         49.64        12.20 o                         
  10  17   0         42.77         40.05        12.50 o                         
  11  17   0          3.67          8.14        12.88 o                         
  12  17   0         27.54         29.78        14.91 o                         
   0  18   0      12828.00      12528.20       230.69 o                         
   1  18   0        211.77        252.93        10.90 o                         
   2  18   0       7921.26       8205.33       108.70 o                         
   3  18   0       2342.01       2293.62        35.25 o                         
   4  18   0       2573.94       2543.23        38.77 o                         
   5  18   0         50.48         71.35         9.35 o                         
   6  18   0        113.11        102.09        11.74 o                         
   7  18   0         52.98         41.22        12.21 o                         
   8  18   0         27.77         24.96        12.96 o                         
   9  18   0        322.49        298.24        15.59 o                         
  10  18   0         95.93        107.88        14.52 o                         
  11  18   0         15.95          3.63        13.92 o                         
  12  18   0        278.76        228.01        16.25 o                         
   1  19   0         48.10         33.42         8.72 o                         
   2  19   0       1757.79       1766.08        29.09 o                         
   3  19   0        350.57        351.92        15.29 o                         
   4  19   0       1193.62       1174.73        25.48 o                         
   5  19   0         29.87         34.08         9.97 o                         
   6  19   0        599.89        528.74        17.91 o                         
   7  19   0         72.60         98.84        12.58 o                         
   8  19   0        713.18        733.67        23.93 o                         
   9  19   0        165.23        185.74        16.45 o                         
  10  19   0       1072.06       1112.55        34.10 o                         
  11  19   0         16.01        -15.90        15.90 o                         
   0  20   0         16.04          3.32        12.02 o                         
   1  20   0       7514.43       7663.73       112.21 o                         
   2  20   0         13.19         28.77         9.20 o                         
   3  20   0       1701.64       1786.13        33.07 o                         
   4  20   0         30.51         23.77        10.11 o                         
   5  20   0         32.27         23.79        18.57 o                         
   6  20   0          5.09         -5.39        10.19 o                         
   7  20   0         24.87         20.49        15.37 o                         
   8  20   0        503.95        543.74        21.01 o                         
   9  20   0         15.21         -0.84        14.04 o                         
  10  20   0         56.21         43.20        14.50 o                         
  11  20   0        599.77        522.74        22.44 o                         
   1  21   0          5.23         15.52        11.27 o                         
   2  21   0        208.74        202.80        12.19 o                         
   3  21   0        337.32        367.55        32.82 o                         
   4  21   0        864.58        863.19        24.08 o                         
   5  21   0        206.92        186.34        13.09 o                         
   6  21   0        480.93        397.59        16.25 o                         
   7  21   0       1212.61       1172.48        28.06 o                         
   8  21   0       1537.52       1403.39        32.40 o                         
   9  21   0        336.47        293.80        18.54 o                         
  10  21   0        123.38        155.93        26.38 o                         
  11  21   0       1209.39       1122.89        47.12 o                         
   0  22   0       2067.47       2176.62        61.32 o                         
   1  22   0        109.84        120.24        19.19 o                         
   2  22   0         48.90         67.20        15.30 o                         
   3  22   0       2919.42       3066.26        51.34 o                         
   4  22   0        710.09        701.19        22.87 o                         
   5  22   0         28.62         16.37        16.10 o                         
   6  22   0        608.86        588.78        22.16 o                         
   7  22   0        133.25        102.06        26.78 o                         
   8  22   0        110.61         91.32        18.42 o                         
   9  22   0        870.00        841.90        38.56 o                         
  10  22   0          4.12          1.11        16.11 o                         
   1  23   0        311.70        311.23        16.12 o                         
   2  23   0        828.81        847.84        25.01 o                         
   3  23   0        212.46        206.02        15.24 o                         
   4  23   0        158.57        157.84        21.37 o                         
   5  23   0        752.81        682.75        37.98 o                         
   6  23   0       1545.12       1608.22        32.59 o                         
   7  23   0         64.52         62.64        15.16 o                         
   8  23   0       1064.95        951.82        39.72 o                         
   9  23   0         42.18         29.92        26.44 o                         
  10  23   0        366.92        459.72        56.53 o                         
   0  24   0         56.52         26.98        25.05 o                         
   1  24   0       1737.10       1673.32        37.81 o                         
   2  24   0       1630.21       1654.20        38.05 o                         
   3  24   0       3305.20       3482.06        64.54 o                         
   4  24   0        430.11        400.61        28.09 o                         
   5  24   0          6.01         -7.93        12.49 o                         
   6  24   0        475.47        462.34        18.92 o                         
   7  24   0        169.99        165.96        16.94 o                         
   8  24   0          2.86         -7.89        20.03 o                         
   9  24   0        420.71        391.40        24.05 o                         
   1  25   0        550.57        611.36        30.04 o                         
   2  25   0       1229.04       1165.01        41.25 o                         
   3  25   0       1015.11       1062.06        31.26 o                         
   4  25   0        421.31        414.45        19.88 o                         
   5  25   0        747.77        736.10        26.89 o                         
   6  25   0       1292.89       1353.29        33.35 o                         
   7  25   0       2403.63       2405.26        59.25 o                         
   8  25   0       1050.30        974.61        37.98 o                         
   9  25   0       1134.94       1238.62        93.47 o                         
   0  26   0       1003.55       1042.18        44.27 o                         
   1  26   0        553.35        563.08        31.71 o                         
   2  26   0        360.42        314.47        18.05 o                         
   3  26   0        298.42        308.10        18.23 o                         
   4  26   0          1.12        -14.59        14.59 o                         
   5  26   0         12.34         -9.63        21.01 o                         
   6  26   0          3.79        -17.37        17.37 o                         
   7  26   0         23.75         29.87        23.13 o                         
   8  26   0         55.75         73.62        24.09 o                         
   1  27   0        337.27        371.82        30.86 o                         
   2  27   0       1112.16       1093.00        32.45 o                         
   3  27   0         83.41         74.24        15.37 o                         
   4  27   0        193.67        169.36        17.18 o                         
   5  27   0        602.72        653.07        27.96 o                         
   6  27   0         12.49         -1.22        18.92 o                         
   7  27   0        221.15        249.07        26.02 o                         
   8  27   0        138.16        115.03        26.02 o                         
   0  28   0         31.95         17.34        21.80 o                         
   1  28   0        429.85        420.97        22.77 o                         
   2  28   0       2400.75       2428.79        49.82 o                         
   3  28   0        125.86        150.85        16.76 o                         
   4  28   0        127.15        117.92        24.58 o                         
   5  28   0         44.65         48.24        16.58 o                         
   6  28   0        104.06        115.46        19.40 o                         
   7  28   0         93.16        100.85        21.01 o                         
   1  29   0          0.07         -8.67        19.47 o                         
   2  29   0        534.72        584.40        50.07 o                         
   3  29   0        272.57        249.33        18.80 o                         
   4  29   0       1750.82       1824.72        41.37 o                         
   5  29   0        126.94        146.21        16.68 o                         
   6  29   0        884.75        873.73        39.36 o                         
   0  30   0         99.96        140.88        53.00 o                         
   1  30   0        179.96        200.62        18.02 o                         
   2  30   0       1292.83       1283.61        35.39 o                         
   3  30   0         36.21         52.87        16.53 o                         
   4  30   0        162.81        208.06        19.45 o                         
   5  30   0         13.94         22.09        20.23 o                         
   1  31   0        618.13        670.29        28.15 o                         
   2  31   0         90.58         77.73        16.80 o                         
   3  31   0         12.76         11.88        21.88 o                         
   4  31   0         97.37        102.86        15.28 o                         
   0  32   0        930.75        995.63        52.90 o                         
   1  32   0       2986.18       3031.45        58.04 o                         
   2  32   0        110.77        161.27        17.33 o                         
 -13   0   1        801.28        819.23        32.03 o                         
 -11   0   1        661.41        718.53        29.55 o                         
  -9   0   1       2467.60       2636.85        50.68 o                         
  -7   0   1        299.34        163.56        10.05 o                         
  -5   0   1      21113.79      21640.45       741.51 o                         
  -3   0   1       1107.54       1408.58        48.18 o                         
  -1   0   1      25188.29      26771.76       840.25 o                         
   1   0   1       2565.05       2387.87        65.35 o                         
   3   0   1        534.57        623.55        16.89 o                         
   5   0   1      13710.26      13978.19       180.84 o                         
   7   0   1       9746.95      10045.42       144.94 o                         
   9   0   1       1031.42       1010.48        26.95 o                         
  11   0   1         29.40         16.66        15.17 o                         
  13   0   1       1131.23       1158.80        37.43 o                         
 -14   1   1          7.50         12.35        11.62 o                         
 -13   1   1       1501.83       1504.00        29.83 o                         
 -12   1   1        120.45        160.62        17.52 o                         
 -11   1   1        611.28        635.10        20.11 o                         
 -10   1   1       3322.29       3524.00        48.55 o                         
  -9   1   1        701.28        740.39        16.60 o                         
  -8   1   1          4.08         10.81         5.53 o                         
  -7   1   1        408.95        443.34        10.02 o                         
  -6   1   1        421.92        408.21         9.37 o                         
  -5   1   1         68.83         78.12        22.88 o                         
  -4   1   1        332.21        293.43         8.36 o                         
  -3   1   1       1133.35       1197.31        20.13 o                         
  -2   1   1        115.66        129.61         5.97 o                         
  -1   1   1      26607.61      30028.49       541.86 o                         
   0   1   1      17932.78      18195.24       822.73 o                         
   1   1   1      16169.32      17207.73       222.75 o                         
   2   1   1        913.27        953.20        15.06 o                         
   3   1   1       1276.75       1290.99        20.32 o                         
   4   1   1        147.91        108.41         4.98 o                         
   5   1   1       5829.24       6106.39        67.24 o                         
   6   1   1       1373.90       1242.54        17.75 o                         
   7   1   1        276.81        310.17         9.36 o                         
   8   1   1        615.43        574.94        13.62 o                         
   9   1   1        501.22        539.96        16.13 o                         
  10   1   1         96.96         94.74        10.56 o                         
  11   1   1         24.60         35.12        10.83 o                         
  12   1   1        128.43        123.51        12.62 o                         
  13   1   1       1691.20       1704.15        32.02 o                         
  14   1   1         95.66        104.96        14.36 o                         
 -14   2   1          4.31         -2.93        11.62 o                         
 -13   2   1        181.67        186.54        13.15 o                         
 -12   2   1         50.28         53.44        11.99 o                         
 -11   2   1        465.51        490.01        18.52 o                         
 -10   2   1       2358.88       2472.30        36.85 o                         
  -9   2   1        359.50        339.70        13.09 o                         
  -8   2   1        295.95        264.70         8.85 o                         
  -7   2   1       1763.64       1970.67        23.71 o                         
  -6   2   1       5106.27       6085.31        70.32 o                         
  -5   2   1        493.89        358.90        13.48 o                         
  -4   2   1       2107.77       2034.57        26.07 o                         
  -3   2   1       5744.31       5742.72        89.79 o                         
  -2   2   1       3545.15       4141.32        60.19 o                         
   0   2   1       4933.83       5119.69        74.56 o                         
   1   2   1       2723.93       2760.87        42.02 o                         
   2   2   1       1826.91       1728.72        23.85 o                         
   3   2   1       5071.04       5128.09        70.51 o                         
   4   2   1         29.57         27.17         5.91 o                         
   5   2   1       4674.93       4777.46        57.44 o                         
   6   2   1        136.82         94.56         5.72 o                         
   7   2   1        724.22        755.20        12.42 o                         
   8   2   1        312.60        309.21        11.57 o                         
   9   2   1       3665.33       3722.42        53.55 o                         
  10   2   1        576.54        534.15        16.84 o                         
  11   2   1         88.97        110.58        11.56 o                         
  12   2   1         69.28         75.35        12.02 o                         
  13   2   1         38.08         53.94        11.30 o                         
  14   2   1        147.05        155.37        15.62 o                         
 -14   3   1       3480.86       3504.95        52.63 o                         
 -13   3   1         40.74         19.87        11.61 o                         
 -12   3   1       1426.07       1561.63        30.56 o                         
 -11   3   1        320.89        299.98        12.84 o                         
 -10   3   1        421.00        470.38        16.29 o                         
  -9   3   1        177.22        179.29         9.41 o                         
  -8   3   1         72.58         72.95         6.15 o                         
  -7   3   1          0.25          1.20         4.54 o                         
  -6   3   1        728.55        795.19        15.19 o                         
  -5   3   1        719.14        739.00        16.18 o                         
  -4   3   1        101.92        108.95         7.59 o                         
  -3   3   1       7601.97       8028.15       103.39 o                         
  -2   3   1      49350.18      53922.57      1440.48 o                         
  -1   3   1        232.35        120.16         4.43 o                         
   0   3   1      78168.40      94122.79      2080.62 o                         
   1   3   1        344.43        348.36        10.65 o                         
   2   3   1      43465.75      47890.04      1201.86 o                         
   3   3   1       4401.46       4515.08        56.68 o                         
   4   3   1       4270.13       4249.80        45.92 o                         
   5   3   1        890.54        945.59        14.32 o                         
   6   3   1        921.60        923.14        14.44 o                         
   7   3   1         73.84         81.74         5.76 o                         
   8   3   1       1363.42       1323.43        20.79 o                         
   9   3   1        367.91        383.40        13.91 o                         
  10   3   1         97.78        109.97        11.60 o                         
  11   3   1        207.84        223.15        14.08 o                         
  12   3   1       1157.48       1198.58        27.45 o                         
  13   3   1        105.02        110.83        11.80 o                         
  14   3   1       1176.26       1172.22        32.48 o                         
 -14   4   1         69.09         96.99        12.29 o                         
 -13   4   1        161.59        186.58        13.14 o                         
 -12   4   1        901.80        883.42        23.42 o                         
 -11   4   1         49.79         27.55         9.89 o                         
 -10   4   1        358.84        357.88        14.75 o                         
  -9   4   1        123.41        113.61         8.63 o                         
  -8   4   1       2631.56       2816.70        32.76 o                         
  -7   4   1        708.21        688.10        12.21 o                         
  -6   4   1       5706.85       6307.90        68.79 o                         
  -5   4   1       3947.08       3927.05        64.30 o                         
  -4   4   1       2458.19       2499.14        32.10 o                         
  -3   4   1      15573.58      16077.27       186.32 o                         
  -2   4   1      29979.83      32004.63       467.36 o                         
  -1   4   1       1028.41        911.39        12.58 o                         
   0   4   1          9.15         15.00         4.02 o                         
   1   4   1          8.36          7.15         4.37 o                         
   2   4   1       5796.17       5843.17        73.90 o                         
   3   4   1        624.49        556.73        13.69 o                         
   4   4   1        610.21        572.94        11.61 o                         
   5   4   1       2267.08       2714.81        35.27 o                         
   6   4   1        826.37        801.71        13.42 o                         
   7   4   1       1177.23       1115.35        15.81 o                         
   8   4   1       8588.15       8911.54       102.42 o                         
   9   4   1       4270.67       4352.93        57.54 o                         
  10   4   1       5243.16       5503.15        71.70 o                         
  11   4   1        270.03        270.69        15.02 o                         
  12   4   1        868.25        854.57        30.54 o                         
  13   4   1         80.41        121.50        12.02 o                         
  14   4   1        350.27        400.88        18.82 o                         
 -14   5   1         29.53         42.81        14.26 o                         
 -13   5   1        866.31        904.43        23.67 o                         
 -12   5   1         62.29         76.99        10.89 o                         
 -11   5   1         83.20         91.17        10.44 o                         
 -10   5   1       1554.58       1611.63        28.07 o                         
  -9   5   1        446.92        483.17        14.34 o                         
  -8   5   1         21.55         21.55         6.02 o                         
  -7   5   1         11.78          1.47         4.80 o                         
  -6   5   1        877.27        875.63        13.90 o                         
  -5   5   1        186.01        190.84         9.11 o                         
  -4   5   1       6310.31       6343.60        67.22 o                         
  -3   5   1       1112.76       1048.03        13.16 o                         
  -2   5   1      83828.16      97161.97      2156.98 o                         
  -1   5   1      27703.21      30396.89       416.24 o                         
   0   5   1        469.76        368.98        10.40 o                         
   1   5   1      54634.93      60516.96       952.90 o                         
   2   5   1        101.05         70.46         4.93 o                         
   3   5   1      16345.65      17818.99       202.02 o                         
   4   5   1        498.42        469.00        15.66 o                         
   5   5   1        124.16        194.68        14.69 o                         
   6   5   1        291.73        294.52         8.18 o                         
   7   5   1        147.37        134.44         6.82 o                         
   8   5   1        400.53        449.36        13.03 o                         
   9   5   1        258.08        252.01        10.44 o                         
  10   5   1        204.09        207.17        11.24 o                         
  11   5   1        477.22        455.77        18.56 o                         
  12   5   1         15.00         26.84        11.87 o                         
  13   5   1       1085.54       1164.52        24.35 o                         
  14   5   1         43.07         63.07        24.62 o                         
 -14   6   1          3.65         20.62        13.15 o                         
 -13   6   1          3.05         15.12        11.88 o                         
 -12   6   1        279.20        266.25        13.50 o                         
 -11   6   1        567.45        688.06        19.99 o                         
 -10   6   1        263.31        222.04        11.10 o                         
  -9   6   1       5658.73       5987.35        71.22 o                         
  -8   6   1        106.06        110.47         6.85 o                         
  -7   6   1      11792.13      11888.27       114.67 o                         
  -6   6   1         49.13         32.04         4.98 o                         
  -5   6   1       4772.77       4160.02        51.13 o                         
  -4   6   1       2573.98       2764.14        30.97 o                         
  -3   6   1         34.20         34.97         4.36 o                         
  -2   6   1        828.62        875.19        12.28 o                         
  -1   6   1        208.61        153.80         5.45 o                         
   0   6   1        101.36         99.24         6.40 o                         
   1   6   1       1952.57       2074.39        45.40 o                         
   2   6   1        294.05        272.49         9.17 o                         
   3   6   1        781.68        824.25        15.08 o                         
   4   6   1        397.89        410.98        13.38 o                         
   5   6   1        719.24        466.57         9.94 o                         
   6   6   1          8.22         11.15         4.72 o                         
   7   6   1       6479.20       6436.68        95.33 o                         
   8   6   1        134.06        128.83         8.98 o                         
   9   6   1       4189.70       4352.83        53.87 o                         
  10   6   1       3606.59       3583.07        49.87 o                         
  11   6   1        333.91        361.11        15.22 o                         
  12   6   1        497.99        545.69        18.51 o                         
  13   6   1        593.47        660.93        20.82 o                         
  14   6   1         14.84          2.43        14.40 o                         
 -14   7   1         21.05         36.90        14.17 o                         
 -13   7   1        722.37        712.46        20.78 o                         
 -12   7   1        189.27        219.09        12.90 o                         
 -11   7   1         30.99         20.10        10.06 o                         
 -10   7   1        667.63        709.53        17.76 o                         
  -9   7   1       2717.19       2766.05        36.69 o                         
  -8   7   1        206.78        168.11         7.94 o                         
  -7   7   1        160.93        163.62         6.43 o                         
  -6   7   1         55.08         68.37         7.13 o                         
  -5   7   1       1751.36       1621.85        23.27 o                         
  -4   7   1        948.13        973.07        13.00 o                         
  -3   7   1       9462.19       9772.43        92.15 o                         
  -2   7   1      48013.03      54576.49       610.98 o                         
  -1   7   1       1072.73       1295.61        19.74 o                         
   0   7   1       3175.55       3092.48        37.09 o                         
   1   7   1      21975.37      23367.51       303.93 o                         
   2   7   1        825.13        737.07        19.88 o                         
   3   7   1       1968.33       1722.17        24.69 o                         
   4   7   1       1305.77       1582.20        22.28 o                         
   5   7   1       1953.64       1616.92        20.87 o                         
   6   7   1       1024.67       1029.55        15.03 o                         
   7   7   1        271.67        260.14         9.23 o                         
   8   7   1        295.10        327.13        11.02 o                         
   9   7   1       3355.40       3461.84        44.37 o                         
  10   7   1        598.97        660.55        17.03 o                         
  11   7   1        100.77         97.93        11.51 o                         
  12   7   1        371.28        390.23        16.69 o                         
  13   7   1         47.52         35.80        13.86 o                         
  14   7   1        113.22        110.67        16.65 o                         
 -14   8   1          0.96        -19.47        19.47 o                         
 -13   8   1          8.02          5.67        11.52 o                         
 -12   8   1         24.27         35.88        11.93 o                         
 -11   8   1        520.02        466.61        21.60 o                         
 -10   8   1       3633.13       3692.88        47.53 o                         
  -9   8   1       2407.92       2452.64        33.45 o                         
  -8   8   1      12984.92      13230.39       141.38 o                         
  -7   8   1        931.77        892.82        14.15 o                         
  -6   8   1       4313.29       3942.03        40.42 o                         
  -5   8   1       1386.72       1246.11        15.62 o                         
  -4   8   1      11295.71      11923.36       116.30 o                         
  -3   8   1      29979.34      33141.19       330.07 o                         
  -2   8   1        590.80        661.25        11.20 o                         
  -1   8   1        415.30        476.16        10.66 o                         
   0   8   1       2723.66       2853.49        33.11 o                         
   1   8   1       5213.28       5550.15        85.38 o                         
   2   8   1       1298.82       1267.55        19.17 o                         
   3   8   1       1363.63       1294.41        18.55 o                         
   4   8   1        323.26        211.64         6.61 o                         
   5   8   1       3738.20       3705.08        39.85 o                         
   6   8   1      12154.55      12178.77       129.60 o                         
   7   8   1        244.54        264.60         9.92 o                         
   8   8   1       8785.22       8843.92        96.25 o                         
   9   8   1        971.82        987.04        18.49 o                         
  10   8   1        641.71        819.96        18.21 o                         
  11   8   1        264.99        261.44        12.10 o                         
  12   8   1        293.33        323.46        13.22 o                         
  13   8   1        772.52        712.82        22.81 o                         
 -14   9   1        432.87        450.57        21.23 o                         
 -13   9   1        477.00        444.34        16.72 o                         
 -12   9   1        508.90        543.47        17.88 o                         
 -11   9   1        179.20        184.21        11.66 o                         
 -10   9   1        707.66        781.60        18.38 o                         
  -9   9   1        243.11        249.22        10.20 o                         
  -8   9   1        324.97        346.72        11.17 o                         
  -7   9   1         52.74         62.16         5.97 o                         
  -6   9   1        182.23        172.30         6.10 o                         
  -5   9   1       1916.19       1804.24        22.74 o                         
  -4   9   1       6252.35       6900.00        65.25 o                         
  -3   9   1       4328.50       4828.12        72.80 o                         
  -2   9   1      17929.74      18854.19       195.49 o                         
  -1   9   1       8128.90       8855.46       123.03 o                         
   0   9   1       2402.31       2190.23        30.84 o                         
   1   9   1        100.32         62.28         6.34 o                         
   2   9   1         83.85        105.43         7.82 o                         
   3   9   1       3805.91       3938.52        39.34 o                         
   4   9   1        263.01        281.75        15.29 o                         
   5   9   1       2738.52       2683.29        26.21 o                         
   6   9   1       2166.15       2206.11        23.33 o                         
   7   9   1         73.68         53.72         6.48 o                         
   8   9   1        497.94        505.41        15.05 o                         
   9   9   1        174.50        172.38         9.34 o                         
  10   9   1         10.07         30.81         8.45 o                         
  11   9   1        369.53        376.63        13.24 o                         
  12   9   1        101.36        112.24        11.60 o                         
  13   9   1         19.31         39.78        14.62 o                         
 -14  10   1         70.10        102.01        15.83 o                         
 -13  10   1        163.41        161.86        12.68 o                         
 -12  10   1        166.65        186.45        11.97 o                         
 -11  10   1        148.44        143.30        11.15 o                         
 -10  10   1        902.51        996.85        20.41 o                         
  -9  10   1         36.37         47.29         8.10 o                         
  -8  10   1       2149.82       2193.40        28.73 o                         
  -7  10   1        773.57        645.25        12.54 o                         
  -6  10   1        243.87        315.69         9.26 o                         
  -5  10   1        913.97       1112.18        15.32 o                         
  -4  10   1      11813.86      12125.20       121.63 o                         
  -3  10   1       2328.31       2118.93        22.09 o                         
  -2  10   1       8131.28       7957.22       110.11 o                         
  -1  10   1       1680.07       1847.49        31.06 o                         
   0  10   1       1434.17       1554.52        31.68 o                         
   1  10   1         78.17        100.24         4.42 o                         
   2  10   1       2430.07       2134.12        32.39 o                         
   3  10   1        180.62        265.42         5.84 o                         
   4  10   1        120.86        106.14         4.18 o                         
   5  10   1       6185.56       6700.74        60.38 o                         
   6  10   1        663.45        717.52        12.67 o                         
   7  10   1       1692.34       1704.11        23.27 o                         
   8  10   1       1414.42       1418.06        20.54 o                         
   9  10   1         81.00        102.30         8.00 o                         
  10  10   1       4365.32       4561.25        51.23 o                         
  11  10   1         94.15        112.81        10.32 o                         
  12  10   1        959.37        906.07        22.82 o                         
  13  10   1         29.71         37.60        15.83 o                         
 -13  11   1        505.14        572.68        19.78 o                         
 -12  11   1       1694.74       1723.64        28.68 o                         
 -11  11   1         28.64         26.66         9.54 o                         
 -10  11   1        280.37        328.02        12.34 o                         
  -9  11   1         80.05         74.08         8.52 o                         
  -8  11   1       1475.50       1484.90        22.29 o                         
  -7  11   1         64.85         58.74         6.69 o                         
  -6  11   1         69.52         61.47         5.94 o                         
  -5  11   1        141.74        173.31         6.68 o                         
  -4  11   1         85.21        149.24         6.22 o                         
  -3  11   1       1959.02       1831.14        19.73 o                         
  -2  11   1         83.24         65.07         6.97 o                         
  -1  11   1       8596.49       8170.60       178.05 o                         
   0  11   1       6127.70       6097.41       107.56 o                         
   1  11   1       8958.64       8553.52        81.47 o                         
   2  11   1       2116.00       1937.99        20.99 o                         
   3  11   1       7189.01       7597.45        66.39 o                         
   4  11   1        435.85        542.51         8.53 o                         
   5  11   1       4405.82       4646.26        42.96 o                         
   6  11   1        302.44        303.86         8.36 o                         
   7  11   1        792.03        684.04        13.76 o                         
   8  11   1        116.01        119.54         7.59 o                         
   9  11   1        103.76         89.26         9.57 o                         
  10  11   1         82.60        108.33        10.73 o                         
  11  11   1        260.22        279.78        13.65 o                         
  12  11   1        543.15        554.72        20.61 o                         
  13  11   1        270.11        287.80        20.98 o                         
 -13  12   1          9.52         25.40        14.24 o                         
 -12  12   1       1602.63       1566.78        30.24 o                         
 -11  12   1        625.69        683.56        18.39 o                         
 -10  12   1        148.75        109.82         9.58 o                         
  -9  12   1       5477.21       5246.42        60.14 o                         
  -8  12   1        123.42        112.80         8.68 o                         
  -7  12   1       4309.95       4193.28        45.64 o                         
  -6  12   1       1467.59       1470.04        20.62 o                         
  -5  12   1       1093.61        991.58        18.27 o                         
  -4  12   1       5597.82       5847.66        68.75 o                         
  -3  12   1        180.05        158.21         5.26 o                         
  -2  12   1       3439.98       3143.05        34.25 o                         
  -1  12   1       1693.31       1826.37        32.09 o                         
   0  12   1        682.23        712.27        14.42 o                         
   1  12   1         16.84         12.41         3.22 o                         
   2  12   1       2339.13       2045.66        19.66 o                         
   3  12   1         20.99         24.50         3.51 o                         
   4  12   1       2176.12       2498.35        26.55 o                         
   5  12   1       1736.50       1628.62        17.87 o                         
   6  12   1        636.74        703.38        13.10 o                         
   7  12   1       5549.19       5460.28        61.46 o                         
   8  12   1        231.62        216.13         8.59 o                         
   9  12   1         63.90         57.33         8.56 o                         
  10  12   1       1487.08       1515.65        26.07 o                         
  11  12   1        327.67        327.07        13.22 o                         
  12  12   1        554.24        596.25        20.83 o                         
  13  12   1        231.32        218.98        22.32 o                         
 -13  13   1         43.26         34.66        15.18 o                         
 -12  13   1         19.88         64.88        12.97 o                         
 -11  13   1       3333.45       3434.52        47.32 o                         
 -10  13   1         20.93         45.85        10.89 o                         
  -9  13   1       2829.51       2798.67        35.75 o                         
  -8  13   1         60.13         67.50         7.87 o                         
  -7  13   1        702.29        700.11        13.45 o                         
  -6  13   1        114.86        147.74         8.09 o                         
  -5  13   1        385.85        327.64         9.72 o                         
  -4  13   1         21.14         35.21         5.12 o                         
  -3  13   1        825.22        995.98        12.91 o                         
  -2  13   1       3538.26       3875.50        43.14 o                         
  -1  13   1        829.29        772.26        12.03 o                         
   0  13   1       2064.66       1942.06        25.18 o                         
   1  13   1         62.54         73.63         4.12 o                         
   2  13   1        235.58        205.60         5.92 o                         
   3  13   1       1816.13       1512.22        15.61 o                         
   4  13   1         88.19         93.07         4.58 o                         
   5  13   1        783.11        681.35        11.50 o                         
   6  13   1        284.00        334.97         9.27 o                         
   7  13   1          3.44         14.51         6.87 o                         
   8  13   1         70.01         80.73         8.36 o                         
   9  13   1        654.60        666.75        17.66 o                         
  10  13   1          5.59         -1.68         9.94 o                         
  11  13   1        883.75        962.34        22.00 o                         
  12  13   1        603.20        567.48        22.46 o                         
  13  13   1         97.19         96.31        16.35 o                         
 -13  14   1         18.40         -1.43        16.24 o                         
 -12  14   1         15.95         16.14        11.80 o                         
 -11  14   1        155.06        198.96        13.04 o                         
 -10  14   1        971.34       1021.15        22.47 o                         
  -9  14   1        153.61        155.22        10.75 o                         
  -8  14   1       3419.55       3403.55        52.01 o                         
  -7  14   1       3748.04       3603.26        38.85 o                         
  -6  14   1       8330.95       8032.55        82.87 o                         
  -5  14   1       2440.82       2102.23        29.33 o                         
  -4  14   1        110.29         82.38         5.70 o                         
  -3  14   1        667.85        627.36        13.18 o                         
  -2  14   1        872.71        722.41        14.17 o                         
  -1  14   1        262.02        270.72         9.81 o                         
   0  14   1        759.59        723.49        11.02 o                         
   1  14   1         71.37         56.28         4.24 o                         
   2  14   1        432.45        449.69         9.11 o                         
   3  14   1        796.62        728.07        11.50 o                         
   4  14   1        272.57        214.77         7.23 o                         
   5  14   1        677.48        680.85        11.79 o                         
   6  14   1       3503.20       3315.23        34.12 o                         
   7  14   1       3421.02       3439.10        41.45 o                         
   8  14   1       2027.46       1997.55        26.65 o                         
   9  14   1         47.17         17.77         9.70 o                         
  10  14   1         34.22         28.51        10.96 o                         
  11  14   1         63.56         75.66        13.74 o                         
  12  14   1       1270.69       1285.84        31.51 o                         
 -13  15   1        422.64        446.01        26.87 o                         
 -12  15   1       1504.19       1450.74        30.23 o                         
 -11  15   1        216.30        196.92        13.11 o                         
 -10  15   1        674.17        711.46        21.16 o                         
  -9  15   1       1044.18       1008.26        23.05 o                         
  -8  15   1         81.15         57.55         9.58 o                         
  -7  15   1         97.18        108.30         7.99 o                         
  -6  15   1         29.65         46.24         6.96 o                         
  -5  15   1        986.79       1024.90        19.83 o                         
  -4  15   1        530.70        442.93        12.63 o                         
  -3  15   1         42.26         10.26         5.88 o                         
  -2  15   1       6338.61       6118.46        88.77 o                         
  -1  15   1         49.11         40.20         6.51 o                         
   0  15   1       9758.40       9665.59       116.54 o                         
   1  15   1       1705.27       1823.91        23.92 o                         
   2  15   1       5089.94       5109.80        56.02 o                         
   3  15   1       2134.94       2056.37        26.19 o                         
   4  15   1        105.29         99.40         6.67 o                         
   5  15   1       1181.39       1119.71        16.46 o                         
   6  15   1       2694.89       2738.14        32.28 o                         
   7  15   1        247.51        239.93        10.70 o                         
   8  15   1        246.34        269.67        14.46 o                         
   9  15   1        405.65        371.82        15.33 o                         
  10  15   1         81.48         62.42        13.07 o                         
  11  15   1          0.25          7.26        12.47 o                         
  12  15   1        595.95        585.47        29.88 o                         
 -12  16   1        517.61        552.31        21.21 o                         
 -11  16   1         61.48         49.72        12.79 o                         
 -10  16   1        369.11        438.53        16.76 o                         
  -9  16   1        189.49        194.79        15.27 o                         
  -8  16   1       2094.24       1955.50        32.19 o                         
  -7  16   1        167.21        166.41         9.32 o                         
  -6  16   1        669.12        614.76        15.30 o                         
  -5  16   1         92.88        102.30         8.13 o                         
  -4  16   1       1512.48       1510.59        25.26 o                         
  -3  16   1         11.95         12.51         7.08 o                         
  -2  16   1       3249.80       3248.30        50.16 o                         
  -1  16   1        986.43        947.10        21.08 o                         
   0  16   1        121.09        121.34         6.95 o                         
   1  16   1       3460.34       3411.34        38.75 o                         
   2  16   1       2819.41       2714.50        36.46 o                         
   3  16   1       1158.46       1242.09        17.73 o                         
   4  16   1         96.56         85.99         6.76 o                         
   5  16   1        493.74        489.48        13.27 o                         
   6  16   1        998.06       1025.93        19.99 o                         
   7  16   1       1055.64        957.03        22.07 o                         
   8  16   1        149.39        190.50        11.46 o                         
   9  16   1        642.00        668.88        21.69 o                         
  10  16   1       1072.74       1177.03        27.83 o                         
  11  16   1         29.49          8.79        12.93 o                         
  12  16   1        235.43        247.41        16.27 o                         
 -12  17   1         62.44         78.79        14.78 o                         
 -11  17   1         65.37         60.85        17.22 o                         
 -10  17   1        135.36        152.18        13.89 o                         
  -9  17   1        358.13        352.83        15.78 o                         
  -8  17   1         51.54         58.61        11.81 o                         
  -7  17   1        205.11        188.42        11.27 o                         
  -6  17   1         68.93         70.19        10.39 o                         
  -5  17   1         23.41         32.79         8.78 o                         
  -4  17   1         73.82         62.98         8.91 o                         
  -3  17   1       1702.55       1674.16        26.99 o                         
  -2  17   1       1102.46       1151.62        35.91 o                         
  -1  17   1      11027.54      10766.52       192.82 o                         
   0  17   1       6949.17       7075.26       103.05 o                         
   1  17   1       9033.94       9731.43       151.64 o                         
   2  17   1       6526.75       6751.54        90.60 o                         
   3  17   1        266.28        247.46        10.12 o                         
   4  17   1        973.47        932.54        19.83 o                         
   5  17   1         57.37         40.47         8.23 o                         
   6  17   1         15.01         27.86         8.70 o                         
   7  17   1         55.36         56.40        10.64 o                         
   8  17   1          0.85         -8.56        10.06 o                         
   9  17   1          2.30          7.26        11.38 o                         
  10  17   1         32.36         32.15        13.14 o                         
  11  17   1         81.13         96.01        14.36 o                         
  12  17   1        286.15        275.38        26.38 o                         
 -12  18   1         54.43         51.00        14.52 o                         
 -11  18   1        288.95        262.48        24.32 o                         
 -10  18   1          4.15         27.49        13.69 o                         
  -9  18   1        375.34        392.59        25.77 o                         
  -8  18   1         40.06         36.34        15.23 o                         
  -7  18   1        224.01        221.88        12.94 o                         
  -6  18   1         54.66         32.66        10.76 o                         
  -5  18   1        799.08        784.76        20.98 o                         
  -4  18   1        153.68        125.83         9.39 o                         
  -3  18   1       1004.13        981.12        20.04 o                         
  -2  18   1       1548.26       1456.84        27.04 o                         
  -1  18   1        926.70        892.95        19.87 o                         
   0  18   1          2.56          1.54         7.96 o                         
   1  18   1       1605.44       1657.27        38.19 o                         
   2  18   1        490.79        475.32        14.84 o                         
   3  18   1         75.29         70.47         8.33 o                         
   4  18   1        973.60       1041.53        21.54 o                         
   5  18   1        654.37        672.06        18.24 o                         
   6  18   1       1162.62       1106.04        23.22 o                         
   7  18   1       1178.22       1149.16        24.15 o                         
   8  18   1        244.36        297.82        15.57 o                         
   9  18   1        180.82        212.95        13.77 o                         
  10  18   1          1.80         11.36        16.40 o                         
  11  18   1        265.01        255.43        16.57 o                         
 -12  19   1        768.67        840.83        64.40 o                         
 -11  19   1        349.24        321.50        19.29 o                         
 -10  19   1         52.68         50.10        14.22 o                         
  -9  19   1        632.68        615.61        24.05 o                         
  -8  19   1       1166.89       1149.88        30.13 o                         
  -7  19   1         21.46         28.22        10.38 o                         
  -6  19   1         55.29         23.80        11.45 o                         
  -5  19   1       1533.27       1425.11        29.08 o                         
  -4  19   1        118.29        122.42        12.21 o                         
  -3  19   1       1721.04       1601.80        27.63 o                         
  -2  19   1       3666.22       3622.20        51.40 o                         
  -1  19   1        270.86        225.01        11.25 o                         
   0  19   1       3345.80       3003.10        47.91 o                         
   1  19   1      14498.79      15124.24       240.42 o                         
   2  19   1       6374.85       6606.30        98.05 o                         
   3  19   1        917.13        963.51        20.64 o                         
   4  19   1        124.35        148.41        10.36 o                         
   5  19   1        404.52        389.95        15.45 o                         
   6  19   1        231.49        262.62        12.62 o                         
   7  19   1        154.45        139.04        12.57 o                         
   8  19   1         32.80         51.53        12.88 o                         
   9  19   1        535.25        596.48        24.57 o                         
  10  19   1        315.03        314.55        17.75 o                         
  11  19   1        139.32        157.10        20.71 o                         
 -11  20   1        746.97        714.29        32.06 o                         
 -10  20   1        701.31        702.22        29.17 o                         
  -9  20   1       1114.01       1058.98        29.71 o                         
  -8  20   1       1782.93       1926.30        39.31 o                         
  -7  20   1        119.08        142.21        21.13 o                         
  -6  20   1       1904.55       1942.54        36.87 o                         
  -5  20   1         27.56         31.41        10.78 o                         
  -4  20   1        285.37        319.75        12.95 o                         
  -3  20   1          3.25          2.83         9.08 o                         
  -2  20   1        255.31        273.23        12.42 o                         
  -1  20   1       2015.87       1971.96        39.00 o                         
   0  20   1         34.38         25.46         9.43 o                         
   1  20   1        243.65        224.42        12.75 o                         
   2  20   1       1381.52       1400.67        28.25 o                         
   3  20   1          4.49         -4.37         9.06 o                         
   4  20   1        681.62        663.60        20.81 o                         
   5  20   1       1627.69       1710.26        31.85 o                         
   6  20   1       2197.41       2117.50        36.76 o                         
   7  20   1        889.57        856.33        27.98 o                         
   8  20   1         70.24         82.38        13.51 o                         
   9  20   1        105.13         86.64        16.58 o                         
  10  20   1         98.85        110.91        15.02 o                         
  11  20   1         13.00         -2.75        23.21 o                         
 -11  21   1        717.41        737.20        86.07 o                         
 -10  21   1        655.08        575.38        30.88 o                         
  -9  21   1         78.97         90.05        23.09 o                         
  -8  21   1         70.33         65.27        16.00 o                         
  -7  21   1        219.21        195.88        18.57 o                         
  -6  21   1        376.59        366.31        18.96 o                         
  -5  21   1         94.93         72.17        12.03 o                         
  -4  21   1         26.55         22.16        11.12 o                         
  -3  21   1        267.91        309.47        14.09 o                         
  -2  21   1       2745.86       2773.70        46.52 o                         
  -1  21   1        151.16        127.47        12.52 o                         
   0  21   1       4993.55       4885.79        74.46 o                         
   1  21   1        705.36        724.16        23.22 o                         
   2  21   1       5976.39       6080.19        91.18 o                         
   3  21   1       2143.99       2128.77        38.57 o                         
   4  21   1       2489.25       2528.94        45.83 o                         
   5  21   1        658.08        702.36        22.41 o                         
   6  21   1       1407.13       1338.55        27.13 o                         
   7  21   1        468.60        443.47        18.35 o                         
   8  21   1        272.18        283.34        15.92 o                         
   9  21   1         45.18         47.74        15.30 o                         
  10  21   1        231.21        251.41        16.84 o                         
 -10  22   1        296.36        265.73        20.69 o                         
  -9  22   1         20.25         26.77        19.53 o                         
  -8  22   1       3330.01       3143.75        66.48 o                         
  -7  22   1        716.72        816.10        24.77 o                         
  -6  22   1        740.31        754.47        25.01 o                         
  -5  22   1        898.39        865.24        27.36 o                         
  -4  22   1         66.27         52.14        12.98 o                         
  -3  22   1        119.27        137.86        13.71 o                         
  -2  22   1       2218.28       2266.38        71.15 o                         
  -1  22   1        752.69        719.95        25.06 o                         
   0  22   1         26.46         20.73        11.10 o                         
   1  22   1        111.59        130.79        13.03 o                         
   2  22   1        132.09        157.60        12.32 o                         
   3  22   1        668.88        653.13        24.69 o                         
   4  22   1       3869.31       4029.74        64.45 o                         
   5  22   1        683.87        674.03        21.97 o                         
   6  22   1       1649.78       1622.05        30.26 o                         
   7  22   1       2330.49       2324.70        40.62 o                         
   8  22   1        839.93        947.25        28.40 o                         
   9  22   1         33.68         11.45        15.41 o                         
  10  22   1        753.15        735.42        36.77 o                         
 -10  23   1        201.75        187.34        25.80 o                         
  -9  23   1        240.55        201.60        18.92 o                         
  -8  23   1         71.40         68.97        17.79 o                         
  -7  23   1         74.86         88.79        16.31 o                         
  -6  23   1        107.99         82.56        13.40 o                         
  -5  23   1         70.31         62.75        16.93 o                         
  -4  23   1        937.11        875.57        28.15 o                         
  -3  23   1       2462.84       2607.11        51.03 o                         
  -2  23   1        316.01        322.89        16.12 o                         
  -1  23   1       2196.59       2181.27        51.18 o                         
   0  23   1       1771.20       1624.85        35.50 o                         
   1  23   1        515.74        561.31        21.54 o                         
   2  23   1        289.59        247.30        14.87 o                         
   3  23   1        811.24        805.88        24.41 o                         
   4  23   1        626.36        632.13        23.19 o                         
   5  23   1        311.42        322.39        15.32 o                         
   6  23   1        400.19        390.96        16.90 o                         
   7  23   1        105.41        122.34        21.29 o                         
   8  23   1        183.44        239.50        28.85 o                         
   9  23   1         10.55         42.18        17.53 o                         
  10  23   1         23.13         48.18        23.13 o                         
 -10  24   1         98.72        110.28        40.08 o                         
  -9  24   1       1015.53        943.92        53.92 o                         
  -8  24   1          2.39        -21.44        24.09 o                         
  -7  24   1       1649.82       1556.57        47.13 o                         
  -6  24   1        370.03        349.50        18.12 o                         
  -5  24   1       1024.48       1038.61        31.26 o                         
  -4  24   1        258.80        316.80        34.35 o                         
  -3  24   1        266.72        292.17        17.57 o                         
  -2  24   1         47.79         41.93        13.23 o                         
  -1  24   1        344.76        331.04        17.30 o                         
   0  24   1         13.97         25.30        18.23 o                         
   1  24   1         50.93         53.55        12.84 o                         
   2  24   1          1.17          8.63        12.12 o                         
   3  24   1        879.98        937.51        26.60 o                         
   4  24   1        142.91        159.62        15.08 o                         
   5  24   1        183.71        166.77        14.21 o                         
   6  24   1         68.20         67.56        15.10 o                         
   7  24   1       2091.12       2031.10        47.25 o                         
   8  24   1        109.58        122.66        18.00 o                         
   9  24   1        108.88        104.14        33.63 o                         
  -9  25   1         92.73        111.78        49.14 o                         
  -8  25   1         41.01         40.04        41.69 o                         
  -7  25   1         20.93          3.42        21.45 o                         
  -6  25   1        145.42        133.94        15.56 o                         
  -5  25   1        230.54        235.83        17.53 o                         
  -4  25   1        379.22        393.27        27.26 o                         
  -3  25   1        435.83        431.08        21.75 o                         
  -2  25   1        778.69        845.13        43.82 o                         
  -1  25   1       1486.44       1450.69        42.37 o                         
   0  25   1        130.44        129.15        21.80 o                         
   1  25   1       3042.98       3140.67        59.71 o                         
   2  25   1       1756.31       1783.34        48.39 o                         
   3  25   1        149.73        137.26        14.55 o                         
   4  25   1         33.15         41.88        13.37 o                         
   5  25   1        371.94        344.11        21.09 o                         
   6  25   1          6.16        -15.34        15.34 o                         
   7  25   1          3.19          5.33        16.97 o                         
   8  25   1        180.36        168.04        19.78 o                         
   9  25   1         53.62         39.27        19.83 o                         
  -8  26   1       2500.68       2386.80        79.31 o                         
  -7  26   1         23.77         38.65        35.41 o                         
  -6  26   1       2484.02       2650.05        49.24 o                         
  -5  26   1        321.89        322.31        18.00 o                         
  -4  26   1       1064.71       1155.38        33.37 o                         
  -3  26   1       2747.14       2765.12        54.41 o                         
  -2  26   1       1852.14       1879.91        42.84 o                         
  -1  26   1         73.90         72.99        15.12 o                         
   0  26   1        177.46        190.27        16.34 o                         
   1  26   1         16.63         -2.59        13.95 o                         
   2  26   1        106.20         98.99        22.46 o                         
   3  26   1        562.57        575.12        29.21 o                         
   4  26   1         56.02         64.04        21.70 o                         
   5  26   1         90.67        118.47        15.83 o                         
   6  26   1       1357.34       1406.27        47.84 o                         
   7  26   1        130.54        181.17        23.52 o                         
   8  26   1        917.30        811.35        61.67 o                         
  -8  27   1         78.80         86.84        22.16 o                         
  -7  27   1          2.18         -8.09        28.53 o                         
  -6  27   1          4.36         46.87        15.33 o                         
  -5  27   1         35.42         25.99        14.89 o                         
  -4  27   1        812.83        796.47        29.28 o                         
  -3  27   1        323.60        269.39        18.02 o                         
  -2  27   1        479.88        511.04        25.17 o                         
  -1  27   1         11.99         12.16        16.62 o                         
   0  27   1        439.69        434.69        24.45 o                         
   1  27   1         88.56         73.91        15.88 o                         
   2  27   1        116.61        108.25        15.79 o                         
   3  27   1          1.68         -9.69        14.54 o                         
   4  27   1        119.90        173.68        16.43 o                         
   5  27   1        102.27        102.04        15.75 o                         
   6  27   1        305.71        320.91        21.13 o                         
   7  27   1        217.80        171.01        20.83 o                         
  -7  28   1       1219.22       1075.50        57.82 o                         
  -6  28   1        953.01        942.79        41.41 o                         
  -5  28   1        290.92        308.87        21.06 o                         
  -4  28   1       1039.51       1096.09        31.47 o                         
  -3  28   1        662.13        739.85        28.88 o                         
  -2  28   1        457.08        507.97        24.88 o                         
  -1  28   1         15.92         25.44        25.15 o                         
   0  28   1        297.84        300.63        18.77 o                         
   1  28   1          3.39         10.95        17.80 o                         
   2  28   1          9.75         -5.67        15.58 o                         
   3  28   1          7.27          3.33        15.24 o                         
   4  28   1        177.36        213.48        18.22 o                         
   5  28   1         71.95         60.87        18.38 o                         
   6  28   1       1521.17       1429.61        46.83 o                         
   7  28   1       2033.04       2116.10        62.29 o                         
  -6  29   1         77.05         89.59        30.84 o                         
  -5  29   1         22.96         22.21        18.09 o                         
  -4  29   1          6.53        -15.51        15.51 o                         
  -3  29   1       2492.76       2685.37        88.34 o                         
  -2  29   1         28.63         43.38        16.97 o                         
  -1  29   1       1012.33       1103.30        33.23 o                         
   0  29   1        684.31        768.29        29.12 o                         
   1  29   1         83.34         78.00        16.53 o                         
   2  29   1       1012.16        949.57        31.00 o                         
   3  29   1       1527.91       1652.92        60.36 o                         
   4  29   1        155.00        135.92        16.37 o                         
   5  29   1       1469.52       1515.51        44.81 o                         
   6  29   1        240.26        232.29        20.57 o                         
  -5  30   1        138.40        104.72        18.65 o                         
  -4  30   1        213.89        215.70        17.91 o                         
  -3  30   1        847.79        868.88        30.56 o                         
  -2  30   1        224.20        207.54        22.40 o                         
  -1  30   1       1860.79       1892.87        45.62 o                         
   0  30   1        373.96        368.52        33.38 o                         
   1  30   1        231.00        206.99        17.57 o                         
   2  30   1         48.71         25.17        15.79 o                         
   3  30   1        422.82        420.94        33.10 o                         
   4  30   1        155.26        154.24        20.88 o                         
   5  30   1        375.46        446.94        28.12 o                         
  -4  31   1          8.50         15.97        16.71 o                         
  -3  31   1         15.04         22.31        16.24 o                         
  -2  31   1       1167.89       1164.44        35.48 o                         
  -1  31   1        944.41        904.72        35.35 o                         
   0  31   1        240.97        245.33        24.76 o                         
   1  31   1         54.19         66.44        19.19 o                         
   2  31   1        268.01        282.90        18.98 o                         
   3  31   1         33.25         31.76        19.50 o                         
   4  31   1        273.95        268.45        18.61 o                         
  -2  32   1       1074.08       1116.84        33.21 o                         
  -1  32   1        374.74        330.09        24.48 o                         
   0  32   1          2.60         13.49        16.41 o                         
   1  32   1        424.00        488.20        25.36 o                         
   2  32   1        219.52        226.52        18.60 o                         
 -14   0   2        379.08        446.17        26.57 o                         
 -12   0   2       4932.42       5408.53       130.80 o                         
 -10   0   2        195.65        252.80        14.95 o                         
  -8   0   2        523.17        566.78        22.11 o                         
  -6   0   2          0.78         -6.40         6.40 o                         
  -4   0   2       2260.68       2233.95        40.05 o                         
  -2   0   2      15387.82      17503.65       393.83 o                         
   0   0   2      53431.47      63577.44      1990.60 o                         
   2   0   2     160330.44     192313.31      4250.63 o                         
   4   0   2       4397.95       4026.75       109.01 o                         
   6   0   2       7423.66       7641.33       111.14 o                         
   8   0   2       8903.20       8950.47       145.70 o                         
  10   0   2        231.11        233.02        17.29 o                         
  12   0   2        937.15       1112.59        37.18 o                         
  14   0   2       1648.44       1726.61       134.90 o                         
 -14   1   2         12.70         21.70        11.82 o                         
 -13   1   2        519.79        600.64        22.65 o                         
 -12   1   2          4.76          9.24        10.87 o                         
 -11   1   2        681.22        723.16        21.02 o                         
 -10   1   2       1724.57       1879.89        30.20 o                         
  -9   1   2        946.22        917.58        18.35 o                         
  -8   1   2         93.22        138.27         6.73 o                         
  -7   1   2      11663.58      13312.73       141.46 o                         
  -6   1   2       4283.67       4916.27        57.38 o                         
  -5   1   2        453.33        357.60        10.64 o                         
  -4   1   2        288.03        275.00         6.99 o                         
  -3   1   2        193.77        134.03         5.21 o                         
  -2   1   2        201.15        237.91         6.04 o                         
  -1   1   2         42.98         57.95         3.00 o                         
   0   1   2        558.08        571.67        11.99 o                         
   1   1   2       5958.51       6318.87        92.24 o                         
   2   1   2       2115.69       2270.75        32.53 o                         
   3   1   2      10598.07      11123.99       130.09 o                         
   4   1   2        300.55        288.04         8.68 o                         
   5   1   2          9.05          5.10        13.21 o                         
   6   1   2       4705.15       5070.65        56.26 o                         
   7   1   2        214.40        154.54         6.73 o                         
   8   1   2       4674.43       4640.46        59.97 o                         
   9   1   2         32.26         57.89         8.74 o                         
  10   1   2        419.82        450.47        18.82 o                         
  11   1   2       1809.08       1846.98        33.86 o                         
  12   1   2        322.78        318.20        14.99 o                         
  13   1   2        180.45        177.41        11.71 o                         
  14   1   2         59.86         35.83        16.48 o                         
 -14   2   2         39.03         44.98        11.89 o                         
 -13   2   2       1287.48       1418.43        28.95 o                         
 -12   2   2        643.64        726.43        22.00 o                         
 -11   2   2       1657.63       1654.33        28.72 o                         
 -10   2   2       2897.37       2896.76        41.52 o                         
  -9   2   2        199.78        186.31        10.65 o                         
  -8   2   2          5.58         10.70         5.38 o                         
  -7   2   2       2498.67       2532.47        30.40 o                         
  -6   2   2       4303.27       4496.54        53.04 o                         
  -5   2   2         64.00         35.46         7.01 o                         
  -4   2   2       5959.30       6194.07        65.68 o                         
  -3   2   2       5366.54       5740.28        74.48 o                         
  -2   2   2       1861.29       1952.07        38.94 o                         
  -1   2   2       5403.38       5549.58       136.24 o                         
   0   2   2       2270.47       2202.30        32.41 o                         
   1   2   2       4478.74       4130.83        60.85 o                         
   2   2   2      13230.02      13977.64       174.26 o                         
   3   2   2        854.23        890.42        15.73 o                         
   4   2   2         37.37         56.61         7.94 o                         
   5   2   2        647.20        678.43        15.11 o                         
   6   2   2        894.75        870.45        13.30 o                         
   7   2   2        280.71        314.16         9.69 o                         
   8   2   2         52.52         64.56         7.58 o                         
   9   2   2         29.67         15.56         8.07 o                         
  10   2   2         17.43         23.12         9.61 o                         
  11   2   2        580.23        586.67        20.73 o                         
  12   2   2          9.90          7.80        11.82 o                         
  13   2   2        949.69        940.18        21.08 o                         
  14   2   2        138.24        166.52        20.53 o                         
 -14   3   2          4.46         -3.63        12.64 o                         
 -13   3   2          2.27         14.21        11.56 o                         
 -12   3   2        509.76        495.50        19.26 o                         
 -11   3   2        427.49        411.26        15.66 o                         
 -10   3   2         85.98        109.40         9.38 o                         
  -9   3   2       2189.33       2209.94        32.81 o                         
  -8   3   2         57.84         60.22         5.98 o                         
  -7   3   2      11859.83      11808.59       119.31 o                         
  -6   3   2         71.92         97.12         5.25 o                         
  -5   3   2      23515.31      25209.77       448.44 o                         
  -4   3   2         36.64         59.27         8.65 o                         
  -3   3   2       1992.33       2131.15        28.47 o                         
  -2   3   2       4325.82       4387.91        57.99 o                         
  -1   3   2       2564.22       2595.85        33.32 o                         
   0   3   2         19.02         20.98         3.80 o                         
   1   3   2        598.29        608.98        12.29 o                         
   2   3   2       6991.06       7355.90        87.38 o                         
   3   3   2       1516.35       1617.28        25.12 o                         
   4   3   2          8.85         10.52        11.21 o                         
   5   3   2      14375.60      14727.38       151.20 o                         
   6   3   2       1780.37       1659.63        21.65 o                         
   7   3   2       6479.76       6390.88        86.79 o                         
   8   3   2         38.25         43.72         7.00 o                         
   9   3   2        110.50        126.94         9.34 o                         
  10   3   2       1083.59       1176.59        23.78 o                         
  11   3   2        134.49        136.46        15.42 o                         
  12   3   2        148.33        156.02        11.95 o                         
  13   3   2        619.19        644.76        18.91 o                         
  14   3   2        235.07        215.15        18.38 o                         
 -14   4   2        410.22        377.58        15.99 o                         
 -13   4   2        187.48        220.61        13.61 o                         
 -12   4   2         69.14         88.89        11.67 o                         
 -11   4   2       1035.51       1144.42        23.54 o                         
 -10   4   2       1581.94       1586.33        27.14 o                         
  -9   4   2        874.12        853.15        19.09 o                         
  -8   4   2         58.21         52.54         6.01 o                         
  -7   4   2        855.13        871.50        14.28 o                         
  -6   4   2       9461.13       9822.90       111.39 o                         
  -5   4   2        157.08        156.89         8.33 o                         
  -4   4   2       6639.92       7008.83        89.32 o                         
  -3   4   2       2465.39       2523.86        27.39 o                         
  -2   4   2      51306.79      58496.73      1359.54 o                         
  -1   4   2      16294.00      17780.44       315.65 o                         
   0   4   2        603.74        496.17        11.19 o                         
   1   4   2      15586.01      16324.65       214.92 o                         
   2   4   2        247.51        219.07        10.99 o                         
   3   4   2        224.21        180.33         8.07 o                         
   4   4   2       1496.89       1258.08        27.68 o                         
   5   4   2       7749.66       7664.20        96.70 o                         
   6   4   2         12.59          9.73         6.75 o                         
   7   4   2          4.98          1.74         5.93 o                         
   8   4   2          6.49          5.17         6.74 o                         
   9   4   2        331.80        339.55        17.58 o                         
  10   4   2        254.16        277.12        12.45 o                         
  11   4   2        507.00        576.76        20.34 o                         
  12   4   2          6.37          6.71        10.77 o                         
  13   4   2        466.59        452.93        16.12 o                         
  14   4   2          8.64         15.84        23.64 o                         
 -14   5   2         70.18        114.27        16.05 o                         
 -13   5   2         20.20         35.10        11.97 o                         
 -12   5   2        208.05        186.29        12.36 o                         
 -11   5   2         68.61        105.78        10.53 o                         
 -10   5   2       2530.55       2568.59        38.58 o                         
  -9   5   2         12.09         12.56         7.89 o                         
  -8   5   2       4862.37       4902.96        55.62 o                         
  -7   5   2        816.36        787.41        13.81 o                         
  -6   5   2       9327.88       9554.03        96.83 o                         
  -5   5   2        701.80        678.17        16.41 o                         
  -4   5   2         74.00         55.33         8.38 o                         
  -3   5   2       6118.55       6068.62        62.79 o                         
  -2   5   2      10399.07      11683.36       118.15 o                         
  -1   5   2       7609.37       8134.09       124.55 o                         
   0   5   2        502.23        560.31        12.98 o                         
   1   5   2       2495.87       2547.04        71.39 o                         
   2   5   2       8466.40       8883.51       104.21 o                         
   3   5   2        150.00        144.39         9.32 o                         
   4   5   2        245.96        179.87        12.31 o                         
   5   5   2        843.70        911.27        13.53 o                         
   6   5   2        130.79         93.44         5.59 o                         
   7   5   2        743.01        711.09        14.47 o                         
   8   5   2       2287.92       2313.53        29.70 o                         
   9   5   2        525.20        568.82        15.62 o                         
  10   5   2        104.12         88.71        10.13 o                         
  11   5   2        245.01        265.90        13.93 o                         
  12   5   2        642.26        662.78        21.12 o                         
  13   5   2        486.15        481.15        17.98 o                         
 -14   6   2       2465.57       2512.33        40.92 o                         
 -13   6   2         84.56         59.07        12.50 o                         
 -12   6   2        716.59        780.41        21.07 o                         
 -11   6   2       1028.85        979.60        22.15 o                         
 -10   6   2       1893.45       1846.99        28.34 o                         
  -9   6   2       1026.76       1063.71        19.33 o                         
  -8   6   2         22.76         21.68         5.92 o                         
  -7   6   2        151.84        135.44         6.99 o                         
  -6   6   2        367.88        401.71         9.04 o                         
  -5   6   2       1337.75       1302.63        23.04 o                         
  -4   6   2        104.78         83.89         8.42 o                         
  -3   6   2        265.70        301.10         6.10 o                         
  -2   6   2      60603.41      68934.84      1183.45 o                         
  -1   6   2          3.87          8.99         2.45 o                         
   0   6   2      16594.48      16517.96       186.96 o                         
   1   6   2        279.61        279.23        17.88 o                         
   2   6   2       2566.93       2504.22        32.29 o                         
   3   6   2       4237.76       4679.05        63.12 o                         
   4   6   2        192.20        225.37        12.02 o                         
   5   6   2       3580.24       3871.78        45.22 o                         
   6   6   2        651.81        591.97        11.76 o                         
   7   6   2        644.04        624.19        13.63 o                         
   8   6   2       1926.56       1935.08        28.19 o                         
   9   6   2       1026.43        998.56        19.35 o                         
  10   6   2        151.37        183.20        11.06 o                         
  11   6   2         67.39         63.77        10.04 o                         
  12   6   2       1060.11       1079.56        23.89 o                         
  13   6   2         11.15         29.48        12.56 o                         
 -14   7   2         93.76        105.42        14.55 o                         
 -13   7   2         78.40         77.70        12.76 o                         
 -12   7   2        250.87        253.00        13.19 o                         
 -11   7   2       3667.30       3671.97        51.21 o                         
 -10   7   2        902.34        875.96        19.00 o                         
  -9   7   2        660.81        745.31        16.35 o                         
  -8   7   2         36.27         38.93         6.42 o                         
  -7   7   2        630.66        643.05        12.50 o                         
  -6   7   2        334.54        354.68         7.89 o                         
  -5   7   2       9100.58       9662.56       170.92 o                         
  -4   7   2       9087.82       9531.98       138.94 o                         
  -3   7   2       1225.93       1073.33        12.48 o                         
  -2   7   2      50270.41      53016.29       665.88 o                         
  -1   7   2         92.83         94.46         4.62 o                         
   0   7   2       4580.75       4642.44        56.38 o                         
   1   7   2       2132.92       2048.09        29.54 o                         
   2   7   2      10480.34      10734.85       115.39 o                         
   3   7   2        120.86        117.95         7.53 o                         
   4   7   2       1713.70       1659.37        20.48 o                         
   5   7   2         13.19         15.84         5.89 o                         
   6   7   2       1283.65       1305.23        18.95 o                         
   7   7   2        315.65        371.33        11.84 o                         
   8   7   2       3832.00       3817.51        44.95 o                         
   9   7   2       3182.25       3048.03        37.87 o                         
  10   7   2       1588.60       1421.71        22.06 o                         
  11   7   2        559.32        599.95        17.44 o                         
  12   7   2       1058.17       1035.14        23.61 o                         
  13   7   2       1495.38       1434.95        29.86 o                         
 -14   8   2        305.10        332.14        18.57 o                         
 -13   8   2        384.11        448.10        16.87 o                         
 -12   8   2        190.47        197.38        13.08 o                         
 -11   8   2        809.69        817.45        22.04 o                         
 -10   8   2         40.61         36.91         8.50 o                         
  -9   8   2       1490.18       1576.22        30.34 o                         
  -8   8   2        896.97        912.02        16.91 o                         
  -7   8   2        570.93        599.21        12.73 o                         
  -6   8   2         84.39         69.46         4.41 o                         
  -5   8   2        633.12        688.15        11.61 o                         
  -4   8   2        710.48        740.14        13.12 o                         
  -3   8   2       6205.48       6269.59        58.22 o                         
  -2   8   2      20810.81      22317.17       316.42 o                         
  -1   8   2       6421.67       6286.83        78.69 o                         
   0   8   2        223.67        215.88         5.37 o                         
   1   8   2        116.04        116.81        12.22 o                         
   2   8   2         26.97         41.58         9.75 o                         
   3   8   2       1806.30       1621.32        19.15 o                         
   4   8   2       1222.01       1190.45        16.13 o                         
   5   8   2       8882.54       9355.86       104.68 o                         
   6   8   2        332.88        393.66        10.41 o                         
   7   8   2       1770.05       1815.70        27.26 o                         
   8   8   2         97.04        102.92         7.73 o                         
   9   8   2        539.47        529.80        15.59 o                         
  10   8   2        244.51        251.04        10.26 o                         
  11   8   2        250.13        286.63        12.61 o                         
  12   8   2        365.17        413.35        15.74 o                         
  13   8   2        309.64        323.09        19.61 o                         
 -14   9   2          5.15         23.92        15.92 o                         
 -13   9   2        136.84        171.26        15.50 o                         
 -12   9   2        362.30        350.23        14.61 o                         
 -11   9   2        967.49       1038.60        24.85 o                         
 -10   9   2       1236.07       1156.66        21.66 o                         
  -9   9   2       8115.44       8243.02        96.02 o                         
  -8   9   2        111.87        110.59         7.51 o                         
  -7   9   2       8074.88       8311.58       110.63 o                         
  -6   9   2       1075.35       1040.22        15.19 o                         
  -5   9   2      10728.20      11169.80       107.44 o                         
  -4   9   2         59.09         31.41         3.71 o                         
  -3   9   2      10932.40      11800.62       127.97 o                         
  -2   9   2         99.01        113.17         6.33 o                         
  -1   9   2       2886.79       3092.90        36.94 o                         
   0   9   2        640.96        651.48         9.64 o                         
   1   9   2       2141.83       2100.55        31.64 o                         
   2   9   2       6802.86       6869.28        75.30 o                         
   3   9   2       2393.02       2590.13        26.68 o                         
   4   9   2       1207.27       1244.36        16.17 o                         
   5   9   2       9071.12       9692.99       103.76 o                         
   6   9   2       1607.83       1506.53        21.83 o                         
   7   9   2       5246.95       5407.96        64.23 o                         
   8   9   2          6.78          6.46         6.34 o                         
   9   9   2       1543.35       1469.16        21.09 o                         
  10   9   2          2.67          0.53         8.57 o                         
  11   9   2         49.55         47.27        10.72 o                         
  12   9   2       1170.36       1305.98        28.38 o                         
  13   9   2        482.67        470.23        26.15 o                         
 -14  10   2         14.20         31.22        14.12 o                         
 -13  10   2        141.57        210.40        18.75 o                         
 -12  10   2         72.32         72.78        10.99 o                         
 -11  10   2         48.28         58.54        10.31 o                         
 -10  10   2        655.50        608.22        17.03 o                         
  -9  10   2       1760.70       1703.14        25.99 o                         
  -8  10   2          9.89         20.20         6.73 o                         
  -7  10   2        440.80        475.92        13.78 o                         
  -6  10   2          2.06         -0.96         5.02 o                         
  -5  10   2       1767.45       1577.58        17.86 o                         
  -4  10   2       1834.89       1910.13        23.12 o                         
  -3  10   2      11739.71      12598.66       137.20 o                         
  -2  10   2         51.75         44.87         4.22 o                         
  -1  10   2        798.75        955.86        14.38 o                         
   0  10   2        977.94       1126.10        14.60 o                         
   1  10   2       1211.43       1359.36        19.36 o                         
   2  10   2       1710.10       1709.69        18.23 o                         
   3  10   2        268.08        476.11         9.07 o                         
   4  10   2       2376.77       2294.60        24.06 o                         
   5  10   2      18593.40      19288.53       203.27 o                         
   6  10   2        674.90        794.41        14.13 o                         
   7  10   2          4.87          2.45         5.96 o                         
   8  10   2         78.28         75.18         9.86 o                         
   9  10   2       1593.50       1523.81        21.63 o                         
  10  10   2         30.00         18.73        10.41 o                         
  11  10   2        457.17        484.18        17.39 o                         
  12  10   2         92.01         67.70        14.83 o                         
  13  10   2        134.76        141.05        17.80 o                         
 -14  11   2          1.11         -2.34        15.27 o                         
 -13  11   2         20.32         25.15        12.11 o                         
 -12  11   2        106.45        107.47        11.60 o                         
 -11  11   2         53.11         86.14        10.88 o                         
 -10  11   2        948.73        865.03        19.41 o                         
  -9  11   2        779.93        711.51        18.17 o                         
  -8  11   2       8735.04       8970.54       103.95 o                         
  -7  11   2        641.15        655.33        14.81 o                         
  -6  11   2      14490.86      13828.00       139.31 o                         
  -5  11   2       1611.18       1497.18        16.16 o                         
  -4  11   2       1537.19       1399.06        15.60 o                         
  -3  11   2       2228.39       2101.71        24.76 o                         
  -2  11   2       5210.06       5088.75        50.02 o                         
  -1  11   2          3.74          3.49         5.82 o                         
   0  11   2       4435.65       4492.83        49.26 o                         
   1  11   2          9.41          2.12         6.00 o                         
   2  11   2        265.86        277.60         6.26 o                         
   3  11   2        420.03        455.11         7.82 o                         
   4  11   2       1383.87       1262.26        14.40 o                         
   5  11   2       2134.22       2094.98        22.59 o                         
   6  11   2      12482.46      13310.80       128.13 o                         
   7  11   2        457.07        415.17        12.26 o                         
   8  11   2       2172.36       2207.17        28.04 o                         
   9  11   2        777.14        699.43        16.11 o                         
  10  11   2        542.79        612.34        18.00 o                         
  11  11   2        359.98        332.19        13.28 o                         
  12  11   2       2163.90       2251.19        36.27 o                         
  13  11   2        470.83        546.17        26.93 o                         
 -13  12   2        371.37        388.04        18.38 o                         
 -12  12   2       1341.53       1389.18        25.95 o                         
 -11  12   2          8.27          8.17        11.00 o                         
 -10  12   2       1741.87       1634.01        26.85 o                         
  -9  12   2        494.37        552.10        16.11 o                         
  -8  12   2         19.25         10.84         8.92 o                         
  -7  12   2        225.58        226.91         9.52 o                         
  -6  12   2         12.18         15.36         5.73 o                         
  -5  12   2       4801.58       4620.85        51.36 o                         
  -4  12   2       2515.58       2424.91        28.67 o                         
  -3  12   2         46.62         40.69         4.28 o                         
  -2  12   2       8912.42       9052.20        82.62 o                         
  -1  12   2       5388.56       6075.23        66.96 o                         
   0  12   2      10425.57      10012.38        94.47 o                         
   1  12   2        498.63        510.95         8.35 o                         
   2  12   2         84.36        110.12         4.36 o                         
   3  12   2       2939.68       2870.11        28.46 o                         
   4  12   2        241.65        297.80         7.25 o                         
   5  12   2       2765.76       2918.16        31.15 o                         
   6  12   2       1945.52       2155.99        24.86 o                         
   7  12   2         29.95         34.21         7.08 o                         
   8  12   2        485.03        483.06        13.53 o                         
   9  12   2         71.80         80.07         8.64 o                         
  10  12   2         99.19        104.40        10.12 o                         
  11  12   2        270.75        271.01        12.88 o                         
  12  12   2        929.72        942.63        25.29 o                         
  13  12   2        709.86        703.20        28.80 o                         
 -13  13   2        677.36        625.76        35.02 o                         
 -12  13   2       1213.77       1207.05        24.19 o                         
 -11  13   2        522.81        513.35        17.40 o                         
 -10  13   2       4573.85       4506.55        61.04 o                         
  -9  13   2         16.28          7.00         8.43 o                         
  -8  13   2         39.15         41.81         8.45 o                         
  -7  13   2       1057.52       1054.48        19.14 o                         
  -6  13   2       5217.44       5412.09        63.77 o                         
  -5  13   2         72.22         93.92         5.81 o                         
  -4  13   2        576.12        404.94         9.57 o                         
  -3  13   2        359.89        342.02         9.49 o                         
  -2  13   2       9101.99       8548.35        82.66 o                         
  -1  13   2        531.63        635.32        15.35 o                         
   0  13   2         10.82          8.66         3.73 o                         
   1  13   2        732.81        739.62        10.25 o                         
   2  13   2        232.22        180.17         5.67 o                         
   3  13   2         17.07         13.19         4.21 o                         
   4  13   2       1434.71       1332.71        15.80 o                         
   5  13   2        599.22        636.94        12.05 o                         
   6  13   2        920.27        987.36        15.19 o                         
   7  13   2        560.88        544.94        16.08 o                         
   8  13   2        562.96        594.17        14.84 o                         
   9  13   2         22.86         39.28         8.96 o                         
  10  13   2       3367.46       3358.29        40.29 o                         
  11  13   2       1416.25       1357.80        25.49 o                         
  12  13   2       2025.60       1993.35        40.15 o                         
 -13  14   2         91.77        104.46        21.43 o                         
 -12  14   2       1056.31       1128.89        32.66 o                         
 -11  14   2       1340.79       1357.30        25.56 o                         
 -10  14   2        222.39        233.96        12.22 o                         
  -9  14   2         12.67         27.82         9.36 o                         
  -8  14   2          1.72          9.66         8.63 o                         
  -7  14   2        726.97        766.35        16.07 o                         
  -6  14   2         24.22         32.04         6.97 o                         
  -5  14   2          1.00          0.22         5.88 o                         
  -4  14   2         42.42         64.83         5.71 o                         
  -3  14   2       2333.47       2034.49        23.98 o                         
  -2  14   2        473.10        415.34        10.27 o                         
  -1  14   2       7459.61       7124.60        69.45 o                         
   0  14   2       4452.66       4495.99        47.26 o                         
   1  14   2      16401.87      16727.45       159.63 o                         
   2  14   2        913.35        866.71        12.07 o                         
   3  14   2        504.66        452.44         9.40 o                         
   4  14   2        359.19        326.46         9.99 o                         
   5  14   2        379.18        284.87         8.78 o                         
   6  14   2       1212.07       1259.85        17.96 o                         
   7  14   2         32.94         30.10         8.30 o                         
   8  14   2        163.60        150.15        12.58 o                         
   9  14   2          1.94        -10.76        10.76 o                         
  10  14   2         32.37         50.73        12.03 o                         
  11  14   2        208.48        204.01        16.85 o                         
  12  14   2        336.64        345.59        18.64 o                         
 -13  15   2        177.77        170.10        15.87 o                         
 -12  15   2         93.37        100.25        13.05 o                         
 -11  15   2       1087.10       1044.65        24.39 o                         
 -10  15   2        989.24        968.47        21.94 o                         
  -9  15   2         86.92         86.32        10.35 o                         
  -8  15   2        756.28        761.61        18.47 o                         
  -7  15   2        116.00        113.56         8.65 o                         
  -6  15   2       1758.78       1835.51        28.37 o                         
  -5  15   2        103.29        142.48         9.16 o                         
  -4  15   2       1339.51       1149.89        19.07 o                         
  -3  15   2        639.40        549.11        12.89 o                         
  -2  15   2       1468.66       1358.01        26.26 o                         
  -1  15   2        726.77        702.62        12.08 o                         
   0  15   2       2985.75       2862.04        32.82 o                         
   1  15   2       1343.27       1258.16        18.78 o                         
   2  15   2       2060.63       1924.34        25.95 o                         
   3  15   2        161.48        188.38        10.70 o                         
   4  15   2        135.53        130.45         6.54 o                         
   5  15   2        458.55        422.57        11.40 o                         
   6  15   2       3093.42       3144.06        38.69 o                         
   7  15   2        420.53        455.02        15.92 o                         
   8  15   2          2.80         -9.04         9.04 o                         
   9  15   2        861.45        905.68        20.88 o                         
  10  15   2        841.80        901.97        23.63 o                         
  11  15   2        132.75        151.61        14.47 o                         
  12  15   2       1159.59       1149.52        31.76 o                         
 -13  16   2        255.77        209.28        19.98 o                         
 -12  16   2         52.24         62.53        13.55 o                         
 -11  16   2       1307.34       1296.08        33.70 o                         
 -10  16   2        202.41        178.64        12.84 o                         
  -9  16   2       1285.55       1182.18        24.84 o                         
  -8  16   2        110.95        104.82        10.34 o                         
  -7  16   2         39.88         47.31         8.49 o                         
  -6  16   2          2.06          9.63         7.86 o                         
  -5  16   2         75.96         94.48         9.33 o                         
  -4  16   2        221.89        231.90        10.38 o                         
  -3  16   2        819.90        763.07        18.21 o                         
  -2  16   2         17.92         21.11         7.08 o                         
  -1  16   2        614.65        593.79        14.62 o                         
   0  16   2         47.41         57.35         5.85 o                         
   1  16   2       3726.72       3737.96        44.88 o                         
   2  16   2       2610.36       2746.09        32.51 o                         
   3  16   2       5706.05       5670.07        62.59 o                         
   4  16   2        676.58        634.36        14.49 o                         
   5  16   2       3299.47       3446.92        39.29 o                         
   6  16   2        636.95        634.55        17.96 o                         
   7  16   2         79.84         55.60        10.53 o                         
   8  16   2         54.56         67.40        10.73 o                         
   9  16   2        114.91        118.14        11.85 o                         
  10  16   2        170.13        184.03        14.73 o                         
  11  16   2        103.35        109.46        13.94 o                         
  12  16   2         41.13         72.20        22.64 o                         
 -12  17   2         61.93         51.62        14.50 o                         
 -11  17   2        149.15        143.15        16.81 o                         
 -10  17   2        751.37        788.74        24.00 o                         
  -9  17   2        100.30         76.80        11.50 o                         
  -8  17   2       1365.33       1484.81        27.63 o                         
  -7  17   2        120.27         83.70         9.26 o                         
  -6  17   2        181.46        178.83         9.92 o                         
  -5  17   2        223.98        194.57        10.24 o                         
  -4  17   2        752.75        704.11        16.32 o                         
  -3  17   2        708.11        631.21        17.32 o                         
  -2  17   2       1169.87       1117.21        25.28 o                         
  -1  17   2        114.33        121.53         8.72 o                         
   0  17   2       2602.10       2514.83        33.50 o                         
   1  17   2       1460.81       1541.11        22.21 o                         
   2  17   2       1405.77       1408.46        23.16 o                         
   3  17   2        161.01        133.52         7.56 o                         
   4  17   2       1784.73       1692.45        23.16 o                         
   5  17   2       1798.89       1855.79        26.16 o                         
   6  17   2       1644.84       1641.72        31.53 o                         
   7  17   2        692.03        766.11        21.34 o                         
   8  17   2        470.47        526.79        22.26 o                         
   9  17   2         56.46         48.55        12.16 o                         
  10  17   2        200.89        196.85        14.70 o                         
  11  17   2         55.88         68.04        15.21 o                         
 -12  18   2        637.39        650.02        37.64 o                         
 -11  18   2        584.79        620.55        35.65 o                         
 -10  18   2       1005.40       1064.28        28.63 o                         
  -9  18   2        142.70        129.17        14.05 o                         
  -8  18   2        299.55        319.35        17.35 o                         
  -7  18   2        429.70        398.53        15.46 o                         
  -6  18   2        153.70        167.96        12.68 o                         
  -5  18   2       1673.52       1668.93        29.27 o                         
  -4  18   2         17.30          7.94         8.12 o                         
  -3  18   2         86.45         77.25         8.44 o                         
  -2  18   2        111.06        125.25        19.75 o                         
  -1  18   2          0.55          4.26         8.90 o                         
   0  18   2      12278.15      13014.17       169.41 o                         
   1  18   2       5169.44       5558.64        70.03 o                         
   2  18   2      12444.04      12748.24       144.28 o                         
   3  18   2       2023.70       2079.29        28.67 o                         
   4  18   2       5084.64       5089.26        61.14 o                         
   5  18   2        112.21        121.42         9.29 o                         
   6  18   2       1124.52       1168.34        30.69 o                         
   7  18   2        411.27        419.78        18.56 o                         
   8  18   2         91.76         96.45        12.18 o                         
   9  18   2          1.35          5.05        12.69 o                         
  10  18   2        158.80        193.86        20.74 o                         
  11  18   2          1.44         24.52        28.00 o                         
 -12  19   2         99.42         96.84        36.00 o                         
 -11  19   2         53.36         73.61        33.38 o                         
 -10  19   2        799.53        779.80        26.50 o                         
  -9  19   2        164.69        166.28        16.33 o                         
  -8  19   2        235.02        233.43        17.55 o                         
  -7  19   2        222.69        245.34        14.20 o                         
  -6  19   2       1338.19       1266.86        32.29 o                         
  -5  19   2        784.12        799.98        22.01 o                         
  -4  19   2        864.75        861.26        20.60 o                         
  -3  19   2        142.05        164.66        10.26 o                         
  -2  19   2        851.35        812.51        20.62 o                         
  -1  19   2        260.87        280.59        12.27 o                         
   0  19   2        623.73        688.25        20.63 o                         
   1  19   2       1187.03       1151.77        24.57 o                         
   2  19   2         18.58         12.98         8.11 o                         
   3  19   2        777.40        771.90        19.09 o                         
   4  19   2        181.81        171.34        10.64 o                         
   5  19   2       1304.51       1318.01        25.44 o                         
   6  19   2        222.82        219.36        13.57 o                         
   7  19   2       2153.48       2068.84        39.04 o                         
   8  19   2         61.67         64.10        13.17 o                         
   9  19   2        241.36        284.43        15.62 o                         
  10  19   2        930.56       1046.42        29.67 o                         
  11  19   2         28.37         32.70        14.86 o                         
 -11  20   2        837.02        884.05        59.78 o                         
 -10  20   2         17.89          9.50        16.17 o                         
  -9  20   2        415.38        413.79        22.22 o                         
  -8  20   2         88.48         66.36        16.41 o                         
  -7  20   2        539.38        527.06        31.32 o                         
  -6  20   2        179.06        144.32        26.53 o                         
  -5  20   2         27.42         19.76        10.92 o                         
  -4  20   2         91.90         61.90         9.97 o                         
  -3  20   2        105.37        116.67        11.00 o                         
  -2  20   2       1390.32       1373.54        27.88 o                         
  -1  20   2       4772.60       4787.98        81.18 o                         
   0  20   2        279.90        336.96        14.90 o                         
   1  20   2      14443.25      14795.41       235.84 o                         
   2  20   2          9.23          9.08         8.44 o                         
   3  20   2       2650.35       2622.97        40.88 o                         
   4  20   2         36.03         39.96        10.18 o                         
   5  20   2         73.92         65.31        10.51 o                         
   6  20   2         41.73         19.87        11.94 o                         
   7  20   2        108.90        107.49        13.21 o                         
   8  20   2         83.96         86.49        13.20 o                         
   9  20   2          0.21         10.41        13.08 o                         
  10  20   2          1.93          5.90        14.68 o                         
  11  20   2         25.77         19.27        16.83 o                         
 -11  21   2        541.92        517.76        34.37 o                         
 -10  21   2        117.30        113.85        17.67 o                         
  -9  21   2       1607.72       1454.89        44.78 o                         
  -8  21   2        420.85        363.75        27.12 o                         
  -7  21   2        693.99        697.68        25.62 o                         
  -6  21   2         31.18         43.58        12.71 o                         
  -5  21   2        123.98        117.64        14.21 o                         
  -4  21   2        922.13        952.81        32.61 o                         
  -3  21   2       6101.91       5892.91        88.94 o                         
  -2  21   2       1600.41       1542.56        30.81 o                         
  -1  21   2        654.27        648.61        23.48 o                         
   0  21   2        568.29        553.19        19.74 o                         
   1  21   2         87.52         81.63        11.50 o                         
   2  21   2       1232.24       1224.17        27.04 o                         
   3  21   2        199.82        181.06        12.61 o                         
   4  21   2        101.66         94.94        11.32 o                         
   5  21   2        694.15        743.02        21.11 o                         
   6  21   2         88.34         76.06        17.02 o                         
   7  21   2       1307.16       1301.83        29.36 o                         
   8  21   2         10.22         -3.20        12.89 o                         
   9  21   2        755.71        795.47        39.94 o                         
  10  21   2        621.30        600.60        24.77 o                         
 -11  22   2       1181.61       1252.31        89.98 o                         
 -10  22   2        380.34        470.58        55.04 o                         
  -9  22   2       1273.04       1264.95        36.81 o                         
  -8  22   2        133.54        117.32        21.63 o                         
  -7  22   2         21.44         28.31        19.91 o                         
  -6  22   2          1.06         10.71        14.68 o                         
  -5  22   2        194.23        185.84        15.64 o                         
  -4  22   2        355.63        364.82        27.37 o                         
  -3  22   2        945.69       1020.77        26.47 o                         
  -2  22   2        763.34        773.35        23.39 o                         
  -1  22   2         31.18         51.22        12.38 o                         
   0  22   2       1587.05       1622.25        32.35 o                         
   1  22   2        590.51        597.49        23.45 o                         
   2  22   2       1573.89       1506.19        31.12 o                         
   3  22   2        329.71        341.09        15.46 o                         
   4  22   2         14.74         28.22        11.59 o                         
   5  22   2       1760.30       1827.47        42.03 o                         
   6  22   2        278.83        231.97        18.05 o                         
   7  22   2         25.68         21.73        13.46 o                         
   8  22   2        672.78        723.21        28.57 o                         
   9  22   2         56.55        101.43        22.88 o                         
  10  22   2          2.00          0.98        15.07 o                         
 -10  23   2        422.83        423.22        39.70 o                         
  -9  23   2        218.95        202.76        21.48 o                         
  -8  23   2       2614.03       2608.04        62.91 o                         
  -7  23   2        925.67        833.99        43.39 o                         
  -6  23   2       3474.24       3395.93        64.06 o                         
  -5  23   2        559.50        491.99        28.03 o                         
  -4  23   2       3628.61       3679.69        67.20 o                         
  -3  23   2       1424.08       1378.02        31.44 o                         
  -2  23   2       2788.35       2893.80        54.91 o                         
  -1  23   2          1.75         11.84        12.60 o                         
   0  23   2        112.24        100.17        13.29 o                         
   1  23   2         43.23         26.27        11.28 o                         
   2  23   2         25.44         28.92        17.35 o                         
   3  23   2         85.10         98.69        12.65 o                         
   4  23   2         18.99         20.59        12.67 o                         
   5  23   2        948.72        977.79        26.95 o                         
   6  23   2       1778.82       1736.02        57.41 o                         
   7  23   2        125.53        162.65        15.32 o                         
   8  23   2        499.81        508.88        22.75 o                         
   9  23   2         44.08         12.51        15.90 o                         
 -10  24   2       1108.39       1157.00        56.99 o                         
  -9  24   2          0.98        -17.39        18.82 o                         
  -8  24   2        508.93        407.94        25.31 o                         
  -7  24   2        359.03        340.28        19.92 o                         
  -6  24   2        119.56        129.31        15.86 o                         
  -5  24   2        247.65        197.48        17.30 o                         
  -4  24   2        369.29        338.48        22.20 o                         
  -3  24   2        616.68        632.00        26.49 o                         
  -2  24   2        492.26        510.22        22.71 o                         
  -1  24   2       1320.95       1309.05        30.39 o                         
   0  24   2        892.97        953.89        29.72 o                         
   1  24   2          3.93          8.21        12.07 o                         
   2  24   2        813.95        864.73        25.57 o                         
   3  24   2       1250.63       1286.65        48.48 o                         
   4  24   2       3377.98       3464.22        57.71 o                         
   5  24   2         65.06         59.00        13.24 o                         
   6  24   2       1243.27       1276.60        34.21 o                         
   7  24   2         23.59         -1.27        15.45 o                         
   8  24   2         12.07        -12.62        23.37 o                         
   9  24   2          8.14        -32.20        32.20 o                         
  -9  25   2        254.59        211.52        23.03 o                         
  -8  25   2        345.25        327.92        23.83 o                         
  -7  25   2       1849.70       1856.84        51.44 o                         
  -6  25   2        367.39        386.19        33.10 o                         
  -5  25   2       1025.49        979.26        31.41 o                         
  -4  25   2       1158.87       1197.56        33.71 o                         
  -3  25   2       3626.26       3725.62        68.16 o                         
  -2  25   2       1000.27       1028.07        44.13 o                         
  -1  25   2        267.44        284.19        18.25 o                         
   0  25   2        254.49        236.34        17.62 o                         
   1  25   2          8.41         16.49        27.00 o                         
   2  25   2        887.81        880.06        26.84 o                         
   3  25   2        263.34        242.40        15.67 o                         
   4  25   2        825.79        905.00        26.88 o                         
   5  25   2        909.42        917.99        26.86 o                         
   6  25   2       1152.00       1129.62        34.98 o                         
   7  25   2       1243.35       1236.07        34.27 o                         
   8  25   2        665.82        678.32        29.01 o                         
  -9  26   2        429.38        416.69        26.25 o                         
  -8  26   2         49.65         10.56        19.90 o                         
  -7  26   2        140.45        159.55        20.80 o                         
  -6  26   2         40.05         14.93        16.22 o                         
  -5  26   2         27.56         -4.42        15.24 o                         
  -4  26   2         12.78          0.68        14.91 o                         
  -3  26   2       1155.46       1178.70        33.23 o                         
  -2  26   2         29.12         20.07        14.41 o                         
  -1  26   2        211.66        222.21        17.30 o                         
   0  26   2       1453.98       1503.75        37.31 o                         
   1  26   2        288.96        292.54        17.77 o                         
   2  26   2        177.38        165.10        14.96 o                         
   3  26   2         49.61         43.20        14.76 o                         
   4  26   2        928.19        895.09        27.22 o                         
   5  26   2        558.17        559.49        29.40 o                         
   6  26   2        167.95        125.28        16.76 o                         
   7  26   2         11.02         21.60        16.42 o                         
   8  26   2         27.45         33.73        18.78 o                         
  -8  27   2         71.91         74.04        20.63 o                         
  -7  27   2         92.13        116.74        59.31 o                         
  -6  27   2        137.99        142.53        17.31 o                         
  -5  27   2        724.90        768.77        28.07 o                         
  -4  27   2          9.38         21.44        15.51 o                         
  -3  27   2       4586.47       4836.82        85.03 o                         
  -2  27   2         97.84         92.32        16.03 o                         
  -1  27   2        277.44        316.51        23.77 o                         
   0  27   2         27.12         11.59        14.91 o                         
   1  27   2        136.64        139.50        15.99 o                         
   2  27   2        311.63        309.59        17.83 o                         
   3  27   2         45.58         24.88        15.19 o                         
   4  27   2         87.77        113.72        27.36 o                         
   5  27   2        500.94        496.00        25.49 o                         
   6  27   2        118.74        124.29        18.52 o                         
   7  27   2       1469.69       1352.54        53.81 o                         
  -7  28   2          4.39         -7.15        21.94 o                         
  -6  28   2          1.59         -6.55        16.65 o                         
  -5  28   2       1178.01       1089.12        31.23 o                         
  -4  28   2         10.86          2.75        16.69 o                         
  -3  28   2       1871.54       1995.46        44.28 o                         
  -2  28   2       1496.13       1515.33        67.59 o                         
  -1  28   2       1066.03       1174.79        33.71 o                         
   0  28   2       1585.51       1622.31        39.02 o                         
   1  28   2        222.55        204.49        21.70 o                         
   2  28   2         25.63         42.16        15.33 o                         
   3  28   2         64.60         79.84        16.73 o                         
   4  28   2        718.29        786.68        28.18 o                         
   5  28   2        294.17        283.99        22.88 o                         
   6  28   2        766.29        672.59        42.78 o                         
  -6  29   2        423.00        411.00        26.29 o                         
  -5  29   2         25.94         11.65        18.68 o                         
  -4  29   2       1135.05       1224.69        34.81 o                         
  -3  29   2         53.77         38.46        17.24 o                         
  -2  29   2       1201.84       1341.95        36.13 o                         
  -1  29   2        440.88        399.26        20.20 o                         
   0  29   2         68.45         65.98        16.30 o                         
   1  29   2          0.39          6.85        15.45 o                         
   2  29   2        181.41        199.31        18.04 o                         
   3  29   2          8.91         -7.63        14.99 o                         
   4  29   2         19.44          8.07        17.76 o                         
   5  29   2         12.23         19.17        24.05 o                         
   6  29   2       1205.08       1169.31        37.66 o                         
  -5  30   2        321.29        342.50        38.03 o                         
  -4  30   2        734.64        676.14        50.52 o                         
  -3  30   2         47.51         47.72        14.85 o                         
  -2  30   2       1492.00       1464.28        37.56 o                         
  -1  30   2          3.64         -2.87        15.60 o                         
   0  30   2        283.54        251.85        21.42 o                         
   1  30   2        302.40        317.58        18.94 o                         
   2  30   2         79.72         71.08        16.69 o                         
   3  30   2         36.85         32.05        14.07 o                         
   4  30   2       1565.25       1512.81        65.37 o                         
   5  30   2          1.24         -7.10        17.26 o                         
  -4  31   2         59.39         45.92        15.88 o                         
  -3  31   2        892.40        925.22        39.98 o                         
  -2  31   2       1260.39       1161.46        33.66 o                         
  -1  31   2         61.61         61.82        16.66 o                         
   0  31   2         15.63         -0.82        16.24 o                         
   1  31   2        341.18        377.65        20.14 o                         
   2  31   2        198.59        203.67        19.45 o                         
   3  31   2        286.51        274.64        22.29 o                         
  -2  32   2         11.15         41.41        20.31 o                         
  -1  32   2         38.57         36.58        16.62 o                         
   0  32   2         41.55         28.36        19.19 o                         
   1  32   2        212.36        255.80        24.20 o                         
   2  32   2        199.60        194.03        20.31 o                         
 -15   0   3         94.87         52.97        20.83 o                         
 -13   0   3       1190.68       1338.61        42.10 o                         
 -11   0   3       1396.83       1436.12        39.98 o                         
  -9   0   3       5987.78       6318.19       105.46 o                         
  -7   0   3       4286.95       3720.64        63.78 o                         
  -5   0   3      10838.89      10777.75       174.37 o                         
  -3   0   3       7140.54       7787.61       148.17 o                         
  -1   0   3      13867.51      14647.53       240.84 o                         
   1   0   3       6581.90       6718.38       133.46 o                         
   3   0   3        232.64        192.96        32.62 o                         
   5   0   3       5155.02       4773.42        72.22 o                         
   7   0   3       9107.06       9311.56       175.15 o                         
   9   0   3       4172.81       4145.78        84.69 o                         
  11   0   3       1236.62       1168.24        37.55 o                         
  13   0   3       1097.24       1165.50        32.57 o                         
 -15   1   3        168.55        171.18        17.25 o                         
 -14   1   3        160.80        161.47        12.77 o                         
 -13   1   3        122.47        110.33        12.20 o                         
 -12   1   3        805.51        894.28        23.61 o                         
 -11   1   3       3148.73       3166.75        48.80 o                         
 -10   1   3       4384.23       4490.95        59.62 o                         
  -9   1   3       2066.27       2129.31        29.73 o                         
  -8   1   3         33.50         65.98         6.53 o                         
  -7   1   3        976.80        893.95        15.21 o                         
  -6   1   3       2350.37       2411.41        28.21 o                         
  -5   1   3        132.19        129.10         8.19 o                         
  -4   1   3       9906.99      10687.19       113.81 o                         
  -3   1   3       2215.09       2411.30        39.37 o                         
  -2   1   3       4541.33       4508.01        85.64 o                         
  -1   1   3      24077.48      25980.07       452.39 o                         
   0   1   3        210.41        223.56         8.43 o                         
   1   1   3      34685.45      38265.39       401.03 o                         
   2   1   3      91838.13     105139.70      1730.83 o                         
   3   1   3      20046.43      21054.24       240.51 o                         
   4   1   3        979.83        855.58        20.18 o                         
   5   1   3       2858.19       2875.68        33.76 o                         
   6   1   3        803.20        756.42        11.71 o                         
   7   1   3        155.11        158.78         8.42 o                         
   8   1   3        217.01        214.57         9.63 o                         
   9   1   3        995.35       1002.53        22.35 o                         
  10   1   3         30.21         42.49        10.56 o                         
  11   1   3        108.46        115.55        12.32 o                         
  12   1   3         30.05         52.38        10.74 o                         
  13   1   3        378.40        392.15        13.88 o                         
 -14   2   3        289.39        290.17        15.51 o                         
 -13   2   3        301.38        315.77        14.76 o                         
 -12   2   3          2.91         17.16        10.92 o                         
 -11   2   3        237.75        246.86        14.85 o                         
 -10   2   3        176.27        199.92        10.27 o                         
  -9   2   3        219.65        215.66        13.24 o                         
  -8   2   3         96.86        155.66         7.60 o                         
  -7   2   3         81.38         78.92         6.14 o                         
  -6   2   3        318.70        259.48         7.55 o                         
  -5   2   3       5044.98       5195.87        64.58 o                         
  -4   2   3       5920.45       6185.24        65.02 o                         
  -3   2   3       4297.57       4340.04        44.79 o                         
  -2   2   3      18180.15      20064.61       396.05 o                         
  -1   2   3       6604.65       6850.42        83.06 o                         
   0   2   3        768.05        696.75        13.19 o                         
   1   2   3       1690.63       1709.22        26.92 o                         
   2   2   3        205.79        187.95         7.22 o                         
   3   2   3          3.15          1.26         5.53 o                         
   4   2   3       2830.23       2932.35        49.46 o                         
   5   2   3         23.81         46.21         4.96 o                         
   6   2   3        731.93        699.75        11.93 o                         
   7   2   3        173.31        165.68         7.08 o                         
   8   2   3       2344.54       2273.63        31.20 o                         
   9   2   3        362.12        341.04        13.33 o                         
  10   2   3        657.62        673.11        20.73 o                         
  11   2   3       2749.34       2967.40        43.40 o                         
  12   2   3        527.38        521.76        17.16 o                         
  13   2   3         78.07        106.58        11.86 o                         
 -14   3   3       1193.33       1247.02        32.75 o                         
 -13   3   3         13.35         14.55        11.17 o                         
 -12   3   3       2724.59       2965.36        46.97 o                         
 -11   3   3        326.02        314.24        12.89 o                         
 -10   3   3       2018.07       2208.80        33.65 o                         
  -9   3   3         39.86         36.73         7.60 o                         
  -8   3   3         27.40         32.91         6.42 o                         
  -7   3   3        267.85        265.81         9.40 o                         
  -6   3   3        160.33        171.20         6.67 o                         
  -5   3   3        102.52        114.76         4.85 o                         
  -4   3   3        618.89        816.31        11.54 o                         
  -3   3   3        102.82        128.30         3.62 o                         
  -2   3   3       8049.33       8549.50       201.48 o                         
  -1   3   3      10026.58      10550.31       127.44 o                         
   0   3   3      12474.57      13212.54       149.60 o                         
   1   3   3      49197.63      54588.32       647.01 o                         
   2   3   3         91.67        126.58         8.33 o                         
   3   3   3      30484.53      34133.53       343.04 o                         
   4   3   3       5819.81       6104.59        68.90 o                         
   5   3   3        313.03        270.47         9.53 o                         
   6   3   3       3784.93       3523.95        39.41 o                         
   7   3   3          6.16          0.63         5.98 o                         
   8   3   3       4367.03       4370.57        53.23 o                         
   9   3   3        138.50        130.84         9.77 o                         
  10   3   3         17.90         21.71        10.55 o                         
  11   3   3        105.40        126.89        11.36 o                         
  12   3   3        729.67        745.56        19.61 o                         
  13   3   3        136.96        137.28        17.30 o                         
 -14   4   3          3.58          9.23        16.89 o                         
 -13   4   3        413.19        435.92        23.70 o                         
 -12   4   3        124.82        146.29        12.17 o                         
 -11   4   3       1737.15       1847.66        30.83 o                         
 -10   4   3       4416.68       4625.58        61.18 o                         
  -9   4   3         17.49         21.13         7.11 o                         
  -8   4   3       3260.51       3553.63        47.02 o                         
  -7   4   3         85.27        130.15         6.41 o                         
  -6   4   3       6263.73       6366.27        78.72 o                         
  -5   4   3       3064.27       3173.96        47.05 o                         
  -4   4   3       2297.33       2168.46        27.14 o                         
  -3   4   3       5805.78       5863.32        71.22 o                         
  -2   4   3        127.40        128.52         5.84 o                         
  -1   4   3       5938.11       6089.64        75.72 o                         
   0   4   3      13031.53      13487.21       159.25 o                         
   1   4   3       2284.18       2207.20        33.20 o                         
   2   4   3       9092.04       9342.88       103.58 o                         
   3   4   3       4879.52       4909.83        59.48 o                         
   4   4   3       6880.70       7156.05        71.86 o                         
   5   4   3       1710.16       1683.96        20.61 o                         
   6   4   3       1702.24       1615.17        19.82 o                         
   7   4   3       2221.66       2186.84        29.30 o                         
   8   4   3       2967.35       3018.71        36.71 o                         
   9   4   3        558.16        553.71        17.09 o                         
  10   4   3        171.58        149.06        11.34 o                         
  11   4   3       3024.88       3041.29        44.15 o                         
  12   4   3        962.60        952.99        22.68 o                         
  13   4   3          6.09         -8.47        12.18 o                         
 -14   5   3          7.80         10.88        12.42 o                         
 -13   5   3        681.68        727.96        23.49 o                         
 -12   5   3        106.61        161.21        11.87 o                         
 -11   5   3       1987.30       2056.29        33.18 o                         
 -10   5   3       4212.40       4382.98        58.47 o                         
  -9   5   3       2123.58       2146.71        30.20 o                         
  -8   5   3         16.31         17.10         6.50 o                         
  -7   5   3       1706.96       1651.18        22.10 o                         
  -6   5   3       3111.61       3215.07        36.58 o                         
  -5   5   3       1032.13        953.18        17.19 o                         
  -4   5   3       2035.50       2135.01        25.58 o                         
  -3   5   3       5223.26       5414.89        51.28 o                         
  -2   5   3      20767.24      22277.62       507.04 o                         
  -1   5   3       6507.44       7255.08        79.01 o                         
   0   5   3       1344.09       1195.63        22.76 o                         
   1   5   3       4837.35       5174.12       113.16 o                         
   2   5   3       1560.38       1371.91        20.44 o                         
   3   5   3       7702.73       7465.38        86.46 o                         
   4   5   3       7375.92       7323.85        77.61 o                         
   5   5   3       2148.64       2095.87        23.66 o                         
   6   5   3        260.07        203.72         6.92 o                         
   7   5   3       1524.99       1474.42        22.03 o                         
   8   5   3          0.76         -6.93         6.93 o                         
   9   5   3        102.09        116.89         9.32 o                         
  10   5   3         11.05          5.14         8.98 o                         
  11   5   3        338.56        320.96        13.52 o                         
  12   5   3         72.56         80.72        12.38 o                         
  13   5   3        461.06        414.42        18.42 o                         
 -14   6   3        214.48        206.97        14.94 o                         
 -13   6   3        193.62        183.92        13.65 o                         
 -12   6   3        692.40        680.90        20.15 o                         
 -11   6   3         66.89         55.10        10.01 o                         
 -10   6   3        261.55        289.49        12.02 o                         
  -9   6   3       3139.48       3101.77        43.08 o                         
  -8   6   3         36.89         29.51         6.70 o                         
  -7   6   3       5497.01       5328.92        56.23 o                         
  -6   6   3       1314.84       1350.54        16.32 o                         
  -5   6   3       4921.53       5176.18        74.05 o                         
  -4   6   3       2748.20       3007.93        37.92 o                         
  -3   6   3      11823.51      12860.95       113.78 o                         
  -2   6   3      10183.13      11108.45       156.75 o                         
  -1   6   3       1578.49       1445.01        23.85 o                         
   0   6   3       4888.56       5116.37        58.49 o                         
   1   6   3       1738.91       1705.69        37.63 o                         
   2   6   3       1894.08       2002.02        26.09 o                         
   3   6   3        309.74        287.89         9.30 o                         
   4   6   3         43.70         35.72         5.01 o                         
   5   6   3        653.97        616.19        12.52 o                         
   6   6   3       1811.63       1739.67        22.06 o                         
   7   6   3       5347.91       5106.65        60.74 o                         
   8   6   3        427.94        449.72        12.93 o                         
   9   6   3        106.73        101.04         8.62 o                         
  10   6   3       5007.72       5075.72        62.50 o                         
  11   6   3        131.89        118.03        11.13 o                         
  12   6   3          9.87         12.34        11.38 o                         
  13   6   3        364.38        375.83        21.71 o                         
 -14   7   3         26.42         11.62        12.05 o                         
 -13   7   3         38.92         51.17        12.04 o                         
 -12   7   3        343.71        350.86        16.53 o                         
 -11   7   3         58.77         60.68        10.31 o                         
 -10   7   3       1463.61       1537.73        25.04 o                         
  -9   7   3       2124.41       2129.87        30.33 o                         
  -8   7   3       1789.40       1722.32        26.25 o                         
  -7   7   3        763.79        736.26        12.94 o                         
  -6   7   3        550.05        501.69         9.64 o                         
  -5   7   3        189.42        177.89         5.51 o                         
  -4   7   3        149.81        139.13         6.24 o                         
  -3   7   3      13337.45      14402.99       138.97 o                         
  -2   7   3       8931.83       9188.24       137.33 o                         
  -1   7   3       2588.72       2635.26        32.61 o                         
   0   7   3        118.28        100.14         6.44 o                         
   1   7   3       2484.63       2570.80        37.77 o                         
   2   7   3        263.49        189.85         8.03 o                         
   3   7   3      15503.39      15846.63       150.13 o                         
   4   7   3       3737.83       3631.38        40.89 o                         
   5   7   3       2558.26       2583.14        29.08 o                         
   6   7   3       1770.68       1855.51        25.31 o                         
   7   7   3        144.41        160.53         8.05 o                         
   8   7   3         70.57         70.23         7.07 o                         
   9   7   3       3600.09       3699.29        42.17 o                         
  10   7   3        212.34        226.07        11.94 o                         
  11   7   3        138.38        131.80        11.02 o                         
  12   7   3        104.94        118.76        16.51 o                         
  13   7   3        182.28        178.64        18.07 o                         
 -14   8   3         60.19         57.28        14.26 o                         
 -13   8   3         40.79         20.21        11.40 o                         
 -12   8   3        838.25        845.92        21.74 o                         
 -11   8   3          4.51          9.33         9.64 o                         
 -10   8   3       1299.71       1336.95        23.12 o                         
  -9   8   3       2284.22       2376.73        32.54 o                         
  -8   8   3      10400.93      10366.88       126.61 o                         
  -7   8   3        506.65        451.64        10.72 o                         
  -6   8   3       5877.32       5642.66        55.88 o                         
  -5   8   3        843.92        631.96        10.36 o                         
  -4   8   3      14247.26      14874.39       218.69 o                         
  -3   8   3      17802.26      19691.44       195.84 o                         
  -2   8   3      24150.26      25702.39       354.41 o                         
  -1   8   3         75.36         85.50         5.16 o                         
   0   8   3         22.27         14.27        12.92 o                         
   1   8   3          0.01         -3.81         7.19 o                         
   2   8   3        436.51        441.69         9.37 o                         
   3   8   3         16.70         29.93         3.86 o                         
   4   8   3        391.95        282.45         8.46 o                         
   5   8   3          9.38         10.85         4.73 o                         
   6   8   3       2624.00       2548.45        31.38 o                         
   7   8   3        131.55        152.37         7.49 o                         
   8   8   3       2817.13       2805.82        34.86 o                         
   9   8   3       1921.93       1877.33        25.44 o                         
  10   8   3       1896.83       1884.09        29.37 o                         
  11   8   3         20.57         27.18        14.33 o                         
  12   8   3        142.59        137.71        13.88 o                         
  13   8   3         40.44         88.10        21.14 o                         
 -14   9   3        929.36        970.10        32.17 o                         
 -13   9   3        417.10        445.75        16.45 o                         
 -12   9   3        419.89        417.42        17.71 o                         
 -11   9   3        302.55        312.54        15.06 o                         
 -10   9   3         40.01         46.66         8.84 o                         
  -9   9   3         91.75         99.91         8.38 o                         
  -8   9   3        702.31        673.04        15.71 o                         
  -7   9   3         21.56         21.20         6.85 o                         
  -6   9   3        392.04        338.97         8.13 o                         
  -5   9   3       1351.83       1277.22        15.04 o                         
  -4   9   3       1237.03       1338.54        16.45 o                         
  -3   9   3         53.08         82.75         5.43 o                         
  -2   9   3      25470.52      29005.20       434.20 o                         
  -1   9   3          4.16         16.23        10.56 o                         
   0   9   3       5412.29       4976.45        55.49 o                         
   1   9   3       1467.41       1577.69        26.20 o                         
   2   9   3        166.94        118.47         5.65 o                         
   3   9   3        212.55        286.04         7.11 o                         
   4   9   3       2222.94       2107.97        24.64 o                         
   5   9   3       1182.19       1278.50        18.16 o                         
   6   9   3       3987.42       4164.16        53.69 o                         
   7   9   3         95.86        101.11         7.54 o                         
   8   9   3       1715.66       1672.55        24.28 o                         
   9   9   3        194.02        202.48         9.13 o                         
  10   9   3        120.32        136.36        10.49 o                         
  11   9   3         12.98         13.10        11.31 o                         
  12   9   3        216.73        247.67        15.00 o                         
  13   9   3         88.05        127.50        18.17 o                         
 -14  10   3          6.85         27.45        21.54 o                         
 -13  10   3         88.80         88.81        11.61 o                         
 -12  10   3        642.96        657.70        21.09 o                         
 -11  10   3       1255.41       1288.28        23.99 o                         
 -10  10   3         40.56         54.87         9.09 o                         
  -9  10   3       5965.19       5978.62        71.56 o                         
  -8  10   3       1966.88       1917.69        29.28 o                         
  -7  10   3        150.56        177.27         7.57 o                         
  -6  10   3        128.60        166.35         6.12 o                         
  -5  10   3       1693.17       1681.91        17.91 o                         
  -4  10   3      20008.16      21573.60       214.27 o                         
  -3  10   3       5148.64       5484.85        59.38 o                         
  -2  10   3      21637.10      23626.17       317.30 o                         
  -1  10   3       4498.28       4857.41        56.88 o                         
   0  10   3        569.68        507.90         9.10 o                         
   1  10   3        337.53        297.37         7.70 o                         
   2  10   3       1761.58       1646.03        18.19 o                         
   3  10   3         79.03         99.84         4.51 o                         
   4  10   3       3917.52       3886.01        39.61 o                         
   5  10   3        321.38        319.51        16.52 o                         
   6  10   3       1321.00       1422.17        22.44 o                         
   7  10   3       5267.77       5423.44        61.32 o                         
   8  10   3       2034.87       1976.49        29.27 o                         
   9  10   3        257.88        244.95        10.07 o                         
  10  10   3       4321.51       4320.13        51.66 o                         
  11  10   3       3031.79       3114.12        39.82 o                         
  12  10   3       1420.71       1296.60        29.11 o                         
  13  10   3        239.98        256.71        32.82 o                         
 -14  11   3         14.49         -3.90        14.19 o                         
 -13  11   3        642.24        699.65        20.14 o                         
 -12  11   3        446.25        488.11        17.63 o                         
 -11  11   3        206.82        233.48        12.17 o                         
 -10  11   3        371.28        375.58        13.46 o                         
  -9  11   3        209.06        195.19        10.21 o                         
  -8  11   3          4.28         13.89         7.99 o                         
  -7  11   3        854.16        783.93        17.66 o                         
  -6  11   3       1343.08       1352.44        20.04 o                         
  -5  11   3        968.69        996.54        12.79 o                         
  -4  11   3       8360.13       8745.76        93.57 o                         
  -3  11   3      15221.45      16181.55       147.28 o                         
  -2  11   3        132.63        177.46         9.36 o                         
  -1  11   3      26903.50      28721.99       321.69 o                         
   0  11   3         34.55         72.03         3.74 o                         
   1  11   3         89.27         98.08         4.97 o                         
   2  11   3        645.33        563.61        11.75 o                         
   3  11   3       6285.64       7176.60        70.28 o                         
   4  11   3        288.65        286.67         7.81 o                         
   5  11   3       4348.32       4631.86        58.80 o                         
   6  11   3        759.11        802.79        14.91 o                         
   7  11   3       2785.27       2782.81        34.64 o                         
   8  11   3        443.21        443.86        13.65 o                         
   9  11   3         42.76         47.95         8.66 o                         
  10  11   3        180.67        170.99        10.58 o                         
  11  11   3         71.34         99.44        10.96 o                         
  12  11   3        300.30        325.04        25.18 o                         
 -13  12   3        164.29        149.00        13.19 o                         
 -12  12   3        859.75        801.60        20.95 o                         
 -11  12   3       1009.58        941.67        21.35 o                         
 -10  12   3       1667.18       1572.80        26.29 o                         
  -9  12   3       2536.03       2518.81        34.83 o                         
  -8  12   3        179.59        205.19        10.39 o                         
  -7  12   3       7038.66       6875.29        85.20 o                         
  -6  12   3         39.37         52.53         7.90 o                         
  -5  12   3       9171.02       9049.63        88.04 o                         
  -4  12   3       4680.85       5284.44        52.37 o                         
  -3  12   3        666.55        672.84         9.81 o                         
  -2  12   3       8144.12       8256.98        82.42 o                         
  -1  12   3       2597.35       2787.29        28.35 o                         
   0  12   3       1863.94       1870.39        19.51 o                         
   1  12   3         82.67         85.72         4.31 o                         
   2  12   3        499.23        504.75         9.06 o                         
   3  12   3         63.66         68.22         4.71 o                         
   4  12   3        721.06        706.61        11.70 o                         
   5  12   3       1567.30       1616.62        19.72 o                         
   6  12   3         10.76          8.24         5.82 o                         
   7  12   3       2078.81       1997.89        27.43 o                         
   8  12   3        617.53        515.14        15.13 o                         
   9  12   3        667.24        617.63        16.12 o                         
  10  12   3         17.16         30.99         9.65 o                         
  11  12   3       4002.62       3950.29        48.95 o                         
  12  12   3        269.90        281.01        23.08 o                         
 -13  13   3        159.17        152.01        15.64 o                         
 -12  13   3        682.92        598.61        19.80 o                         
 -11  13   3       5130.98       5230.94        64.70 o                         
 -10  13   3         84.99         83.87        10.75 o                         
  -9  13   3       1874.67       1871.32        31.13 o                         
  -8  13   3         10.15         14.17         9.82 o                         
  -7  13   3        220.65        203.29        10.82 o                         
  -6  13   3        321.92        318.79        13.51 o                         
  -5  13   3        699.70        663.74        11.56 o                         
  -4  13   3       4537.20       4622.60        44.70 o                         
  -3  13   3        743.58        659.68         9.72 o                         
  -2  13   3        937.50        849.82        11.05 o                         
  -1  13   3        160.03        150.18         6.09 o                         
   0  13   3         33.87         88.04         4.47 o                         
   1  13   3         56.07         77.86         4.32 o                         
   2  13   3        234.79        182.80         5.90 o                         
   3  13   3       4911.81       4733.04        47.62 o                         
   4  13   3        415.55        401.04         9.40 o                         
   5  13   3       2525.68       2463.95        27.61 o                         
   6  13   3        130.05        113.12         7.03 o                         
   7  13   3          8.99         10.96         7.71 o                         
   8  13   3         90.23         90.37         9.02 o                         
   9  13   3         47.87         48.44        10.19 o                         
  10  13   3        312.96        326.70        12.78 o                         
  11  13   3         80.63         86.33        23.87 o                         
  12  13   3        120.78         65.58        20.03 o                         
 -13  14   3         43.90         45.64        19.34 o                         
 -12  14   3          0.30          2.72        16.12 o                         
 -11  14   3        489.31        482.87        17.05 o                         
 -10  14   3       6839.44       6772.59        81.89 o                         
  -9  14   3          9.65         11.30         9.01 o                         
  -8  14   3       4784.88       4729.77        58.64 o                         
  -7  14   3        303.92        261.46        11.47 o                         
  -6  14   3        171.58        199.52         8.14 o                         
  -5  14   3       3830.37       3679.41        40.00 o                         
  -4  14   3         80.89        116.93         6.46 o                         
  -3  14   3         11.15         12.89         4.53 o                         
  -2  14   3        117.58         72.51         5.52 o                         
  -1  14   3         72.77         53.60         4.26 o                         
   0  14   3       6151.38       5769.13        56.92 o                         
   1  14   3        136.06        122.78         5.08 o                         
   2  14   3        350.96        356.37         8.13 o                         
   3  14   3         84.12         76.93         5.98 o                         
   4  14   3        764.65        711.95        12.42 o                         
   5  14   3         17.20          7.74         6.22 o                         
   6  14   3       1099.94        959.62        16.07 o                         
   7  14   3       1746.48       1619.50        27.07 o                         
   8  14   3        417.11        532.18        15.90 o                         
   9  14   3        806.89        807.71        19.91 o                         
  10  14   3         71.62         60.87        11.11 o                         
  11  14   3         11.18         15.15        12.94 o                         
  12  14   3        903.09        793.84        64.46 o                         
 -13  15   3          8.77         23.89        13.71 o                         
 -12  15   3       1812.55       1670.53        32.83 o                         
 -11  15   3        512.36        581.72        23.13 o                         
 -10  15   3       1350.82       1293.12        24.69 o                         
  -9  15   3        763.76        755.93        19.40 o                         
  -8  15   3         49.74         55.36        10.55 o                         
  -7  15   3         39.75         47.98         8.85 o                         
  -6  15   3        783.85        671.52        16.62 o                         
  -5  15   3       1883.37       1717.13        23.08 o                         
  -4  15   3        250.74        219.54        10.89 o                         
  -3  15   3        409.31        401.15        10.17 o                         
  -2  15   3        481.27        440.89        11.39 o                         
  -1  15   3        550.58        635.63        11.33 o                         
   0  15   3       9005.34       9685.83       136.39 o                         
   1  15   3        601.63        521.24        10.37 o                         
   2  15   3        623.88        516.87        10.32 o                         
   3  15   3        903.66        911.78        13.83 o                         
   4  15   3       6299.77       6446.84        64.58 o                         
   5  15   3         52.10         51.65         6.78 o                         
   6  15   3         55.60         51.40         9.64 o                         
   7  15   3        142.91        108.41        11.75 o                         
   8  15   3        530.22        582.38        18.52 o                         
   9  15   3         49.97         59.26        10.71 o                         
  10  15   3         74.49         82.72        12.10 o                         
  11  15   3         38.34         18.57        13.31 o                         
  12  15   3        191.56        192.25        22.22 o                         
 -13  16   3         16.08         31.29        16.85 o                         
 -12  16   3         87.29         67.24        17.71 o                         
 -11  16   3         47.39         38.86        13.84 o                         
 -10  16   3        407.03        373.56        14.34 o                         
  -9  16   3        797.05        802.76        21.59 o                         
  -8  16   3        448.43        428.41        14.60 o                         
  -7  16   3         48.61         37.33         9.48 o                         
  -6  16   3       1235.44       1216.78        22.48 o                         
  -5  16   3       1223.78       1245.11        19.85 o                         
  -4  16   3       4469.05       4422.58        52.70 o                         
  -3  16   3        863.84        771.31        15.16 o                         
  -2  16   3       3717.31       3567.11        54.27 o                         
  -1  16   3        357.38        313.17        10.49 o                         
   0  16   3       1091.42       1063.42        15.92 o                         
   1  16   3        211.53        277.30         9.23 o                         
   2  16   3          7.31         11.12         5.01 o                         
   3  16   3        689.12        735.82        13.02 o                         
   4  16   3         28.82         30.52         6.51 o                         
   5  16   3       2306.00       2260.98        27.06 o                         
   6  16   3        194.86        185.40        10.33 o                         
   7  16   3        561.28        589.22        17.83 o                         
   8  16   3        110.50        139.93        13.20 o                         
   9  16   3        822.26        798.11        21.44 o                         
  10  16   3       2057.76       2199.38        36.39 o                         
  11  16   3        422.69        420.02        17.86 o                         
 -12  17   3        137.80        135.48        16.02 o                         
 -11  17   3        945.39        990.96        29.89 o                         
 -10  17   3        151.64        174.96        13.46 o                         
  -9  17   3        300.95        307.97        14.28 o                         
  -8  17   3        597.00        551.54        17.61 o                         
  -7  17   3        726.05        732.37        18.90 o                         
  -6  17   3        281.98        256.50        13.12 o                         
  -5  17   3       2140.97       2196.00        32.30 o                         
  -4  17   3       1213.13       1186.39        21.24 o                         
  -3  17   3       1584.16       1429.64        29.11 o                         
  -2  17   3       1113.19       1147.86        26.20 o                         
  -1  17   3       2520.06       2430.05        33.49 o                         
   0  17   3       2713.69       2812.91        37.76 o                         
   1  17   3       3952.92       3902.86        46.99 o                         
   2  17   3         84.01         67.40         6.17 o                         
   3  17   3       2002.28       2135.28        27.23 o                         
   4  17   3         22.80         42.63         7.10 o                         
   5  17   3       2288.32       2157.41        29.51 o                         
   6  17   3         69.85         69.60         9.83 o                         
   7  17   3         95.79        100.61        11.76 o                         
   8  17   3          1.38        -10.59        10.59 o                         
   9  17   3         37.05         40.12        11.48 o                         
  10  17   3         10.00         11.23        14.72 o                         
  11  17   3         47.46         55.91        15.45 o                         
 -12  18   3          5.04         14.05        16.08 o                         
 -11  18   3        841.06        904.34        27.42 o                         
 -10  18   3          9.60         10.36        13.56 o                         
  -9  18   3         79.09         73.25        13.63 o                         
  -8  18   3        321.36        292.60        14.82 o                         
  -7  18   3         92.33         97.48        11.49 o                         
  -6  18   3       1617.56       1578.93        32.18 o                         
  -5  18   3       4238.18       4147.44        54.72 o                         
  -4  18   3        116.07        124.39        10.05 o                         
  -3  18   3       1320.40       1240.73        28.50 o                         
  -2  18   3          2.00         -5.88         8.39 o                         
  -1  18   3         44.12         48.00         8.29 o                         
   0  18   3        509.08        547.61        13.61 o                         
   1  18   3         40.23         21.61         6.81 o                         
   2  18   3        146.96        128.20         7.79 o                         
   3  18   3       2627.41       2720.74        33.30 o                         
   4  18   3         16.57          8.46         7.39 o                         
   5  18   3       1682.59       1722.55        24.72 o                         
   6  18   3         54.38         63.67        13.20 o                         
   7  18   3        507.44        412.55        21.57 o                         
   8  18   3         18.97          3.37        11.49 o                         
   9  18   3        362.92        368.36        17.20 o                         
  10  18   3        302.54        346.33        28.08 o                         
  11  18   3        180.09        158.36        16.56 o                         
 -12  19   3        482.62        540.41        45.16 o                         
 -11  19   3       1107.11       1097.57        33.10 o                         
 -10  19   3        195.26        207.71        17.97 o                         
  -9  19   3       2915.35       2755.33        60.08 o                         
  -8  19   3        138.29        140.29        16.20 o                         
  -7  19   3          4.44          1.56        12.87 o                         
  -6  19   3        257.62        227.72        20.03 o                         
  -5  19   3         46.78         38.34        10.27 o                         
  -4  19   3         10.61         19.73         9.59 o                         
  -3  19   3        788.79        729.45        20.60 o                         
  -2  19   3       3272.48       3125.35        50.33 o                         
  -1  19   3        334.72        332.17        14.92 o                         
   0  19   3      10548.48      10658.57       121.36 o                         
   1  19   3        143.24        113.04         8.49 o                         
   2  19   3       1937.85       1956.25        27.81 o                         
   3  19   3       3469.93       3597.56        45.38 o                         
   4  19   3       2043.18       2070.54        29.86 o                         
   5  19   3       2107.88       2226.38        32.16 o                         
   6  19   3        643.18        667.94        20.69 o                         
   7  19   3        186.44        137.15        13.34 o                         
   8  19   3        220.20        207.03        13.92 o                         
   9  19   3         33.85         44.62        16.35 o                         
  10  19   3         26.46         53.12        14.79 o                         
  11  19   3         97.34         69.56        17.26 o                         
 -11  20   3        116.04        118.37        20.86 o                         
 -10  20   3       1513.19       1528.93        53.41 o                         
  -9  20   3        120.61         96.01        17.08 o                         
  -8  20   3       1501.33       1523.64        39.12 o                         
  -7  20   3         46.62         43.20        13.89 o                         
  -6  20   3        515.23        639.57        25.62 o                         
  -5  20   3       3455.68       3515.39        57.55 o                         
  -4  20   3       1671.85       1679.76        32.83 o                         
  -3  20   3          8.07          4.82         9.59 o                         
  -2  20   3        732.47        702.02        20.94 o                         
  -1  20   3        922.38        975.78        22.87 o                         
   0  20   3        999.95       1026.68        23.74 o                         
   1  20   3        159.85        142.68         9.99 o                         
   2  20   3        623.31        586.88        15.54 o                         
   3  20   3        568.94        646.05        16.72 o                         
   4  20   3        672.80        689.65        17.76 o                         
   5  20   3        309.85        281.90        13.44 o                         
   6  20   3        727.80        805.38        28.67 o                         
   7  20   3        108.08        151.09        15.53 o                         
   8  20   3         96.55        120.05        13.93 o                         
   9  20   3        206.64        204.96        15.16 o                         
  10  20   3         48.83         59.27        16.36 o                         
 -11  21   3        746.98        700.59        69.71 o                         
 -10  21   3       1045.95       1039.56        38.35 o                         
  -9  21   3        109.57        127.58        36.88 o                         
  -8  21   3        652.29        613.44        37.00 o                         
  -7  21   3        348.39        304.13        32.82 o                         
  -6  21   3         16.13          7.68        15.50 o                         
  -5  21   3         71.49         69.77        12.95 o                         
  -4  21   3        279.80        240.88        13.68 o                         
  -3  21   3         34.82         59.89        11.30 o                         
  -2  21   3         32.75         31.06        10.58 o                         
  -1  21   3       1170.95       1172.72        29.36 o                         
   0  21   3       1369.17       1456.10        29.58 o                         
   1  21   3        659.77        735.28        19.81 o                         
   2  21   3        809.73        862.27        21.42 o                         
   3  21   3        417.51        405.56        17.40 o                         
   4  21   3       1423.99       1546.76        29.57 o                         
   5  21   3         87.18        101.20        11.85 o                         
   6  21   3       1219.74       1285.88        30.18 o                         
   7  21   3         19.78         14.42        12.23 o                         
   8  21   3        418.28        364.91        18.93 o                         
   9  21   3        189.72        194.99        17.76 o                         
  10  21   3        136.53        159.87        16.80 o                         
 -11  22   3         91.88         96.92        30.11 o                         
 -10  22   3        229.63        247.66        24.31 o                         
  -9  22   3        733.85        667.65        33.82 o                         
  -8  22   3        615.28        596.78        32.86 o                         
  -7  22   3        593.71        625.78        28.64 o                         
  -6  22   3        942.87        852.35        43.28 o                         
  -5  22   3       1348.37       1375.44        34.67 o                         
  -4  22   3       1963.55       1902.95        37.15 o                         
  -3  22   3        296.80        298.05        16.34 o                         
  -2  22   3       1057.67       1137.52        27.10 o                         
  -1  22   3          9.37          2.36        12.59 o                         
   0  22   3         11.93         12.77        13.18 o                         
   1  22   3          8.15          3.39        12.02 o                         
   2  22   3         93.37         81.49        11.84 o                         
   3  22   3        161.95        155.75        12.10 o                         
   4  22   3         52.30         54.53        11.46 o                         
   5  22   3       1865.53       1872.07        37.28 o                         
   6  22   3        523.28        547.64        25.17 o                         
   7  22   3       1662.37       1724.72        35.69 o                         
   8  22   3        792.89        844.44        26.55 o                         
   9  22   3        300.17        383.37        34.51 o                         
 -10  23   3        383.70        422.70        27.28 o                         
  -9  23   3         98.47         64.07        19.35 o                         
  -8  23   3         55.31         31.63        18.85 o                         
  -7  23   3          9.52         16.20        15.62 o                         
  -6  23   3         39.68         44.97        26.65 o                         
  -5  23   3         48.97         43.15        16.51 o                         
  -4  23   3        876.71        874.69        38.16 o                         
  -3  23   3         30.56         34.06        12.11 o                         
  -2  23   3       1012.32        983.50        31.31 o                         
  -1  23   3        768.94        786.80        28.57 o                         
   0  23   3        898.29        947.26        25.63 o                         
   1  23   3        151.74        131.68        12.49 o                         
   2  23   3       4244.12       4544.78        71.34 o                         
   3  23   3         50.98         41.98        14.22 o                         
   4  23   3          5.78          9.90        12.23 o                         
   5  23   3        718.22        728.97        26.88 o                         
   6  23   3        137.64        111.87        15.45 o                         
   7  23   3        234.32        241.08        16.03 o                         
   8  23   3          2.57         13.37        14.30 o                         
   9  23   3        456.51        444.48        35.14 o                         
 -10  24   3         82.22         93.12        19.31 o                         
  -9  24   3         47.15         38.15        19.62 o                         
  -8  24   3          7.24         -0.68        19.66 o                         
  -7  24   3        829.52        771.76        36.72 o                         
  -6  24   3         37.22          1.09        16.62 o                         
  -5  24   3       3381.07       3237.55        61.66 o                         
  -4  24   3       1433.89       1386.16        36.48 o                         
  -3  24   3       4145.60       4172.01        67.21 o                         
  -2  24   3        329.37        300.90        15.82 o                         
  -1  24   3       2517.38       2488.81        44.61 o                         
   0  24   3        737.29        699.90        25.41 o                         
   1  24   3         44.13         49.67        12.68 o                         
   2  24   3          2.68         -4.47        11.80 o                         
   3  24   3        197.57        204.65        14.55 o                         
   4  24   3       1860.39       1811.62        36.46 o                         
   5  24   3       2246.96       2305.17        47.39 o                         
   6  24   3        258.68        252.50        16.18 o                         
   7  24   3        466.34        485.53        21.94 o                         
   8  24   3        196.85        186.15        22.89 o                         
   9  24   3       1130.97        971.11        48.18 o                         
  -9  25   3         58.20         34.47        21.30 o                         
  -8  25   3        191.72        176.94        21.70 o                         
  -7  25   3         30.41         22.52        29.59 o                         
  -6  25   3         63.69         39.60        16.96 o                         
  -5  25   3         95.99         89.56        16.42 o                         
  -4  25   3        103.41        118.47        15.56 o                         
  -3  25   3       1605.35       1608.12        36.30 o                         
  -2  25   3        262.06        261.13        17.11 o                         
  -1  25   3       3491.85       3553.67       117.11 o                         
   0  25   3       1509.49       1501.63        40.61 o                         
   1  25   3       1925.30       1944.81        38.93 o                         
   2  25   3         75.39         78.40        13.61 o                         
   3  25   3        472.88        546.09        29.36 o                         
   4  25   3         29.01         20.17        14.35 o                         
   5  25   3       1543.88       1534.30        37.20 o                         
   6  25   3        566.59        589.03        31.05 o                         
   7  25   3        242.42        327.65        24.20 o                         
   8  25   3        130.74        101.77        23.20 o                         
  -9  26   3         20.36         11.73        47.73 o                         
  -8  26   3       1361.05       1285.84        47.46 o                         
  -7  26   3         83.92         93.62        20.30 o                         
  -6  26   3        681.43        649.43        29.29 o                         
  -5  26   3         64.53         50.02        16.41 o                         
  -4  26   3       4269.24       4508.28        80.45 o                         
  -3  26   3       1391.44       1456.49        36.83 o                         
  -2  26   3         30.91         24.95        14.63 o                         
  -1  26   3          2.50          5.45        13.41 o                         
   0  26   3        326.77        329.19        20.20 o                         
   1  26   3        678.31        695.12        25.32 o                         
   2  26   3        100.61        116.13        14.59 o                         
   3  26   3        319.84        310.30        16.52 o                         
   4  26   3        237.45        215.50        15.51 o                         
   5  26   3       1167.56       1257.16        33.93 o                         
   6  26   3        355.13        352.59        18.69 o                         
   7  26   3        520.83        523.83        26.43 o                         
  -8  27   3        356.31        323.14        50.73 o                         
  -7  27   3         11.19        -14.44        20.13 o                         
  -6  27   3         38.55         26.91        18.06 o                         
  -5  27   3         76.42         63.02        18.15 o                         
  -4  27   3         12.29         32.37        16.15 o                         
  -3  27   3          2.10         15.37        15.24 o                         
  -2  27   3        193.03        220.48        17.53 o                         
  -1  27   3         24.90         22.05        15.16 o                         
   0  27   3       1840.85       1921.38        42.87 o                         
   1  27   3         82.55         80.21        14.64 o                         
   2  27   3        833.79        868.11        32.08 o                         
   3  27   3          2.11        -14.02        15.66 o                         
   4  27   3       3753.79       3814.16        69.78 o                         
   5  27   3          5.53        -16.97        16.97 o                         
   6  27   3       2540.87       2463.72        50.81 o                         
   7  27   3        107.60        130.74        38.99 o                         
  -7  28   3        450.19        356.19        20.05 o                         
  -6  28   3        586.96        585.90        24.04 o                         
  -5  28   3       1062.47       1152.71        33.19 o                         
  -4  28   3       1150.20       1118.48        31.30 o                         
  -3  28   3        238.43        248.99        18.43 o                         
  -2  28   3       1767.33       1791.07        41.67 o                         
  -1  28   3        622.63        608.92        27.40 o                         
   0  28   3        232.42        265.69        18.70 o                         
   1  28   3         48.62         62.36        15.79 o                         
   2  28   3        170.47        156.68        16.11 o                         
   3  28   3         42.00         46.26        15.83 o                         
   4  28   3        353.97        357.73        29.24 o                         
   5  28   3        365.15        453.09        26.87 o                         
   6  28   3       2519.70       2554.23        57.97 o                         
  -6  29   3        109.58         99.30        23.41 o                         
  -5  29   3        371.56        391.82        19.05 o                         
  -4  29   3         49.63         27.87        20.31 o                         
  -3  29   3       1108.45       1200.94        34.63 o                         
  -2  29   3        204.43        269.20        21.41 o                         
  -1  29   3        941.65       1016.76        33.23 o                         
   0  29   3        793.92        858.17        31.73 o                         
   1  29   3        274.29        252.30        26.76 o                         
   2  29   3        302.31        338.93        20.45 o                         
   3  29   3        109.83         92.04        21.24 o                         
   4  29   3         10.62         -7.43        25.05 o                         
   5  29   3       1122.52       1118.30        36.42 o                         
  -5  30   3       1477.03       1397.83        38.34 o                         
  -4  30   3        120.83        129.12        19.14 o                         
  -3  30   3       2303.54       2387.98        60.48 o                         
  -2  30   3         48.43         65.79        17.73 o                         
  -1  30   3        128.69        171.83        18.36 o                         
   0  30   3         45.68         41.54        16.43 o                         
   1  30   3          7.93          7.23        15.61 o                         
   2  30   3          0.06        -12.08        15.67 o                         
   3  30   3          7.75          7.89        15.82 o                         
   4  30   3        154.73        123.54        25.31 o                         
  -4  31   3         54.06         50.89        16.14 o                         
  -3  31   3          8.54         -7.96        19.15 o                         
  -2  31   3         13.86          3.88        16.45 o                         
  -1  31   3        406.69        362.01        20.32 o                         
   0  31   3         24.66         45.20        30.68 o                         
   1  31   3         45.13         35.10        19.47 o                         
   2  31   3         87.62         91.44        32.96 o                         
   3  31   3        308.45        288.69        22.70 o                         
  -2  32   3         34.12         21.58        19.47 o                         
  -1  32   3         24.74         13.46        16.96 o                         
   0  32   3        121.61        118.52        17.45 o                         
   1  32   3          0.77        -22.69        22.69 o                         
 -14   0   4        200.48        268.02        20.53 o                         
 -12   0   4       5389.73       5852.56       117.03 o                         
 -10   0   4        140.52        188.00        13.68 o                         
  -8   0   4         45.41         44.94        11.52 o                         
  -6   0   4        631.16        659.96        14.24 o                         
  -4   0   4       3303.31       3670.27        67.59 o                         
  -2   0   4       2935.59       2764.07        56.93 o                         
   0   0   4      14664.35      15054.29       214.59 o                         
   2   0   4      61905.18      68109.95      1241.15 o                         
   4   0   4       8778.48       9378.85       129.38 o                         
   6   0   4      10526.87      10184.99       147.94 o                         
   8   0   4       1605.92       1527.99        36.16 o                         
  10   0   4        296.03        288.76        19.20 o                         
  12   0   4        436.97        504.66        28.65 o                         
 -15   1   4        177.04        176.28        16.20 o                         
 -14   1   4         71.00         60.14        14.94 o                         
 -13   1   4          0.16         12.94        11.09 o                         
 -12   1   4          6.97          2.45        10.70 o                         
 -11   1   4        989.86       1071.14        24.25 o                         
 -10   1   4         16.76         26.45         8.26 o                         
  -9   1   4         84.26         90.79         8.34 o                         
  -8   1   4        590.08        583.09        16.07 o                         
  -7   1   4        446.55        464.81         9.70 o                         
  -6   1   4         59.01         70.55         4.11 o                         
  -5   1   4        139.05        278.56         9.91 o                         
  -4   1   4        214.62        248.56         6.61 o                         
  -3   1   4        164.61        178.04         9.54 o                         
  -2   1   4       4893.02       4920.18        67.32 o                         
  -1   1   4       2423.69       2487.83        30.19 o                         
   0   1   4       7803.16       7956.20        90.46 o                         
   1   1   4       2247.78       2283.45        31.61 o                         
   2   1   4          7.10          4.57        10.56 o                         
   3   1   4        760.34        834.57        34.03 o                         
   4   1   4        974.11        965.87        14.61 o                         
   5   1   4        111.63        107.44         5.76 o                         
   6   1   4       2042.49       1918.48        27.73 o                         
   7   1   4       1182.11       1203.23        17.62 o                         
   8   1   4       4336.13       4386.66        57.77 o                         
   9   1   4         50.12         44.63         9.89 o                         
  10   1   4       1459.25       1447.01        26.86 o                         
  11   1   4        722.87        808.28        19.74 o                         
  12   1   4        388.90        405.92        14.40 o                         
  13   1   4        322.62        334.93        18.99 o                         
 -15   2   4         93.61         91.31        15.21 o                         
 -14   2   4          8.47         -6.11        11.61 o                         
 -13   2   4        105.41        106.37        12.35 o                         
 -12   2   4       4068.31       4339.79        64.10 o                         
 -11   2   4       1990.19       2038.88        32.70 o                         
 -10   2   4       1611.23       1665.99        27.65 o                         
  -9   2   4       2207.59       2239.93        35.87 o                         
  -8   2   4          8.01         10.85         7.29 o                         
  -7   2   4       3573.17       3589.98        38.67 o                         
  -6   2   4       1408.56       1540.57        18.34 o                         
  -5   2   4       3390.27       3428.63        40.68 o                         
  -4   2   4       2124.80       2374.51        26.99 o                         
  -3   2   4       3814.97       4012.82        71.98 o                         
  -2   2   4          8.42         17.51         6.92 o                         
  -1   2   4       4542.81       4764.43        51.57 o                         
   0   2   4       7061.67       6849.37        71.44 o                         
   1   2   4      14446.04      15585.94       177.10 o                         
   2   2   4       3217.44       3496.54        49.27 o                         
   3   2   4      23639.27      25927.86       295.54 o                         
   4   2   4       4473.29       4205.61        56.15 o                         
   5   2   4        428.41        294.03         8.06 o                         
   6   2   4       1409.25       1336.70        18.16 o                         
   7   2   4        613.18        600.93        13.42 o                         
   8   2   4       3333.88       3268.07        39.72 o                         
   9   2   4        346.13        343.66        14.44 o                         
  10   2   4        531.19        543.14        17.92 o                         
  11   2   4        349.67        384.83        14.84 o                         
  12   2   4         18.34         20.62        15.48 o                         
  13   2   4        182.16        170.47        19.13 o                         
 -15   3   4         15.55         34.06        16.13 o                         
 -14   3   4         38.06         42.25        12.06 o                         
 -13   3   4         63.34         76.25        12.20 o                         
 -12   3   4         82.73         88.27        11.66 o                         
 -11   3   4        283.74        261.62        12.11 o                         
 -10   3   4        844.86        884.31        19.67 o                         
  -9   3   4       1092.90       1023.34        21.61 o                         
  -8   3   4       2326.71       2305.72        35.85 o                         
  -7   3   4      10584.66      10466.61       105.85 o                         
  -6   3   4       4439.24       4734.24        51.30 o                         
  -5   3   4       7940.97       8017.97        97.09 o                         
  -4   3   4       3509.49       3655.83        40.94 o                         
  -3   3   4        512.03        596.36        16.85 o                         
  -2   3   4        749.56        790.17        12.56 o                         
  -1   3   4       2793.36       2800.86        34.84 o                         
   0   3   4       1891.96       1971.97        23.35 o                         
   1   3   4       6804.84       6762.63        88.19 o                         
   2   3   4       5393.95       5437.15        64.15 o                         
   3   3   4       1343.70       1227.99        26.62 o                         
   4   3   4       1509.63       1304.91        17.44 o                         
   5   3   4       2038.71       1781.88        19.79 o                         
   6   3   4       1402.02       1393.23        19.23 o                         
   7   3   4       4333.61       4124.31        47.45 o                         
   8   3   4        891.06        919.21        17.24 o                         
   9   3   4        679.24        679.67        18.44 o                         
  10   3   4        128.99        126.44        11.76 o                         
  11   3   4        458.02        483.76        16.39 o                         
  12   3   4         17.97         -3.73        11.62 o                         
  13   3   4        663.24        727.28        28.91 o                         
 -14   4   4          8.11         11.20        11.97 o                         
 -13   4   4       1357.35       1373.03        28.65 o                         
 -12   4   4       1999.70       2075.89        36.37 o                         
 -11   4   4       2959.98       3011.42        40.61 o                         
 -10   4   4       2743.87       2902.01        41.46 o                         
  -9   4   4       1323.10       1313.95        24.89 o                         
  -8   4   4        398.41        372.40        12.75 o                         
  -7   4   4       1956.71       1911.21        23.01 o                         
  -6   4   4       2586.25       2572.49        30.18 o                         
  -5   4   4        354.69        382.10         8.23 o                         
  -4   4   4       5343.34       5700.45        61.84 o                         
  -3   4   4        224.78        173.70         5.77 o                         
  -2   4   4       3464.28       3518.69        73.16 o                         
  -1   4   4        420.91        392.88         7.08 o                         
   0   4   4       4756.95       4979.79        55.85 o                         
   1   4   4       8669.73       9025.02       105.41 o                         
   2   4   4      18795.91      19468.45       209.50 o                         
   3   4   4       6141.15       5948.26        70.48 o                         
   4   4   4      11838.22      12574.16       113.29 o                         
   5   4   4      11617.97      11889.51       109.58 o                         
   6   4   4        815.96        814.22        14.74 o                         
   7   4   4        266.17        266.45         8.87 o                         
   8   4   4         53.47         50.41         7.55 o                         
   9   4   4       3568.57       3616.68        41.82 o                         
  10   4   4        143.13        131.78        12.17 o                         
  11   4   4         48.63         41.25        11.05 o                         
  12   4   4          4.48         -9.20        11.29 o                         
  13   4   4        508.50        573.30        32.40 o                         
 -14   5   4        494.48        479.98        29.45 o                         
 -13   5   4        130.11        137.32        13.06 o                         
 -12   5   4         10.86         11.00        10.26 o                         
 -11   5   4        228.43        210.62        11.75 o                         
 -10   5   4        249.77        265.85        11.81 o                         
  -9   5   4        288.73        283.56        11.46 o                         
  -8   5   4       1013.26        894.95        18.54 o                         
  -7   5   4         59.53         68.80         5.35 o                         
  -6   5   4       3435.06       3430.15        38.70 o                         
  -5   5   4       4343.76       4647.25        51.96 o                         
  -4   5   4        834.25        729.27        11.79 o                         
  -3   5   4       2109.55       2573.56        34.05 o                         
  -2   5   4      18603.52      19402.52       295.09 o                         
  -1   5   4        261.72        261.42         7.09 o                         
   0   5   4        404.39        379.44        13.25 o                         
   1   5   4        537.22        576.78        15.62 o                         
   2   5   4         16.18         24.22        14.31 o                         
   3   5   4        489.57        421.94         8.23 o                         
   4   5   4        864.83        808.49        15.13 o                         
   5   5   4        241.55        239.44         8.27 o                         
   6   5   4        897.45        847.31        15.17 o                         
   7   5   4        307.79        290.84         9.55 o                         
   8   5   4         63.93         54.52         7.20 o                         
   9   5   4         41.27         39.01         7.93 o                         
  10   5   4       3455.28       3527.47        54.70 o                         
  11   5   4       1902.36       1993.09        35.03 o                         
  12   5   4        204.55        224.82        13.22 o                         
  13   5   4       1416.23       1543.60        41.03 o                         
 -14   6   4        721.45        705.33        25.02 o                         
 -13   6   4          1.47         -9.56        12.64 o                         
 -12   6   4        538.11        501.13        17.03 o                         
 -11   6   4        485.98        511.08        17.17 o                         
 -10   6   4        156.55        149.85        10.06 o                         
  -9   6   4          2.36          4.56         8.80 o                         
  -8   6   4        395.83        368.75        12.70 o                         
  -7   6   4        199.24        212.64         6.76 o                         
  -6   6   4        851.09        820.57        13.07 o                         
  -5   6   4        303.12        292.08         7.30 o                         
  -4   6   4        867.16        853.67        11.45 o                         
  -3   6   4         13.75         50.49         4.71 o                         
  -2   6   4        117.03        169.13        13.07 o                         
  -1   6   4      34675.40      37869.83       470.27 o                         
   0   6   4       1605.49       1606.94        21.20 o                         
   1   6   4         21.27         27.24         9.01 o                         
   2   6   4        268.63        359.64        11.83 o                         
   3   6   4        937.81        817.14        13.90 o                         
   4   6   4      10236.11      10813.98       109.19 o                         
   5   6   4         80.62         67.34         4.93 o                         
   6   6   4       5066.07       4754.27        50.47 o                         
   7   6   4         15.80         15.37         6.70 o                         
   8   6   4       2291.20       2379.29        30.69 o                         
   9   6   4         56.84         61.71         8.67 o                         
  10   6   4        460.28        501.54        19.58 o                         
  11   6   4          2.74          2.81        11.02 o                         
  12   6   4       1214.88       1246.73        41.81 o                         
  13   6   4        306.39        305.68        20.51 o                         
 -14   7   4        284.51        306.97        26.57 o                         
 -13   7   4        247.78        240.04        14.35 o                         
 -12   7   4        258.05        253.36        12.65 o                         
 -11   7   4          2.36         -4.50         9.55 o                         
 -10   7   4        378.87        379.80        12.89 o                         
  -9   7   4         14.34         15.69         8.52 o                         
  -8   7   4       2811.11       2849.56        36.68 o                         
  -7   7   4        382.46        357.23        10.07 o                         
  -6   7   4       4117.59       4115.18        41.61 o                         
  -5   7   4        322.16        238.28         7.09 o                         
  -4   7   4       8016.94       7936.35        99.59 o                         
  -3   7   4      38453.35      42826.30       476.14 o                         
  -2   7   4       9222.88       9032.49       123.09 o                         
  -1   7   4       2717.49       3021.64        39.62 o                         
   0   7   4         37.79         43.94         6.72 o                         
   1   7   4         29.29         23.38         7.41 o                         
   2   7   4       4477.55       4364.41        57.22 o                         
   3   7   4        571.00        517.54         9.04 o                         
   4   7   4       6953.42       7314.39        71.69 o                         
   5   7   4         42.16         40.46         4.90 o                         
   6   7   4       6867.81       6844.43        74.62 o                         
   7   7   4       1941.54       1835.87        28.54 o                         
   8   7   4       2062.80       2155.06        28.74 o                         
   9   7   4       4516.79       4363.32        48.83 o                         
  10   7   4       4861.92       4789.60        56.12 o                         
  11   7   4       3485.73       3390.38        48.63 o                         
  12   7   4        919.36        908.29        24.72 o                         
  13   7   4        187.60        145.47        28.65 o                         
 -14   8   4        102.56        123.99        14.66 o                         
 -13   8   4       1079.79       1104.64        30.38 o                         
 -12   8   4       1068.83       1096.02        26.07 o                         
 -11   8   4        557.57        551.45        17.18 o                         
 -10   8   4        269.12        300.45        11.63 o                         
  -9   8   4         89.42         88.35         8.73 o                         
  -8   8   4       1192.74       1187.61        19.81 o                         
  -7   8   4       1517.09       1489.28        18.98 o                         
  -6   8   4        757.16        714.62        10.96 o                         
  -5   8   4        145.57        115.04         5.28 o                         
  -4   8   4         54.43         69.97         3.95 o                         
  -3   8   4      17006.99      18784.41       250.00 o                         
  -2   8   4        132.08        122.90         4.67 o                         
  -1   8   4      16869.60      16645.26       182.09 o                         
   0   8   4        293.10        339.08        16.88 o                         
   1   8   4       2342.18       2173.67        29.33 o                         
   2   8   4        954.01        938.69        12.09 o                         
   3   8   4        591.87        542.15        13.10 o                         
   4   8   4       3906.42       4088.09        46.03 o                         
   5   8   4        729.96        663.82        16.64 o                         
   6   8   4       2576.33       2627.80        32.04 o                         
   7   8   4       3278.27       3226.65        40.88 o                         
   8   8   4         53.10         56.15         8.64 o                         
   9   8   4        495.64        494.15        15.05 o                         
  10   8   4         20.74         37.78         9.79 o                         
  11   8   4        355.45        394.03        17.91 o                         
  12   8   4        216.97        208.51        14.84 o                         
  13   8   4       1166.13       1117.48        34.41 o                         
 -14   9   4        157.22        122.69        17.04 o                         
 -13   9   4        140.70        153.71        13.88 o                         
 -12   9   4        326.53        324.01        14.90 o                         
 -11   9   4         10.75          4.34        12.08 o                         
 -10   9   4       1194.89       1246.26        22.18 o                         
  -9   9   4       1643.46       1606.77        26.56 o                         
  -8   9   4       6649.51       6344.92        87.16 o                         
  -7   9   4       5906.28       6061.05        66.70 o                         
  -6   9   4         68.60         45.12         4.61 o                         
  -5   9   4       5729.92       5135.91        50.75 o                         
  -4   9   4       4384.10       4430.84        45.87 o                         
  -3   9   4      18342.53      20718.45       294.53 o                         
  -2   9   4        303.89        357.48         8.20 o                         
  -1   9   4       9528.66      10100.97       121.51 o                         
   0   9   4        224.51        174.24         7.64 o                         
   1   9   4         90.61         72.78         5.30 o                         
   2   9   4       1020.23        983.75        12.13 o                         
   3   9   4       1690.46       1567.83        18.30 o                         
   4   9   4       1192.03       1027.20        15.63 o                         
   5   9   4        749.68        747.71        15.11 o                         
   6   9   4        751.52        695.82        14.38 o                         
   7   9   4       3483.52       3726.99        46.79 o                         
   8   9   4        561.17        525.60        15.12 o                         
   9   9   4        332.96        312.38        10.71 o                         
  10   9   4        655.31        670.01        17.27 o                         
  11   9   4       5165.89       5174.45        68.56 o                         
  12   9   4         40.79         39.77        15.06 o                         
 -14  10   4        265.88        315.89        17.84 o                         
 -13  10   4        859.44        863.94        21.87 o                         
 -12  10   4        106.29         99.11        12.10 o                         
 -11  10   4        684.91        632.28        18.76 o                         
 -10  10   4        441.55        402.04        14.34 o                         
  -9  10   4         40.82         31.27         8.85 o                         
  -8  10   4       1106.00       1067.98        19.35 o                         
  -7  10   4        399.94        444.54        14.51 o                         
  -6  10   4        255.18        299.04         8.51 o                         
  -5  10   4       1579.85       1464.91        17.38 o                         
  -4  10   4       1530.98       1544.56        16.76 o                         
  -3  10   4       5580.06       5504.93        66.14 o                         
  -2  10   4        697.38        784.60        17.88 o                         
  -1  10   4      16547.53      17872.08       218.18 o                         
   0  10   4        911.52        836.96        14.25 o                         
   1  10   4        103.80        101.98         4.58 o                         
   2  10   4        205.87        173.53         8.83 o                         
   3  10   4      12813.61      12692.23       116.44 o                         
   4  10   4       2074.82       2411.55        29.25 o                         
   5  10   4       4571.07       4491.04        53.73 o                         
   6  10   4        956.96       1050.67        18.07 o                         
   7  10   4        209.43        174.68         9.95 o                         
   8  10   4        116.10        107.37         9.18 o                         
   9  10   4        555.74        603.85        16.04 o                         
  10  10   4        157.49        154.59        10.45 o                         
  11  10   4         26.25         17.52        11.80 o                         
  12  10   4         26.30          3.04        33.10 o                         
 -14  11   4          9.63        -10.02        14.22 o                         
 -13  11   4         61.07         68.63        11.52 o                         
 -12  11   4         41.01         67.89        13.23 o                         
 -11  11   4         10.50          8.31        11.10 o                         
 -10  11   4        172.53        172.36        10.28 o                         
  -9  11   4        416.66        384.06        15.99 o                         
  -8  11   4       1256.00       1203.56        22.14 o                         
  -7  11   4        320.08        345.08        10.90 o                         
  -6  11   4       9620.38       9694.30        90.61 o                         
  -5  11   4        754.14        786.69        12.85 o                         
  -4  11   4      16913.32      17661.88       184.01 o                         
  -3  11   4        843.33        632.80         9.30 o                         
  -2  11   4       7240.30       7773.67       137.86 o                         
  -1  11   4       1065.93       1137.29        16.48 o                         
   0  11   4       5667.72       4905.73        47.44 o                         
   1  11   4          8.73          4.90         5.07 o                         
   2  11   4        139.79        120.95         5.52 o                         
   3  11   4          1.69         10.83         4.38 o                         
   4  11   4        273.49        209.00        11.56 o                         
   5  11   4        122.46        123.55         6.68 o                         
   6  11   4       5241.22       5264.06        56.30 o                         
   7  11   4        986.52       1005.14        18.14 o                         
   8  11   4       3056.46       2914.70        36.99 o                         
   9  11   4        546.10        510.24        16.70 o                         
  10  11   4        410.34        438.63        14.22 o                         
  11  11   4        848.43        842.01        20.56 o                         
  12  11   4       1317.94       1242.32        35.81 o                         
 -14  12   4        489.68        565.49        67.42 o                         
 -13  12   4        204.39        261.83        14.02 o                         
 -12  12   4       1836.12       1825.27        34.24 o                         
 -11  12   4        688.70        706.84        21.56 o                         
 -10  12   4       3264.86       3223.99        46.52 o                         
  -9  12   4          1.56         -4.38        10.62 o                         
  -8  12   4         59.44         45.69        10.06 o                         
  -7  12   4       3123.71       3083.47        44.93 o                         
  -6  12   4       1351.71       1334.02        19.56 o                         
  -5  12   4        428.73        420.92        12.08 o                         
  -4  12   4       1352.18       1460.89        16.65 o                         
  -3  12   4       1583.36       1680.00        18.27 o                         
  -2  12   4         59.36         59.53         4.18 o                         
  -1  12   4        172.32        106.58         4.97 o                         
   0  12   4       1353.28       1114.95        12.64 o                         
   1  12   4        591.82        760.96        12.36 o                         
   2  12   4       1232.21       1179.37        19.65 o                         
   3  12   4       2472.70       2386.86        29.02 o                         
   4  12   4        461.31        360.91        10.30 o                         
   5  12   4        122.05        114.30         6.91 o                         
   6  12   4        664.64        652.47        14.41 o                         
   7  12   4        802.15        839.70        18.55 o                         
   8  12   4        712.82        648.34        16.75 o                         
   9  12   4         70.99         74.54         9.74 o                         
  10  12   4        293.96        254.75        11.60 o                         
  11  12   4         22.70         29.66        12.32 o                         
  12  12   4        622.20        657.05        27.73 o                         
 -13  13   4          0.45          3.58        13.58 o                         
 -12  13   4         50.00         52.78        11.25 o                         
 -11  13   4         23.61         21.97        10.41 o                         
 -10  13   4        598.58        590.18        20.72 o                         
  -9  13   4        945.11        895.93        21.59 o                         
  -8  13   4         26.00         35.16        11.06 o                         
  -7  13   4        825.62        818.94        17.39 o                         
  -6  13   4        195.75        180.30         7.86 o                         
  -5  13   4         50.62         63.28         5.84 o                         
  -4  13   4      30079.71      31372.03       316.02 o                         
  -3  13   4         89.06        103.62         4.93 o                         
  -2  13   4       4439.65       3805.64        37.15 o                         
  -1  13   4         30.24         33.45         3.98 o                         
   0  13   4        377.35        385.55         7.82 o                         
   1  13   4         82.94         77.68         4.44 o                         
   2  13   4        326.12        337.81         8.11 o                         
   3  13   4        165.53        179.86        12.70 o                         
   4  13   4          5.49          2.39         6.17 o                         
   5  13   4         19.33         12.56         5.92 o                         
   6  13   4        156.84        176.45         8.04 o                         
   7  13   4       1040.57        972.78        18.73 o                         
   8  13   4        575.16        478.37        15.06 o                         
   9  13   4        212.42        234.72        10.94 o                         
  10  13   4        530.97        551.96        17.44 o                         
  11  13   4         68.44         54.85        15.66 o                         
  12  13   4       2010.69       2185.09        53.25 o                         
 -13  14   4       1430.43       1477.08        42.65 o                         
 -12  14   4         82.82        115.37        12.14 o                         
 -11  14   4       2468.92       2423.34        35.65 o                         
 -10  14   4        716.35        665.60        19.01 o                         
  -9  14   4        686.55        722.37        18.63 o                         
  -8  14   4        620.66        587.97        27.10 o                         
  -7  14   4       1173.54       1061.47        20.73 o                         
  -6  14   4        300.10        289.53         9.63 o                         
  -5  14   4       1111.81       1066.56        18.22 o                         
  -4  14   4       2356.98       2314.42        28.25 o                         
  -3  14   4       1589.18       1473.21        16.76 o                         
  -2  14   4        128.90         98.24         4.92 o                         
  -1  14   4        253.49        113.70         6.34 o                         
   0  14   4       8771.05       9488.03        91.54 o                         
   1  14   4        986.99        855.02        11.94 o                         
   2  14   4        202.08        169.39         5.82 o                         
   3  14   4       2410.38       2451.80        29.52 o                         
   4  14   4         48.70         58.67         6.46 o                         
   5  14   4        484.08        423.55        12.31 o                         
   6  14   4        399.36        423.53        13.03 o                         
   7  14   4       1031.13       1007.63        21.30 o                         
   8  14   4        277.51        264.76        12.40 o                         
   9  14   4        309.50        327.52        12.92 o                         
  10  14   4         20.19         10.34        11.31 o                         
  11  14   4        295.74        295.02        16.21 o                         
  12  14   4        860.74        875.79        40.81 o                         
 -13  15   4        207.18        209.03        19.17 o                         
 -12  15   4        194.01        223.13        14.04 o                         
 -11  15   4        729.98        767.67        20.81 o                         
 -10  15   4        112.66        101.07        11.09 o                         
  -9  15   4       2022.20       2081.33        31.56 o                         
  -8  15   4       2262.79       2162.07        37.55 o                         
  -7  15   4        144.67        137.09         9.80 o                         
  -6  15   4         24.81         41.46         7.46 o                         
  -5  15   4       9017.68       8686.64        99.72 o                         
  -4  15   4         76.26         71.43         7.18 o                         
  -3  15   4       1175.11       1113.92        16.45 o                         
  -2  15   4        271.28        277.73         8.59 o                         
  -1  15   4        756.03        805.09        12.72 o                         
   0  15   4       4091.61       4585.76        46.04 o                         
   1  15   4         29.95         27.72         5.17 o                         
   2  15   4         24.24         18.52         5.05 o                         
   3  15   4        182.66        161.64         6.81 o                         
   4  15   4         46.33         30.28         6.42 o                         
   5  15   4       2270.03       2371.78        30.46 o                         
   6  15   4        238.36        228.34         9.85 o                         
   7  15   4        224.89        222.89        12.75 o                         
   8  15   4         85.98         35.65        14.94 o                         
   9  15   4        468.62        468.23        15.80 o                         
  10  15   4       1144.24       1248.45        27.27 o                         
  11  15   4         69.45         59.14        15.36 o                         
 -13  16   4        797.67        712.26        40.33 o                         
 -12  16   4       1026.98       1094.55        29.26 o                         
 -11  16   4       2653.62       2570.85        42.61 o                         
 -10  16   4       1132.82       1126.91        25.21 o                         
  -9  16   4       3653.82       3567.87        53.85 o                         
  -8  16   4       1027.03       1006.52        23.26 o                         
  -7  16   4          6.93          3.55        10.18 o                         
  -6  16   4       1522.32       1321.70        22.97 o                         
  -5  16   4        938.32        967.82        20.56 o                         
  -4  16   4         20.69         18.62         7.01 o                         
  -3  16   4          6.74          3.42         5.86 o                         
  -2  16   4         63.87         58.18         5.98 o                         
  -1  16   4         95.14         91.77         6.30 o                         
   0  16   4        256.59        140.29         6.55 o                         
   1  16   4        640.63        681.89        13.66 o                         
   2  16   4        500.38        416.04        11.18 o                         
   3  16   4       3201.92       3219.80        35.94 o                         
   4  16   4        301.83        323.23         9.98 o                         
   5  16   4       3706.32       3800.35        47.42 o                         
   6  16   4        127.81        149.28        10.11 o                         
   7  16   4         29.30         32.53        10.11 o                         
   8  16   4         24.75          2.66        10.84 o                         
   9  16   4          0.85         -4.68        11.30 o                         
  10  16   4          3.92          9.73        13.65 o                         
  11  16   4        342.78        311.59        38.21 o                         
 -12  17   4          2.06         18.04        15.81 o                         
 -11  17   4         43.75         56.90        13.93 o                         
 -10  17   4       1770.02       1740.88        31.09 o                         
  -9  17   4        242.16        230.02        13.75 o                         
  -8  17   4       2069.73       2033.30        35.99 o                         
  -7  17   4        196.54        225.41        13.74 o                         
  -6  17   4         78.12         48.94         9.69 o                         
  -5  17   4        704.03        773.57        18.93 o                         
  -4  17   4       1586.01       1575.00        26.77 o                         
  -3  17   4        292.00        334.77        13.36 o                         
  -2  17   4       1403.69       1435.08        21.05 o                         
  -1  17   4          6.29          8.53         6.04 o                         
   0  17   4       2149.98       2047.97        25.66 o                         
   1  17   4        627.01        644.18        13.06 o                         
   2  17   4       2509.47       2473.96        28.68 o                         
   3  17   4         25.76         30.84         6.44 o                         
   4  17   4        470.56        508.70        13.01 o                         
   5  17   4        870.41        845.19        18.96 o                         
   6  17   4        253.11        266.42        13.06 o                         
   7  17   4       1326.95       1239.62        30.36 o                         
   8  17   4        115.63        126.21        13.50 o                         
   9  17   4        428.26        419.48        17.46 o                         
  10  17   4        117.21        149.18        13.87 o                         
  11  17   4         20.74         32.07        16.45 o                         
 -12  18   4       4556.88       4593.31       125.70 o                         
 -11  18   4         58.84         48.96        16.19 o                         
 -10  18   4       1431.01       1430.08        34.68 o                         
  -9  18   4        211.76        218.69        14.79 o                         
  -8  18   4        729.52        696.20        23.76 o                         
  -7  18   4        820.21        802.49        25.28 o                         
  -6  18   4         38.26         31.45        13.13 o                         
  -5  18   4          8.58         22.34        10.87 o                         
  -4  18   4        835.87        913.01        22.95 o                         
  -3  18   4         38.00         61.78         9.32 o                         
  -2  18   4        854.83        795.77        19.89 o                         
  -1  18   4          1.01         -2.25         6.54 o                         
   0  18   4         63.69         48.98         6.72 o                         
   1  18   4        559.49        622.31        12.71 o                         
   2  18   4      11715.51      12260.52       131.11 o                         
   3  18   4        574.08        617.71        14.51 o                         
   4  18   4       6577.06       6966.09        77.15 o                         
   5  18   4         23.43         37.06         9.16 o                         
   6  18   4         39.31         43.88        10.27 o                         
   7  18   4          7.06          0.55        11.08 o                         
   8  18   4         20.45         23.44        11.13 o                         
   9  18   4          6.79         14.76        12.40 o                         
  10  18   4        130.90        171.99        26.54 o                         
  11  18   4        270.79        286.38        31.07 o                         
 -12  19   4         45.49         27.02        29.21 o                         
 -11  19   4         76.22         69.46        19.86 o                         
 -10  19   4         83.33         60.09        17.64 o                         
  -9  19   4        457.55        464.36        23.79 o                         
  -8  19   4        637.37        586.18        43.12 o                         
  -7  19   4         37.44         42.25        14.74 o                         
  -6  19   4       2115.24       1891.77        41.12 o                         
  -5  19   4       2679.91       2693.99        52.42 o                         
  -4  19   4       4937.06       4987.58        76.35 o                         
  -3  19   4         56.29         71.33        10.35 o                         
  -2  19   4       1908.10       2001.54        35.48 o                         
  -1  19   4         43.30         51.11         7.43 o                         
   0  19   4       1313.62       1335.43        21.42 o                         
   1  19   4        795.27        804.67        16.44 o                         
   2  19   4        448.98        466.45        14.13 o                         
   3  19   4        780.77        788.49        16.57 o                         
   4  19   4         14.89         23.73         8.61 o                         
   5  19   4       1429.39       1416.20        24.26 o                         
   6  19   4        995.93        917.63        28.27 o                         
   7  19   4        684.82        750.30        22.55 o                         
   8  19   4         38.33         51.43        12.41 o                         
   9  19   4        279.27        263.00        16.11 o                         
  10  19   4        238.03        301.61        17.58 o                         
 -11  20   4       1175.36       1143.72        39.27 o                         
 -10  20   4         12.93          9.96        18.85 o                         
  -9  20   4       1866.45       1828.31        50.55 o                         
  -8  20   4        118.75        132.59        35.34 o                         
  -7  20   4         16.07          0.99        20.62 o                         
  -6  20   4          3.35          5.88        14.72 o                         
  -5  20   4       1838.24       1720.23        35.45 o                         
  -4  20   4        525.68        486.35        20.04 o                         
  -3  20   4        261.57        235.04        12.71 o                         
  -2  20   4       1092.98       1045.16        24.74 o                         
  -1  20   4        373.75        357.15        14.52 o                         
   0  20   4        100.87        103.52         8.43 o                         
   1  20   4        313.66        270.04        10.13 o                         
   2  20   4         22.24         23.99         8.21 o                         
   3  20   4      12886.24      13297.27       151.68 o                         
   4  20   4         56.83         77.90         9.86 o                         
   5  20   4       1049.86       1064.73        23.62 o                         
   6  20   4        121.32        120.81        13.22 o                         
   7  20   4        944.78        968.29        27.28 o                         
   8  20   4        219.42        219.14        14.51 o                         
   9  20   4         95.02        104.14        14.68 o                         
  10  20   4        163.58        173.96        26.01 o                         
 -11  21   4        732.50        718.35        34.99 o                         
 -10  21   4         18.79          6.58        20.25 o                         
  -9  21   4         20.71         12.18        18.69 o                         
  -8  21   4        317.44        329.32        23.67 o                         
  -7  21   4        230.56        240.29        19.58 o                         
  -6  21   4        143.30         97.10        17.04 o                         
  -5  21   4       9868.66      10033.40       147.86 o                         
  -4  21   4        248.52        198.50        13.39 o                         
  -3  21   4       2401.65       2225.41        44.77 o                         
  -2  21   4        162.25        148.08        12.32 o                         
  -1  21   4        262.46        250.17        15.77 o                         
   0  21   4        525.14        567.78        18.51 o                         
   1  21   4        807.71        834.89        18.13 o                         
   2  21   4         89.97         98.56         9.62 o                         
   3  21   4        565.78        617.77        17.50 o                         
   4  21   4         12.90          4.02         9.66 o                         
   5  21   4        344.79        408.89        19.68 o                         
   6  21   4        904.01        929.07        26.67 o                         
   7  21   4       1154.89       1210.55        29.79 o                         
   8  21   4          1.75        -14.81        14.81 o                         
   9  21   4       2132.47       2170.41        41.32 o                         
 -11  22   4       1663.41       1762.27        40.20 o                         
 -10  22   4        131.46         87.62        20.02 o                         
  -9  22   4        480.31        476.55        30.23 o                         
  -8  22   4         57.81         87.57        41.08 o                         
  -7  22   4        246.02        222.00        19.58 o                         
  -6  22   4        112.50        133.53        18.15 o                         
  -5  22   4        376.39        358.99        19.78 o                         
  -4  22   4        655.99        566.88        22.67 o                         
  -3  22   4        136.04        126.50        17.85 o                         
  -2  22   4       2960.99       2918.81        49.46 o                         
  -1  22   4       1322.34       1310.39        33.15 o                         
   0  22   4       7297.15       7324.58       135.09 o                         
   1  22   4         40.04         53.03        10.41 o                         
   2  22   4       3903.31       4018.07        58.58 o                         
   3  22   4         50.31         40.66        10.99 o                         
   4  22   4        799.86        837.21        33.73 o                         
   5  22   4         92.90         96.01        13.19 o                         
   6  22   4         13.89         22.41        15.92 o                         
   7  22   4         33.63         38.79        13.18 o                         
   8  22   4        234.76        233.87        17.80 o                         
   9  22   4         10.15         61.95        22.00 o                         
 -10  23   4         71.84         56.24        22.21 o                         
  -9  23   4         21.82         31.81        18.99 o                         
  -8  23   4        962.96        957.16        37.62 o                         
  -7  23   4        284.46        269.84        29.49 o                         
  -6  23   4        741.80        672.98        45.97 o                         
  -5  23   4        449.73        386.15        20.92 o                         
  -4  23   4       4862.03       4747.14        74.63 o                         
  -3  23   4         60.86         55.43        12.89 o                         
  -2  23   4       1153.51       1220.38        26.58 o                         
  -1  23   4         31.69         29.48        12.12 o                         
   0  23   4        191.66        222.54        13.35 o                         
   1  23   4        200.55        194.83        13.63 o                         
   2  23   4        446.35        456.71        19.22 o                         
   3  23   4        263.80        252.86        24.42 o                         
   4  23   4         32.70         22.25        15.70 o                         
   5  23   4        515.49        598.02        23.76 o                         
   6  23   4        306.85        323.50        22.18 o                         
   7  23   4         42.01         38.09        13.97 o                         
   8  23   4        594.54        614.31        27.20 o                         
   9  23   4         49.22         39.50        24.20 o                         
 -10  24   4        929.41        828.36        29.21 o                         
  -9  24   4          2.34         25.25        45.93 o                         
  -8  24   4        112.46         89.66        24.51 o                         
  -7  24   4          0.34          8.82        16.17 o                         
  -6  24   4         92.57         85.82        17.73 o                         
  -5  24   4          1.94        -15.92        15.92 o                         
  -4  24   4        149.59        138.88        15.21 o                         
  -3  24   4        275.33        274.77        37.51 o                         
  -2  24   4        179.31        183.57        14.13 o                         
  -1  24   4         16.51          9.52        13.50 o                         
   0  24   4       1550.52       1613.00        33.69 o                         
   1  24   4         88.27         87.26        13.36 o                         
   2  24   4        869.89        940.89        26.32 o                         
   3  24   4        660.06        672.82        23.98 o                         
   4  24   4       1673.28       1843.41        41.07 o                         
   5  24   4        155.70        119.78        15.43 o                         
   6  24   4       1778.25       1850.92        41.81 o                         
   7  24   4          8.36         35.29        14.17 o                         
   8  24   4          9.57         14.11        14.82 o                         
  -9  25   4        477.25        496.70        60.99 o                         
  -8  25   4        507.41        578.86        49.68 o                         
  -7  25   4       2769.73       2694.27        54.89 o                         
  -6  25   4        891.11        892.19        34.46 o                         
  -5  25   4       2810.75       2638.13        60.82 o                         
  -4  25   4       3739.16       3843.59        70.23 o                         
  -3  25   4         30.56         45.05        15.48 o                         
  -2  25   4        184.89        196.69        15.48 o                         
  -1  25   4        371.12        367.97        40.27 o                         
   0  25   4       1056.20       1133.75        29.23 o                         
   1  25   4        129.65        104.67        13.50 o                         
   2  25   4         13.30         -5.36        15.07 o                         
   3  25   4          9.87         25.02        13.29 o                         
   4  25   4        287.49        290.16        17.12 o                         
   5  25   4       1330.06       1327.51        34.17 o                         
   6  25   4        169.32        188.51        16.42 o                         
   7  25   4        556.47        550.87        22.17 o                         
   8  25   4       1266.41       1261.69       153.21 o                         
  -9  26   4        268.06        231.74        21.42 o                         
  -8  26   4         18.44         12.86        16.85 o                         
  -7  26   4         74.99         85.13        16.64 o                         
  -6  26   4          3.74          2.38        17.61 o                         
  -5  26   4          8.51         -5.37        27.26 o                         
  -4  26   4        264.95        232.37        16.30 o                         
  -3  26   4         86.55        121.68        14.61 o                         
  -2  26   4        552.98        504.89        22.26 o                         
  -1  26   4        362.24        351.08        16.13 o                         
   0  26   4         29.60          9.17        15.09 o                         
   1  26   4         55.79         74.84        13.99 o                         
   2  26   4        350.95        306.12        16.49 o                         
   3  26   4         54.36         40.81        13.69 o                         
   4  26   4        409.87        367.70        24.76 o                         
   5  26   4       1806.81       1831.31        41.17 o                         
   6  26   4        697.12        770.40        28.65 o                         
   7  26   4         51.78         27.33        23.82 o                         
  -8  27   4        323.26        301.27        19.02 o                         
  -7  27   4         49.84         80.28        16.88 o                         
  -6  27   4         84.71         52.47        16.34 o                         
  -5  27   4       2145.24       2220.20        56.75 o                         
  -4  27   4          9.82         15.69        14.58 o                         
  -3  27   4       2588.74       2702.63        53.95 o                         
  -2  27   4         67.84         94.67        15.77 o                         
  -1  27   4        513.35        569.28        24.06 o                         
   0  27   4          4.56         13.16        17.89 o                         
   1  27   4          3.82          5.59        17.98 o                         
   2  27   4        321.46        317.71        16.73 o                         
   3  27   4         43.66         41.82        17.80 o                         
   4  27   4        108.33        114.48        16.22 o                         
   5  27   4         18.49         22.04        15.27 o                         
   6  27   4         97.64         76.72        21.45 o                         
  -7  28   4         34.23         37.11        17.03 o                         
  -6  28   4        169.62        173.14        17.04 o                         
  -5  28   4        108.52         69.72        16.30 o                         
  -4  28   4         92.31         77.50        22.36 o                         
  -3  28   4        446.61        438.34        20.75 o                         
  -2  28   4        536.30        514.91        22.98 o                         
  -1  28   4        410.59        470.36        23.62 o                         
   0  28   4        773.34        840.13        30.20 o                         
   1  28   4       1080.42       1112.64        31.01 o                         
   2  28   4        215.18        181.16        19.25 o                         
   3  28   4        974.40        967.95        31.33 o                         
   4  28   4        799.01        806.89        29.58 o                         
   5  28   4        729.74        738.70        41.44 o                         
   6  28   4         98.08        114.07        21.20 o                         
  -6  29   4       1179.73       1094.36        43.91 o                         
  -5  29   4        103.82         98.02        23.05 o                         
  -4  29   4       1614.59       1627.04        44.48 o                         
  -3  29   4         27.70         24.19        15.04 o                         
  -2  29   4        783.44        869.92        31.17 o                         
  -1  29   4         12.26        -14.90        16.08 o                         
   0  29   4         42.82         -0.88        15.85 o                         
   1  29   4        588.73        636.65        28.75 o                         
   2  29   4          1.76        -11.82        20.38 o                         
   3  29   4        117.92        103.87        16.80 o                         
   4  29   4        383.10        328.75        25.97 o                         
   5  29   4        141.64        153.53        19.44 o                         
  -5  30   4        104.63        104.97        17.70 o                         
  -4  30   4         53.54         32.82        24.48 o                         
  -3  30   4         19.32         17.56        18.45 o                         
  -2  30   4        157.29        168.63        20.42 o                         
  -1  30   4       1307.87       1402.10        36.98 o                         
   0  30   4        599.55        616.98        28.51 o                         
   1  30   4          2.71          6.20        25.71 o                         
   2  30   4        224.05        243.77        21.39 o                         
   3  30   4        101.72         78.10        17.19 o                         
   4  30   4       1085.73       1065.50        49.14 o                         
  -4  31   4        208.21        169.33        20.62 o                         
  -3  31   4         36.96         -1.74        26.39 o                         
  -2  31   4         18.27          9.19        22.50 o                         
  -1  31   4       1412.95       1445.30        56.72 o                         
   0  31   4         27.88          2.72        16.87 o                         
   1  31   4        670.11        698.79        35.18 o                         
   2  31   4        288.13        249.52        25.46 o                         
 -15   0   5        209.65        280.80        27.94 o                         
 -13   0   5         46.24         16.69        16.02 o                         
 -11   0   5         23.85          4.58        13.63 o                         
  -9   0   5       1792.21       1701.71        41.92 o                         
  -7   0   5      12252.52      12536.92       228.78 o                         
  -5   0   5       4239.79       5676.62       124.54 o                         
  -3   0   5       3180.90       2872.16        51.52 o                         
  -1   0   5        658.93        717.53        23.84 o                         
   1   0   5      18822.57      20178.58       325.52 o                         
   3   0   5        372.83        331.47        11.77 o                         
   5   0   5       5459.54       5366.16        72.83 o                         
   7   0   5        707.62        666.93        29.17 o                         
   9   0   5        589.44        589.54        25.31 o                         
  11   0   5        440.56        399.68        19.54 o                         
  13   0   5        282.39        228.02        30.46 o                         
 -15   1   5         75.42         79.09        37.30 o                         
 -14   1   5        379.26        364.10        15.33 o                         
 -13   1   5       1368.31       1400.08        29.04 o                         
 -12   1   5        468.73        574.20        20.25 o                         
 -11   1   5       6655.32       6802.90        94.06 o                         
 -10   1   5       6964.80       7228.86        91.41 o                         
  -9   1   5       1135.15       1106.81        25.18 o                         
  -8   1   5         41.28         56.50         6.69 o                         
  -7   1   5       2282.77       2228.79        23.52 o                         
  -6   1   5       3551.14       3548.23        37.80 o                         
  -5   1   5          6.36         -0.25         4.14 o                         
  -4   1   5         54.06         64.86        10.71 o                         
  -3   1   5       5235.01       5326.67        67.22 o                         
  -2   1   5       1024.60        976.41        20.37 o                         
  -1   1   5        307.15        341.32         6.53 o                         
   0   1   5        183.34        196.11         5.77 o                         
   1   1   5       7508.96       7931.75        95.27 o                         
   2   1   5      27670.35      29485.79       334.12 o                         
   3   1   5      25481.57      27588.19       372.00 o                         
   4   1   5      28607.94      30619.69       256.27 o                         
   5   1   5       3341.70       3107.41        30.23 o                         
   6   1   5         12.16         13.71         6.35 o                         
   7   1   5        736.24        685.63        21.34 o                         
   8   1   5       1290.98       1285.42        21.15 o                         
   9   1   5          6.92         13.48         8.70 o                         
  10   1   5        193.31        206.38        11.27 o                         
  11   1   5         85.32         97.03        11.25 o                         
  12   1   5         28.37         33.44        13.13 o                         
  13   1   5          9.44          5.21        19.58 o                         
 -15   2   5         23.58         28.07        14.36 o                         
 -14   2   5        201.80        207.68        13.65 o                         
 -13   2   5        532.59        546.55        20.64 o                         
 -12   2   5         91.29         90.32        11.81 o                         
 -11   2   5         31.04         43.91        10.26 o                         
 -10   2   5       1787.52       1826.83        27.63 o                         
  -9   2   5          2.42         13.07         8.30 o                         
  -8   2   5       2752.26       2778.53        38.19 o                         
  -7   2   5          8.26          8.47         4.47 o                         
  -6   2   5         86.26        125.96         5.43 o                         
  -5   2   5      10088.26      10425.59       140.09 o                         
  -4   2   5         71.02         68.23         4.98 o                         
  -3   2   5       1381.06       1439.59        23.52 o                         
  -2   2   5        528.61        656.24        13.20 o                         
  -1   2   5        610.59        559.17         8.42 o                         
   0   2   5        695.27        706.17        11.12 o                         
   1   2   5         95.12         91.93         4.80 o                         
   2   2   5         27.37         32.81        12.11 o                         
   3   2   5       4763.59       4628.27        66.18 o                         
   4   2   5       3209.99       3159.13        31.36 o                         
   5   2   5       3113.80       3210.35        31.14 o                         
   6   2   5        303.52        317.25         9.28 o                         
   7   2   5         18.29          0.31         6.95 o                         
   8   2   5        323.11        367.68        11.34 o                         
   9   2   5        113.52        107.28        11.23 o                         
  10   2   5        312.48        308.39        12.91 o                         
  11   2   5       2110.38       2097.51        31.74 o                         
  12   2   5         36.50         43.83        12.77 o                         
  13   2   5         23.59         22.94        21.83 o                         
 -15   3   5         49.75         47.40        14.84 o                         
 -14   3   5       1451.00       1548.81        30.30 o                         
 -13   3   5        549.28        576.82        21.06 o                         
 -12   3   5       2711.32       2759.05        44.59 o                         
 -11   3   5        156.28        162.93        11.15 o                         
 -10   3   5       2986.14       3104.43        40.64 o                         
  -9   3   5        181.21        183.25        11.76 o                         
  -8   3   5        304.82        291.87        11.06 o                         
  -7   3   5         48.62         55.19         6.07 o                         
  -6   3   5       1461.63       1414.47        19.83 o                         
  -5   3   5        134.51        127.67         5.05 o                         
  -4   3   5        588.06        614.80        13.96 o                         
  -3   3   5          0.36          2.08         4.14 o                         
  -2   3   5         74.39         55.37         4.72 o                         
  -1   3   5       1822.43       1851.26        26.15 o                         
   0   3   5        346.55        422.04        11.14 o                         
   1   3   5       7204.43       7790.53        86.86 o                         
   2   3   5      19997.29      20757.04       248.69 o                         
   3   3   5       9317.53       9424.99       113.31 o                         
   4   3   5        528.66        609.50         9.85 o                         
   5   3   5        960.50        990.78        13.17 o                         
   6   3   5       2133.24       2017.89        24.21 o                         
   7   3   5        437.78        489.30        13.30 o                         
   8   3   5       2466.48       2413.99        31.35 o                         
   9   3   5        627.37        599.02        16.27 o                         
  10   3   5        400.33        440.31        15.21 o                         
  11   3   5         22.50         34.20        11.50 o                         
  12   3   5        471.79        478.62        17.43 o                         
  13   3   5        183.25        200.71        23.22 o                         
 -14   4   5        113.52        104.60        12.79 o                         
 -13   4   5         43.73         54.24        14.55 o                         
 -12   4   5         12.84          3.03        10.79 o                         
 -11   4   5        165.43        167.51        10.44 o                         
 -10   4   5       1313.86       1348.19        27.15 o                         
  -9   4   5        352.15        363.28        14.57 o                         
  -8   4   5       3215.81       3334.91        41.75 o                         
  -7   4   5        222.43        208.01         8.92 o                         
  -6   4   5       3843.45       3827.77        43.35 o                         
  -5   4   5       3502.35       3437.89        49.28 o                         
  -4   4   5      27822.07      29954.34       732.50 o                         
  -3   4   5      17254.04      18135.35       236.01 o                         
  -2   4   5       4675.06       4395.42        60.74 o                         
  -1   4   5       5100.31       5345.68        54.26 o                         
   0   4   5        641.64        596.90        10.85 o                         
   1   4   5       9094.74       9360.09       111.86 o                         
   2   4   5        156.34         89.54         6.78 o                         
   3   4   5        100.24         91.89         4.22 o                         
   4   4   5         18.46         17.46         4.45 o                         
   5   4   5        207.69        195.23         6.33 o                         
   6   4   5         82.72         86.89         7.56 o                         
   7   4   5        345.12        354.23        12.14 o                         
   8   4   5       1258.96       1170.72        18.73 o                         
   9   4   5       7725.82       7877.00        82.72 o                         
  10   4   5       3805.26       3834.25        53.01 o                         
  11   4   5       1828.95       1826.85        31.67 o                         
  12   4   5        912.69        812.18        23.13 o                         
  13   4   5        563.59        621.21        35.64 o                         
 -14   5   5        101.62         73.18        13.88 o                         
 -13   5   5       1969.14       1967.53        35.39 o                         
 -12   5   5        717.15        695.66        20.37 o                         
 -11   5   5        282.85        263.98        11.53 o                         
 -10   5   5       4315.09       4554.28        65.95 o                         
  -9   5   5       2735.09       2638.03        41.11 o                         
  -8   5   5        773.62        778.15        15.77 o                         
  -7   5   5       1828.19       1689.06        23.51 o                         
  -6   5   5        112.10        119.32         5.40 o                         
  -5   5   5         61.37         85.34         4.26 o                         
  -4   5   5        783.85        711.54         9.59 o                         
  -3   5   5       6006.31       6273.73        79.88 o                         
  -2   5   5         12.58         25.46         4.92 o                         
  -1   5   5       3128.56       3119.95        34.61 o                         
   0   5   5       1557.27       1651.84        21.90 o                         
   1   5   5        250.49        381.69        13.93 o                         
   2   5   5      11141.79      11220.98       115.62 o                         
   3   5   5        335.03        495.01         8.93 o                         
   4   5   5       8062.80       8307.67        77.39 o                         
   5   5   5         52.97         62.54         5.62 o                         
   6   5   5         18.59         38.98         6.36 o                         
   7   5   5         44.09         63.50         7.65 o                         
   8   5   5       1020.45        964.50        18.08 o                         
   9   5   5       1421.25       1458.00        22.71 o                         
  10   5   5        635.73        637.56        20.01 o                         
  11   5   5          1.35          0.08        11.57 o                         
  12   5   5        317.07        317.80        20.58 o                         
 -14   6   5          8.99         27.09        18.13 o                         
 -13   6   5        477.59        517.35        19.75 o                         
 -12   6   5        109.39        110.30        10.86 o                         
 -11   6   5        580.84        575.80        17.14 o                         
 -10   6   5         95.94         81.32         9.58 o                         
  -9   6   5       3094.59       2971.73        42.04 o                         
  -8   6   5        607.28        592.70        13.67 o                         
  -7   6   5       3822.26       3788.20        49.46 o                         
  -6   6   5         38.93         37.08         4.65 o                         
  -5   6   5       9020.76       9128.33        83.86 o                         
  -4   6   5        476.18        560.61         8.42 o                         
  -3   6   5       3305.83       3581.09        57.59 o                         
  -2   6   5         69.66         70.11         6.00 o                         
  -1   6   5        228.61        198.17         6.79 o                         
   0   6   5         10.10         26.96         6.17 o                         
   1   6   5       4826.86       4606.50        56.63 o                         
   2   6   5        627.09        613.81        11.77 o                         
   3   6   5       1602.79       1546.70        19.94 o                         
   4   6   5       5571.82       5483.59        54.71 o                         
   5   6   5        522.50        497.88        10.47 o                         
   6   6   5          4.23         -0.44         6.04 o                         
   7   6   5         88.60        100.12         7.36 o                         
   8   6   5       1971.11       1928.22        28.46 o                         
   9   6   5       1841.89       1894.55        26.22 o                         
  10   6   5        912.01        919.84        22.89 o                         
  11   6   5        803.84        846.85        26.70 o                         
  12   6   5        150.32        147.62        14.27 o                         
 -14   7   5          9.74         17.14        15.82 o                         
 -13   7   5        547.64        587.01        23.41 o                         
 -12   7   5       1333.67       1344.61        24.62 o                         
 -11   7   5        612.79        644.07        18.96 o                         
 -10   7   5         26.01         35.33         9.09 o                         
  -9   7   5        999.65       1044.52        21.04 o                         
  -8   7   5         34.93         23.00         6.17 o                         
  -7   7   5        683.10        680.38        12.70 o                         
  -6   7   5       1366.34       1323.40        17.42 o                         
  -5   7   5         34.08         25.72         3.87 o                         
  -4   7   5        864.22        909.62        11.84 o                         
  -3   7   5        285.85        212.02         6.36 o                         
  -2   7   5       1393.92       1360.18        28.31 o                         
  -1   7   5         55.84         33.91         5.01 o                         
   0   7   5         33.27         42.24         9.27 o                         
   1   7   5       2160.28       1895.98        21.94 o                         
   2   7   5       8363.22       8400.49        85.05 o                         
   3   7   5      14718.77      15531.72       155.57 o                         
   4   7   5        572.95        738.37        11.99 o                         
   5   7   5       4698.68       4620.75        52.03 o                         
   6   7   5       1658.96       1734.63        24.37 o                         
   7   7   5        445.83        409.01        12.32 o                         
   8   7   5        918.72        904.15        23.14 o                         
   9   7   5         50.17         24.21         9.73 o                         
  10   7   5          2.85         10.93        10.64 o                         
  11   7   5         87.57         82.46        13.40 o                         
  12   7   5        113.82        107.08        16.47 o                         
 -14   8   5        535.92        598.33        38.67 o                         
 -13   8   5        367.49        390.51        25.32 o                         
 -12   8   5         19.00         14.18        10.68 o                         
 -11   8   5        104.64         82.14        10.34 o                         
 -10   8   5        129.38        148.75        11.53 o                         
  -9   8   5        905.27        893.16        18.50 o                         
  -8   8   5       2373.41       2344.05        29.55 o                         
  -7   8   5       1027.99       1039.79        17.43 o                         
  -6   8   5       7745.03       7604.02        78.00 o                         
  -5   8   5        323.51        247.46         7.22 o                         
  -4   8   5       4663.91       4922.91        50.76 o                         
  -3   8   5       2035.34       2039.30        22.57 o                         
  -2   8   5      18604.57      19238.32       252.90 o                         
  -1   8   5       3328.65       3696.41        44.36 o                         
   0   8   5       4701.42       4371.22        54.57 o                         
   1   8   5       3426.09       3274.88        31.50 o                         
   2   8   5        542.78        492.43         9.85 o                         
   3   8   5       2189.08       2074.99        24.10 o                         
   4   8   5       1519.78       1452.98        18.91 o                         
   5   8   5        276.27        226.35        10.34 o                         
   6   8   5       1931.08       1948.65        27.23 o                         
   7   8   5        131.16        127.61         8.39 o                         
   8   8   5        259.13        239.11        10.82 o                         
   9   8   5       3683.10       3846.49        46.69 o                         
  10   8   5       2471.51       2452.96        34.00 o                         
  11   8   5        897.59        964.39        23.91 o                         
  12   8   5       2267.19       2359.68        45.32 o                         
 -14   9   5        914.19        893.57        34.48 o                         
 -13   9   5         26.03         51.38        12.76 o                         
 -12   9   5       2189.12       2212.05        35.50 o                         
 -11   9   5        415.00        468.34        18.34 o                         
 -10   9   5       1408.98       1444.02        25.95 o                         
  -9   9   5          3.24          4.43         7.78 o                         
  -8   9   5        118.56        131.10         7.44 o                         
  -7   9   5        205.02        178.27         7.68 o                         
  -6   9   5       1330.72       1314.95        18.12 o                         
  -5   9   5        424.80        365.51         7.90 o                         
  -4   9   5       2433.69       2386.60        29.60 o                         
  -3   9   5         73.70         56.16         4.45 o                         
  -2   9   5        489.56        593.68        11.36 o                         
  -1   9   5       2746.08       2808.11        48.25 o                         
   0   9   5       6161.19       6024.27        79.24 o                         
   1   9   5          7.95         13.49         3.33 o                         
   2   9   5        453.65        333.79         8.12 o                         
   3   9   5        160.27         92.72         5.27 o                         
   4   9   5        121.14        173.45         6.46 o                         
   5   9   5       3388.90       3342.43        41.56 o                         
   6   9   5       7547.85       7657.13        83.89 o                         
   7   9   5         61.89         46.59         8.02 o                         
   8   9   5       2456.44       2430.00        34.15 o                         
   9   9   5         83.53         84.32        13.20 o                         
  10   9   5        754.17        742.79        20.14 o                         
  11   9   5        120.08        121.08        14.73 o                         
  12   9   5        245.49        308.27        20.54 o                         
 -14  10   5         21.00         21.36        15.05 o                         
 -13  10   5        148.47        207.39        13.84 o                         
 -12  10   5         84.97         76.36        11.83 o                         
 -11  10   5        181.20        168.36        11.28 o                         
 -10  10   5        566.56        579.21        17.75 o                         
  -9  10   5       4341.41       4363.13        54.31 o                         
  -8  10   5       1956.76       1876.44        25.51 o                         
  -7  10   5        814.26        811.97        18.06 o                         
  -6  10   5       2586.07       2288.17        28.32 o                         
  -5  10   5       1391.83       1416.13        17.05 o                         
  -4  10   5       5699.43       5335.98        58.23 o                         
  -3  10   5       1165.37       1021.67        13.59 o                         
  -2  10   5      13981.81      15122.53       187.15 o                         
  -1  10   5         19.04         21.71         4.39 o                         
   0  10   5        189.57        144.20         5.46 o                         
   1  10   5        438.68        481.58        10.67 o                         
   2  10   5        617.29        565.23         9.37 o                         
   3  10   5       1111.36       1118.25        15.26 o                         
   4  10   5        259.11        258.85        12.96 o                         
   5  10   5         34.70         35.63         6.46 o                         
   6  10   5        147.35        177.03         8.85 o                         
   7  10   5        862.09        867.05        26.30 o                         
   8  10   5       2261.40       2303.44        31.15 o                         
   9  10   5        468.56        445.50        15.57 o                         
  10  10   5       3640.47       3518.01        41.77 o                         
  11  10   5         26.29         32.96        13.13 o                         
  12  10   5       2462.36       2413.95        55.79 o                         
 -14  11   5         56.43         48.25        15.21 o                         
 -13  11   5       2384.36       2574.05        36.97 o                         
 -12  11   5         12.40          7.72        11.36 o                         
 -11  11   5        606.46        647.17        20.27 o                         
 -10  11   5         12.75         17.58        10.18 o                         
  -9  11   5        889.90        890.39        20.69 o                         
  -8  11   5       1474.10       1467.73        23.65 o                         
  -7  11   5       2371.55       2310.88        32.49 o                         
  -6  11   5        324.73        387.31        11.63 o                         
  -5  11   5        740.92        711.68        13.38 o                         
  -4  11   5        850.78        838.45        12.21 o                         
  -3  11   5        672.60        631.99        10.60 o                         
  -2  11   5        733.41        845.48        12.28 o                         
  -1  11   5       5754.29       5552.37        52.46 o                         
   0  11   5        224.25        399.72         8.95 o                         
   1  11   5       7103.92       6752.25        63.31 o                         
   2  11   5      11911.41      12096.83       116.00 o                         
   3  11   5        452.87        410.33        13.31 o                         
   4  11   5       1595.77       1470.76        21.23 o                         
   5  11   5        486.27        395.40        12.21 o                         
   6  11   5        503.95        548.79        13.77 o                         
   7  11   5       4080.89       4113.04        48.86 o                         
   8  11   5         28.89         30.08         8.90 o                         
   9  11   5        197.07        183.16        10.56 o                         
  10  11   5          8.87         -1.39        10.15 o                         
  11  11   5        697.11        680.29        34.62 o                         
  12  11   5        365.18        356.10        24.63 o                         
 -14  12   5          0.52         -3.03        29.72 o                         
 -13  12   5        323.81        285.62        19.80 o                         
 -12  12   5        501.13        535.48        17.43 o                         
 -11  12   5        258.61        255.78        14.47 o                         
 -10  12   5         17.40          4.98        10.64 o                         
  -9  12   5        194.73        218.41        13.03 o                         
  -8  12   5       1283.77       1217.85        21.82 o                         
  -7  12   5        903.89        863.64        17.83 o                         
  -6  12   5       1904.97       1952.85        26.77 o                         
  -5  12   5      16042.85      16716.47       227.43 o                         
  -4  12   5       4465.33       4504.42        45.61 o                         
  -3  12   5       2554.27       2407.56        25.98 o                         
  -2  12   5        162.30        114.05         4.62 o                         
  -1  12   5        122.31        102.90         4.46 o                         
   0  12   5         90.93        123.61         4.88 o                         
   1  12   5        948.73        926.76        12.68 o                         
   2  12   5         64.11         50.17         4.85 o                         
   3  12   5        596.67        635.05        13.29 o                         
   4  12   5       1672.62       1669.00        23.54 o                         
   5  12   5       1184.63       1150.18        19.27 o                         
   6  12   5          4.74          8.31         7.26 o                         
   7  12   5       1114.12       1142.63        18.76 o                         
   8  12   5        788.01        830.49        19.08 o                         
   9  12   5        208.08        199.42        10.92 o                         
  10  12   5        281.36        326.84        13.36 o                         
  11  12   5        280.18        323.38        18.37 o                         
  12  12   5         33.97         24.38        24.82 o                         
 -13  13   5        221.70        262.65        19.39 o                         
 -12  13   5        101.46         74.23        11.49 o                         
 -11  13   5        507.42        548.32        18.20 o                         
 -10  13   5         99.73         94.72        13.90 o                         
  -9  13   5       6555.90       6477.04        90.36 o                         
  -8  13   5         15.81         13.90        10.71 o                         
  -7  13   5        766.68        773.34        17.42 o                         
  -6  13   5        523.24        549.94        14.46 o                         
  -5  13   5          3.80         -5.15         5.51 o                         
  -4  13   5       2413.35       2464.05        30.13 o                         
  -3  13   5         12.83          7.91         4.16 o                         
  -2  13   5        151.65        136.33         4.78 o                         
  -1  13   5         21.07         25.87         3.98 o                         
   0  13   5       1156.64       1262.57        14.16 o                         
   1  13   5       1425.65       1369.91        16.91 o                         
   2  13   5        104.48         77.38         5.69 o                         
   3  13   5       6045.08       6130.93        82.21 o                         
   4  13   5         34.30         33.86         7.22 o                         
   5  13   5        790.65        746.43        17.75 o                         
   6  13   5        523.78        490.31        13.77 o                         
   7  13   5        674.67        718.00        19.03 o                         
   8  13   5         16.13         17.98        12.21 o                         
   9  13   5        299.25        313.59        17.69 o                         
  10  13   5         30.54         31.50        11.96 o                         
  11  13   5          0.01         -5.66        14.65 o                         
 -13  14   5        221.22        196.64        14.80 o                         
 -12  14   5        438.28        427.01        15.31 o                         
 -11  14   5         32.34         28.17        11.28 o                         
 -10  14   5        691.90        694.08        19.97 o                         
  -9  14   5        353.04        346.33        14.50 o                         
  -8  14   5       5662.56       5495.10       112.42 o                         
  -7  14   5      10580.02      10336.75       118.29 o                         
  -6  14   5       9625.18       9766.23       111.90 o                         
  -5  14   5       7398.56       7570.20        93.53 o                         
  -4  14   5       3732.30       4011.57        45.79 o                         
  -3  14   5        485.24        419.21         9.24 o                         
  -2  14   5        376.22        277.93         7.44 o                         
  -1  14   5          9.99         19.61         4.36 o                         
   0  14   5       4457.22       4100.75        49.40 o                         
   1  14   5       1009.38       1020.13        13.61 o                         
   2  14   5        194.06        165.72         6.66 o                         
   3  14   5         36.34         39.94         6.33 o                         
   4  14   5          4.92         -2.37         6.73 o                         
   5  14   5        424.60        445.26        17.65 o                         
   6  14   5       1391.73       1362.51        21.14 o                         
   7  14   5        305.36        285.87        12.48 o                         
   8  14   5         41.82         36.62        11.12 o                         
   9  14   5       1097.83       1058.66        23.02 o                         
  10  14   5         84.73         84.55        14.55 o                         
  11  14   5        475.60        541.18        23.00 o                         
 -13  15   5        555.43        531.16        24.94 o                         
 -12  15   5       1836.00       1918.00        33.26 o                         
 -11  15   5        189.44        192.60        12.85 o                         
 -10  15   5       2377.62       2298.85        36.14 o                         
  -9  15   5        206.41        197.73        12.90 o                         
  -8  15   5        315.72        305.33        15.66 o                         
  -7  15   5        349.29        342.43        15.62 o                         
  -6  15   5        160.46        202.81         9.19 o                         
  -5  15   5       1445.39       1462.13        23.87 o                         
  -4  15   5        297.34        247.57         9.34 o                         
  -3  15   5         11.12         16.03         5.65 o                         
  -2  15   5        820.63        863.08        13.43 o                         
  -1  15   5        111.25         98.66         5.89 o                         
   0  15   5        332.51        215.77         7.49 o                         
   1  15   5       1558.99       1635.01        19.64 o                         
   2  15   5       3466.09       3344.12        36.72 o                         
   3  15   5        894.41        858.01        14.29 o                         
   4  15   5       4008.63       4147.31        47.67 o                         
   5  15   5        700.69        722.73        16.06 o                         
   6  15   5       2499.17       2425.13        32.32 o                         
   7  15   5        201.26        191.12        11.78 o                         
   8  15   5         44.16         40.38        11.11 o                         
   9  15   5         88.77         95.31        11.61 o                         
  10  15   5         31.11         15.18        15.38 o                         
  11  15   5        308.39        318.66        22.25 o                         
 -13  16   5        118.20         74.47        29.69 o                         
 -12  16   5        557.95        567.78        20.19 o                         
 -11  16   5        146.44        118.23        13.48 o                         
 -10  16   5          3.52         -1.85        14.96 o                         
  -9  16   5        209.23        204.71        13.30 o                         
  -8  16   5         61.61         64.86        12.80 o                         
  -7  16   5       3254.54       3236.78        52.16 o                         
  -6  16   5       2908.82       2921.62        41.32 o                         
  -5  16   5        328.19        251.60        10.61 o                         
  -4  16   5       3543.96       3393.93        45.40 o                         
  -3  16   5        214.57        168.87         7.08 o                         
  -2  16   5       4907.48       5095.17        51.21 o                         
  -1  16   5         22.62         24.71         5.21 o                         
   0  16   5         14.54         16.43         5.39 o                         
   1  16   5         65.64         74.99         6.03 o                         
   2  16   5         54.22         52.99         6.17 o                         
   3  16   5       1288.18       1275.22        18.22 o                         
   4  16   5         64.77         64.35         7.67 o                         
   5  16   5       1885.96       1862.57        25.93 o                         
   6  16   5         33.84         56.91         9.60 o                         
   7  16   5        437.47        432.94        18.55 o                         
   8  16   5        248.55        260.97        14.21 o                         
   9  16   5         83.58        117.76        14.65 o                         
  10  16   5         86.78        101.94        13.44 o                         
  11  16   5        713.01        634.33        29.91 o                         
 -12  17   5        258.03        298.08        26.70 o                         
 -11  17   5        521.39        551.83        34.43 o                         
 -10  17   5          6.23         -4.38        13.22 o                         
  -9  17   5        529.72        546.44        23.69 o                         
  -8  17   5         76.21         62.62        13.93 o                         
  -7  17   5       5696.90       5656.83        97.07 o                         
  -6  17   5        183.20        173.69        11.01 o                         
  -5  17   5        736.66        716.12        17.38 o                         
  -4  17   5        279.96        247.81        11.51 o                         
  -3  17   5        647.83        640.28        14.15 o                         
  -2  17   5         84.81         82.97         6.56 o                         
  -1  17   5        138.16        152.83         6.56 o                         
   0  17   5       1465.35       1407.75        20.00 o                         
   1  17   5         78.31         72.28         6.25 o                         
   2  17   5       2920.13       2793.91        32.15 o                         
   3  17   5        640.11        640.05        13.73 o                         
   4  17   5       3597.05       3781.02        44.51 o                         
   5  17   5       8258.76       8274.20        96.31 o                         
   6  17   5        315.65        285.97        11.52 o                         
   7  17   5       1554.20       1550.55        27.72 o                         
   8  17   5        480.54        478.62        18.34 o                         
   9  17   5         70.15         51.47        11.84 o                         
  10  17   5          2.51         -5.00        15.22 o                         
 -12  18   5        343.63        334.79        20.99 o                         
 -11  18   5          3.78        -19.13        20.03 o                         
 -10  18   5         40.09         48.87        17.03 o                         
  -9  18   5        167.95        172.84        16.23 o                         
  -8  18   5        624.19        610.03        30.73 o                         
  -7  18   5        162.09        200.91        16.26 o                         
  -6  18   5       2025.49       2010.12        38.67 o                         
  -5  18   5       4561.23       4925.24        75.82 o                         
  -4  18   5         77.75         98.21         9.76 o                         
  -3  18   5       1779.56       1620.96        27.68 o                         
  -2  18   5        215.43        224.46         8.43 o                         
  -1  18   5        171.64        189.93         9.24 o                         
   0  18   5         98.64         83.56         6.91 o                         
   1  18   5         35.61         40.58         6.37 o                         
   2  18   5        111.09        123.99         7.81 o                         
   3  18   5        506.89        491.17        13.51 o                         
   4  18   5        214.57        222.39         9.76 o                         
   5  18   5       2205.25       2372.86        33.67 o                         
   6  18   5          2.09         -0.49        11.57 o                         
   7  18   5       1502.84       1539.93        30.07 o                         
   8  18   5         26.28         24.34        11.26 o                         
   9  18   5        587.42        695.62        27.22 o                         
  10  18   5        315.31        299.16        18.75 o                         
 -12  19   5         80.72         59.60        16.15 o                         
 -11  19   5        624.44        601.84        27.24 o                         
 -10  19   5        198.92        181.86        19.58 o                         
  -9  19   5       1008.22       1009.76        34.95 o                         
  -8  19   5        367.85        305.64        18.17 o                         
  -7  19   5       1990.65       1919.64        59.25 o                         
  -6  19   5        300.78        320.57        16.06 o                         
  -5  19   5          3.27          3.77        15.42 o                         
  -4  19   5        362.76        353.92        16.85 o                         
  -3  19   5          2.44         11.07         9.81 o                         
  -2  19   5       1108.04       1086.07        19.47 o                         
  -1  19   5        251.72        250.65        10.22 o                         
   0  19   5       4851.43       4912.23        55.52 o                         
   1  19   5         76.37         60.55         7.37 o                         
   2  19   5       7412.60       7676.12        84.43 o                         
   3  19   5       6735.37       7218.90        80.00 o                         
   4  19   5       9448.70       9610.26       111.14 o                         
   5  19   5       2690.07       2633.10        37.95 o                         
   6  19   5         89.38        121.00        12.51 o                         
   7  19   5         13.39         17.91        11.94 o                         
   8  19   5        178.96        176.13        13.18 o                         
   9  19   5         28.18         44.57        17.67 o                         
  10  19   5         21.54        -23.63        23.79 o                         
 -11  20   5          9.00          8.29        15.37 o                         
 -10  20   5        543.81        496.59        37.01 o                         
  -9  20   5         23.24          8.44        18.15 o                         
  -8  20   5       1317.37       1338.86        49.89 o                         
  -7  20   5       1919.42       1673.29        43.11 o                         
  -6  20   5        146.99        162.46        15.75 o                         
  -5  20   5       1415.99       1320.02        33.29 o                         
  -4  20   5         54.42         72.31        13.95 o                         
  -3  20   5          6.13         11.85        14.23 o                         
  -2  20   5       2931.45       2838.46        43.25 o                         
  -1  20   5        240.45        237.27         9.65 o                         
   0  20   5       2440.60       2442.29        33.43 o                         
   1  20   5        296.85        340.65        13.93 o                         
   2  20   5       4013.40       4266.47        53.13 o                         
   3  20   5          8.77         21.57         8.81 o                         
   4  20   5         22.95         31.50         9.91 o                         
   5  20   5          3.21        -11.09        12.48 o                         
   6  20   5         26.51          2.42        13.54 o                         
   7  20   5        104.11        106.53        14.17 o                         
   8  20   5        676.45        734.72        29.82 o                         
   9  20   5         33.60         70.31        25.66 o                         
 -11  21   5          3.68          8.55        19.81 o                         
 -10  21   5       1455.34       1392.24        43.29 o                         
  -9  21   5         31.11         27.72        19.04 o                         
  -8  21   5        320.10        253.75        23.47 o                         
  -7  21   5         26.05          3.09        16.29 o                         
  -6  21   5        227.27        200.09        23.05 o                         
  -5  21   5         73.81         72.21        13.87 o                         
  -4  21   5         49.84         71.41        12.58 o                         
  -3  21   5        499.33        432.94        19.63 o                         
  -2  21   5        185.79        165.57        13.43 o                         
  -1  21   5        140.05        144.64        11.94 o                         
   0  21   5         45.69         59.35         8.46 o                         
   1  21   5        113.87        152.08        10.51 o                         
   2  21   5       3932.48       4133.55        52.10 o                         
   3  21   5       1626.50       1664.99        26.99 o                         
   4  21   5       9026.96       9495.57       118.82 o                         
   5  21   5         26.47         26.01        11.55 o                         
   6  21   5         39.80         32.47        12.94 o                         
   7  21   5        590.63        574.57        22.94 o                         
   8  21   5         56.35         56.10        12.89 o                         
   9  21   5         27.43         20.42        31.16 o                         
 -11  22   5         52.14         55.82        15.81 o                         
 -10  22   5         52.54         56.10        16.56 o                         
  -9  22   5         41.89         72.56        24.51 o                         
  -8  22   5        314.92        250.50        22.32 o                         
  -7  22   5        222.08        233.22        24.99 o                         
  -6  22   5       3199.19       2982.76        66.74 o                         
  -5  22   5        636.46        663.20        42.28 o                         
  -4  22   5       3582.32       3379.90        56.35 o                         
  -3  22   5        190.18        190.50        12.71 o                         
  -2  22   5       1340.02       1379.72        27.90 o                         
  -1  22   5        868.71        972.13        25.62 o                         
   0  22   5       1603.97       1656.37        28.20 o                         
   1  22   5          9.28          9.55         9.05 o                         
   2  22   5        165.00        168.43        10.76 o                         
   3  22   5         36.10         33.14        10.05 o                         
   4  22   5        146.72        146.34        16.95 o                         
   5  22   5         37.94         34.29        12.60 o                         
   6  22   5         57.27         47.92        13.22 o                         
   7  22   5        563.31        518.22        24.71 o                         
   8  22   5        593.74        699.37        27.24 o                         
   9  22   5        256.85        213.50        20.03 o                         
 -10  23   5         11.57         41.41        20.13 o                         
  -9  23   5        336.87        393.10        21.51 o                         
  -8  23   5        160.84        154.65        21.59 o                         
  -7  23   5       1125.46       1034.61        36.34 o                         
  -6  23   5         24.48         27.67        19.37 o                         
  -5  23   5        169.72        218.13        20.86 o                         
  -4  23   5          3.84          7.96        19.02 o                         
  -3  23   5         64.50         60.03        12.09 o                         
  -2  23   5         29.94         66.87        11.89 o                         
  -1  23   5       1004.30       1085.33        27.85 o                         
   0  23   5         50.81         56.69        12.12 o                         
   1  23   5         85.53         70.66        11.57 o                         
   2  23   5        350.58        319.74        19.83 o                         
   3  23   5         85.05         75.74        14.03 o                         
   4  23   5        209.82        195.27        14.36 o                         
   5  23   5       1121.60       1152.96        29.07 o                         
   6  23   5        433.46        469.55        23.80 o                         
   7  23   5        813.69        870.04        31.69 o                         
   8  23   5         61.40         76.22        15.58 o                         
 -10  24   5         58.20         38.98        19.60 o                         
  -9  24   5        250.65        232.60        17.66 o                         
  -8  24   5         83.90        138.04        17.24 o                         
  -7  24   5        107.79         44.47        16.84 o                         
  -6  24   5         98.55         54.88        17.41 o                         
  -5  24   5       6720.98       6202.19       106.27 o                         
  -4  24   5          2.38        -10.34        15.27 o                         
  -3  24   5        550.69        572.55        21.32 o                         
  -2  24   5        168.90        149.17        19.40 o                         
  -1  24   5        802.09        778.11        25.66 o                         
   0  24   5        432.76        462.66        20.74 o                         
   1  24   5        145.52        141.38        13.76 o                         
   2  24   5        236.36        214.21        14.79 o                         
   3  24   5        112.99        130.40        13.82 o                         
   4  24   5        249.76        264.22        15.65 o                         
   5  24   5         42.96         47.64        23.37 o                         
   6  24   5        148.84        101.08        17.25 o                         
   7  24   5        578.91        587.12        27.49 o                         
   8  24   5         90.46         96.73        16.05 o                         
  -9  25   5         58.83         40.29        18.20 o                         
  -8  25   5         25.57         23.21        15.99 o                         
  -7  25   5        362.88        341.65        18.57 o                         
  -6  25   5       1542.43       1492.46        37.09 o                         
  -5  25   5          7.27          6.37        14.87 o                         
  -4  25   5        174.04        118.50        15.32 o                         
  -3  25   5         43.76         70.71        15.17 o                         
  -2  25   5       1568.15       1535.51        34.37 o                         
  -1  25   5        162.10        195.41        14.17 o                         
   0  25   5        677.49        654.19        22.85 o                         
   1  25   5       2422.33       2410.79        43.66 o                         
   2  25   5        134.02        144.77        15.83 o                         
   3  25   5       1836.87       1926.63        42.25 o                         
   4  25   5        159.44        147.17        16.41 o                         
   5  25   5       3796.53       4110.68        73.43 o                         
   6  25   5         80.14        116.89        38.19 o                         
   7  25   5        280.04        297.80        23.31 o                         
  -8  26   5        426.62        425.46        26.40 o                         
  -7  26   5        263.22        242.07        16.22 o                         
  -6  26   5       1014.56        976.22        34.85 o                         
  -5  26   5         63.29         42.75        15.60 o                         
  -4  26   5        638.56        693.53        26.29 o                         
  -3  26   5        870.00        849.65        28.03 o                         
  -2  26   5       1927.07       1986.01        50.57 o                         
  -1  26   5         26.44         20.87        14.07 o                         
   0  26   5        205.46        226.09        18.37 o                         
   1  26   5        120.70        124.12        13.09 o                         
   2  26   5          2.83          2.30        13.37 o                         
   3  26   5          1.02          6.01        14.65 o                         
   4  26   5          2.45         16.51        14.61 o                         
   5  26   5        168.50        165.31        24.76 o                         
   6  26   5        588.59        603.58        32.61 o                         
  -8  27   5         61.41         34.15        17.96 o                         
  -7  27   5         10.42         26.16        20.17 o                         
  -6  27   5        253.79        263.70        17.50 o                         
  -5  27   5          8.16          3.69        15.82 o                         
  -4  27   5          0.23         12.48        24.19 o                         
  -3  27   5        293.13        271.89        18.41 o                         
  -2  27   5         38.46          3.08        13.42 o                         
  -1  27   5        299.56        291.54        17.59 o                         
   0  27   5        195.63        220.11        18.54 o                         
   1  27   5        295.30        284.07        15.16 o                         
   2  27   5        963.84       1002.97        36.51 o                         
   3  27   5        871.65        882.87        30.23 o                         
   4  27   5        518.18        549.14        28.65 o                         
   5  27   5        149.85        127.32        16.54 o                         
   6  27   5         87.88         43.90        18.06 o                         
  -7  28   5         67.90         78.48        16.95 o                         
  -6  28   5        960.21        921.26        29.44 o                         
  -5  28   5        611.14        586.96        36.08 o                         
  -4  28   5        363.52        360.55        21.81 o                         
  -3  28   5        712.42        791.77        28.11 o                         
  -2  28   5        345.85        407.75        31.99 o                         
  -1  28   5        489.11        568.72        25.44 o                         
   0  28   5        224.53        245.68        18.70 o                         
   1  28   5        789.06        797.78        31.43 o                         
   2  28   5        197.75        212.06        16.27 o                         
   3  28   5         19.41         13.84        17.38 o                         
   4  28   5         81.67        165.19        35.56 o                         
   5  28   5         61.09         81.73        18.06 o                         
  -6  29   5          3.03         15.03        15.62 o                         
  -5  29   5         94.46        135.35        19.83 o                         
  -4  29   5        129.33        148.67        21.14 o                         
  -3  29   5        108.68        111.77        19.83 o                         
  -2  29   5       1395.44       1424.10        37.69 o                         
  -1  29   5       1314.73       1288.85        37.48 o                         
   0  29   5          4.39        -16.20        16.20 o                         
   1  29   5        611.72        655.80        29.11 o                         
   2  29   5         22.64         48.41        26.15 o                         
   3  29   5        636.48        616.62        34.89 o                         
   4  29   5        178.67        173.65        18.71 o                         
  -5  30   5       1682.85       1680.37        40.44 o                         
  -4  30   5         82.34        112.35        17.57 o                         
  -3  30   5        693.06        671.65        35.65 o                         
  -2  30   5        466.89        473.71        25.12 o                         
  -1  30   5       1207.43       1136.61        38.93 o                         
   0  30   5        115.55        133.04        20.50 o                         
   1  30   5          8.95         15.25        28.20 o                         
   2  30   5         85.83         28.75        31.36 o                         
   3  30   5         51.93         61.07        21.68 o                         
  -3  31   5        189.41        224.20        25.92 o                         
  -2  31   5        510.12        429.99        30.36 o                         
  -1  31   5         13.07        -15.94        27.58 o                         
   0  31   5        723.49        769.62        40.75 o                         
   1  31   5         49.47         21.20        26.98 o                         
 -14   0   6       1128.81       1119.75        44.57 o                         
 -12   0   6       1274.19       1449.98        41.53 o                         
 -10   0   6       3822.30       3907.90       100.59 o                         
  -8   0   6       2370.88       2330.60        54.58 o                         
  -6   0   6       8519.04       8194.97       109.44 o                         
  -4   0   6        512.40        461.76        14.27 o                         
  -2   0   6       1706.61       1593.40        33.73 o                         
   0   0   6       2402.47       1957.71        34.92 o                         
   2   0   6      37110.49      41614.26       624.06 o                         
   4   0   6      40203.38      43317.91       512.51 o                         
   6   0   6      14108.12      13793.00       196.84 o                         
   8   0   6       6111.31       6276.07        94.57 o                         
  10   0   6          6.59         19.01        16.77 o                         
  12   0   6        494.34        473.00        26.14 o                         
 -15   1   6          8.61        -14.62        14.62 o                         
 -14   1   6         40.33         61.71        12.08 o                         
 -13   1   6        231.52        268.99        14.27 o                         
 -12   1   6        456.08        456.45        18.47 o                         
 -11   1   6         52.60         44.67        10.62 o                         
 -10   1   6       1632.42       1646.48        28.20 o                         
  -9   1   6        681.25        592.59        17.83 o                         
  -8   1   6       1830.77       1837.21        28.73 o                         
  -7   1   6       1935.75       1982.52        20.76 o                         
  -6   1   6       8927.55       8678.84        82.65 o                         
  -5   1   6        821.37        724.42         9.70 o                         
  -4   1   6       2162.85       1964.40        30.27 o                         
  -3   1   6       3711.26       3652.05        49.88 o                         
  -2   1   6        311.46        318.39         9.75 o                         
  -1   1   6        308.18        308.37        10.08 o                         
   0   1   6       1268.15       1110.10        16.13 o                         
   1   1   6       6904.57       7259.44       116.33 o                         
   2   1   6         15.93         52.31         3.80 o                         
   3   1   6        841.61        797.53        11.05 o                         
   4   1   6        238.62        217.13         6.24 o                         
   5   1   6         39.66         35.42         5.16 o                         
   6   1   6       1099.02       1139.67        18.03 o                         
   7   1   6        198.26        215.46         8.46 o                         
   8   1   6        882.21        901.19        17.35 o                         
   9   1   6       2809.34       2737.42        35.64 o                         
  10   1   6        219.74        203.80        12.11 o                         
  11   1   6        552.89        593.90        22.09 o                         
  12   1   6        120.84        122.06        16.49 o                         
 -15   2   6        370.08        372.70        18.80 o                         
 -14   2   6         78.63         78.51        12.66 o                         
 -13   2   6       1490.34       1566.28        30.81 o                         
 -12   2   6       4320.58       4385.99        64.39 o                         
 -11   2   6        459.27        516.03        18.71 o                         
 -10   2   6       5574.35       5763.46        74.31 o                         
  -9   2   6       4119.98       4109.47        58.91 o                         
  -8   2   6       1259.62       1231.01        18.59 o                         
  -7   2   6       5490.85       5323.69        50.97 o                         
  -6   2   6         30.67         48.88         4.68 o                         
  -5   2   6       1682.13       1518.49        17.72 o                         
  -4   2   6         57.42         36.47         4.31 o                         
  -3   2   6       2583.14       2660.20        40.72 o                         
  -2   2   6       7398.07       7331.44        80.96 o                         
  -1   2   6       1985.16       2066.01        25.39 o                         
   0   2   6       6122.78       6246.90        64.34 o                         
   1   2   6       2887.39       2805.28        42.61 o                         
   2   2   6      16561.48      17655.42       185.22 o                         
   3   2   6       3622.49       3452.22        35.17 o                         
   4   2   6        686.87        879.95        11.50 o                         
   5   2   6       4700.42       4870.51        46.79 o                         
   6   2   6       3160.21       3240.64        33.08 o                         
   7   2   6       1632.37       1588.31        21.79 o                         
   8   2   6        552.51        574.36        17.48 o                         
   9   2   6        164.19        146.20        10.99 o                         
  10   2   6         44.24         61.27        11.54 o                         
  11   2   6          4.39         15.61        12.37 o                         
  12   2   6        215.24        175.43        23.12 o                         
 -14   3   6          4.53         -0.16        15.66 o                         
 -13   3   6       1382.68       1446.57        29.38 o                         
 -12   3   6        196.45        214.57        13.34 o                         
 -11   3   6        247.62        217.61        10.97 o                         
 -10   3   6        230.14        259.22        11.66 o                         
  -9   3   6       1038.22       1036.08        21.12 o                         
  -8   3   6        203.36        173.33         7.57 o                         
  -7   3   6       1013.89        916.53        13.34 o                         
  -6   3   6          2.83          0.41         4.25 o                         
  -5   3   6       3439.63       3276.75        33.45 o                         
  -4   3   6          1.74          4.48         3.82 o                         
  -3   3   6      11516.19      12799.11       181.32 o                         
  -2   3   6       5368.95       5361.06        67.49 o                         
  -1   3   6       4353.28       4308.90        42.95 o                         
   0   3   6        582.20        612.31        16.83 o                         
   1   3   6      24241.86      24265.32       253.53 o                         
   2   3   6         31.32         39.21         4.30 o                         
   3   3   6        348.15        317.19         7.37 o                         
   4   3   6       2348.77       2319.38        22.57 o                         
   5   3   6       3886.41       3674.20        36.34 o                         
   6   3   6        910.18        857.20        13.86 o                         
   7   3   6       1136.58       1135.10        17.83 o                         
   8   3   6        189.59        196.80         9.03 o                         
   9   3   6       3380.66       3418.75        45.24 o                         
  10   3   6        583.28        613.86        20.54 o                         
  11   3   6        780.20        761.83        23.02 o                         
  12   3   6        631.81        630.96        31.10 o                         
 -14   4   6          7.59         -1.50        12.58 o                         
 -13   4   6       1224.18       1227.45        27.30 o                         
 -12   4   6         43.94         22.35        11.24 o                         
 -11   4   6       1393.29       1348.55        23.87 o                         
 -10   4   6        368.86        364.03        15.07 o                         
  -9   4   6       2833.31       3059.22        42.63 o                         
  -8   4   6       1184.46       1287.78        20.64 o                         
  -7   4   6       2760.91       2675.25        30.69 o                         
  -6   4   6       3021.66       3047.33        41.54 o                         
  -5   4   6        162.02        130.39         4.75 o                         
  -4   4   6       1793.72       1778.86        31.94 o                         
  -3   4   6       2550.03       2376.74        49.27 o                         
  -2   4   6       1080.15       1028.53        22.60 o                         
  -1   4   6         15.46         10.77         5.73 o                         
   0   4   6       8661.74       8964.10       101.50 o                         
   1   4   6       4177.87       4329.03        44.94 o                         
   2   4   6      11383.82      11457.78       121.54 o                         
   3   4   6        781.75        700.82        10.61 o                         
   4   4   6       8144.10       8045.35        72.33 o                         
   5   4   6       1926.69       1629.90        20.45 o                         
   6   4   6         60.68         56.06         6.12 o                         
   7   4   6         24.80         34.22         6.88 o                         
   8   4   6         24.84         34.56         8.04 o                         
   9   4   6        677.82        664.84        19.58 o                         
  10   4   6        260.95        264.92        14.89 o                         
  11   4   6         92.66         82.97        14.24 o                         
  12   4   6        242.99        255.41        33.10 o                         
 -14   5   6       1557.34       1605.26        37.98 o                         
 -13   5   6          4.19         10.17        11.75 o                         
 -12   5   6        469.36        499.58        18.43 o                         
 -11   5   6         52.84         47.50        11.11 o                         
 -10   5   6        103.97        110.34         9.67 o                         
  -9   5   6        226.58        219.22        13.99 o                         
  -8   5   6       7031.95       6924.73        80.96 o                         
  -7   5   6        376.61        325.29        11.61 o                         
  -6   5   6         81.62        140.82         6.53 o                         
  -5   5   6       4889.19       5176.60        58.44 o                         
  -4   5   6      12951.14      13911.77       218.60 o                         
  -3   5   6       4339.54       4877.46        65.32 o                         
  -2   5   6       3220.05       2944.69        29.94 o                         
  -1   5   6        756.31        740.27        11.22 o                         
   0   5   6       1817.60       1465.37        18.51 o                         
   1   5   6        527.46        515.40         8.82 o                         
   2   5   6        145.06        123.12         4.94 o                         
   3   5   6       3916.33       3887.46        39.78 o                         
   4   5   6       1742.40       1714.79        18.91 o                         
   5   5   6       2733.41       2660.12        30.42 o                         
   6   5   6        119.98        106.77         7.59 o                         
   7   5   6          5.67         -5.57         7.07 o                         
   8   5   6         30.44         25.62         8.86 o                         
   9   5   6       2351.18       2410.72        34.91 o                         
  10   5   6        608.61        611.18        21.43 o                         
  11   5   6        291.91        292.53        15.87 o                         
  12   5   6       1639.69       1596.21        44.13 o                         
 -14   6   6       2303.02       2318.69        52.47 o                         
 -13   6   6        100.70        105.57        12.87 o                         
 -12   6   6        413.87        388.28        14.83 o                         
 -11   6   6       1701.07       1616.53        26.71 o                         
 -10   6   6       1846.02       1885.35        28.42 o                         
  -9   6   6          1.21         13.89         7.53 o                         
  -8   6   6       3437.31       3286.95        41.79 o                         
  -7   6   6        132.74        159.48         7.20 o                         
  -6   6   6       2893.52       2653.43        35.14 o                         
  -5   6   6        792.17        776.80        11.52 o                         
  -4   6   6       2283.97       2253.56        26.26 o                         
  -3   6   6       9322.67       9628.94       117.34 o                         
  -2   6   6        352.99        438.04         8.61 o                         
  -1   6   6       6099.47       6147.88        66.71 o                         
   0   6   6        174.27         83.60         3.95 o                         
   1   6   6        122.26        162.91         5.33 o                         
   2   6   6         74.54         70.90         5.28 o                         
   3   6   6        238.15        282.97         7.89 o                         
   4   6   6         89.11         75.19         5.12 o                         
   5   6   6        196.60        168.76         6.77 o                         
   6   6   6         81.44         88.17         7.29 o                         
   7   6   6        361.80        351.33        11.72 o                         
   8   6   6       1106.97       1080.96        22.28 o                         
   9   6   6        126.98        119.49        12.29 o                         
  10   6   6         32.39         56.55        24.29 o                         
  11   6   6         26.90         11.30        12.67 o                         
  12   6   6         79.87        135.97        21.15 o                         
 -14   7   6        198.14        236.84        18.63 o                         
 -13   7   6        257.57        268.15        14.57 o                         
 -12   7   6         74.47         57.10        10.67 o                         
 -11   7   6          5.85          7.84         9.30 o                         
 -10   7   6          1.69          9.89         8.27 o                         
  -9   7   6        558.25        550.31        15.46 o                         
  -8   7   6        405.33        420.31        12.09 o                         
  -7   7   6       3183.17       3093.26        38.94 o                         
  -6   7   6       2108.67       1882.72        25.22 o                         
  -5   7   6       1622.42       1425.78        15.72 o                         
  -4   7   6       3879.84       3836.27        40.20 o                         
  -3   7   6        575.85        422.34         8.56 o                         
  -2   7   6      10074.50       9714.48       103.84 o                         
  -1   7   6       1515.48       1783.97        20.01 o                         
   0   7   6        420.72        342.48         6.80 o                         
   1   7   6        149.66        133.72         6.47 o                         
   2   7   6       3948.34       3935.96        41.80 o                         
   3   7   6        765.66        758.03        12.78 o                         
   4   7   6        447.36        435.17        11.25 o                         
   5   7   6         58.12         52.69         6.15 o                         
   6   7   6       1529.06       1525.87        22.16 o                         
   7   7   6          9.40          1.90         9.92 o                         
   8   7   6       1255.77       1275.65        23.04 o                         
   9   7   6        809.07        766.75        20.09 o                         
  10   7   6       5847.02       5804.51        76.90 o                         
  11   7   6       1365.75       1327.37        27.57 o                         
  12   7   6       1166.14       1034.06        32.05 o                         
 -14   8   6        290.94        276.79        27.32 o                         
 -13   8   6       1273.04       1404.27        42.44 o                         
 -12   8   6        516.39        519.22        19.02 o                         
 -11   8   6        200.40        237.08        13.82 o                         
 -10   8   6        173.81        207.35        11.44 o                         
  -9   8   6       2317.81       2188.76        31.34 o                         
  -8   8   6       2243.35       2214.55        30.12 o                         
  -7   8   6       7091.37       6868.79        94.67 o                         
  -6   8   6        394.28        400.91        11.17 o                         
  -5   8   6       1608.02       1417.53        16.67 o                         
  -4   8   6       1444.64       1314.74        16.92 o                         
  -3   8   6       1587.84       1402.78        18.00 o                         
  -2   8   6        279.93        188.90         7.72 o                         
  -1   8   6       3020.95       2720.26        26.82 o                         
   0   8   6        908.22       1021.96        11.71 o                         
   1   8   6       2737.43       2823.44        27.95 o                         
   2   8   6        986.80        787.85        11.48 o                         
   3   8   6         56.20         68.12         5.35 o                         
   4   8   6        422.89        390.94        10.82 o                         
   5   8   6       2846.48       2693.71        32.58 o                         
   6   8   6        757.43        733.37        15.33 o                         
   7   8   6         46.47         43.50         8.04 o                         
   8   8   6       1497.25       1502.35        25.35 o                         
   9   8   6         14.42          3.08        10.12 o                         
  10   8   6        187.82        181.93        12.60 o                         
  11   8   6         57.99         56.53        13.80 o                         
  12   8   6         59.77         38.26        18.40 o                         
 -14   9   6        440.27        468.73        27.26 o                         
 -13   9   6       1580.41       1608.14        31.86 o                         
 -12   9   6         30.43         23.52        11.46 o                         
 -11   9   6        592.86        554.05        17.11 o                         
 -10   9   6       2749.95       2724.90        40.21 o                         
  -9   9   6       3558.25       3603.52        46.11 o                         
  -8   9   6        276.34        286.40        10.34 o                         
  -7   9   6        380.71        384.31        11.39 o                         
  -6   9   6       1317.29       1378.43        20.68 o                         
  -5   9   6       3011.96       2759.13        37.02 o                         
  -4   9   6       4698.70       4827.30        56.17 o                         
  -3   9   6        969.52        843.35        11.57 o                         
  -2   9   6        202.19        243.92         7.05 o                         
  -1   9   6       5050.53       4821.47        47.69 o                         
   0   9   6         16.18         37.13         3.76 o                         
   1   9   6       2915.04       2763.25        26.54 o                         
   2   9   6        461.76        452.08         9.68 o                         
   3   9   6       1314.23       1226.68        17.39 o                         
   4   9   6       1391.91       1364.22        20.11 o                         
   5   9   6        310.94        294.48        10.34 o                         
   6   9   6        570.90        587.41        14.14 o                         
   7   9   6        277.59        285.12        10.51 o                         
   8   9   6         23.70         11.39         9.37 o                         
   9   9   6        352.36        374.32        12.64 o                         
  10   9   6          9.41         17.40        10.94 o                         
  11   9   6       1554.89       1639.64        34.79 o                         
  12   9   6         75.54         80.74        41.74 o                         
 -14  10   6        260.85        282.07        17.57 o                         
 -13  10   6        631.45        653.41        23.28 o                         
 -12  10   6        636.57        596.16        20.63 o                         
 -11  10   6       1495.72       1534.15        26.80 o                         
 -10  10   6         52.46         53.08        10.20 o                         
  -9  10   6        256.41        262.48        11.87 o                         
  -8  10   6       1219.02       1179.63        20.12 o                         
  -7  10   6        162.16        167.50         8.48 o                         
  -6  10   6         26.49         46.69         5.87 o                         
  -5  10   6       1169.60       1161.54        16.49 o                         
  -4  10   6        117.90        147.88         6.17 o                         
  -3  10   6        966.14        895.50        12.47 o                         
  -2  10   6       1625.82       1503.72        17.29 o                         
  -1  10   6        287.94        213.29         5.80 o                         
   0  10   6       3664.79       3785.17        38.59 o                         
   1  10   6       6017.86       6247.32        59.99 o                         
   2  10   6      10189.96      11052.79       106.17 o                         
   3  10   6       2355.39       2146.90        33.84 o                         
   4  10   6         34.77         37.62         6.18 o                         
   5  10   6         69.54         66.91         7.05 o                         
   6  10   6        167.40        169.12         9.35 o                         
   7  10   6        831.08        829.59        18.04 o                         
   8  10   6         24.56         38.87         9.40 o                         
   9  10   6         95.33         87.03        10.15 o                         
  10  10   6        107.18         78.58        11.32 o                         
  11  10   6          1.78         17.05        18.09 o                         
 -14  11   6        738.45        829.78        34.79 o                         
 -13  11   6        166.32        196.84        14.07 o                         
 -12  11   6        266.74        279.03        13.77 o                         
 -11  11   6        322.20        304.00        13.57 o                         
 -10  11   6        734.77        707.92        23.98 o                         
  -9  11   6        240.36        224.63        12.71 o                         
  -8  11   6         34.76         39.11         8.44 o                         
  -7  11   6         86.40         74.52         8.22 o                         
  -6  11   6       5313.85       4998.06        63.66 o                         
  -5  11   6       1217.36       1292.07        19.58 o                         
  -4  11   6       3824.68       3896.33        48.12 o                         
  -3  11   6         42.81         43.69         4.65 o                         
  -2  11   6        665.72        428.59         7.94 o                         
  -1  11   6       1341.96       1568.97        17.85 o                         
   0  11   6      17074.08      17910.89       163.23 o                         
   1  11   6       4091.34       4192.16        40.45 o                         
   2  11   6       1052.35       1006.12        14.89 o                         
   3  11   6        788.02        771.64        13.69 o                         
   4  11   6        670.17        636.38        13.34 o                         
   5  11   6        266.46        273.45        10.67 o                         
   6  11   6        776.05        759.15        18.63 o                         
   7  11   6        436.39        462.77        16.33 o                         
   8  11   6        529.98        514.04        18.87 o                         
   9  11   6         27.58         34.97        11.52 o                         
  10  11   6        156.88        197.20        13.45 o                         
  11  11   6       1611.11       1767.79        47.67 o                         
 -13  12   6        129.53        139.03        15.30 o                         
 -12  12   6        471.84        476.66        16.58 o                         
 -11  12   6        249.36        258.27        13.21 o                         
 -10  12   6       1927.79       1874.10        39.01 o                         
  -9  12   6         96.69        129.71        16.12 o                         
  -8  12   6        514.86        500.50        16.35 o                         
  -7  12   6          6.06         12.84         7.65 o                         
  -6  12   6        971.07        950.76        18.46 o                         
  -5  12   6         29.83         48.06         5.71 o                         
  -4  12   6       2644.23       2720.60        31.06 o                         
  -3  12   6       1058.23       1021.47        14.28 o                         
  -2  12   6        351.41        353.39         8.20 o                         
  -1  12   6          1.14          6.98         4.49 o                         
   0  12   6       1899.98       1941.35        20.51 o                         
   1  12   6       4899.19       4933.31        47.31 o                         
   2  12   6        190.34        165.50         6.85 o                         
   3  12   6        236.48        224.08         8.28 o                         
   4  12   6       4713.48       4585.92        59.25 o                         
   5  12   6       1588.56       1639.75        24.82 o                         
   6  12   6         82.76        101.07         8.47 o                         
   7  12   6         28.82         34.30         9.21 o                         
   8  12   6       1339.13       1379.39        26.80 o                         
   9  12   6         33.72         10.71        11.30 o                         
  10  12   6        341.19        336.18        15.82 o                         
  11  12   6        186.27        149.62        25.31 o                         
 -13  13   6          5.75         21.93        13.46 o                         
 -12  13   6        124.58        111.83        11.33 o                         
 -11  13   6         37.07         35.98        10.87 o                         
 -10  13   6        162.55        161.66        17.09 o                         
  -9  13   6         10.73          6.55        11.75 o                         
  -8  13   6       3145.57       3080.88        43.49 o                         
  -7  13   6       1972.35       1865.56        45.50 o                         
  -6  13   6       5221.94       5176.10        66.47 o                         
  -5  13   6       5217.15       5393.54        68.22 o                         
  -4  13   6       3471.98       3533.30        40.64 o                         
  -3  13   6        109.84         95.99         5.92 o                         
  -2  13   6        958.28        838.00        11.87 o                         
  -1  13   6       1169.06       1274.00        15.80 o                         
   0  13   6         20.50         19.47         4.87 o                         
   1  13   6        455.77        386.62        10.12 o                         
   2  13   6         16.17         23.31         5.58 o                         
   3  13   6         10.42          6.34         6.17 o                         
   4  13   6        149.62        142.81        14.15 o                         
   5  13   6       1500.82       1508.11        25.76 o                         
   6  13   6       1140.00       1168.60        21.88 o                         
   7  13   6        420.68        426.73        15.43 o                         
   8  13   6        225.62        235.35        13.09 o                         
   9  13   6        649.95        633.26        20.83 o                         
  10  13   6       1294.27       1342.33        27.26 o                         
  11  13   6         58.79         38.65        20.94 o                         
 -13  14   6        981.10        992.85        26.78 o                         
 -12  14   6        120.79        134.98        11.96 o                         
 -11  14   6         60.04         69.99        10.72 o                         
 -10  14   6         69.26         61.12        12.06 o                         
  -9  14   6        982.46       1026.61        24.58 o                         
  -8  14   6        481.68        468.65        18.59 o                         
  -7  14   6       5430.66       5292.33        68.12 o                         
  -6  14   6         72.45         78.64         9.19 o                         
  -5  14   6       2189.21       1983.09        29.52 o                         
  -4  14   6         35.91         25.67         5.71 o                         
  -3  14   6        446.64        416.00        11.81 o                         
  -2  14   6          1.65          3.64         4.62 o                         
  -1  14   6         44.82         40.55         5.90 o                         
   0  14   6        497.38        462.37        10.31 o                         
   1  14   6        252.87        188.85         6.84 o                         
   2  14   6       2227.22       2412.24        29.69 o                         
   3  14   6       2406.10       2426.69        33.89 o                         
   4  14   6       5648.34       5607.87        84.10 o                         
   5  14   6       5206.81       5367.09        70.07 o                         
   6  14   6        207.92        210.15        10.55 o                         
   7  14   6       1544.20       1457.98        27.36 o                         
   8  14   6         99.91        108.63        11.60 o                         
   9  14   6        198.51        214.36        13.17 o                         
  10  14   6          6.89         -8.61        12.09 o                         
  11  14   6         62.50         37.36        35.15 o                         
 -13  15   6         20.78         23.13        18.10 o                         
 -12  15   6        723.62        661.79        20.68 o                         
 -11  15   6        404.87        396.82        14.36 o                         
 -10  15   6        182.63        180.37        12.68 o                         
  -9  15   6        120.10        125.01        14.66 o                         
  -8  15   6        713.24        670.13        40.89 o                         
  -7  15   6       4195.61       4133.57        69.66 o                         
  -6  15   6       1934.09       1814.51        28.89 o                         
  -5  15   6       6501.99       6467.79        81.34 o                         
  -4  15   6       2173.42       2109.44        27.03 o                         
  -3  15   6       2596.97       2353.01        26.71 o                         
  -2  15   6        677.54        760.62        11.96 o                         
  -1  15   6         73.84         97.99         5.67 o                         
   0  15   6          1.03         -1.67         5.14 o                         
   1  15   6        136.86        148.42         6.12 o                         
   2  15   6          7.14          4.38         5.63 o                         
   3  15   6         12.24         15.15         6.49 o                         
   4  15   6        415.91        426.81        13.06 o                         
   5  15   6         17.14          2.48         7.82 o                         
   6  15   6        177.03        164.89        10.31 o                         
   7  15   6        875.16        854.92        21.98 o                         
   8  15   6        317.12        326.54        16.55 o                         
   9  15   6        540.05        513.78        23.42 o                         
  10  15   6        242.99        227.72        15.58 o                         
 -13  16   6        542.30        570.35        43.92 o                         
 -12  16   6       1920.29       1769.84        38.58 o                         
 -11  16   6       1800.99       1706.55        30.99 o                         
 -10  16   6        151.08        182.27        20.15 o                         
  -9  16   6        958.54        912.56        27.45 o                         
  -8  16   6       1341.47       1282.53        77.86 o                         
  -7  16   6        777.40        739.64        24.37 o                         
  -6  16   6        278.65        271.42        12.98 o                         
  -5  16   6         73.15         68.08         8.31 o                         
  -4  16   6         92.65        104.27         7.21 o                         
  -3  16   6          1.93          4.35         5.80 o                         
  -2  16   6        653.21        626.66        11.41 o                         
  -1  16   6         10.95         13.13         5.53 o                         
   0  16   6        679.99        619.55        11.89 o                         
   1  16   6       4885.33       5121.73        57.24 o                         
   2  16   6       2610.44       2720.08        31.42 o                         
   3  16   6       5466.19       5422.48        60.94 o                         
   4  16   6        630.86        652.72        16.03 o                         
   5  16   6        953.54        982.23        19.24 o                         
   6  16   6       1048.50       1059.56        19.60 o                         
   7  16   6         51.53         56.82        10.72 o                         
   8  16   6         15.82         10.38        17.49 o                         
   9  16   6         13.82          9.40        13.37 o                         
  10  16   6        171.85        146.38        16.64 o                         
 -12  17   6        203.05        216.75        17.11 o                         
 -11  17   6         21.61         39.42        19.74 o                         
 -10  17   6        211.39        198.16        16.66 o                         
  -9  17   6          9.62         10.08        16.22 o                         
  -8  17   6       1913.29       1827.21        48.88 o                         
  -7  17   6        234.64        231.28        15.09 o                         
  -6  17   6       4119.95       4313.95        57.93 o                         
  -5  17   6        619.44        608.27        16.89 o                         
  -4  17   6        598.30        596.11        16.08 o                         
  -3  17   6         26.19         69.99         6.62 o                         
  -2  17   6       1562.30       1671.08        19.95 o                         
  -1  17   6        346.98        357.97         9.73 o                         
   0  17   6       4348.60       4234.80        48.57 o                         
   1  17   6         85.09         95.70         6.88 o                         
   2  17   6       6835.31       6794.11        71.11 o                         
   3  17   6        187.04        180.71         8.82 o                         
   4  17   6          7.15         13.87         7.79 o                         
   5  17   6        816.98        795.73        23.27 o                         
   6  17   6        361.58        375.13        16.66 o                         
   7  17   6        417.29        400.05        15.48 o                         
   8  17   6        211.06        218.64        14.86 o                         
   9  17   6         47.78         58.17        12.80 o                         
  10  17   6        298.79        261.92        19.55 o                         
 -12  18   6         67.57         70.02        18.27 o                         
 -11  18   6        595.50        608.65        24.61 o                         
 -10  18   6       2416.53       2517.95        43.04 o                         
  -9  18   6        438.55        414.49        29.31 o                         
  -8  18   6        624.30        543.43        27.94 o                         
  -7  18   6        634.90        604.91        20.78 o                         
  -6  18   6        133.76        132.28        11.46 o                         
  -5  18   6       1786.88       1709.83        33.95 o                         
  -4  18   6          1.81          2.21         8.33 o                         
  -3  18   6         61.61         73.26         7.15 o                         
  -2  18   6        228.62        239.29         8.11 o                         
  -1  18   6         15.17         10.48         6.05 o                         
   0  18   6         57.45         74.25         6.65 o                         
   1  18   6        864.39        837.81        15.36 o                         
   2  18   6       6404.58       6591.59        77.83 o                         
   3  18   6       1100.02       1190.16        19.85 o                         
   4  18   6       9135.89       9616.36       104.63 o                         
   5  18   6        122.30        129.56        11.41 o                         
   6  18   6       1016.14        995.32        23.09 o                         
   7  18   6         83.95         60.36        12.43 o                         
   8  18   6        130.69        129.37        13.93 o                         
   9  18   6         28.65         11.79        22.55 o                         
  10  18   6          3.96         -8.41        17.88 o                         
 -12  19   6          5.76          5.16        21.04 o                         
 -11  19   6          3.19         22.00        16.11 o                         
 -10  19   6         78.11         74.24        15.34 o                         
  -9  19   6        873.47        802.67        38.67 o                         
  -8  19   6         60.29         40.99        16.80 o                         
  -7  19   6        195.17        171.09        16.94 o                         
  -6  19   6      10934.58      10527.26       153.92 o                         
  -5  19   6         39.70         50.58        12.73 o                         
  -4  19   6        114.40         65.33        18.67 o                         
  -3  19   6         60.53         52.65        12.51 o                         
  -2  19   6       1395.39       1361.73        19.90 o                         
  -1  19   6         35.59         34.23         7.03 o                         
   0  19   6         38.01         28.01         6.96 o                         
   1  19   6         46.56         41.57         7.72 o                         
   2  19   6        202.71        177.27         9.17 o                         
   3  19   6       2235.20       2302.88        33.38 o                         
   4  19   6        439.84        460.44        16.12 o                         
   5  19   6       2146.58       2186.87        33.23 o                         
   6  19   6         20.25         28.35        11.92 o                         
   7  19   6        224.13        207.68        14.05 o                         
   8  19   6         65.74         72.77        13.18 o                         
   9  19   6         31.93         27.84        15.21 o                         
 -11  20   6         39.27         47.09        16.90 o                         
 -10  20   6         88.83         87.72        17.64 o                         
  -9  20   6       2583.57       2474.87        53.15 o                         
  -8  20   6         39.86         19.41        17.70 o                         
  -7  20   6       2694.36       2502.82        51.28 o                         
  -6  20   6        976.56        857.46        29.18 o                         
  -5  20   6        228.33        195.47        25.87 o                         
  -4  20   6         35.88         19.89        11.30 o                         
  -3  20   6        636.53        599.43        23.41 o                         
  -2  20   6        578.56        546.35        16.52 o                         
  -1  20   6        542.72        610.46        15.42 o                         
   0  20   6        607.88        663.59        18.35 o                         
   1  20   6         69.02         77.45         8.20 o                         
   2  20   6          9.58         21.77         8.25 o                         
   3  20   6       5294.35       5457.13        66.15 o                         
   4  20   6       1943.66       1897.33        30.87 o                         
   5  20   6       3451.81       3548.01        47.16 o                         
   6  20   6         26.36         23.72        13.46 o                         
   7  20   6       1195.51       1269.82        33.67 o                         
   8  20   6        138.40        158.22        14.22 o                         
   9  20   6        560.23        602.63        25.56 o                         
 -11  21   6         32.20         24.80        17.52 o                         
 -10  21   6          0.29         19.63        15.79 o                         
  -9  21   6        364.63        349.31        19.66 o                         
  -8  21   6        183.24        169.18        26.44 o                         
  -7  21   6        522.53        486.19        29.29 o                         
  -6  21   6        946.25        860.33        31.02 o                         
  -5  21   6       1227.59       1226.41        33.05 o                         
  -4  21   6        122.86         79.33        11.92 o                         
  -3  21   6        785.40        816.81        22.61 o                         
  -2  21   6        940.38        846.33        22.56 o                         
  -1  21   6        272.45        301.32        10.98 o                         
   0  21   6        185.71        198.20        10.81 o                         
   1  21   6        224.16        214.70        10.60 o                         
   2  21   6         13.97         14.98         9.51 o                         
   3  21   6          4.91          6.51        10.30 o                         
   4  21   6         13.13         30.69        11.67 o                         
   5  21   6         22.79         33.26        12.01 o                         
   6  21   6         65.35         77.88        13.48 o                         
   7  21   6        511.80        600.16        55.08 o                         
   8  21   6          7.53         24.17        14.73 o                         
   9  21   6       2215.90       2200.88        45.31 o                         
 -10  22   6        718.37        669.90        40.61 o                         
  -9  22   6       1112.90       1106.82        33.12 o                         
  -8  22   6         96.03         73.64        16.26 o                         
  -7  22   6        164.26        173.23        16.12 o                         
  -6  22   6        107.70         99.26        14.68 o                         
  -5  22   6        598.65        522.17        22.21 o                         
  -4  22   6          2.11          8.90        11.92 o                         
  -3  22   6         16.13         20.82        11.55 o                         
  -2  22   6       1517.23       1474.24        29.19 o                         
  -1  22   6        618.08        620.57        26.43 o                         
   0  22   6        275.33        279.49        11.06 o                         
   1  22   6        321.17        308.91        12.06 o                         
   2  22   6         19.77         17.87        10.54 o                         
   3  22   6       2109.77       2226.24        35.46 o                         
   4  22   6        416.26        428.88        16.97 o                         
   5  22   6         67.58         62.02        14.80 o                         
   6  22   6         66.82        102.71        14.66 o                         
   7  22   6         38.18         39.83        18.82 o                         
   8  22   6        319.54        357.96        34.07 o                         
 -10  23   6         25.98         46.68        16.86 o                         
  -9  23   6         32.05         42.20        19.47 o                         
  -8  23   6        710.97        553.23        27.04 o                         
  -7  23   6       1469.66       1459.59        36.60 o                         
  -6  23   6       1266.48       1236.88        33.46 o                         
  -5  23   6        470.69        408.48        26.80 o                         
  -4  23   6        288.87        269.14        15.62 o                         
  -3  23   6        170.61        174.78        17.77 o                         
  -2  23   6        195.79        219.48        14.07 o                         
  -1  23   6        900.22        869.41        23.66 o                         
   0  23   6       2790.92       2848.70        45.50 o                         
   1  23   6        424.10        443.41        21.85 o                         
   2  23   6         33.12         25.57        11.07 o                         
   3  23   6          0.35          1.23        12.35 o                         
   4  23   6        740.50        746.55        25.02 o                         
   5  23   6         31.20          8.83        21.86 o                         
   6  23   6         54.81         34.67        14.13 o                         
   7  23   6        295.55        289.24        20.63 o                         
   8  23   6        944.76        986.13        30.08 o                         
  -9  24   6        792.13        755.28        39.17 o                         
  -8  24   6         97.34         70.44        16.65 o                         
  -7  24   6         14.92          3.96        21.42 o                         
  -6  24   6         72.68         69.22        18.08 o                         
  -5  24   6          0.11        -10.80        13.36 o                         
  -4  24   6        182.57        164.35        16.54 o                         
  -3  24   6         21.03         27.56        13.09 o                         
  -2  24   6        219.20        212.26        16.02 o                         
  -1  24   6          0.63          7.42        12.34 o                         
   0  24   6       1007.51       1104.49        25.98 o                         
   1  24   6         12.40         31.33        12.62 o                         
   2  24   6       2341.45       2513.90        45.54 o                         
   3  24   6         67.58         55.84        13.34 o                         
   4  24   6         73.70         61.62        15.23 o                         
   5  24   6       2416.48       2332.86        50.30 o                         
   6  24   6         39.81         41.64        16.17 o                         
   7  24   6         54.40         74.70        27.82 o                         
  -9  25   6         28.64         46.56        25.03 o                         
  -8  25   6        125.22        111.38        17.25 o                         
  -7  25   6         16.40         22.98        14.71 o                         
  -6  25   6       1858.93       1790.19        40.94 o                         
  -5  25   6        646.92        565.82        24.08 o                         
  -4  25   6       1409.66       1373.78        32.74 o                         
  -3  25   6       2025.52       1865.65        35.57 o                         
  -2  25   6         56.21         81.06        13.38 o                         
  -1  25   6        193.31        191.28        19.61 o                         
   0  25   6        325.14        349.60        16.12 o                         
   1  25   6        647.59        698.41        36.93 o                         
   2  25   6       1633.03       1698.39        39.23 o                         
   3  25   6        237.55        215.95        16.65 o                         
   4  25   6         91.59         68.64        16.72 o                         
   5  25   6         78.48        103.94        20.41 o                         
   6  25   6        545.22        577.77        24.45 o                         
   7  25   6        220.99        209.96        25.92 o                         
  -8  26   6         36.22         13.63        35.46 o                         
  -7  26   6        100.31         89.99        15.47 o                         
  -6  26   6        364.15        408.73        19.74 o                         
  -5  26   6         27.08         40.36        15.51 o                         
  -4  26   6          1.61         31.22        15.19 o                         
  -3  26   6          4.42          4.23        15.88 o                         
  -2  26   6         52.74         84.18        13.67 o                         
  -1  26   6         27.07         30.26        14.84 o                         
   0  26   6       1036.93       1046.07        29.65 o                         
   1  26   6        469.07        485.45        20.62 o                         
   2  26   6        655.74        623.57        24.64 o                         
   3  26   6         84.92         68.84        17.52 o                         
   4  26   6         43.69         44.33        16.02 o                         
   5  26   6        960.36        853.80        49.98 o                         
   6  26   6        275.85        329.31        35.05 o                         
  -7  27   6         68.89         62.45        26.37 o                         
  -6  27   6         95.28         97.95        16.59 o                         
  -5  27   6       1684.61       1699.01        69.82 o                         
  -4  27   6         71.55         71.20        17.83 o                         
  -3  27   6       1634.20       1642.98        58.69 o                         
  -2  27   6        405.57        364.88        17.72 o                         
  -1  27   6        438.18        503.83        27.70 o                         
   0  27   6        144.88        173.52        21.72 o                         
   1  27   6        120.13        120.17        17.20 o                         
   2  27   6        104.65        100.30        15.01 o                         
   3  27   6        101.46         97.62        15.00 o                         
   4  27   6          7.26        -13.13        15.98 o                         
   5  27   6         84.98         73.88        16.61 o                         
  -7  28   6         39.62         33.26        22.83 o                         
  -6  28   6        233.82        242.31        20.18 o                         
  -5  28   6        159.00        152.95        17.33 o                         
  -4  28   6         61.11        104.75        16.74 o                         
  -3  28   6        117.80        145.49        17.44 o                         
  -2  28   6       1511.45       1504.46        39.70 o                         
  -1  28   6         46.90         29.00        18.07 o                         
   0  28   6        826.77        829.08        33.21 o                         
   1  28   6       1177.99       1250.22        58.41 o                         
   2  28   6        358.39        360.71        25.59 o                         
   3  28   6        563.70        564.00        24.20 o                         
   4  28   6        242.72        250.09        18.99 o                         
  -6  29   6        307.85        255.53        40.47 o                         
  -5  29   6        224.88        266.79        25.55 o                         
  -4  29   6       1002.90        932.94        64.95 o                         
  -3  29   6         19.06         42.97        17.14 o                         
  -2  29   6       2948.07       2950.11        85.82 o                         
  -1  29   6        191.21        202.80        19.94 o                         
   0  29   6       1951.92       1907.25        57.58 o                         
   1  29   6        432.55        471.14        25.52 o                         
   2  29   6         30.68        -10.81        20.72 o                         
   3  29   6         15.57         33.73        19.08 o                         
  -4  30   6         96.08        110.74        20.98 o                         
  -3  30   6        117.42         99.50        24.53 o                         
  -2  30   6         17.00         91.23        48.18 o                         
  -1  30   6        222.83        199.55        40.67 o                         
   0  30   6        421.10        412.51        33.37 o                         
   1  30   6         87.63         80.34        26.32 o                         
   2  30   6        900.85       1057.83        59.74 o                         
 -13   0   7        436.22        460.76        26.97 o                         
 -11   0   7        553.01        561.39        28.59 o                         
  -9   0   7       2109.94       1985.38        91.17 o                         
  -7   0   7       1107.79       1171.61        23.74 o                         
  -5   0   7      13261.67      14115.48       230.87 o                         
  -3   0   7       5444.00       6657.22       107.20 o                         
  -1   0   7        128.95        127.34         5.52 o                         
   1   0   7      32429.97      33885.58       433.54 o                         
   3   0   7       2057.09       1956.55        33.48 o                         
   5   0   7       1094.65        948.27        21.35 o                         
   7   0   7       9465.41       9316.86       136.15 o                         
   9   0   7        863.54        865.07        27.36 o                         
  11   0   7        272.69        266.93        23.67 o                         
 -14   1   7         13.34         23.14        12.48 o                         
 -13   1   7        105.29         88.09        12.25 o                         
 -12   1   7        240.24        319.76        14.52 o                         
 -11   1   7       2630.79       2776.04        44.60 o                         
 -10   1   7         54.99         30.69        11.66 o                         
  -9   1   7       2049.95       2011.31        28.61 o                         
  -8   1   7       1799.34       1797.85        21.67 o                         
  -7   1   7       1394.94       1446.12        19.18 o                         
  -6   1   7         16.06         30.31         5.22 o                         
  -5   1   7       1224.92       1319.01        17.35 o                         
  -4   1   7        391.44        405.78         8.74 o                         
  -3   1   7         24.56         20.15         4.79 o                         
  -2   1   7       7377.45       7612.50        86.77 o                         
  -1   1   7        169.76        180.96         5.57 o                         
   0   1   7       1117.66       1146.02        13.65 o                         
   1   1   7       2383.15       2483.34        28.18 o                         
   2   1   7        337.89        259.70         7.14 o                         
   3   1   7       2499.70       2394.92        25.22 o                         
   4   1   7      15486.23      15959.56       140.63 o                         
   5   1   7       5413.73       5510.27        58.08 o                         
   6   1   7        125.63        136.45         7.69 o                         
   7   1   7      10987.02      10889.68       117.61 o                         
   8   1   7        189.82        202.45        10.09 o                         
   9   1   7        272.17        253.49        14.03 o                         
  10   1   7        682.68        693.87        22.05 o                         
  11   1   7        180.63        158.71        18.06 o                         
  12   1   7         80.29         73.22        25.74 o                         
 -14   2   7        551.34        548.43        19.86 o                         
 -13   2   7       1149.33       1136.46        29.79 o                         
 -12   2   7        118.30        126.37        12.31 o                         
 -11   2   7         53.70         49.96        10.76 o                         
 -10   2   7        106.38         81.25        10.87 o                         
  -9   2   7       4067.16       3956.92        49.49 o                         
  -8   2   7       3873.10       3918.07        41.64 o                         
  -7   2   7        146.70        171.96         6.50 o                         
  -6   2   7        821.65        816.48        12.40 o                         
  -5   2   7      20738.47      22704.05       236.58 o                         
  -4   2   7        496.41        341.73        10.00 o                         
  -3   2   7       7789.73       7652.66        78.22 o                         
  -2   2   7        174.15        104.53         4.39 o                         
  -1   2   7        309.09        412.26         7.29 o                         
   0   2   7       6293.38       6463.80        69.30 o                         
   1   2   7         86.58         84.30         3.73 o                         
   2   2   7         61.06         81.69         4.66 o                         
   3   2   7       1030.65       1007.79        13.25 o                         
   4   2   7        665.78        635.59        10.86 o                         
   5   2   7        963.64        925.87        14.27 o                         
   6   2   7         90.92        119.51         7.02 o                         
   7   2   7       1240.30       1222.64        20.55 o                         
   8   2   7       1492.62       1418.44        23.66 o                         
   9   2   7        807.72        797.41        20.99 o                         
  10   2   7        667.29        669.49        21.44 o                         
  11   2   7        334.76        370.04        19.85 o                         
  12   2   7         39.80         -6.50        31.50 o                         
 -14   3   7       1156.25       1209.35        30.73 o                         
 -13   3   7        615.11        636.76        21.82 o                         
 -12   3   7        977.72        947.23        24.38 o                         
 -11   3   7       1084.08       1013.51        22.38 o                         
 -10   3   7        319.04        301.96        18.58 o                         
  -9   3   7       1152.64       1110.97        19.13 o                         
  -8   3   7       4492.44       4456.69        48.52 o                         
  -7   3   7          5.85          5.82         5.00 o                         
  -6   3   7       4608.62       4523.57        47.69 o                         
  -5   3   7          4.50         -1.37         4.07 o                         
  -4   3   7       4345.49       4037.82        44.67 o                         
  -3   3   7       4933.15       4873.04        56.37 o                         
  -2   3   7         28.71         39.32         6.08 o                         
  -1   3   7       2130.84       1999.18        26.20 o                         
   0   3   7       2682.95       2377.23        23.75 o                         
   1   3   7        258.68        336.55         7.11 o                         
   2   3   7        411.28        277.78         7.15 o                         
   3   3   7       1375.86       1228.33        16.13 o                         
   4   3   7       1177.51       1209.23        17.11 o                         
   5   3   7       6162.77       6446.77        67.25 o                         
   6   3   7       3151.71       3010.48        34.79 o                         
   7   3   7       5375.26       5328.52        60.61 o                         
   8   3   7       5057.13       4951.75        57.80 o                         
   9   3   7        121.57        122.61        11.63 o                         
  10   3   7          7.14        -12.78        12.78 o                         
  11   3   7         60.18         35.27        15.68 o                         
  12   3   7        400.99        403.52        31.15 o                         
 -14   4   7         16.70         28.93        13.77 o                         
 -13   4   7          3.82         12.85        11.50 o                         
 -12   4   7        216.38        194.46        13.54 o                         
 -11   4   7        305.34        302.28        13.73 o                         
 -10   4   7         20.93         14.68         9.40 o                         
  -9   4   7         91.69         86.79         8.12 o                         
  -8   4   7       1195.18       1157.48        17.72 o                         
  -7   4   7        799.12        782.80        13.17 o                         
  -6   4   7       2140.97       1960.57        24.36 o                         
  -5   4   7         51.41         46.92         3.88 o                         
  -4   4   7      17489.97      18577.57       206.79 o                         
  -3   4   7        151.11         59.32         4.84 o                         
  -2   4   7         75.94        124.24         4.75 o                         
  -1   4   7        415.87        454.34         7.80 o                         
   0   4   7       2201.69       2133.73        21.57 o                         
   1   4   7         43.44         38.64         3.77 o                         
   2   4   7         96.63         76.55         5.87 o                         
   3   4   7         84.86         76.97         6.10 o                         
   4   4   7        673.37        645.63        13.02 o                         
   5   4   7        646.64        673.21        12.86 o                         
   6   4   7        195.81        220.32        10.37 o                         
   7   4   7        723.83        677.08        16.13 o                         
   8   4   7       1036.05       1005.67        20.30 o                         
   9   4   7        566.39        604.25        20.01 o                         
  10   4   7       2156.86       2124.44        37.82 o                         
  11   4   7        239.72        252.31        17.77 o                         
  12   4   7        205.92        121.26        23.50 o                         
 -14   5   7         57.03         37.23        14.49 o                         
 -13   5   7       1688.58       1729.59        32.95 o                         
 -12   5   7       1353.42       1271.53        28.81 o                         
 -11   5   7         41.07         55.17        10.46 o                         
 -10   5   7        417.93        457.16        14.80 o                         
  -9   5   7       1611.72       1530.17        23.05 o                         
  -8   5   7        362.66        375.81        11.18 o                         
  -7   5   7       3068.52       2938.38        33.50 o                         
  -6   5   7        943.62        895.50        12.30 o                         
  -5   5   7        325.63        283.54         6.90 o                         
  -4   5   7       3163.54       3020.62        34.45 o                         
  -3   5   7       1603.35       1666.07        21.83 o                         
  -2   5   7       2760.87       2507.94        26.33 o                         
  -1   5   7       2690.71       2707.48        25.64 o                         
   0   5   7       5051.36       5437.06        51.21 o                         
   1   5   7       3962.62       4036.72        38.85 o                         
   2   5   7       8542.12       8257.19        80.16 o                         
   3   5   7         61.21         53.99         6.70 o                         
   4   5   7       2873.39       2873.76        34.53 o                         
   5   5   7        334.66        251.39        10.18 o                         
   6   5   7       2756.51       2562.47        34.39 o                         
   7   5   7         49.10         50.86         8.74 o                         
   8   5   7        526.28        498.87        14.98 o                         
   9   5   7        207.12        222.16        13.67 o                         
  10   5   7        752.07        763.87        25.43 o                         
  11   5   7         12.09         35.36        16.66 o                         
  12   5   7        255.32        249.64        28.41 o                         
 -14   6   7         71.34         43.88        19.75 o                         
 -13   6   7       2403.61       2451.88        41.19 o                         
 -12   6   7         31.22         17.73        10.89 o                         
 -11   6   7         74.60         74.63        11.43 o                         
 -10   6   7        176.09        196.58        10.51 o                         
  -9   6   7       1128.23       1073.44        17.74 o                         
  -8   6   7        470.01        490.59        13.27 o                         
  -7   6   7       1812.06       1708.90        23.05 o                         
  -6   6   7        816.88        875.97        18.19 o                         
  -5   6   7        931.62        908.33        14.21 o                         
  -4   6   7         10.17          4.18         5.29 o                         
  -3   6   7       2539.37       2148.06        23.98 o                         
  -2   6   7       4309.60       4672.08        48.50 o                         
  -1   6   7      14329.85      15137.39       132.35 o                         
   0   6   7        221.95        204.93         5.83 o                         
   1   6   7       4039.53       3851.62        37.14 o                         
   2   6   7       3688.66       3625.44        35.82 o                         
   3   6   7        973.30        834.02        13.54 o                         
   4   6   7       1045.90        999.57        16.93 o                         
   5   6   7       1250.27       1197.20        19.44 o                         
   6   6   7       2793.80       2764.08        36.69 o                         
   7   6   7        877.27        857.15        27.13 o                         
   8   6   7         57.26         72.81        10.16 o                         
   9   6   7        676.33        653.67        25.38 o                         
  10   6   7         70.04         68.95        13.67 o                         
  11   6   7        744.79        631.52        25.71 o                         
 -14   7   7        104.87         87.29        20.37 o                         
 -13   7   7       1682.53       1706.32        36.09 o                         
 -12   7   7        456.08        486.42        18.21 o                         
 -11   7   7        258.78        298.63        22.53 o                         
 -10   7   7        121.72        116.24        10.00 o                         
  -9   7   7       2051.64       1983.58        27.02 o                         
  -8   7   7        718.64        648.40        15.85 o                         
  -7   7   7         22.74         25.26         9.40 o                         
  -6   7   7        144.14        123.22         5.46 o                         
  -5   7   7       1209.35       1171.85        14.10 o                         
  -4   7   7          8.60         12.06         4.64 o                         
  -3   7   7       1381.80       1237.12        15.66 o                         
  -2   7   7         33.87         25.89         4.09 o                         
  -1   7   7       1356.88       1265.21        14.58 o                         
   0   7   7        176.89        182.58         5.42 o                         
   1   7   7       1557.37       1553.52        17.14 o                         
   2   7   7      10057.59      10063.17       104.57 o                         
   3   7   7       1380.27       1176.17        19.64 o                         
   4   7   7       1555.52       1558.92        22.38 o                         
   5   7   7        748.29        717.14        15.50 o                         
   6   7   7        324.51        301.18        11.79 o                         
   7   7   7        140.91        136.38         9.70 o                         
   8   7   7         16.77         30.92        10.35 o                         
   9   7   7        307.06        313.98        13.09 o                         
  10   7   7        138.24        123.24        13.33 o                         
  11   7   7         25.30         37.57        22.07 o                         
 -14   8   7       1113.35       1104.47        99.34 o                         
 -13   8   7         17.32          6.58        14.99 o                         
 -12   8   7        429.29        419.05        17.26 o                         
 -11   8   7          0.59         -2.53        10.57 o                         
 -10   8   7        581.10        608.08        23.09 o                         
  -9   8   7        748.23        779.20        16.13 o                         
  -8   8   7       6786.77       6730.48        70.65 o                         
  -7   8   7       1366.84       1347.06        24.75 o                         
  -6   8   7        797.34        838.29        13.28 o                         
  -5   8   7       6352.48       6304.03        61.96 o                         
  -4   8   7        808.12        678.60        10.04 o                         
  -3   8   7       3680.11       3789.42        40.19 o                         
  -2   8   7       3540.95       3263.88        30.78 o                         
  -1   8   7        866.10        881.15        13.24 o                         
   0   8   7      10167.86      10339.92        91.31 o                         
   1   8   7       6833.34       7073.03        66.14 o                         
   2   8   7       1705.77       1618.31        18.24 o                         
   3   8   7        737.96        619.49        12.58 o                         
   4   8   7        248.58        206.89         7.85 o                         
   5   8   7       1712.14       1704.72        24.95 o                         
   6   8   7         59.49         61.32         8.63 o                         
   7   8   7        692.79        688.53        18.13 o                         
   8   8   7        610.15        634.17        20.80 o                         
   9   8   7       1981.04       1987.21        32.70 o                         
  10   8   7        190.68        196.29        14.16 o                         
  11   8   7        225.21        181.62        17.45 o                         
 -14   9   7        689.40        724.51        28.06 o                         
 -13   9   7          6.61          0.64        16.25 o                         
 -12   9   7       1531.10       1499.35        30.89 o                         
 -11   9   7        214.81        235.11        13.19 o                         
 -10   9   7        794.79        730.07        18.52 o
[truncated: 377,220 more chars]
