# Supplementary material for: Six tris­(bipyrid­yl)iron(II) complexes with 2-substituted 1,1,3,3-tetra­cyano­propenide, perchlorate and tetra­fluorido­borate anions; order versus disorder, hydrogen bonding and C—N⋯π inter­actions
Source: Acta Crystallogr E Crystallogr Commun. 2018 Nov 6;74(Pt 12):1717–26. doi: 10.1107/S2056989018015426 (PMC6281087; doi:10.1107/S2056989018015426)
Supplement: Supplementary file 7 [file e-74-01717-VIsup7.hkl]

data_VI                                                                         
_shelx_title ' f25cgm'                                                          
_shelx_refln_list_code          4                                               
_shelx_F_calc_maximum      225.60                                               
_exptl_crystal_F_000       928.00                                               
_reflns_d_resolution_high  0.7687                                               
                                                                                
loop_                                                                           
 _space_group_symop_operation_xyz                                               
 'x, y, z'                                                                      
 '-x, -y, -z'                                                                   
                                                                                
_cell_length_a    11.6246                                                       
_cell_length_b    14.2404                                                       
_cell_length_c    14.3224                                                       
_cell_angle_alpha  65.340                                                       
_cell_angle_beta   76.040                                                       
_cell_angle_gamma  87.571                                                       
                                                                                
_shelx_F_squared_multiplier     1.000                                           
                                                                                
loop_                                                                           
 _refln_index_h                                                                 
 _refln_index_k                                                                 
 _refln_index_l                                                                 
 _refln_F_squared_calc                                                          
 _refln_F_squared_meas                                                          
 _refln_F_squared_sigma                                                         
 _refln_observed_status                                                         
   1   0   0         97.61         99.17         1.79 o                         
   2   0   0       8022.54       8659.01        92.19 o                         
   3   0   0       2479.80       2463.27        29.84 o                         
   4   0   0        662.09        691.47         8.95 o                         
   5   0   0        139.86        137.96         7.21 o                         
   6   0   0         50.12         46.00         3.79 o                         
   7   0   0        164.41        242.09         7.13 o                         
   8   0   0        435.61        416.62        12.43 o                         
   9   0   0        201.64        170.15         9.09 o                         
  10   0   0        799.15        815.75        22.72 o                         
  11   0   0         78.67         70.48        13.00 o                         
  12   0   0        130.03        112.54        17.98 o                         
  13   0   0        250.94        253.32        44.93 o                         
  14   0   0        269.80        232.50        23.92 o                         
 -14   1   0         25.88         26.65        19.98 o                         
 -13   1   0        794.33        803.24        51.65 o                         
 -12   1   0          9.75         40.05        18.09 o                         
 -11   1   0        180.83        166.54        17.09 o                         
 -10   1   0        124.04        116.52        10.95 o                         
  -9   1   0        348.71        303.70        10.59 o                         
  -8   1   0        121.84        133.69         6.76 o                         
  -7   1   0       1411.22       1295.76        16.22 o                         
  -6   1   0          1.45          3.96         3.70 o                         
  -5   1   0       2367.53       2295.65        23.36 o                         
  -4   1   0        836.52        819.98         9.95 o                         
  -3   1   0         34.09         35.63         2.08 o                         
  -2   1   0        456.90        393.97         4.90 o                         
  -1   1   0       4132.89       4123.62        48.58 o                         
   0   1   0       2402.57       2770.94        32.68 o                         
   1   1   0       6871.89       7273.48        81.14 o                         
   2   1   0         57.86         81.72         2.74 o                         
   3   1   0        141.54        138.66         3.65 o                         
   4   1   0        619.28        610.22         8.42 o                         
   5   1   0        325.14        274.39         6.53 o                         
   6   1   0        467.20        450.35         8.31 o                         
   7   1   0       4782.45       4987.07        51.20 o                         
   8   1   0       1166.68       1223.64        16.76 o                         
   9   1   0       1509.74       1430.80        21.73 o                         
  10   1   0       1416.41       1462.05        30.55 o                         
  11   1   0        197.49        178.85        14.71 o                         
  12   1   0        177.71        197.55        22.36 o                         
  13   1   0         22.39          1.65        21.10 o                         
  14   1   0        127.06        109.97        21.03 o                         
 -14   2   0        351.73        301.28        30.44 o                         
 -13   2   0          3.99         -8.52        18.13 o                         
 -12   2   0        514.71        526.30        29.99 o                         
 -11   2   0         41.00         17.60        17.08 o                         
 -10   2   0        355.07        358.33        19.32 o                         
  -9   2   0        493.13        464.60        13.98 o                         
  -8   2   0        240.70        255.84         8.28 o                         
  -7   2   0       2067.58       2283.08        26.42 o                         
  -6   2   0         24.82         45.85         3.53 o                         
  -5   2   0       3252.93       3164.34        35.61 o                         
  -4   2   0       3955.90       4061.83        42.43 o                         
  -3   2   0       1680.85       1708.66        18.31 o                         
  -2   2   0       2782.61       2746.83        32.91 o                         
  -1   2   0         25.83         27.06         1.54 o                         
   0   2   0         13.09         11.29         1.39 o                         
   1   2   0         43.12         40.88         1.73 o                         
   2   2   0        422.82        351.75         5.60 o                         
   3   2   0        375.80        350.95         6.21 o                         
   4   2   0        231.15        218.00         5.50 o                         
   5   2   0         32.10         79.35         4.12 o                         
   6   2   0         70.42         59.25         4.61 o                         
   7   2   0       2478.37       2453.51        30.99 o                         
   8   2   0        144.93        152.25         7.15 o                         
   9   2   0        927.82        903.57        18.65 o                         
  10   2   0         38.92         31.14        12.18 o                         
  11   2   0         53.19         48.71        17.43 o                         
  12   2   0         31.06         27.66        16.96 o                         
  13   2   0        122.80        183.72        19.27 o                         
  14   2   0        159.82        225.24        56.02 o                         
 -14   3   0          4.88         -3.17        22.13 o                         
 -13   3   0        178.28        184.85        18.05 o                         
 -12   3   0        156.55        130.26        19.10 o                         
 -11   3   0          9.29         21.67        16.65 o                         
 -10   3   0       1697.01       1736.75        41.15 o                         
  -9   3   0        870.99        873.94        23.46 o                         
  -8   3   0       1283.39       1347.60        23.01 o                         
  -7   3   0        849.86        937.03        15.38 o                         
  -6   3   0         21.69         24.67         4.62 o                         
  -5   3   0        831.89        981.82        14.39 o                         
  -4   3   0        578.84        663.19        10.06 o                         
  -3   3   0        622.38        659.95         8.98 o                         
  -2   3   0       1400.71       1403.94        17.57 o                         
  -1   3   0      11240.72      11555.46       136.07 o                         
   0   3   0       1860.96       2079.01        26.74 o                         
   1   3   0       7126.52       7557.25        94.57 o                         
   2   3   0        802.26        713.29        10.42 o                         
   3   3   0        163.28        158.12         5.03 o                         
   4   3   0         37.12         27.75         3.31 o                         
   5   3   0        577.49        648.61         9.16 o                         
   6   3   0        751.86        693.63        12.79 o                         
   7   3   0         27.78         89.47         6.57 o                         
   8   3   0       1306.97       1324.04        22.78 o                         
   9   3   0         62.71         56.02        10.07 o                         
  10   3   0         31.31         72.15        11.82 o                         
  11   3   0          2.60         25.82        16.43 o                         
  12   3   0         36.25         55.96        16.16 o                         
  13   3   0        312.51        293.94        45.69 o                         
  14   3   0          7.52          6.15        19.60 o                         
 -14   4   0          6.57        -10.50        36.18 o                         
 -13   4   0         26.87         24.37        19.20 o                         
 -12   4   0         37.97         67.54        29.27 o                         
 -11   4   0        517.27        540.14        35.86 o                         
 -10   4   0        290.06        300.84        21.38 o                         
  -9   4   0        870.47        853.57        22.62 o                         
  -8   4   0        312.55        293.26        10.77 o                         
  -7   4   0       1609.79       1576.61        22.03 o                         
  -6   4   0        106.26        130.16         5.40 o                         
  -5   4   0        523.68        384.34         7.31 o                         
  -4   4   0         37.31         24.85         2.81 o                         
  -3   4   0       1011.96       1006.52        13.69 o                         
  -2   4   0       1749.42       1788.16        23.66 o                         
  -1   4   0       1775.97       1865.72        23.01 o                         
   0   4   0        665.56        802.22        10.75 o                         
   1   4   0        307.79        286.34         5.81 o                         
   2   4   0       1030.77       1000.08        15.25 o                         
   3   4   0        126.19         98.56         4.13 o                         
   4   4   0        532.93        516.19         7.96 o                         
   5   4   0        850.18        768.84        10.70 o                         
   6   4   0         27.14         52.99         6.55 o                         
   7   4   0        131.18        152.83        10.31 o                         
   8   4   0       1125.76       1074.57        20.82 o                         
   9   4   0         71.30         68.66        12.00 o                         
  10   4   0        712.29        857.21        31.38 o                         
  11   4   0        422.05        383.34        19.68 o                         
  12   4   0        349.35        309.52        19.64 o                         
  13   4   0         10.19         12.55        16.83 o                         
 -14   5   0         49.75         32.71        20.82 o                         
 -13   5   0        279.97        256.47        25.49 o                         
 -12   5   0         81.91         75.36        19.24 o                         
 -11   5   0        295.45        276.21        19.50 o                         
 -10   5   0        640.45        741.05        22.57 o                         
  -9   5   0        643.98        587.58        25.27 o                         
  -8   5   0       1229.33       1182.19        19.89 o                         
  -7   5   0        467.78        462.33        11.87 o                         
  -6   5   0       2428.00       2389.55        27.63 o                         
  -5   5   0         39.20         34.81         4.26 o                         
  -4   5   0       3086.40       3043.48        38.17 o                         
  -3   5   0        124.83        186.97         5.58 o                         
  -2   5   0       1605.11       1782.66        22.48 o                         
  -1   5   0       1989.17       2172.37        28.49 o                         
   0   5   0        118.79        135.96         4.36 o                         
   1   5   0        104.71         79.71         3.57 o                         
   2   5   0        115.54        122.23         5.84 o                         
   3   5   0       3951.17       3668.42        72.11 o                         
   4   5   0       1912.60       1928.46        29.94 o                         
   5   5   0       1233.83       1177.11        15.37 o                         
   6   5   0        625.76        638.11        14.67 o                         
   7   5   0        895.85        944.02        17.07 o                         
   8   5   0        119.28        125.27        10.66 o                         
   9   5   0         96.86         92.06        12.90 o                         
  10   5   0         11.51         39.22        13.38 o                         
  11   5   0         13.53         -1.94        14.51 o                         
  12   5   0        212.74        201.92        18.70 o                         
  13   5   0         48.15         72.64        18.91 o                         
 -14   6   0         37.20         35.01        26.84 o                         
 -13   6   0         33.80         30.88        21.17 o                         
 -12   6   0        231.17        183.38        36.30 o                         
 -11   6   0         54.10         50.26        16.26 o                         
 -10   6   0        288.37        336.79        16.99 o                         
  -9   6   0        115.82        132.32        14.49 o                         
  -8   6   0       1263.27       1204.88        25.30 o                         
  -7   6   0        238.34        283.32         9.61 o                         
  -6   6   0        427.67        415.62        11.02 o                         
  -5   6   0       1292.24       1285.88        19.36 o                         
  -4   6   0       2226.05       2060.92        34.68 o                         
  -3   6   0       4439.54       4487.93        52.02 o                         
  -2   6   0       3601.98       3325.92        42.72 o                         
  -1   6   0         85.63         64.57         4.01 o                         
   0   6   0        488.68        430.54         8.19 o                         
   1   6   0        417.65        394.52         7.27 o                         
   2   6   0         54.72         72.16         4.32 o                         
   3   6   0       2937.99       3116.20        42.04 o                         
   4   6   0        173.08        166.91         5.71 o                         
   5   6   0         32.21         28.92         4.99 o                         
   6   6   0       1230.82       1229.93        18.82 o                         
   7   6   0        729.59        811.15        18.00 o                         
   8   6   0       1223.02       1167.67        26.12 o                         
   9   6   0        173.65        156.29        14.59 o                         
  10   6   0       1669.98       1749.61        45.99 o                         
  11   6   0        171.76        177.36        24.53 o                         
  12   6   0        392.34        397.47        35.23 o                         
  13   6   0         46.36         33.54        20.93 o                         
 -13   7   0         69.67        107.05        22.00 o                         
 -12   7   0          7.88         10.80        18.46 o                         
 -11   7   0        594.00        585.72        27.20 o                         
 -10   7   0        650.74        626.70        30.43 o                         
  -9   7   0         24.46         36.09        14.87 o                         
  -8   7   0        811.15        731.74        21.56 o                         
  -7   7   0       1777.31       1826.50        25.47 o                         
  -6   7   0        995.04        993.24        17.45 o                         
  -5   7   0         31.52         36.15         6.79 o                         
  -4   7   0        434.94        463.00        11.38 o                         
  -3   7   0       1449.21       1443.26        20.66 o                         
  -2   7   0       1965.20       1963.53        23.02 o                         
  -1   7   0       2094.50       2073.69        25.49 o                         
   0   7   0         35.71         40.24         4.06 o                         
   1   7   0       1459.90       1388.48        16.87 o                         
   2   7   0       1087.05       1158.63        14.30 o                         
   3   7   0        618.12        527.28        10.26 o                         
   4   7   0       2069.15       2091.64        30.52 o                         
   5   7   0        495.57        496.76        11.34 o                         
   6   7   0         32.50         79.87        14.82 o                         
   7   7   0        361.14        461.07        16.59 o                         
   8   7   0        551.25        524.99        18.83 o                         
   9   7   0        304.47        287.80        21.84 o                         
  10   7   0          7.14         20.63        16.28 o                         
  11   7   0        131.39        132.37        16.59 o                         
  12   7   0        177.69        146.66        19.56 o                         
 -13   8   0        194.08        161.02        17.86 o                         
 -12   8   0        995.26       1015.76        41.64 o                         
 -11   8   0          0.33          1.83        17.72 o                         
 -10   8   0         99.91         92.63        15.09 o                         
  -9   8   0          2.27         -6.43        17.56 o                         
  -8   8   0       1073.73       1020.30        25.52 o                         
  -7   8   0       1353.08       1299.67        25.87 o                         
  -6   8   0       2058.74       1982.95        26.82 o                         
  -5   8   0         67.17         50.48         7.97 o                         
  -4   8   0        138.22        108.89         6.39 o                         
  -3   8   0        114.72        141.16         7.33 o                         
  -2   8   0       1839.91       1725.04        22.32 o                         
  -1   8   0       1152.33       1099.57        15.64 o                         
   0   8   0         88.48        129.63         7.30 o                         
   1   8   0        195.58        169.74         6.14 o                         
   2   8   0        105.81         91.90         5.01 o                         
   3   8   0       2075.97       1950.30        23.42 o                         
   4   8   0        139.48        134.27         6.63 o                         
   5   8   0       2386.92       2236.97        28.56 o                         
   6   8   0         52.18         49.97         9.18 o                         
   7   8   0       1247.83       1245.96        25.88 o                         
   8   8   0        152.28        138.72        14.48 o                         
   9   8   0         18.54         13.64        13.27 o                         
  10   8   0          1.93          6.19        17.60 o                         
  11   8   0         31.83         43.91        17.89 o                         
  12   8   0          5.82          6.15        56.09 o                         
 -12   9   0          8.08         43.85        16.83 o                         
 -11   9   0         44.47         68.46        14.94 o                         
 -10   9   0          7.15         37.40        13.08 o                         
  -9   9   0        106.32        134.62        13.07 o                         
  -8   9   0          8.92         18.45        10.08 o                         
  -7   9   0        251.97        311.31        17.97 o                         
  -6   9   0        270.92        259.23        10.70 o                         
  -5   9   0        269.04        231.01         9.38 o                         
  -4   9   0         19.26         11.13         6.61 o                         
  -3   9   0        515.03        469.38        12.83 o                         
  -2   9   0       3445.18       3388.00        58.21 o                         
  -1   9   0        136.51        170.49         6.59 o                         
   0   9   0       4136.85       4192.68        55.39 o                         
   1   9   0        874.67        905.25        14.69 o                         
   2   9   0       2154.23       2027.27        26.58 o                         
   3   9   0         93.38         90.89         6.95 o                         
   4   9   0        429.92        407.03        12.29 o                         
   5   9   0        576.63        576.60        16.30 o                         
   6   9   0        143.16        144.13        10.89 o                         
   7   9   0         61.68         58.26        14.42 o                         
   8   9   0        243.94        237.85        16.78 o                         
   9   9   0          4.46         11.81        18.01 o                         
  10   9   0         84.65         59.29        23.40 o                         
  11   9   0          2.77         -2.75        17.50 o                         
 -12  10   0         21.76          4.06        14.84 o                         
 -11  10   0        115.58        134.97        22.32 o                         
 -10  10   0         33.92         28.41        14.41 o                         
  -9  10   0         25.93         30.48        12.75 o                         
  -8  10   0         10.41          3.84        13.94 o                         
  -7  10   0        414.93        409.51        15.20 o                         
  -6  10   0        125.88        117.85        10.14 o                         
  -5  10   0        169.38        173.14        11.43 o                         
  -4  10   0         78.93         80.99         9.68 o                         
  -3  10   0        193.85        206.25        12.41 o                         
  -2  10   0          7.67         -2.08         7.55 o                         
  -1  10   0       2952.71       2868.13        38.06 o                         
   0  10   0          3.58         -6.19         6.19 o                         
   1  10   0       1039.78       1026.33        19.00 o                         
   2  10   0        923.35        839.09        17.90 o                         
   3  10   0        316.35        315.42        18.58 o                         
   4  10   0        129.85        146.65        10.31 o                         
   5  10   0         15.76         25.26         9.43 o                         
   6  10   0          8.59         -4.95        11.95 o                         
   7  10   0         70.12         85.45        14.44 o                         
   8  10   0       1009.24        979.55        28.79 o                         
   9  10   0        104.00        134.47        15.50 o                         
  10  10   0        153.69        134.40        18.92 o                         
  11  10   0        708.56        705.31        59.37 o                         
 -11  11   0          3.01         -3.50        35.60 o                         
 -10  11   0         90.88         95.44        17.76 o                         
  -9  11   0          2.52         17.90        12.55 o                         
  -8  11   0         22.78         22.63        12.20 o                         
  -7  11   0        198.64        193.35        14.22 o                         
  -6  11   0        113.46        108.54        11.86 o                         
  -5  11   0        371.51        364.89        16.56 o                         
  -4  11   0         21.69         27.95        10.28 o                         
  -3  11   0        990.35        934.70        23.46 o                         
  -2  11   0        573.31        561.92        25.08 o                         
  -1  11   0         42.98         53.63         8.72 o                         
   0  11   0        831.76        840.29        20.01 o                         
   1  11   0          5.89         19.89         9.18 o                         
   2  11   0         17.51         24.46         9.82 o                         
   3  11   0        301.51        304.92        14.75 o                         
   4  11   0         43.01         35.57        16.14 o                         
   5  11   0        117.54        109.18        17.34 o                         
   6  11   0        423.89        465.98        22.48 o                         
   7  11   0        305.90        287.79        17.66 o                         
   8  11   0         16.42         11.02        13.83 o                         
   9  11   0         77.22          7.82        20.48 o                         
  10  11   0         53.44         44.28        37.84 o                         
 -10  12   0         85.58         99.56        24.70 o                         
  -9  12   0         27.61          5.97        15.86 o                         
  -8  12   0        252.62        262.32        16.85 o                         
  -7  12   0        618.15        618.70        22.46 o                         
  -6  12   0        170.12        178.25        13.40 o                         
  -5  12   0        315.88        308.65        31.82 o                         
  -4  12   0        370.90        344.20        20.65 o                         
  -3  12   0        567.94        556.77        18.99 o                         
  -2  12   0        132.23        139.44        10.25 o                         
  -1  12   0        201.55        200.78        10.89 o                         
   0  12   0         19.17         16.69         9.81 o                         
   1  12   0        143.29        133.45        11.55 o                         
   2  12   0       2641.17       2616.82        50.02 o                         
   3  12   0        302.97        261.47        20.37 o                         
   4  12   0        311.37        359.99        22.74 o                         
   5  12   0        262.08        229.50        20.02 o                         
   6  12   0        881.95        914.85        30.17 o                         
   7  12   0        354.71        372.81        20.41 o                         
   8  12   0        499.00        473.13        22.60 o                         
   9  12   0        309.84        326.36       127.79 o                         
 -10  13   0        135.57        157.67        18.79 o                         
  -9  13   0         14.15         32.13        29.14 o                         
  -8  13   0        325.50        291.38        21.69 o                         
  -7  13   0        389.98        422.76        45.23 o                         
  -6  13   0          5.65         28.48        13.84 o                         
  -5  13   0        131.60        143.46        12.38 o                         
  -4  13   0          3.55          8.27        10.40 o                         
  -3  13   0         30.94         57.23        10.65 o                         
  -2  13   0        418.65        392.04        26.23 o                         
  -1  13   0        193.60        237.90        18.61 o                         
   0  13   0         31.66         34.21        16.26 o                         
   1  13   0        712.54        819.13        30.64 o                         
   2  13   0        689.55        697.34        26.41 o                         
   3  13   0        188.97        205.59        16.31 o                         
   4  13   0         85.17         42.39        15.31 o                         
   5  13   0        266.68        295.87        19.23 o                         
   6  13   0          8.39         38.09        15.90 o                         
   7  13   0        271.53        302.84        19.32 o                         
   8  13   0        170.85        223.10        18.93 o                         
  -8  14   0        174.07        168.11        19.88 o                         
  -7  14   0          7.17         26.69        12.43 o                         
  -6  14   0        528.60        581.27        22.21 o                         
  -5  14   0          1.35         -1.99        11.92 o                         
  -4  14   0         14.28         31.96        12.39 o                         
  -3  14   0         90.55         97.88        12.70 o                         
  -2  14   0         23.79         45.00        12.02 o                         
  -1  14   0        278.25        270.42        20.14 o                         
   0  14   0        119.48        114.09        13.85 o                         
   1  14   0        267.70        288.09        21.67 o                         
   2  14   0       1633.23       1664.70        40.18 o                         
   3  14   0          5.72         -8.81        20.43 o                         
   4  14   0        210.95        207.85        17.74 o                         
   5  14   0        124.90        125.90        16.77 o                         
   6  14   0        300.03        277.73        19.31 o                         
   7  14   0         27.45         56.72        16.91 o                         
  -7  15   0        201.99        221.55        15.84 o                         
  -6  15   0        315.28        307.31        16.68 o                         
  -5  15   0        469.33        474.39        20.33 o                         
  -4  15   0         20.89         24.55        14.76 o                         
  -3  15   0        345.93        362.75        19.62 o                         
  -2  15   0         93.29         91.36        14.70 o                         
  -1  15   0         22.09         21.38        21.22 o                         
   0  15   0        429.48        463.18        23.84 o                         
   1  15   0         41.71         27.80        16.47 o                         
   2  15   0        422.72        453.17        26.24 o                         
   3  15   0        128.84        131.16        25.73 o                         
   4  15   0         58.59         78.56        26.00 o                         
   5  15   0         33.58         33.79        16.10 o                         
  -5  16   0        128.32        131.00        16.02 o                         
  -4  16   0        193.16        244.53        38.67 o                         
  -3  16   0         89.38         71.28        19.05 o                         
  -2  16   0        186.68        162.75        20.22 o                         
  -1  16   0        147.96        188.11        21.85 o                         
   0  16   0         85.60         78.61        21.48 o                         
   1  16   0        822.72        811.36        36.23 o                         
   2  16   0         49.90         84.73        19.23 o                         
   3  16   0         61.25         82.68        42.32 o                         
  -1 -16   1        166.55        140.51        19.34 o                         
   0 -16   1       1441.26       1405.24        47.02 o                         
   1 -16   1        142.97        144.62        21.53 o                         
   2 -16   1         97.22         89.72        18.31 o                         
   3 -16   1        161.32        177.85        26.93 o                         
   4 -16   1          4.77         15.70        17.61 o                         
  -4 -15   1        124.13        147.98        16.91 o                         
  -3 -15   1         12.15         30.46        15.63 o                         
  -2 -15   1        433.37        442.12        43.80 o                         
  -1 -15   1          5.49         30.51        21.28 o                         
   0 -15   1         16.36         -8.14        22.98 o                         
   1 -15   1          6.44        -14.56        14.56 o                         
   2 -15   1        862.17        804.10        29.08 o                         
   3 -15   1         55.43         91.46        15.08 o                         
   4 -15   1        244.99        282.89        18.16 o                         
   5 -15   1          4.88          5.23        13.40 o                         
   6 -15   1        184.75        204.64        14.27 o                         
  -6 -14   1         14.22        -15.83        15.83 o                         
  -5 -14   1        347.54        357.16        21.39 o                         
  -4 -14   1         32.51         29.69        15.23 o                         
  -3 -14   1        342.57        387.01        21.94 o                         
  -2 -14   1       1044.60       1046.45        37.44 o                         
  -1 -14   1        323.56        295.94        22.30 o                         
   0 -14   1        129.74        130.73        14.12 o                         
   1 -14   1        218.65        240.71        15.33 o                         
   2 -14   1        370.29        354.17        17.40 o                         
   3 -14   1        105.88        111.86        13.70 o                         
   4 -14   1         73.50         76.30        19.49 o                         
   5 -14   1        160.04        162.96        13.87 o                         
   6 -14   1        166.80        186.56        19.16 o                         
   7 -14   1         43.59         46.22        12.73 o                         
   8 -14   1        457.55        476.77        32.60 o                         
  -7 -13   1         55.80         73.70        21.47 o                         
  -6 -13   1        538.95        529.52        25.38 o                         
  -5 -13   1        183.31        201.25        18.04 o                         
  -4 -13   1        231.34        269.47        18.77 o                         
  -3 -13   1         18.48         15.89        21.61 o                         
  -2 -13   1         11.02         14.01        12.73 o                         
  -1 -13   1         86.66         98.34        12.72 o                         
   0 -13   1        109.38        113.86        13.88 o                         
   1 -13   1          7.53          0.11        11.83 o                         
   2 -13   1         11.03          2.50        11.01 o                         
   3 -13   1        110.44        114.14        12.54 o                         
   4 -13   1          8.97         28.92        16.07 o                         
   5 -13   1        277.89        284.24        15.71 o                         
   6 -13   1          5.78         40.17        13.18 o                         
   7 -13   1        555.61        535.38        21.21 o                         
   8 -13   1        125.41        114.63        18.20 o                         
   9 -13   1        245.52        243.65        50.77 o                         
  -8 -12   1        225.16        193.45        23.86 o                         
  -7 -12   1         88.62        108.02        17.55 o                         
  -6 -12   1        238.59        234.87        18.48 o                         
  -5 -12   1         13.88         35.58        15.47 o                         
  -4 -12   1         63.24         78.83        15.63 o                         
  -3 -12   1         48.74         36.86        20.70 o                         
  -2 -12   1        311.92        303.58        15.83 o                         
  -1 -12   1        781.09        718.26        22.49 o                         
   0 -12   1         27.75         12.40        10.49 o                         
   1 -12   1        241.54        233.43        18.57 o                         
   2 -12   1         25.67         34.60        10.18 o                         
   3 -12   1        149.29        155.61        15.29 o                         
   4 -12   1         66.16         44.16        12.52 o                         
   5 -12   1        121.01         93.04        14.77 o                         
   6 -12   1        775.97        820.01        31.02 o                         
   7 -12   1         72.09         66.73        14.75 o                         
   8 -12   1        533.10        485.29        26.30 o                         
   9 -12   1        164.58        163.91        28.64 o                         
  10 -12   1         78.53         40.47        20.72 o                         
  -9 -11   1         99.91         46.15        25.63 o                         
  -8 -11   1        121.16        137.06        18.20 o                         
  -7 -11   1        546.67        526.90        35.48 o                         
  -6 -11   1         22.63         56.53        14.68 o                         
  -5 -11   1         36.18         32.10        15.27 o                         
  -4 -11   1        308.55        282.56        19.10 o                         
  -3 -11   1        195.88        197.47        13.77 o                         
  -2 -11   1        384.26        351.20        22.59 o                         
  -1 -11   1         34.96         40.25         9.81 o                         
   0 -11   1       1116.47       1117.53        24.15 o                         
   1 -11   1        111.07        117.42        10.02 o                         
   2 -11   1         62.74         64.75         8.95 o                         
   3 -11   1       1155.26       1204.48        24.61 o                         
   4 -11   1        277.03        292.70        18.57 o                         
   5 -11   1         16.67         15.50        11.98 o                         
   6 -11   1        200.50        252.63        23.92 o                         
   7 -11   1        340.86        336.04        22.40 o                         
   8 -11   1         44.90         22.56        13.67 o                         
   9 -11   1        279.57        287.65        19.26 o                         
  10 -11   1         21.18         17.22        16.80 o                         
  11 -11   1        111.66        130.01        36.69 o                         
 -10 -10   1         80.10         95.35        34.28 o                         
  -9 -10   1          5.50         40.57        17.81 o                         
  -8 -10   1        113.83        138.49        15.64 o                         
  -7 -10   1         20.16         42.58        13.71 o                         
  -6 -10   1       1245.21       1314.79        33.62 o                         
  -5 -10   1          3.65         -9.52        11.12 o                         
  -4 -10   1       1577.09       1511.19        33.59 o                         
  -3 -10   1       1008.39        989.58        35.43 o                         
  -2 -10   1       1962.12       1915.13        50.34 o                         
  -1 -10   1        807.08        843.17        20.85 o                         
   0 -10   1        907.12        874.49        20.90 o                         
   1 -10   1        992.59        932.67        16.73 o                         
   2 -10   1        645.78        620.51        15.68 o                         
   3 -10   1       1102.81        998.63        23.67 o                         
   4 -10   1        470.59        492.63        17.28 o                         
   5 -10   1         26.45          4.42        10.74 o                         
   6 -10   1         27.36         26.05        10.50 o                         
   7 -10   1         10.22         21.86        11.15 o                         
   8 -10   1        145.08        124.98        12.12 o                         
   9 -10   1         16.92         12.73        13.61 o                         
  10 -10   1        190.45        207.16        16.71 o                         
  11 -10   1         10.73         14.67        14.73 o                         
  12 -10   1          2.34         16.53        14.96 o                         
 -11  -9   1         75.16         57.89        27.76 o                         
 -10  -9   1        175.27        169.85        18.86 o                         
  -9  -9   1         15.19         15.36        16.43 o                         
  -8  -9   1         95.35         77.45        14.23 o                         
  -7  -9   1        172.08        195.41        18.46 o                         
  -6  -9   1          7.31          9.89        11.16 o                         
  -5  -9   1        239.57        236.20        16.40 o                         
  -4  -9   1        131.38        143.70        10.42 o                         
  -3  -9   1         83.13         76.79         9.57 o                         
  -2  -9   1       2399.25       2322.46        33.88 o                         
  -1  -9   1       1980.47       2274.02        31.04 o                         
   0  -9   1       1542.00       1471.33        21.07 o                         
   1  -9   1         23.40         12.33         5.27 o                         
   2  -9   1       2792.44       2671.00        38.90 o                         
   3  -9   1          6.27          2.90         7.21 o                         
   4  -9   1        903.55        861.45        17.71 o                         
   5  -9   1        797.17        784.03        18.96 o                         
   6  -9   1         44.01         31.91         8.62 o                         
   7  -9   1        528.99        573.03        17.86 o                         
   8  -9   1       2150.15       2135.75        44.45 o                         
   9  -9   1          8.30          1.80        11.74 o                         
  10  -9   1         44.13         48.60        14.55 o                         
  11  -9   1         13.56         25.09        14.76 o                         
  12  -9   1        448.02        502.96        28.42 o                         
 -11  -8   1          8.54         21.48        17.38 o                         
 -10  -8   1        208.62        236.60        30.88 o                         
  -9  -8   1        189.89        210.17        18.96 o                         
  -8  -8   1        426.36        476.88        23.42 o                         
  -7  -8   1         28.47         35.28        11.36 o                         
  -6  -8   1        612.11        591.17        19.41 o                         
  -5  -8   1        174.51        216.61        11.53 o                         
  -4  -8   1        314.83        287.11        13.40 o                         
  -3  -8   1        187.48        184.21         8.04 o                         
  -2  -8   1        305.11        319.48        11.88 o                         
  -1  -8   1       3458.23       3527.21        44.49 o                         
   0  -8   1        625.20        620.82        11.47 o                         
   1  -8   1       3063.09       2911.94        37.34 o                         
   2  -8   1        213.52        236.45         8.17 o                         
   3  -8   1        448.81        432.28        12.16 o                         
   4  -8   1         10.65          6.27         5.69 o                         
   5  -8   1        978.94        959.04        17.72 o                         
   6  -8   1        129.51        139.52         9.07 o                         
   7  -8   1        980.98        987.52        20.51 o                         
   8  -8   1        369.37        328.61        14.32 o                         
   9  -8   1        540.42        585.65        24.45 o                         
  10  -8   1        508.40        492.62        30.27 o                         
  11  -8   1       1019.30       1055.50        31.97 o                         
  12  -8   1        182.22        159.13        16.56 o                         
  13  -8   1          9.44          8.17        24.00 o                         
 -12  -7   1        164.14         72.86        41.14 o                         
 -11  -7   1         28.48         20.43        20.38 o                         
 -10  -7   1         78.93        102.69        16.35 o                         
  -9  -7   1         21.86         21.13        15.07 o                         
  -8  -7   1        510.25        489.33        20.02 o                         
  -7  -7   1        106.29        100.59        11.55 o                         
  -6  -7   1        809.64        813.92        19.62 o                         
  -5  -7   1        184.19        181.35         8.45 o                         
  -4  -7   1         26.94         13.64         5.73 o                         
  -3  -7   1        698.11        647.67        12.54 o                         
  -2  -7   1       1261.45       1205.95        17.98 o                         
  -1  -7   1        519.04        657.04        12.14 o                         
   0  -7   1       3896.89       3793.29        42.50 o                         
   1  -7   1        326.94        300.83         7.74 o                         
   2  -7   1       4790.87       4559.09        53.14 o                         
   3  -7   1        120.46        109.50         5.74 o                         
   4  -7   1         42.09         22.47         5.13 o                         
   5  -7   1         34.73         49.37         6.69 o                         
   6  -7   1        992.51        985.02        17.72 o                         
   7  -7   1         76.85         81.15         9.64 o                         
   8  -7   1        855.53        781.37        21.07 o                         
   9  -7   1        257.32        214.29        17.69 o                         
  10  -7   1        191.15        246.35        39.22 o                         
  11  -7   1        133.89        147.70        19.54 o                         
  12  -7   1        969.23        979.80        44.99 o                         
  13  -7   1         58.37         50.92        24.66 o                         
 -12  -6   1         99.12         82.04        26.33 o                         
 -11  -6   1        102.86        128.27        16.78 o                         
 -10  -6   1         48.90         56.68        13.58 o                         
  -9  -6   1         15.05         11.59        13.58 o                         
  -8  -6   1        169.83        153.44        16.34 o                         
  -7  -6   1       2203.76       2218.79        36.71 o                         
  -6  -6   1        107.93         73.21         7.29 o                         
  -5  -6   1        758.89        697.24        13.33 o                         
  -4  -6   1         23.60         22.35         4.90 o                         
  -3  -6   1       2864.06       2535.47        31.67 o                         
  -2  -6   1         19.40         18.32         3.85 o                         
  -1  -6   1         24.29         18.77         3.69 o                         
   0  -6   1         27.35         47.19         3.43 o                         
   1  -6   1        207.10        257.95         7.23 o                         
   2  -6   1         33.79         17.45         3.07 o                         
   3  -6   1       1912.05       2095.40        24.87 o                         
   4  -6   1       4425.59       4305.13        50.75 o                         
   5  -6   1         60.96         64.99         5.99 o                         
   6  -6   1       1419.32       1380.49        19.44 o                         
   7  -6   1       1028.15        958.57        17.70 o                         
   8  -6   1        814.71        838.39        20.56 o                         
   9  -6   1        176.31        161.88        13.64 o                         
  10  -6   1        294.48        329.23        18.63 o                         
  11  -6   1        299.97        289.39        22.38 o                         
  12  -6   1        720.95        729.02        41.36 o                         
  13  -6   1         13.00         13.44        20.75 o                         
  14  -6   1         62.43         57.16        17.55 o                         
 -13  -5   1         57.96         49.00        20.09 o                         
 -12  -5   1        200.09        195.02        21.29 o                         
 -11  -5   1        237.63        240.27        17.83 o                         
 -10  -5   1        217.26        245.28        16.88 o                         
  -9  -5   1        155.67        181.86        14.51 o                         
  -8  -5   1         10.46         36.08        10.27 o                         
  -7  -5   1        439.64        444.05        15.09 o                         
  -6  -5   1        175.18        177.45         7.58 o                         
  -5  -5   1       2169.62       2144.10        25.96 o                         
  -4  -5   1       1596.25       1714.14        24.84 o                         
  -3  -5   1       3090.15       3104.96        34.30 o                         
  -2  -5   1        265.16        261.50         7.11 o                         
  -1  -5   1       1982.78       1975.76        37.99 o                         
   0  -5   1        495.91        505.43         9.47 o                         
   1  -5   1        752.61        719.66        10.54 o                         
   2  -5   1        182.51        184.14         4.62 o                         
   3  -5   1        716.38        731.10        16.77 o                         
   4  -5   1        369.09        424.75         8.97 o                         
   5  -5   1        536.68        566.96         9.98 o                         
   6  -5   1        219.84        244.06         7.87 o                         
   7  -5   1        433.21        444.82        11.29 o                         
   8  -5   1        215.55        188.22         8.83 o                         
   9  -5   1        574.88        571.76        19.49 o                         
  10  -5   1        250.63        223.35        17.94 o                         
  11  -5   1        122.44        119.65        17.99 o                         
  12  -5   1        143.42        156.06        20.34 o                         
  13  -5   1         80.29         45.52        21.87 o                         
  14  -5   1          4.70          5.25        30.05 o                         
 -13  -4   1          3.21         -0.20        20.68 o                         
 -12  -4   1        129.23        148.51        31.83 o                         
 -11  -4   1         58.62         26.63        15.74 o                         
 -10  -4   1        599.39        679.17        22.30 o                         
  -9  -4   1          1.52          1.82        11.26 o                         
  -8  -4   1       1433.08       1472.13        35.27 o                         
  -7  -4   1         56.84         90.48         7.93 o                         
  -6  -4   1       2388.40       2364.64        30.53 o                         
  -5  -4   1        127.02        169.00         7.04 o                         
  -4  -4   1        112.33        102.38         4.21 o                         
  -3  -4   1        511.80        642.02        10.17 o                         
  -2  -4   1         24.09         30.29         3.02 o                         
  -1  -4   1        653.94        674.66         9.71 o                         
   0  -4   1       4886.55       4969.13        77.72 o                         
   1  -4   1       2517.23       2611.20        33.91 o                         
   2  -4   1       7991.56       8013.11        94.94 o                         
   3  -4   1       4110.30       4449.22        62.47 o                         
   4  -4   1       4635.09       4651.84        58.33 o                         
   5  -4   1        391.19        506.45        14.04 o                         
   6  -4   1        374.58        364.43         9.56 o                         
   7  -4   1         11.68         16.76         5.81 o                         
   8  -4   1       1334.71       1324.61        21.86 o                         
   9  -4   1        803.61        765.11        21.51 o                         
  10  -4   1        131.14        151.58        13.65 o                         
  11  -4   1        424.55        497.40        29.52 o                         
  12  -4   1         11.04         -3.51        15.32 o                         
  13  -4   1         44.13         69.97        22.41 o                         
  14  -4   1         61.96         43.13        21.91 o                         
 -13  -3   1         12.29        -13.39        19.05 o                         
 -12  -3   1        497.85        450.81        22.35 o                         
 -11  -3   1        373.03        336.46        19.30 o                         
 -10  -3   1        283.44        252.60        16.44 o                         
  -9  -3   1        612.27        584.74        18.01 o                         
  -8  -3   1        450.42        482.31        15.69 o                         
  -7  -3   1       1174.37       1190.34        20.53 o                         
  -6  -3   1        666.01        637.94        12.08 o                         
  -5  -3   1       4277.92       3932.37        45.67 o                         
  -4  -3   1         17.82         40.36         3.64 o                         
  -3  -3   1       2355.49       2313.92        30.47 o                         
  -2  -3   1         46.97         48.67         3.04 o                         
  -1  -3   1       1795.97       2505.42        28.77 o                         
   0  -3   1       1575.41       1486.14        20.89 o                         
   1  -3   1        714.00        773.34        11.15 o                         
   2  -3   1       3513.59       3849.12        49.10 o                         
   3  -3   1        391.35        376.18         6.51 o                         
   4  -3   1       2593.15       2532.29        29.74 o                         
   5  -3   1        159.81        270.60         6.64 o                         
   6  -3   1        382.97        363.03         9.68 o                         
   7  -3   1       2248.98       2147.46        28.02 o                         
   8  -3   1       2177.61       2228.51        31.08 o                         
   9  -3   1        571.07        545.31        16.99 o                         
  10  -3   1        450.56        468.42        21.97 o                         
  11  -3   1        524.06        502.94        24.65 o                         
  12  -3   1        149.42        198.93        19.79 o                         
  13  -3   1          7.03         13.28        18.55 o                         
  14  -3   1        281.14        324.31        67.40 o                         
 -14  -2   1         35.47         26.56        26.84 o                         
 -13  -2   1        567.13        627.41        33.20 o                         
 -12  -2   1        290.25        302.94        19.60 o                         
 -11  -2   1          6.98          1.04        25.16 o                         
 -10  -2   1       1165.73       1181.48        30.81 o                         
  -9  -2   1       1345.68       1354.10        27.43 o                         
  -8  -2   1        994.61       1056.63        16.77 o                         
  -7  -2   1       1029.29        994.92        16.01 o                         
  -6  -2   1        572.86        588.15        10.69 o                         
  -5  -2   1        231.48        279.27         7.28 o                         
  -4  -2   1        140.74        145.40         5.23 o                         
  -3  -2   1       4843.87       5068.56        68.65 o                         
  -2  -2   1         11.91         12.44         2.10 o                         
  -1  -2   1      12166.78      14309.50       252.68 o                         
   0  -2   1        293.22        347.69         5.37 o                         
   1  -2   1       6395.06       6607.59        95.61 o                         
   2  -2   1      19434.45      20993.86       279.38 o                         
   3  -2   1         22.38         22.05         2.19 o                         
   4  -2   1         40.85         50.04         2.66 o                         
   5  -2   1        905.63        794.02         9.94 o                         
   6  -2   1        263.56        327.08         6.84 o                         
   7  -2   1       4899.95       4944.32        52.79 o                         
   8  -2   1          5.46          0.98         7.33 o                         
   9  -2   1        508.99        490.42        18.24 o                         
  10  -2   1         73.81         93.65        13.76 o                         
  11  -2   1        373.64        359.17        22.18 o                         
  12  -2   1        371.98        353.30        27.85 o                         
  13  -2   1        386.22        388.34        39.50 o                         
  14  -2   1         19.85        -22.43        26.48 o                         
 -14  -1   1        179.01        178.92        25.68 o                         
 -13  -1   1        170.02        139.04        25.89 o                         
 -12  -1   1        419.36        389.09        18.79 o                         
 -11  -1   1         75.13         71.81        17.68 o                         
 -10  -1   1         28.84         21.74        11.91 o                         
  -9  -1   1        404.16        417.10        13.39 o                         
  -8  -1   1       1521.32       1552.87        19.42 o                         
  -7  -1   1         83.08        105.86         6.33 o                         
  -6  -1   1         92.09         74.47         5.22 o                         
  -5  -1   1       1661.25       1683.47        20.24 o                         
  -4  -1   1       1553.91       1463.99        20.27 o                         
  -3  -1   1       1627.10       1665.30        22.06 o                         
  -2  -1   1      16368.66      17084.55       227.52 o                         
  -1  -1   1         89.28         77.76         3.00 o                         
   0  -1   1      25336.14      27742.44       712.80 o                         
   1  -1   1        219.67        188.24         3.56 o                         
   2  -1   1      10427.61      10952.22       116.41 o                         
   3  -1   1         84.04         76.12         2.50 o                         
   4  -1   1         30.41         24.94         2.18 o                         
   5  -1   1        136.23        130.79         5.56 o                         
   6  -1   1       2245.11       2469.86        24.44 o                         
   7  -1   1        100.43        100.86         5.78 o                         
   8  -1   1        127.07        140.26         7.40 o                         
   9  -1   1         31.03         21.91         7.42 o                         
  10  -1   1        206.53        224.93        12.97 o                         
  11  -1   1        207.06        221.89        17.72 o                         
  12  -1   1       1137.25       1152.02        42.67 o                         
  13  -1   1        493.67        460.71        28.26 o                         
  14  -1   1        179.92        196.27        62.44 o                         
 -14   0   1          0.66        -10.36        45.52 o                         
 -13   0   1        375.65        438.77        32.89 o                         
 -12   0   1          0.26          6.49        19.08 o                         
 -11   0   1        214.29        235.82        15.80 o                         
 -10   0   1        276.39        287.67        13.40 o                         
  -9   0   1        881.56        870.22        19.53 o                         
  -8   0   1        547.90        525.43        12.28 o                         
  -7   0   1       2418.08       2344.51        25.05 o                         
  -6   0   1       1749.21       1897.77        20.96 o                         
  -5   0   1       4200.83       4146.61        48.90 o                         
  -4   0   1        873.28        875.70        12.23 o                         
  -3   0   1        769.43        733.97         9.44 o                         
  -2   0   1        881.73        795.42         9.70 o                         
  -1   0   1       6419.65       6642.66        83.01 o                         
   0   0   1       3098.50       3091.11        36.37 o                         
   1   0   1      15747.09      16927.38       573.61 o                         
   2   0   1        172.78        151.66         3.18 o                         
   3   0   1         65.56         75.98         3.15 o                         
   4   0   1        141.19        136.24         4.03 o                         
   5   0   1       3545.16       3572.42        37.76 o                         
   6   0   1        398.64        491.28         7.97 o                         
   7   0   1         80.82         72.50         4.65 o                         
   8   0   1         15.86         20.04         5.42 o                         
   9   0   1        107.70        105.55        10.15 o                         
  10   0   1        551.00        550.61        19.50 o                         
  11   0   1         48.56         42.48        12.52 o                         
  12   0   1       1294.47       1368.16        57.44 o                         
  13   0   1          4.32         39.51        18.80 o                         
  14   0   1        405.46        332.05        25.54 o                         
 -13   1   1          7.94         17.81        21.00 o                         
 -12   1   1        112.55         89.41        19.37 o                         
 -11   1   1         66.79         52.91        15.21 o                         
 -10   1   1         44.83         20.57         9.90 o                         
  -9   1   1        113.55        124.52         9.83 o                         
  -8   1   1        281.33        305.48         9.94 o                         
  -7   1   1        932.74        966.49        13.85 o                         
  -6   1   1       4447.17       4584.35        49.60 o                         
  -5   1   1       2207.08       2205.02        24.20 o                         
  -4   1   1        174.55        160.23         4.53 o                         
  -3   1   1        144.73        132.33         3.69 o                         
  -2   1   1       2439.53       2445.46        26.65 o                         
  -1   1   1       1153.44       1559.44        17.92 o                         
   0   1   1       7733.18       7805.34       274.84 o                         
   1   1   1       2631.46       2611.99        31.03 o                         
   2   1   1        132.76        151.01         3.36 o                         
   3   1   1        165.52        137.33         3.74 o                         
   4   1   1        804.32        791.72        10.13 o                         
   5   1   1        720.65        667.00        10.13 o                         
   6   1   1        156.65        316.02         6.84 o                         
   7   1   1        489.19        426.30         8.73 o                         
   8   1   1          2.40          7.07         6.02 o                         
   9   1   1        200.77        171.91         8.85 o                         
  10   1   1        134.11        134.96        12.06 o                         
  11   1   1         76.77         68.72        12.70 o                         
  12   1   1        292.00        252.85        17.10 o                         
  13   1   1        777.60        878.12        72.74 o                         
  14   1   1          3.66          0.47        19.86 o                         
 -14   2   1        125.27        268.43        46.10 o                         
 -13   2   1        420.84        414.42        34.77 o                         
 -12   2   1        162.59        131.27        19.72 o                         
 -11   2   1         96.05         97.07        19.29 o                         
 -10   2   1        109.80        119.32        12.50 o                         
  -9   2   1         29.05         36.94         8.61 o                         
  -8   2   1        200.11        213.58         9.90 o                         
  -7   2   1        110.53        193.46        14.32 o                         
  -6   2   1        754.45        798.99        10.21 o                         
  -5   2   1        145.31        202.73         5.07 o                         
  -4   2   1        411.97        398.28         6.97 o                         
  -3   2   1       2130.04       2113.80        24.74 o                         
  -2   2   1       5454.37       5789.61        64.99 o                         
  -1   2   1          0.66          7.51         1.69 o                         
   0   2   1      14987.98      16208.88       426.03 o                         
   1   2   1          7.25         -1.35         1.35 o                         
   2   2   1      17014.54      17940.55       282.68 o                         
   3   2   1       8684.28       8838.63        94.56 o                         
   4   2   1        114.74        115.25         4.09 o                         
   5   2   1        812.72        909.69        11.63 o                         
   6   2   1        701.60        759.07        11.17 o                         
   7   2   1        228.61        232.56         7.18 o                         
   8   2   1        852.86        906.26        15.21 o                         
   9   2   1         10.92          8.43         7.76 o                         
  10   2   1        776.12        773.82        21.39 o                         
  11   2   1        512.15        505.83        23.21 o                         
  12   2   1        111.47        137.79        16.62 o                         
  13   2   1         32.46         26.86        18.91 o                         
  14   2   1        126.22        128.38        29.76 o                         
 -14   3   1          7.95          4.82        20.80 o                         
 -13   3   1        389.46        417.46        26.38 o                         
 -12   3   1          2.53        -12.94        17.09 o                         
 -11   3   1         24.75         15.17        40.85 o                         
 -10   3   1         86.19        102.80        16.66 o                         
  -9   3   1       1796.00       1722.10        30.71 o                         
  -8   3   1          9.37         79.34         7.68 o                         
  -7   3   1        865.22        799.13        14.31 o                         
  -6   3   1         12.04         23.47         4.10 o                         
  -5   3   1       1194.70       1020.74        12.75 o                         
  -4   3   1          5.75         -0.04         3.31 o                         
  -3   3   1       1988.80       2069.39        25.47 o                         
  -2   3   1          7.52          5.71         2.03 o                         
  -1   3   1      13854.81      16140.83       201.05 o                         
   0   3   1          4.48         12.24         1.99 o                         
   1   3   1       7465.11       8168.16       109.97 o                         
   2   3   1      11989.63      12983.16       152.69 o                         
   3   3   1         94.99         89.28         3.40 o                         
   4   3   1        222.58        184.80         5.05 o                         
   5   3   1       2143.15       2028.32        23.71 o                         
   6   3   1         47.78         64.14         4.27 o                         
   7   3   1        445.67        449.97        14.24 o                         
   8   3   1       2383.62       2434.99        35.06 o                         
   9   3   1        500.44        510.77        17.59 o                         
  10   3   1        732.51        779.10        23.71 o                         
  11   3   1        185.42        210.78        18.18 o                         
  12   3   1         10.85          8.17        15.92 o                         
  13   3   1          7.79        -17.75        17.75 o                         
  14   3   1         21.13          1.17        29.76 o                         
 -14   4   1        147.51        106.77        52.52 o                         
 -13   4   1          0.19         35.21        19.41 o                         
 -12   4   1        521.81        488.93        24.31 o                         
 -11   4   1        297.26        298.77        21.50 o                         
 -10   4   1        110.25        119.03        13.93 o                         
  -9   4   1         64.91         63.43        10.98 o                         
  -8   4   1       1313.68       1339.03        22.20 o                         
  -7   4   1        432.42        468.23        11.78 o                         
  -6   4   1        811.97        778.37        12.81 o                         
  -5   4   1        770.95        727.59        11.71 o                         
  -4   4   1       1583.98       1814.02        27.68 o                         
  -3   4   1        113.96         97.73         3.93 o                         
  -2   4   1        118.69         96.76         3.66 o                         
  -1   4   1       8616.69       9732.15       108.93 o                         
   0   4   1       4022.70       4114.58        55.67 o                         
   1   4   1       2294.15       2442.69        29.65 o                         
   2   4   1      17646.81      18816.30       225.83 o                         
   3   4   1       8892.47       9406.60       135.83 o                         
   4   4   1        253.90        283.55         6.25 o                         
   5   4   1       5513.04       5269.90        70.61 o                         
   6   4   1        118.65        126.57         5.50 o                         
   7   4   1       1483.46       1424.35        20.39 o                         
   8   4   1         34.77         23.63         7.76 o                         
   9   4   1       1102.15       1103.22        27.61 o                         
  10   4   1        735.02        679.00        23.29 o                         
  11   4   1         28.86         18.91        15.27 o                         
  12   4   1        174.67        184.30        18.42 o                         
  13   4   1         20.93        -18.47        18.47 o                         
  14   4   1         63.93         60.47        21.03 o                         
 -14   5   1         34.52         64.13        21.91 o                         
 -13   5   1        732.24        831.79        56.33 o                         
 -12   5   1          6.30         21.47        18.53 o                         
 -11   5   1         16.24          1.08        15.67 o                         
 -10   5   1        829.15        777.21        23.35 o                         
  -9   5   1        685.33        628.61        22.33 o                         
  -8   5   1        855.58        867.43        17.37 o                         
  -7   5   1        126.82        172.36         7.88 o                         
  -6   5   1       1169.24       1178.80        16.91 o                         
  -5   5   1        332.39        282.49         7.40 o                         
  -4   5   1         61.24         44.62         3.96 o                         
  -3   5   1          4.33          5.33         3.05 o                         
  -2   5   1        378.60        342.19         8.00 o                         
  -1   5   1        413.95        405.10         8.03 o                         
   0   5   1        127.86        191.12         9.21 o                         
   1   5   1       3644.73       4089.15        52.06 o                         
   2   5   1       7211.25       7397.01        93.17 o                         
   3   5   1       5348.58       5538.28        93.44 o                         
   4   5   1       6986.99       7196.80        78.00 o                         
   5   5   1          1.98         11.14         3.80 o                         
   6   5   1        297.66        271.95         7.63 o                         
   7   5   1         11.23          4.49         5.75 o                         
   8   5   1       2238.59       2142.66        32.62 o                         
   9   5   1        621.50        583.56        22.30 o                         
  10   5   1       1022.04       1034.68        27.59 o                         
  11   5   1        126.27        123.15        14.44 o                         
  12   5   1        111.14        153.47        18.21 o                         
  13   5   1        176.61        156.82        20.32 o                         
  14   5   1        205.96        106.79        30.34 o                         
 -13   6   1        177.22        182.48        23.97 o                         
 -12   6   1       1014.00       1098.69        56.37 o                         
 -11   6   1         45.01         47.21        16.32 o                         
 -10   6   1        157.26        183.46        15.22 o                         
  -9   6   1        327.52        326.16        15.97 o                         
  -8   6   1        801.19        793.57        20.57 o                         
  -7   6   1       1221.74       1152.29        18.30 o                         
  -6   6   1        327.39        354.69        11.02 o                         
  -5   6   1       6667.36       7025.22        80.88 o                         
  -4   6   1        161.16        189.68         6.04 o                         
  -3   6   1         22.75         28.74         3.71 o                         
  -2   6   1        995.96        947.72        14.98 o                         
  -1   6   1       1243.06       1406.66        20.39 o                         
   0   6   1       1550.74       1620.02        23.47 o                         
   1   6   1        595.59        480.95         9.22 o                         
   2   6   1        280.77        264.17         6.22 o                         
   3   6   1        875.54        755.75        11.80 o                         
   4   6   1       1164.77       1239.79        17.18 o                         
   5   6   1        937.56        868.25        12.64 o                         
   6   6   1        102.62        209.15         7.25 o                         
   7   6   1        689.27        636.20        14.60 o                         
   8   6   1        341.45        336.35        13.38 o                         
   9   6   1       1223.50       1229.60        42.96 o                         
  10   6   1       1119.15       1112.49        41.33 o                         
  11   6   1         91.24        101.54        15.54 o                         
  12   6   1        906.54        983.54        60.60 o                         
  13   6   1         37.96         58.69        21.12 o                         
 -13   7   1         41.03         23.06        23.29 o                         
 -12   7   1         15.47         17.05        17.22 o                         
 -11   7   1        282.06        264.69        19.47 o                         
 -10   7   1       1030.63       1059.86        40.99 o                         
  -9   7   1        395.91        351.19        18.05 o                         
  -8   7   1        456.84        446.50        19.56 o                         
  -7   7   1        298.88        314.47        11.35 o                         
  -6   7   1       2992.38       3050.43        36.54 o                         
  -5   7   1          3.63         -1.26         6.06 o                         
  -4   7   1        111.37        100.33         5.46 o                         
  -3   7   1       3215.99       3383.34        44.85 o                         
  -2   7   1        136.66        102.39         4.73 o                         
  -1   7   1         92.89         94.52         4.28 o                         
   0   7   1       1763.83       1686.29        22.66 o                         
   1   7   1       1125.57       1056.21        14.50 o                         
   2   7   1         30.58         22.80         3.69 o                         
   3   7   1         13.36         14.31         4.23 o                         
   4   7   1          8.91          3.17         4.60 o                         
   5   7   1       1790.12       1706.79        24.70 o                         
   6   7   1        275.07        310.10        16.74 o                         
   7   7   1        836.59        857.61        22.03 o                         
   8   7   1         22.30         28.58        14.92 o                         
   9   7   1        116.86         94.16        15.64 o                         
  10   7   1        328.35        306.59        20.17 o                         
  11   7   1        371.59        381.88        21.88 o                         
  12   7   1         27.70         35.86        18.31 o                         
  13   7   1         84.47         56.11        22.30 o                         
 -13   8   1        302.30        297.24        19.87 o                         
 -12   8   1         15.45         17.11        18.86 o                         
 -11   8   1        109.37        127.90        18.06 o                         
 -10   8   1         55.97         74.51        14.82 o                         
  -9   8   1         21.32         28.94        12.89 o                         
  -8   8   1         44.80         70.26        12.78 o                         
  -7   8   1         17.52        105.81        10.77 o                         
  -6   8   1       1192.11       1230.38        19.64 o                         
  -5   8   1         21.35         14.76         6.54 o                         
  -4   8   1         30.41         22.31         6.22 o                         
  -3   8   1        147.07        123.94         5.97 o                         
  -2   8   1       1021.61        958.55        15.59 o                         
  -1   8   1       1808.59       1920.15        22.12 o                         
   0   8   1       5844.77       5738.47        66.20 o                         
   1   8   1        212.64        191.52         5.78 o                         
   2   8   1       1630.89       1531.93        18.73 o                         
   3   8   1          6.98          2.03         4.71 o                         
   4   8   1        114.13         97.86         5.78 o                         
   5   8   1        147.40        141.02         6.79 o                         
   6   8   1        218.23        217.03        11.36 o                         
   7   8   1         44.07         64.39        10.39 o                         
   8   8   1        364.79        353.17        19.44 o                         
   9   8   1        217.29        210.89        19.26 o                         
  10   8   1        279.13        289.82        23.36 o                         
  11   8   1          0.37         -3.22        20.40 o                         
  12   8   1         75.89         97.17        18.19 o                         
 -12   9   1        525.31        489.52        36.20 o                         
 -11   9   1         99.11         72.74        14.57 o                         
 -10   9   1        110.77         73.04        15.09 o                         
  -9   9   1         94.52        108.98        14.85 o                         
  -8   9   1        128.81        131.29        12.91 o                         
  -7   9   1         78.57        108.26        11.53 o                         
  -6   9   1        160.47        164.57        10.87 o                         
  -5   9   1         43.34         44.45         6.71 o                         
  -4   9   1         20.36         13.44         6.04 o                         
  -3   9   1        827.81        783.68        16.33 o                         
  -2   9   1        643.12        627.26        13.56 o                         
  -1   9   1       1242.39       1605.30        20.99 o                         
   0   9   1        395.96        423.07        12.14 o                         
   1   9   1       1629.72       1529.71        20.73 o                         
   2   9   1          0.86          2.79         4.79 o                         
   3   9   1        584.06        559.75        11.26 o                         
   4   9   1         39.35         29.26         6.22 o                         
   5   9   1         50.49         37.39         8.09 o                         
   6   9   1          2.69         11.21         9.52 o                         
   7   9   1        312.43        299.99        14.20 o                         
   8   9   1        363.43        383.62        17.71 o                         
   9   9   1        138.06        120.78        15.89 o                         
  10   9   1        244.81        276.26        21.22 o                         
  11   9   1        360.88        372.67        21.44 o                         
  12   9   1        120.05        101.94        43.38 o                         
 -12  10   1         12.24         -1.90        18.28 o                         
 -11  10   1         59.51         52.52        18.78 o                         
 -10  10   1        117.89        117.36        13.57 o                         
  -9  10   1         28.84         39.92        14.14 o                         
  -8  10   1         27.49         51.76        16.09 o                         
  -7  10   1        632.75        630.74        18.35 o                         
  -6  10   1        146.13        144.81        10.07 o                         
  -5  10   1        493.16        489.50        18.68 o                         
  -4  10   1       1417.61       1369.51        24.35 o                         
  -3  10   1         71.38         78.33        10.76 o                         
  -2  10   1       3516.52       3372.25        49.74 o                         
  -1  10   1       4550.76       4666.66        58.44 o                         
   0  10   1        851.44        754.07        12.53 o                         
   1  10   1        121.93        144.56         6.68 o                         
   2  10   1        545.32        527.21        12.64 o                         
   3  10   1         41.05         35.73         6.85 o                         
   4  10   1         12.51         10.59         8.42 o                         
   5  10   1         17.97         23.69         8.97 o                         
   6  10   1        118.11        143.63        12.00 o                         
   7  10   1         24.00          8.96        11.76 o                         
   8  10   1         36.87         41.81        13.99 o                         
   9  10   1        349.78        320.50        18.17 o                         
  10  10   1         87.58         95.24        17.56 o                         
  11  10   1         15.11         10.38        18.70 o                         
 -11  11   1         46.17         16.62        17.01 o                         
 -10  11   1        178.04        183.62        15.12 o                         
  -9  11   1         11.39          9.33        12.51 o                         
  -8  11   1         10.76         17.87        11.45 o                         
  -7  11   1        416.83        391.03        20.38 o                         
  -6  11   1        293.55        315.24        14.05 o                         
  -5  11   1         89.17         70.49        11.11 o                         
  -4  11   1        102.61         84.15        10.00 o                         
  -3  11   1        596.43        590.01        20.70 o                         
  -2  11   1        885.23        867.94        23.64 o                         
  -1  11   1        941.74        968.42        20.04 o                         
   0  11   1       1830.07       1772.06        28.40 o                         
   1  11   1         99.42         96.78        10.69 o                         
   2  11   1       2638.15       2549.73        44.94 o                         
   3  11   1         15.42          5.19        10.06 o                         
   4  11   1         40.75         34.38        10.54 o                         
   5  11   1         84.59        110.43        11.38 o                         
   6  11   1        992.95       1022.83        29.22 o                         
   7  11   1          5.78         18.09        16.98 o                         
   8  11   1        719.22        707.78        26.56 o                         
   9  11   1         77.41         49.57        16.57 o                         
  10  11   1        180.85        208.70        25.90 o                         
 -11  12   1        121.87        121.94        18.35 o                         
 -10  12   1         62.41         64.46        20.42 o                         
  -9  12   1        220.07        215.84        17.08 o                         
  -8  12   1         56.89         58.54        14.79 o                         
  -7  12   1        445.52        451.96        31.50 o                         
  -6  12   1        314.61        285.65        14.95 o                         
  -5  12   1        968.18       1045.32        29.09 o                         
  -4  12   1         10.77         -9.40        10.72 o                         
  -3  12   1        125.35        105.23        11.37 o                         
  -2  12   1        822.40        755.73        20.57 o                         
  -1  12   1         56.95         52.50        12.13 o                         
   0  12   1        692.85        634.91        20.48 o                         
   1  12   1        513.99        474.21        19.27 o                         
   2  12   1         56.36         80.22        12.76 o                         
   3  12   1       1790.09       1818.95        44.15 o                         
   4  12   1       1351.01       1342.83        29.86 o                         
   5  12   1        241.29        222.91        24.59 o                         
   6  12   1         37.55         76.66        14.41 o                         
   7  12   1        403.02        360.15        18.51 o                         
   8  12   1        374.91        381.48        22.36 o                         
   9  12   1        217.65        280.62        27.10 o                         
  10  12   1        439.74        406.76        71.12 o                         
 -10  13   1        375.13        383.33        25.09 o                         
  -9  13   1          3.19         -8.71        16.67 o                         
  -8  13   1        271.77        301.53        27.47 o                         
  -7  13   1         44.70         56.17        14.14 o                         
  -6  13   1        269.52        289.54        15.87 o                         
  -5  13   1         84.69        113.95        13.77 o                         
  -4  13   1        234.82        220.31        14.96 o                         
  -3  13   1       1049.60       1074.76        29.03 o                         
  -2  13   1         23.07         15.04         9.73 o                         
  -1  13   1         18.40         75.91        10.15 o                         
   0  13   1         33.03         33.80        11.14 o                         
   1  13   1        268.08        238.95        16.51 o                         
   2  13   1       1135.55       1093.98        43.33 o                         
   3  13   1         14.71         28.19        15.11 o                         
   4  13   1       1163.56       1148.60        31.41 o                         
   5  13   1         80.99        114.24        18.38 o                         
   6  13   1        537.18        578.11        31.49 o                         
   7  13   1         30.75         34.06        16.48 o                         
   8  13   1        251.17        236.14        26.59 o                         
   9  13   1        102.26         95.31        27.16 o                         
  -9  14   1        373.19        367.38        26.43 o                         
  -8  14   1         77.81        131.65        27.15 o                         
  -7  14   1        340.63        354.99        24.01 o                         
  -6  14   1          8.75         12.15        11.03 o                         
  -5  14   1        516.28        486.26        19.35 o                         
  -4  14   1          5.28        -12.57        13.57 o                         
  -3  14   1         64.03         57.50        11.05 o                         
  -2  14   1        330.65        324.51        18.10 o                         
  -1  14   1         80.48        107.07        16.22 o                         
   0  14   1        388.26        384.78        21.33 o                         
   1  14   1         20.01         11.78        13.81 o                         
   2  14   1        376.59        394.36        20.55 o                         
   3  14   1        274.28        272.54        15.74 o                         
   4  14   1        755.23        740.50        26.74 o                         
   5  14   1          2.66         12.09        16.98 o                         
   6  14   1         99.94        106.84        16.96 o                         
   7  14   1        127.35         94.63        20.80 o                         
   8  14   1        116.02        183.23        40.26 o                         
  -7  15   1        443.87        473.00        27.01 o                         
  -6  15   1        263.02        263.71        16.61 o                         
  -5  15   1        730.77        778.37        25.66 o                         
  -4  15   1        114.66        141.14        17.21 o                         
  -3  15   1         33.73         44.18        17.98 o                         
  -2  15   1         33.36         22.82        14.21 o                         
  -1  15   1        122.70        165.03        15.88 o                         
   0  15   1          7.82          9.55        14.76 o                         
   1  15   1        292.73        337.16        20.47 o                         
   2  15   1         10.25         24.57        15.19 o                         
   3  15   1       1039.07       1045.25        28.89 o                         
   4  15   1         66.38         70.10        16.27 o                         
   5  15   1         18.37         28.73        15.78 o                         
   6  15   1          2.08         25.14        24.34 o                         
  -6  16   1        666.20        586.75        40.43 o                         
  -5  16   1          1.41         21.91        18.01 o                         
  -4  16   1        256.22        344.82        31.16 o                         
  -3  16   1        120.46        123.29        28.89 o                         
  -2  16   1         98.85         82.30        20.97 o                         
  -1  16   1         52.15         50.06        19.59 o                         
   0  16   1         40.81         45.85        16.42 o                         
   1  16   1          7.72         21.95        27.37 o                         
   2  16   1        713.35        695.96        26.40 o                         
   3  16   1          1.89         36.83        27.64 o                         
   4  16   1         24.38         37.85        19.41 o                         
  -3  17   1         28.03         68.97        28.30 o                         
  -2  17   1        227.54        198.72        23.31 o                         
  -1  17   1         28.50         20.61        19.26 o                         
   0  17   1         61.77         40.19        17.48 o                         
   1  17   1         69.46         64.50        19.30 o                         
  -3 -15   2         63.24         62.93        16.76 o                         
  -2 -15   2         72.18         40.35        18.82 o                         
  -1 -15   2         60.52         76.97        29.42 o                         
   0 -15   2         39.78         20.18        47.27 o                         
   1 -15   2        507.40        483.93        42.45 o                         
   2 -15   2         68.36         41.37        14.43 o                         
   3 -15   2        276.37        287.06        24.91 o                         
   4 -15   2        209.72        264.14        28.47 o                         
   5 -15   2         26.99         23.84        19.01 o                         
  -5 -14   2         83.86         79.18        16.07 o                         
  -4 -14   2        490.97        577.86        33.27 o                         
  -3 -14   2        176.79        183.12        17.45 o                         
  -2 -14   2         12.32         29.71        30.96 o                         
  -1 -14   2         12.75         19.80        16.93 o                         
   0 -14   2         15.07         13.88        14.84 o                         
   1 -14   2         69.99         82.06        14.77 o                         
   2 -14   2        167.89        155.78        22.49 o                         
   3 -14   2       1267.51       1224.69        35.07 o                         
   4 -14   2        172.50        212.40        20.83 o                         
   5 -14   2         75.44        127.31        16.06 o                         
   6 -14   2         96.42        119.98        14.09 o                         
   7 -14   2        270.70        241.47        25.90 o                         
  -6 -13   2        332.90        319.51        22.74 o                         
  -5 -13   2         50.87         21.01        15.42 o                         
  -4 -13   2        180.41        191.75        17.47 o                         
  -3 -13   2         26.61         49.47        19.46 o                         
  -2 -13   2         18.74         32.40        14.46 o                         
  -1 -13   2         26.40         31.17        13.65 o                         
   0 -13   2        463.17        396.81        19.59 o                         
   1 -13   2         76.52         62.73        12.89 o                         
   2 -13   2        518.63        500.15        22.82 o                         
   3 -13   2        133.05        106.78        13.77 o                         
   4 -13   2        532.81        562.08        24.58 o                         
   5 -13   2        198.91        186.65        14.20 o                         
   6 -13   2        201.84        250.18        14.91 o                         
   7 -13   2         42.05         33.43        12.65 o                         
   8 -13   2        533.09        537.19        28.56 o                         
   9 -13   2          8.30        -16.17        24.93 o                         
  -8 -12   2          2.03        -10.15        21.68 o                         
  -7 -12   2        422.84        413.20        22.86 o                         
  -6 -12   2          8.36         -3.38        15.90 o                         
  -5 -12   2        117.92        149.94        17.45 o                         
  -4 -12   2        824.98        810.72        27.28 o                         
  -3 -12   2        276.21        270.75        18.19 o                         
  -2 -12   2         52.41         46.17        14.35 o                         
  -1 -12   2         19.43         11.78        12.17 o                         
   0 -12   2          8.19          0.18        13.30 o                         
   1 -12   2        754.21        784.20        31.31 o                         
   2 -12   2          3.29         -9.85        16.95 o                         
   3 -12   2        583.91        556.97        27.88 o                         
   4 -12   2         36.66         47.71        19.24 o                         
   5 -12   2        257.37        292.34        15.05 o                         
   6 -12   2        150.47        134.96        13.20 o                         
   7 -12   2        684.80        609.29        28.17 o                         
   8 -12   2        233.52        234.84        18.39 o                         
   9 -12   2        214.12        217.15        18.71 o                         
  10 -12   2         17.42          3.99        17.36 o                         
  -9 -11   2        292.72        255.75        42.60 o                         
  -8 -11   2        563.03        561.31        69.03 o                         
  -7 -11   2        156.38        128.47        18.22 o                         
  -6 -11   2        755.86        810.74        32.26 o                         
  -5 -11   2         17.48         31.58        13.58 o                         
  -4 -11   2       1180.71       1143.02        55.00 o                         
  -3 -11   2        792.81        781.16        25.84 o                         
  -2 -11   2        150.23        209.74        12.91 o                         
  -1 -11   2        179.52        192.92        11.96 o                         
   0 -11   2         12.97          4.01         9.83 o                         
   1 -11   2         15.03         25.64         9.83 o                         
   2 -11   2       1548.83       1527.21        31.10 o                         
   3 -11   2       1261.23       1226.97        27.63 o                         
   4 -11   2         89.73        117.54        11.86 o                         
   5 -11   2        521.80        489.42        24.57 o                         
   6 -11   2         51.27         37.75        23.41 o                         
   7 -11   2         32.27         51.14        13.85 o                         
   8 -11   2        759.43        705.19        26.93 o                         
   9 -11   2        134.65        134.86        17.16 o                         
  10 -11   2         33.02         30.37        17.42 o                         
  11 -11   2         84.00        152.53        23.16 o                         
 -10 -10   2         15.32          4.31        26.95 o                         
  -9 -10   2         70.48        103.42        42.60 o                         
  -8 -10   2         60.63         62.32        18.58 o                         
  -7 -10   2        194.31        197.33        28.29 o                         
  -6 -10   2        144.00        135.80        14.79 o                         
  -5 -10   2        443.23        457.12        44.79 o                         
  -4 -10   2         31.29         42.92        12.46 o                         
  -3 -10   2        799.71        771.33        22.43 o                         
  -2 -10   2        167.94        196.60        11.73 o                         
  -1 -10   2         80.56         84.62         9.70 o                         
   0 -10   2       1003.20        965.95        22.96 o                         
   1 -10   2          6.62         25.99         8.46 o                         
   2 -10   2        121.06        115.71        10.05 o                         
   3 -10   2        423.80        392.49        21.67 o                         
   4 -10   2         16.74         21.21        11.19 o                         
   5 -10   2         20.75         26.98        11.00 o                         
   6 -10   2        330.99        384.44        20.75 o                         
   7 -10   2        146.12        157.65        25.97 o                         
   8 -10   2        424.40        437.88        18.92 o                         
   9 -10   2        492.30        482.86        20.96 o                         
  10 -10   2        380.00        367.58        19.77 o                         
  11 -10   2         41.32         79.30        17.97 o                         
  12 -10   2        306.84        346.82        22.01 o                         
 -10  -9   2        413.98        482.08        36.38 o                         
  -9  -9   2         32.71         36.04        25.83 o                         
  -8  -9   2         41.18         54.93        13.75 o                         
  -7  -9   2        340.25        356.35        22.77 o                         
  -6  -9   2        141.97        113.25        14.36 o                         
  -5  -9   2         15.65          9.57        10.78 o                         
  -4  -9   2          2.53         17.01        12.03 o                         
  -3  -9   2       1019.36        938.10        23.02 o                         
  -2  -9   2         19.95         30.19         9.98 o                         
  -1  -9   2       4780.80       4613.76        65.78 o                         
   0  -9   2        101.98        119.30         7.43 o                         
   1  -9   2       1444.32       1397.17        24.66 o                         
   2  -9   2          8.73         12.48         6.26 o                         
   3  -9   2        416.86        385.72        13.50 o                         
   4  -9   2        463.46        429.54        16.51 o                         
   5  -9   2         20.79         30.27        10.20 o                         
   6  -9   2         34.14         26.62        10.06 o                         
   7  -9   2         19.94          8.91        11.02 o                         
   8  -9   2        249.29        247.54        13.71 o                         
   9  -9   2        717.06        773.37        24.88 o                         
  10  -9   2         21.45         29.60        14.52 o                         
  11  -9   2         24.77         50.01        15.42 o                         
  12  -9   2         31.23         13.05        16.69 o                         
 -11  -8   2         25.17        -16.78        36.83 o                         
 -10  -8   2         43.58         49.96        21.11 o                         
  -9  -8   2         27.77         29.54        15.56 o                         
  -8  -8   2         14.74          6.39        12.92 o                         
  -7  -8   2         52.36         61.68        11.99 o                         
  -6  -8   2        747.35        726.97        20.73 o                         
  -5  -8   2         49.25         40.26        10.06 o                         
  -4  -8   2        569.12        534.08        19.14 o                         
  -3  -8   2        654.41        605.52        15.48 o                         
  -2  -8   2       3508.15       3372.07        49.58 o                         
  -1  -8   2       1170.12       1158.14        21.67 o                         
   0  -8   2       4740.22       4751.49        55.89 o                         
   1  -8   2        783.35        719.66        11.59 o                         
   2  -8   2       1007.30        997.31        16.11 o                         
   3  -8   2        105.23         97.88         7.36 o                         
   4  -8   2        787.73        777.43        15.20 o                         
   5  -8   2        470.44        456.00        17.43 o                         
   6  -8   2        588.21        570.53        17.22 o                         
   7  -8   2          8.98          4.33         9.25 o                         
   8  -8   2          8.12          9.65         9.92 o                         
   9  -8   2         32.17         70.37        21.75 o                         
  10  -8   2          7.56          9.74        14.21 o                         
  11  -8   2        630.78        621.26        26.69 o                         
  12  -8   2         81.49        106.01        17.52 o                         
  13  -8   2         81.44        129.30        16.80 o                         
 -12  -7   2         52.51         41.27        28.88 o                         
 -11  -7   2         27.26         -1.61        20.45 o                         
 -10  -7   2          6.08         -5.66        13.95 o                         
  -9  -7   2        126.28        149.70        18.82 o                         
  -8  -7   2        175.55        168.87        20.27 o                         
  -7  -7   2        175.35        187.67        12.32 o                         
  -6  -7   2         97.99         91.02        10.61 o                         
  -5  -7   2       1491.05       1462.13        35.61 o                         
  -4  -7   2        662.17        615.67        15.97 o                         
  -3  -7   2       1513.69       1386.37        22.71 o                         
  -2  -7   2        792.53        847.16        14.72 o                         
  -1  -7   2        405.43        413.01        11.22 o                         
   0  -7   2         41.18         27.04         4.44 o                         
   1  -7   2         48.42         46.19         4.19 o                         
   2  -7   2        141.56        108.49         4.79 o                         
   3  -7   2         54.32         52.15         4.81 o                         
   4  -7   2        446.91        401.23         9.91 o                         
   5  -7   2        104.69         92.33         7.00 o                         
   6  -7   2       1035.74       1070.92        19.37 o                         
   7  -7   2       1013.60        957.25        23.46 o                         
   8  -7   2        586.65        589.64        21.07 o                         
   9  -7   2          1.78          0.11        14.05 o                         
  10  -7   2        425.53        353.19        23.13 o                         
  11  -7   2        271.11        266.01        17.50 o                         
  12  -7   2        391.76        358.54        20.00 o                         
  13  -7   2        175.37        194.21        21.31 o                         
 -12  -6   2         87.55         59.89        40.85 o                         
 -11  -6   2        171.07        157.20        18.68 o                         
 -10  -6   2         22.37         36.63        13.72 o                         
  -9  -6   2         92.81         93.68        15.13 o                         
  -8  -6   2          9.36         22.84        16.47 o                         
  -7  -6   2         26.59         26.91         9.81 o                         
  -6  -6   2        947.92        952.99        20.93 o                         
  -5  -6   2         51.83         48.15         8.27 o                         
  -4  -6   2         26.71         25.64         6.12 o                         
  -3  -6   2        293.27        266.27         8.31 o                         
  -2  -6   2        172.24        156.49         8.82 o                         
  -1  -6   2       6683.00       6597.64        71.92 o                         
   0  -6   2          1.89          3.56         3.51 o                         
   1  -6   2        861.65        810.22        11.35 o                         
   2  -6   2        780.02        747.80        10.68 o                         
   3  -6   2        115.49        135.68         5.06 o                         
   4  -6   2         17.13          4.81         4.48 o                         
   5  -6   2         22.46         27.29         7.50 o                         
   6  -6   2        539.90        540.39        13.35 o                         
   7  -6   2        110.59         98.72         8.51 o                         
   8  -6   2        253.11        251.35        12.86 o                         
   9  -6   2        878.92        818.44        24.37 o                         
  10  -6   2         13.55          5.16        16.26 o                         
  11  -6   2        252.16        288.41        22.23 o                         
  12  -6   2        390.52        351.98        35.87 o                         
  13  -6   2        194.26        229.12        18.43 o                         
  14  -6   2          8.39          2.37        28.88 o                         
 -12  -5   2       2107.18       1919.31       147.93 o                         
 -11  -5   2          3.06         15.27        22.40 o                         
 -10  -5   2        427.39        410.34        21.99 o                         
  -9  -5   2          4.06        -13.02        13.02 o                         
  -8  -5   2        226.39        230.34        12.83 o                         
  -7  -5   2         33.33         30.08         9.41 o                         
  -6  -5   2       1036.52       1088.01        18.92 o                         
  -5  -5   2          8.49          5.81         5.60 o                         
  -4  -5   2         33.04         24.87         4.41 o                         
  -3  -5   2        596.18        637.66         9.98 o                         
  -2  -5   2         26.90         24.84         3.56 o                         
  -1  -5   2        133.10        160.16         5.27 o                         
   0  -5   2       5814.38       5471.00        97.60 o                         
   1  -5   2       4263.70       4428.22        56.89 o                         
   2  -5   2       5505.70       5249.22        50.53 o                         
   3  -5   2         51.75         41.01         3.69 o                         
   4  -5   2       1531.13       1477.43        20.68 o                         
   5  -5   2        809.19       1010.37        15.42 o                         
   6  -5   2        380.03        322.18        10.38 o                         
   7  -5   2        575.66        538.00        16.15 o                         
   8  -5   2        785.14        766.06        17.52 o                         
   9  -5   2        505.77        539.47        21.83 o                         
  10  -5   2         21.93         21.80        16.06 o                         
  11  -5   2         26.44         21.35        18.14 o                         
  12  -5   2         36.95         57.29        18.78 o                         
  13  -5   2         12.94         16.38        24.35 o                         
  14  -5   2         10.06         14.19        17.42 o                         
 -13  -4   2        147.65        149.92        36.44 o                         
 -12  -4   2        129.79        151.50        39.10 o                         
 -11  -4   2       1033.79       1067.10        39.84 o                         
 -10  -4   2         19.70          0.95        12.82 o                         
  -9  -4   2        114.15        127.56        14.65 o                         
  -8  -4   2          5.94         72.23        12.00 o                         
  -7  -4   2       1577.24       1468.46        23.44 o                         
  -6  -4   2       1070.11       1010.99        16.79 o                         
  -5  -4   2      11649.75      11897.09       142.05 o                         
  -4  -4   2        878.39        804.92        12.68 o                         
  -3  -4   2         39.18         83.30         4.22 o                         
  -2  -4   2        333.83        327.28         6.70 o                         
  -1  -4   2        816.88        792.22        11.37 o                         
   0  -4   2       1606.90       1675.68        24.42 o                         
   1  -4   2       2139.48       2245.99        32.92 o                         
   2  -4   2         17.89         22.48         2.20 o                         
   3  -4   2       3873.93       4040.44        48.89 o                         
   4  -4   2       1026.04       1030.58        13.73 o                         
   5  -4   2        443.25        554.59         9.29 o                         
   6  -4   2        863.04        771.95        12.31 o                         
   7  -4   2        280.32        276.01         9.10 o                         
   8  -4   2       1371.53       1314.51        19.15 o                         
   9  -4   2       1666.84       1513.81        26.95 o                         
  10  -4   2       1270.01       1253.82        48.39 o                         
  11  -4   2        939.28       1007.10        47.43 o                         
  12  -4   2        288.03        340.66        23.27 o                         
  13  -4   2          1.04         -8.28        20.32 o                         
  14  -4   2        165.73        185.79        43.47 o                         
 -13  -3   2         19.67         22.00        18.70 o                         
 -12  -3   2        156.09        156.57        19.10 o                         
 -11  -3   2        569.43        644.57        42.10 o                         
 -10  -3   2        810.83        805.18        24.77 o                         
  -9  -3   2         96.92        125.73        11.51 o                         
  -8  -3   2        712.81        814.42        21.93 o                         
  -7  -3   2       1140.75       1178.01        19.04 o                         
  -6  -3   2       1547.65       1610.88        22.19 o                         
  -5  -3   2       1711.60       1828.14        23.46 o                         
  -4  -3   2        115.25        102.98         4.76 o                         
  -3  -3   2         34.72         30.51         3.28 o                         
  -2  -3   2       1417.47       1501.00        21.44 o                         
  -1  -3   2        642.10        622.88         9.14 o                         
   0  -3   2          8.81          8.19         2.43 o                         
   1  -3   2         85.75         80.72         3.38 o                         
   2  -3   2      16378.83      17488.80       205.81 o                         
   3  -3   2       3864.92       3931.71        50.51 o                         
   4  -3   2         54.48         73.08         6.48 o                         
   5  -3   2       4366.66       4414.17        44.81 o                         
   6  -3   2        207.91        217.90         6.52 o                         
   7  -3   2       1323.37       1297.85        17.25 o                         
   8  -3   2        568.65        483.35        12.97 o                         
   9  -3   2       2007.83       2008.64        47.77 o                         
  10  -3   2         68.53         61.69        14.01 o                         
  11  -3   2        196.99        239.94        15.77 o                         
  12  -3   2          2.02          9.64        16.18 o                         
  13  -3   2         83.88         77.31        19.29 o                         
  14  -3   2         74.31         78.99        41.72 o                         
 -13  -2   2         37.26         60.73        19.66 o                         
 -12  -2   2        211.38        234.17        20.62 o                         
 -11  -2   2         93.02        127.25        16.47 o                         
 -10  -2   2        231.70        251.40        15.57 o                         
  -9  -2   2        229.51        215.98        12.04 o                         
  -8  -2   2       1482.45       1429.24        22.74 o                         
  -7  -2   2        428.24        384.88        11.14 o                         
  -6  -2   2        429.03        387.25         9.72 o                         
  -5  -2   2       1525.94       1482.52        18.77 o                         
  -4  -2   2         43.88         26.47         4.32 o                         
  -3  -2   2       2567.48       2491.38        32.72 o                         
  -2  -2   2       3945.23       3948.74        53.78 o                         
  -1  -2   2        896.48        869.07        12.27 o                         
   0  -2   2        772.49        728.92        11.08 o                         
   1  -2   2          4.07         -0.13         2.28 o                         
   2  -2   2      22526.59      23984.37       345.07 o                         
   3  -2   2        324.91        290.01         7.55 o                         
   4  -2   2         68.82         50.42         2.98 o                         
   5  -2   2        795.00        971.08        18.31 o                         
   6  -2   2        622.23        671.26        10.33 o                         
   7  -2   2        263.37        247.68         8.30 o                         
   8  -2   2         17.12         11.03         6.76 o                         
   9  -2   2        226.73        231.66        11.76 o                         
  10  -2   2        648.96        646.91        24.85 o                         
  11  -2   2        173.10        205.50        16.64 o                         
  12  -2   2        297.63        330.48        31.82 o                         
  13  -2   2        186.31        167.73        20.16 o                         
  14  -2   2        516.52        447.90        60.18 o                         
 -13  -1   2        256.57        268.94        58.65 o                         
 -12  -1   2         53.83         11.42        16.06 o                         
 -11  -1   2         68.65         69.12        15.33 o                         
 -10  -1   2          5.02          1.52        13.03 o                         
  -9  -1   2        136.49        144.41        10.43 o                         
  -8  -1   2         53.45         78.90         7.38 o                         
  -7  -1   2        385.73        371.49         9.96 o                         
  -6  -1   2        158.38        178.60         6.23 o                         
  -5  -1   2       1289.33       1168.96        16.53 o                         
  -4  -1   2         14.85          2.65         3.13 o                         
  -3  -1   2        158.38        146.42         5.06 o                         
  -2  -1   2       1879.76       1980.26        25.84 o                         
  -1  -1   2       4678.51       4762.22        59.98 o                         
   0  -1   2        387.96        455.38         6.08 o                         
   1  -1   2       5241.99       5320.80        76.99 o                         
   2  -1   2      21738.05      23151.50       332.84 o                         
   3  -1   2        486.31        459.22         7.05 o                         
   4  -1   2        741.67        725.71         9.06 o                         
   5  -1   2       1611.96       1817.69        21.47 o                         
   6  -1   2        856.66        785.92         9.90 o                         
   7  -1   2       1386.61       1309.49        15.00 o                         
   8  -1   2        198.14        166.17         6.77 o                         
   9  -1   2        270.50        258.62         9.45 o                         
  10  -1   2        745.76        797.85        26.74 o                         
  11  -1   2        101.77         99.99        14.29 o                         
  12  -1   2        389.30        459.94        27.41 o                         
  13  -1   2         14.93        -11.38        17.82 o                         
  14  -1   2        132.12        151.47        31.22 o                         
 -14   0   2        240.28        165.67        21.25 o                         
 -13   0   2         14.73          2.44        32.97 o                         
 -12   0   2        249.90        212.11        21.32 o                         
 -11   0   2        307.22        329.22        22.17 o                         
 -10   0   2         24.27         19.90        11.24 o                         
  -9   0   2          6.78         41.64         9.24 o                         
  -8   0   2       2261.90       2386.52        29.99 o                         
  -7   0   2        351.40        345.27         9.26 o                         
  -6   0   2        798.74        790.83        11.57 o                         
  -5   0   2       1034.09       1005.36        15.08 o                         
  -4   0   2        132.98        118.84         4.39 o                         
  -3   0   2        667.42        655.33         9.00 o                         
  -2   0   2       7098.45       7868.97        98.54 o                         
  -1   0   2        601.48        486.75         7.18 o                         
   0   0   2        350.88        329.79         5.18 o                         
   1   0   2        241.71        234.85         3.87 o                         
   2   0   2        205.67        202.44         3.41 o                         
   3   0   2        784.33        798.63        11.25 o                         
   4   0   2       1268.79       1158.04        13.88 o                         
   5   0   2       2279.14       2246.16        23.50 o                         
   6   0   2        803.92        800.94        10.23 o                         
   7   0   2       2508.04       2884.31        34.12 o                         
   8   0   2         21.40         17.88         5.26 o                         
   9   0   2       2322.42       2266.59        30.23 o                         
  10   0   2         30.58         41.42        10.14 o                         
  11   0   2       1168.65       1237.33        30.67 o                         
  12   0   2          2.17          3.51        16.04 o                         
  13   0   2        362.52        307.63        22.59 o                         
  14   0   2          0.86        -31.80        31.80 o                         
 -14   1   2         22.42         20.42        27.43 o                         
 -13   1   2        169.23        171.15        49.31 o                         
 -12   1   2        254.49        232.40        23.92 o                         
 -11   1   2         16.42         34.99        25.27 o                         
 -10   1   2        689.92        645.71        19.32 o                         
  -9   1   2        165.79        152.49        11.07 o                         
  -8   1   2        933.09        929.14        15.35 o                         
  -7   1   2          4.24          6.55         5.58 o                         
  -6   1   2        658.15        704.50        10.89 o                         
  -5   1   2          3.38          3.60         3.36 o                         
  -4   1   2       1867.48       1733.93        19.98 o                         
  -3   1   2       3013.57       3100.39        33.95 o                         
  -2   1   2      50897.59      58082.93      1481.93 o                         
  -1   1   2        433.99        387.08         5.65 o                         
   0   1   2      10651.66      11599.52       182.78 o                         
   1   1   2         23.79         24.84         1.30 o                         
   2   1   2       3092.00       3397.84        36.71 o                         
   3   1   2          5.15         11.44         2.15 o                         
   4   1   2        113.94        110.07         3.89 o                         
   5   1   2        122.44        277.74         6.13 o                         
   6   1   2       2868.96       3212.32        36.10 o                         
   7   1   2        485.92        534.00         9.97 o                         
   8   1   2        110.60        146.45         6.11 o                         
   9   1   2        389.90        392.09        12.68 o                         
  10   1   2       1073.12       1077.52        26.71 o                         
  11   1   2        224.50        240.13        14.39 o                         
  12   1   2        361.87        408.35        18.51 o                         
  13   1   2        215.47        216.35        21.34 o                         
  14   1   2        176.11        155.41        44.93 o                         
 -14   2   2          3.77        -18.08        31.80 o                         
 -13   2   2        480.83        523.63        45.34 o                         
 -12   2   2        111.78        101.29        19.36 o                         
 -11   2   2         14.58          3.12        17.55 o                         
 -10   2   2         73.70         64.26        13.10 o                         
  -9   2   2         17.54         31.45         9.02 o                         
  -8   2   2        471.83        514.35        13.34 o                         
  -7   2   2        913.51        867.61        14.08 o                         
  -6   2   2          0.33         -3.87         3.87 o                         
  -5   2   2        892.11        894.66        10.99 o                         
  -4   2   2        539.47        573.31         9.35 o                         
  -3   2   2       3109.20       3073.89        33.76 o                         
  -2   2   2       7773.32       8665.61        88.56 o                         
  -1   2   2       4759.96       4860.95        61.12 o                         
   0   2   2       1138.36       1115.22        13.65 o                         
   1   2   2       2323.10       2470.34        28.16 o                         
   2   2   2       2755.31       2865.69        32.62 o                         
   3   2   2       1215.24       1274.22        15.45 o                         
   4   2   2       2255.86       2297.97        26.97 o                         
   5   2   2       3872.82       4065.67        48.89 o                         
   6   2   2       1057.00        975.38        13.51 o                         
   7   2   2        635.37        579.47        10.49 o                         
   8   2   2        578.71        533.28        13.30 o                         
   9   2   2        149.89        139.30         8.90 o                         
  10   2   2       1441.29       1464.37        28.14 o                         
  11   2   2         49.62         60.61        12.96 o                         
  12   2   2        102.64        122.81        16.14 o                         
  13   2   2        158.54        193.61        22.72 o                         
  14   2   2        409.23        428.45        77.03 o                         
 -14   3   2        379.58        414.27        32.06 o                         
 -13   3   2          1.21          1.15        28.74 o                         
 -12   3   2        171.02        138.31        19.37 o                         
 -11   3   2         22.96         26.25        23.52 o                         
 -10   3   2        633.69        574.29        31.52 o                         
  -9   3   2        630.38        640.37        21.90 o                         
  -8   3   2       2164.58       2228.21        29.95 o                         
  -7   3   2       1848.35       1795.22        22.37 o                         
  -6   3   2        181.13        203.31         5.69 o                         
  -5   3   2       4924.44       4924.96        49.79 o                         
  -4   3   2       1539.87       1667.73        20.39 o                         
  -3   3   2        367.92        386.96         6.68 o                         
  -2   3   2       2667.39       2772.85        38.03 o                         
  -1   3   2       4111.67       4412.08        52.34 o                         
   0   3   2         44.23         40.62         2.17 o                         
   1   3   2       8301.66       8809.30        98.46 o                         
   2   3   2      11448.70      12576.33       156.92 o                         
   3   3   2       2093.33       2033.89        25.15 o                         
   4   3   2        156.68        143.05         4.91 o                         
   5   3   2       2363.51       2400.32        27.60 o                         
   6   3   2       2611.47       2636.18        28.04 o                         
   7   3   2       1908.57       1809.53        25.35 o                         
   8   3   2       1280.58       1270.70        20.65 o                         
   9   3   2        613.76        629.25        19.43 o                         
  10   3   2         99.63         88.60        12.09 o                         
  11   3   2        409.98        407.13        17.74 o                         
  12   3   2         85.09         78.37        16.08 o                         
  13   3   2         27.78         80.71        23.42 o                         
  14   3   2         50.63         35.71        19.10 o                         
 -14   4   2        209.79        266.15        60.94 o                         
 -13   4   2        199.62        173.93        20.52 o                         
 -12   4   2        268.20        208.10        21.05 o                         
 -11   4   2        119.64        106.34        18.37 o                         
 -10   4   2         28.03         27.77        14.04 o                         
  -9   4   2          7.60         24.61        10.11 o                         
  -8   4   2        394.92        409.09        14.10 o                         
  -7   4   2        113.75        106.54         7.18 o                         
  -6   4   2         74.63         68.42         5.60 o                         
  -5   4   2          5.99          9.91         4.31 o                         
  -4   4   2        896.74        898.88        17.95 o                         
  -3   4   2        112.66        110.15         3.64 o                         
  -1   4   2       1105.00       1132.07        14.45 o                         
   0   4   2       6965.52       7373.80        92.40 o                         
   1   4   2        720.70        741.44        16.04 o                         
   2   4   2      35034.11      37647.59       937.68 o                         
   3   4   2        304.72        366.25         6.55 o                         
   4   4   2       2328.00       2347.31        50.38 o                         
   5   4   2        573.27        845.95        11.54 o                         
   6   4   2        591.27        573.65        10.16 o                         
   7   4   2        108.49        126.54         6.90 o                         
   8   4   2       1742.82       1703.46        25.42 o                         
   9   4   2          6.53         -3.94        10.79 o                         
  10   4   2       1682.15       1700.15        34.37 o                         
  11   4   2       1101.36       1126.22        31.43 o                         
  12   4   2         39.05         51.44        15.49 o                         
  13   4   2         20.70         29.59        21.14 o                         
  14   4   2         32.14         44.31        19.77 o                         
 -13   5   2        311.20        302.13        22.15 o                         
 -12   5   2        107.28        100.15        19.31 o                         
 -11   5   2         20.13          1.76        18.30 o                         
 -10   5   2       1003.74        999.19        28.71 o                         
  -9   5   2        310.28        314.09        14.39 o                         
  -8   5   2        387.11        445.84        17.48 o                         
  -7   5   2       1069.57        981.15        16.20 o                         
  -6   5   2        207.78        247.34         7.67 o                         
  -5   5   2       4250.14       4202.25        49.24 o                         
  -4   5   2        819.77        846.63        11.67 o                         
  -3   5   2       5382.89       5324.89        68.04 o                         
  -2   5   2       1251.36       1409.69        19.25 o                         
  -1   5   2        979.50        971.39        13.84 o                         
   0   5   2         11.75          4.55         2.74 o                         
   1   5   2        163.74        139.60         4.05 o                         
   2   5   2       2032.01       2108.49        26.19 o                         
   3   5   2       5482.47       5478.75        95.89 o                         
   4   5   2          6.95         15.15         4.39 o                         
   5   5   2       2292.59       2388.95        26.56 o                         
   6   5   2        244.78        287.18         8.47 o                         
   7   5   2       2047.64       1957.40        24.81 o                         
   8   5   2       1473.36       1385.07        35.98 o                         
   9   5   2        186.82        205.57        21.65 o                         
  10   5   2        139.87        158.25        13.49 o                         
  11   5   2        137.34        173.06        16.77 o                         
  12   5   2        374.18        418.20        20.25 o                         
  13   5   2          4.81         11.56        18.21 o                         
  14   5   2         34.18         35.43        27.06 o                         
 -13   6   2          0.86        -15.79        38.24 o                         
 -12   6   2        653.51        687.47        62.18 o                         
 -11   6   2        324.97        298.83        20.08 o                         
 -10   6   2        674.38        689.70        33.43 o                         
  -9   6   2        136.99        164.47        13.75 o                         
  -8   6   2       1009.09       1060.76        23.11 o                         
  -7   6   2         58.09         40.74         7.05 o                         
  -6   6   2        631.77        673.30        14.42 o                         
  -5   6   2        747.56        718.93        12.78 o                         
  -4   6   2         18.39         11.93         3.39 o                         
  -3   6   2        139.88        149.50         4.78 o                         
  -2   6   2         42.18         65.20         3.92 o                         
  -1   6   2         15.29         11.52         2.67 o                         
   0   6   2        574.32        533.89         9.03 o                         
   1   6   2         70.17         44.20         2.96 o                         
   2   6   2       1260.97       1371.19        17.80 o                         
   3   6   2       5939.71       6055.90        94.86 o                         
   4   6   2         75.52         77.96         4.72 o                         
   5   6   2       2822.73       2695.55        33.25 o                         
   6   6   2       1023.37        956.33        15.64 o                         
   7   6   2       1660.93       1550.27        22.57 o                         
   8   6   2        104.46        107.08         9.89 o                         
   9   6   2        490.54        432.47        21.42 o                         
  10   6   2         85.04         69.20        15.73 o                         
  11   6   2         43.65         81.51        14.24 o                         
  12   6   2         76.45        108.46        17.28 o                         
  13   6   2         16.73         -5.05        35.95 o                         
 -13   7   2         83.17         33.41        31.05 o                         
 -12   7   2         11.01         20.47        19.06 o                         
 -11   7   2        830.53        802.44        29.18 o                         
 -10   7   2        498.63        523.15        27.87 o                         
  -9   7   2          9.64         23.05        12.24 o                         
  -8   7   2       1007.74       1000.95        26.27 o                         
  -7   7   2        600.27        567.34        15.10 o                         
  -6   7   2       1572.08       1616.17        22.09 o                         
  -5   7   2       2463.90       2412.49        34.15 o                         
  -4   7   2        258.39        225.40         7.75 o                         
  -3   7   2         91.49        144.28         5.11 o                         
  -2   7   2         51.69         41.45         4.13 o                         
  -1   7   2         16.21         16.94         3.14 o                         
   0   7   2       1664.69       1474.51        21.89 o                         
   1   7   2       2864.84       3137.10        37.59 o                         
   2   7   2       3343.47       3265.50        32.50 o                         
   3   7   2       1194.14       1050.14        13.93 o                         
   4   7   2         30.03         31.78         4.39 o                         
   5   7   2         17.17         35.41         5.50 o                         
   6   7   2       1377.36       1336.43        21.88 o                         
   7   7   2        227.94        204.02         8.75 o                         
   8   7   2        280.91        277.32        14.63 o                         
   9   7   2          2.26         -0.72        15.41 o                         
  10   7   2        819.19        767.89        30.74 o                         
  11   7   2        184.31        173.95        15.54 o                         
  12   7   2        257.07        268.49        20.80 o                         
  13   7   2         69.07         29.83        28.87 o                         
 -13   8   2        915.56        990.74        42.85 o                         
 -12   8   2        708.57        756.53        35.44 o                         
 -11   8   2        587.68        618.39        25.61 o                         
 -10   8   2         48.68         30.82        14.20 o                         
  -9   8   2         58.62         56.64        13.54 o                         
  -8   8   2         80.73         85.17        12.07 o                         
  -7   8   2        403.53        384.02        16.86 o                         
  -6   8   2          1.08          3.81         7.27 o                         
  -5   8   2        695.77        674.06        14.48 o                         
  -4   8   2        143.37        170.04         6.76 o                         
  -3   8   2        343.32        265.20         7.92 o                         
  -2   8   2        140.61        149.96         5.47 o                         
  -1   8   2        973.62        986.66        12.95 o                         
   0   8   2        711.40        732.47        11.26 o                         
   1   8   2       1371.64       1278.36        17.13 o                         
   2   8   2        175.54        183.84         5.28 o                         
   3   8   2        222.24        176.32         7.13 o                         
   4   8   2        336.85        313.08         9.21 o                         
   5   8   2         30.44         25.99         5.39 o                         
   6   8   2        634.96        622.80        13.13 o                         
   7   8   2         40.22         55.67         9.84 o                         
   8   8   2        239.21        220.96        13.29 o                         
   9   8   2        317.25        329.39        18.14 o                         
  10   8   2        292.31        261.49        20.45 o                         
  11   8   2        340.95        333.67        18.49 o                         
  12   8   2        336.44        290.14        21.16 o                         
  13   8   2         29.80         23.33        18.33 o                         
 -12   9   2        449.53        445.33        27.61 o                         
 -11   9   2          7.34         -0.97        15.65 o                         
 -10   9   2        390.42        463.11        22.12 o                         
  -9   9   2        218.63        207.25        16.09 o                         
  -8   9   2        183.38        224.89        14.71 o                         
  -7   9   2        332.37        298.39        14.04 o                         
  -6   9   2        249.87        231.42        11.86 o                         
  -5   9   2         85.21         83.81         8.11 o                         
  -4   9   2       2242.23       2212.87        28.93 o                         
  -3   9   2          6.55          5.02         4.89 o                         
  -2   9   2        708.93        687.29        13.76 o                         
  -1   9   2        574.38        544.22        10.11 o                         
   0   9   2        472.21        415.07         8.92 o                         
   1   9   2          7.74          8.81         4.53 o                         
   2   9   2        698.93        620.04        11.29 o                         
   3   9   2        983.15        888.60        14.89 o                         
   4   9   2        169.89        167.41         7.03 o                         
   5   9   2        192.42        225.32         8.06 o                         
   6   9   2        315.48        353.00        14.20 o                         
   7   9   2         12.26         14.00        10.18 o                         
   8   9   2        139.27        136.58        12.79 o                         
   9   9   2         30.18         16.31        17.01 o                         
  10   9   2         27.32         16.56        15.92 o                         
  11   9   2         91.58         83.55        17.80 o                         
  12   9   2         81.34        134.30        37.25 o                         
 -12  10   2        100.07         92.88        16.40 o                         
 -11  10   2         34.08         76.00        25.75 o                         
 -10  10   2         34.11         46.89        13.01 o                         
  -9  10   2        302.70        313.39        14.91 o                         
  -8  10   2         18.55         34.70        20.19 o                         
  -7  10   2         45.00         33.39         9.86 o                         
  -6  10   2        391.84        390.41        14.66 o                         
  -5  10   2        888.29        866.65        20.08 o                         
  -4  10   2        465.81        466.29        12.93 o                         
  -3  10   2        377.25        357.11        13.11 o                         
  -2  10   2       1386.39       1503.92        24.48 o                         
  -1  10   2         90.48        110.32         7.11 o                         
   0  10   2       3726.31       3570.63        39.16 o                         
   1  10   2         14.90         24.03         5.04 o                         
   2  10   2        161.34        176.22         7.45 o                         
   3  10   2         22.80         27.99         6.26 o                         
   4  10   2        100.86        108.82         7.99 o                         
   5  10   2        245.74        236.99        11.85 o                         
   6  10   2        393.98        333.95        13.83 o                         
   7  10   2        135.88        138.21        12.57 o                         
   8  10   2        222.87        230.32        16.76 o                         
   9  10   2          1.93        -12.42        14.81 o                         
  10  10   2        554.26        552.74        31.41 o                         
  11  10   2        146.49        166.85        18.75 o                         
  12  10   2        291.97        277.99        25.54 o                         
 -11  11   2          8.28          9.90        15.07 o                         
 -10  11   2        276.20        287.64        15.77 o                         
  -9  11   2         58.66         56.80        12.68 o                         
  -8  11   2        120.50        102.13        12.21 o                         
  -7  11   2         47.76         44.19        15.39 o                         
  -6  11   2        617.83        606.90        18.01 o                         
  -5  11   2       1116.57       1122.42        25.95 o                         
  -4  11   2        539.10        501.82        19.92 o                         
  -3  11   2       1044.83        969.39        22.51 o                         
  -2  11   2        387.11        383.04        12.36 o                         
  -1  11   2       2259.94       2175.60        32.64 o                         
   0  11   2       1375.52       1291.44        18.91 o                         
   1  11   2        611.16        593.65        15.11 o                         
   2  11   2        130.36        147.79         9.55 o                         
   3  11   2        941.43        881.77        20.90 o                         
   4  11   2         25.53         21.35         9.23 o                         
   5  11   2        147.34        160.46        12.38 o                         
   6  11   2          1.45         -9.26         9.97 o                         
   7  11   2        186.17        165.03        13.80 o                         
   8  11   2        676.26        674.10        26.02 o                         
   9  11   2        766.80        700.19        26.05 o                         
  10  11   2         58.86         77.62        17.50 o                         
  11  11   2        767.81        854.98        70.24 o                         
 -11  12   2         15.75         13.70        17.59 o                         
 -10  12   2         15.01          6.62        14.90 o                         
  -9  12   2          9.82         16.14        15.15 o                         
  -8  12   2        144.83        141.93        14.57 o                         
  -7  12   2          7.17          4.68        12.46 o                         
  -6  12   2        233.78        231.23        16.73 o                         
  -5  12   2        452.80        428.87        17.38 o                         
  -4  12   2        239.26        227.73        14.00 o                         
  -3  12   2        156.75        184.23        18.19 o                         
  -2  12   2        621.42        578.00        21.13 o                         
  -1  12   2       1011.56        980.38        22.52 o                         
   0  12   2        309.16        301.43        11.45 o                         
   1  12   2        181.43        170.72        12.03 o                         
   2  12   2        465.80        445.31        19.37 o                         
   3  12   2         21.17         26.16        10.73 o                         
   4  12   2       2041.35       1936.84        36.66 o                         
   5  12   2         23.33         55.06        11.51 o                         
   6  12   2        133.60        121.34        14.27 o                         
   7  12   2        174.74        137.09        15.40 o                         
   8  12   2        211.44        187.56        16.21 o                         
   9  12   2        193.24        218.27        23.40 o                         
  10  12   2          8.77        -10.19        18.32 o                         
 -10  13   2        364.09        383.37        33.70 o                         
  -9  13   2        278.13        322.64        20.85 o                         
  -8  13   2          6.20         29.79        13.66 o                         
  -7  13   2        504.40        509.95        20.40 o                         
  -6  13   2          7.31          9.16        12.04 o                         
  -5  13   2        659.34        669.89        25.21 o                         
  -4  13   2         89.97         92.19        24.03 o                         
  -3  13   2        154.98        166.71        10.95 o                         
  -2  13   2        653.85        668.71        20.20 o                         
  -1  13   2         22.25         14.23         9.93 o                         
   0  13   2        891.47        865.05        29.08 o                         
   1  13   2         24.58         14.58        13.65 o                         
   2  13   2        870.55        883.77        29.77 o                         
   3  13   2        182.29        173.90        14.59 o                         
   4  13   2        766.22        755.55        33.45 o                         
   5  13   2        319.20        319.74        16.99 o                         
   6  13   2        137.84        150.22        23.50 o                         
   7  13   2        120.37        115.92        15.70 o                         
   8  13   2         79.19         59.81        14.68 o                         
   9  13   2          7.90         27.55        20.59 o                         
  -9  14   2        149.00        159.94        31.80 o                         
  -8  14   2         83.06        108.49        15.95 o                         
  -7  14   2        441.11        471.03        22.85 o                         
  -6  14   2        627.40        644.48        24.59 o                         
  -5  14   2        860.85        851.21        27.78 o                         
  -4  14   2          2.83          1.10        13.83 o                         
  -3  14   2         23.11         13.74        11.01 o                         
  -2  14   2         27.67         40.98        10.74 o                         
  -1  14   2        266.28        272.98        23.18 o                         
   0  14   2         91.14         96.82        13.98 o                         
   1  14   2         72.30        101.21        14.67 o                         
   2  14   2        189.96        184.51        16.53 o                         
   3  14   2        863.96        862.03        36.05 o                         
   4  14   2          2.28          2.30        13.82 o                         
   5  14   2        162.13        157.81        19.42 o                         
   6  14   2         24.84         23.23        19.09 o                         
   7  14   2         75.64         57.82        34.28 o                         
   8  14   2         12.20          8.65        24.64 o                         
  -8  15   2         13.03         25.73        14.04 o                         
  -7  15   2          1.96         10.30        13.31 o                         
  -6  15   2        735.75        731.13        24.31 o                         
  -5  15   2        169.22        188.11        15.62 o                         
  -4  15   2        199.42        225.57        13.88 o                         
  -3  15   2         73.49         92.00        13.96 o                         
  -2  15   2         33.91         38.80        14.02 o                         
  -1  15   2         59.89         53.75        13.88 o                         
   0  15   2       1472.70       1525.92        37.34 o                         
   1  15   2          8.03          7.47        14.48 o                         
   2  15   2         95.96        107.82        15.51 o                         
   3  15   2        693.88        650.65        24.48 o                         
   4  15   2        360.06        389.47        19.26 o                         
   5  15   2         47.16         62.08        18.73 o                         
   6  15   2        208.08        205.99        24.36 o                         
   7  15   2         88.35        117.91        25.30 o                         
  -6  16   2        313.49        342.51        21.68 o                         
  -5  16   2         69.15         88.48        18.01 o                         
  -4  16   2         26.55         28.65        22.40 o                         
  -3  16   2         10.74          4.75        15.59 o                         
  -2  16   2         73.38         64.16        15.18 o                         
  -1  16   2        258.61        289.26        18.00 o                         
   0  16   2         46.27         61.20        15.73 o                         
   1  16   2        169.53        221.06        18.46 o                         
   2  16   2        278.33        289.24        19.30 o                         
   3  16   2        249.43        258.01        18.43 o                         
   4  16   2        332.87        331.90        65.06 o                         
   5  16   2         42.08         55.95        23.95 o                         
  -4  17   2        134.49        181.77        17.66 o                         
  -3  17   2        138.19        152.98        17.18 o                         
  -2  17   2         17.98         37.59        28.53 o                         
  -1  17   2         19.08         79.97        37.64 o                         
   0  17   2         25.69         18.16        18.81 o                         
   1  17   2         54.52         50.19        17.18 o                         
   2  17   2          2.23        -15.11        23.51 o                         
   3  17   2         78.56         60.65        22.76 o                         
  -1 -15   3         42.87         30.44        20.19 o                         
   0 -15   3         59.82         68.40        23.50 o                         
   1 -15   3         95.21        104.90        20.32 o                         
   2 -15   3        279.12        235.07        22.63 o                         
   3 -15   3        475.19        443.26        22.28 o                         
   4 -15   3          4.69         -2.81        17.10 o                         
  -4 -14   3        113.71        119.16        18.82 o                         
  -3 -14   3         26.30          9.23        20.93 o                         
  -2 -14   3         98.67        105.64        17.62 o                         
  -1 -14   3          4.54        -19.19        19.19 o                         
   0 -14   3         11.52          9.71        15.42 o                         
   1 -14   3          2.05         -1.33        14.71 o                         
   2 -14   3        411.55        437.68        19.87 o                         
   3 -14   3         80.02         86.92        14.82 o                         
   4 -14   3        302.61        306.12        16.79 o                         
   5 -14   3         45.29         25.62        12.79 o                         
   6 -14   3         27.24         20.87        13.60 o                         
   7 -14   3          1.31          6.95        28.89 o                         
  -5 -13   3        403.67        465.63        25.70 o                         
  -4 -13   3        139.22        135.66        17.52 o                         
  -3 -13   3         26.04         43.99        14.21 o                         
  -2 -13   3          0.07         -5.31        15.53 o                         
  -1 -13   3         14.46         23.56        17.66 o                         
   0 -13   3          2.61         18.45        19.04 o                         
   1 -13   3        587.91        623.25        28.47 o                         
   2 -13   3        114.74        142.31        15.50 o                         
   3 -13   3       1860.41       1838.23        44.75 o                         
   4 -13   3        110.81        120.44        13.37 o                         
   5 -13   3        434.97        450.85        26.11 o                         
   6 -13   3         22.27         38.22        12.60 o                         
   7 -13   3         35.24         35.06        12.48 o                         
   8 -13   3        116.03        127.75        14.69 o                         
  -7 -12   3          0.30         14.79        20.38 o                         
  -6 -12   3       1614.78       1605.29        42.96 o                         
  -5 -12   3          5.25         -0.01        17.43 o                         
  -4 -12   3        591.52        598.62        25.16 o                         
  -3 -12   3         24.09         35.80        15.52 o                         
  -2 -12   3        133.12        150.91        15.28 o                         
  -1 -12   3        188.89        168.67        16.00 o                         
   0 -12   3        622.75        598.00        24.17 o                         
   1 -12   3         30.62         38.59        13.04 o                         
   2 -12   3         33.99         40.97        13.11 o                         
   3 -12   3        932.99        914.10        27.67 o                         
   4 -12   3        416.50        577.61        24.84 o                         
   5 -12   3        630.68        590.82        21.39 o                         
   6 -12   3         75.17         98.19        14.84 o                         
   7 -12   3        317.69        293.07        23.71 o                         
   8 -12   3         47.61         57.24        13.02 o                         
   9 -12   3         19.12         51.92        13.41 o                         
  10 -12   3        846.83        862.60        30.45 o                         
  -8 -11   3          4.49         -4.07        21.74 o                         
  -7 -11   3        140.47        158.94        19.31 o                         
  -6 -11   3        152.39        165.70        16.30 o                         
  -5 -11   3        801.34        849.28        28.26 o                         
  -4 -11   3          8.51         -1.47        13.04 o                         
  -3 -11   3        810.16        911.85        30.97 o                         
  -2 -11   3         71.56         64.11        18.77 o                         
  -1 -11   3        316.60        304.63        15.40 o                         
   0 -11   3         26.36          6.08        11.66 o                         
   1 -11   3       1086.16       1054.51        28.50 o                         
   2 -11   3        130.85        122.96        12.85 o                         
   3 -11   3         30.29         31.64        12.38 o                         
   4 -11   3       1743.43       1679.75        40.86 o                         
   5 -11   3         13.17         23.84        11.40 o                         
   6 -11   3        675.56        681.69        23.21 o                         
   7 -11   3        215.98        203.46        16.10 o                         
   8 -11   3        215.61        238.30        27.16 o                         
   9 -11   3         34.45         51.67        15.51 o                         
  10 -11   3        432.30        440.11        37.79 o                         
  11 -11   3          1.47          7.70        26.52 o                         
  -9 -10   3        219.20        191.90        26.24 o                         
  -8 -10   3         54.79         81.85        18.22 o                         
  -7 -10   3        114.30        129.54        16.73 o                         
  -6 -10   3          4.25        -11.13        14.17 o                         
  -5 -10   3        132.17        120.10        14.57 o                         
  -4 -10   3        230.63        193.07        20.23 o                         
  -3 -10   3        107.31        154.41        14.69 o                         
  -2 -10   3       1312.15       1356.63        32.56 o                         
  -1 -10   3         22.12         24.57        10.02 o                         
   0 -10   3          6.51         -7.67         9.61 o                         
   1 -10   3        197.91        190.59        16.19 o                         
   2 -10   3        492.32        462.96        28.85 o                         
   3 -10   3        998.39       1043.95        26.77 o                         
   4 -10   3        403.58        570.58        20.90 o                         
   5 -10   3         66.51         59.07        16.03 o                         
   6 -10   3          6.12         -6.03        12.96 o                         
   7 -10   3        205.09        203.88        15.82 o                         
   8 -10   3         48.04         63.23        14.33 o                         
   9 -10   3        817.51        763.30        28.06 o                         
  10 -10   3        215.29        227.25        19.16 o                         
  11 -10   3        108.27        133.89        30.05 o                         
 -10  -9   3         92.05        139.37        29.67 o                         
  -9  -9   3         26.52         42.40        24.07 o                         
  -8  -9   3        724.65        778.93        30.84 o                         
  -7  -9   3        224.76        180.70        16.78 o                         
  -6  -9   3       1743.53       1795.27        40.65 o                         
  -5  -9   3         66.42         88.07        13.41 o                         
  -4  -9   3        425.38        424.40        20.86 o                         
  -3  -9   3        149.25        246.37        17.18 o                         
  -2  -9   3        560.47        559.61        19.15 o                         
  -1  -9   3        330.20        303.70        14.38 o                         
   0  -9   3        541.67        536.35        15.76 o                         
   1  -9   3         34.24         43.58         7.82 o                         
   2  -9   3        178.32        180.90         9.69 o                         
   3  -9   3         18.50          8.24         9.06 o                         
   4  -9   3         34.67         73.58        12.19 o                         
   5  -9   3         24.70         16.36        11.05 o                         
   6  -9   3        799.09        791.02        25.21 o                         
   7  -9   3          9.56          7.64        11.08 o                         
   8  -9   3         52.05         53.29        12.47 o                         
   9  -9   3        179.88        189.31        14.74 o                         
  10  -9   3         75.21         90.41        19.38 o                         
  11  -9   3        349.35        407.13        21.21 o                         
  12  -9   3          3.42        -13.68        23.17 o                         
 -10  -8   3         62.17         17.46        25.46 o                         
  -9  -8   3        111.89         96.71        17.87 o                         
  -8  -8   3         13.77          6.35        14.41 o                         
  -7  -8   3         43.59         61.25        13.14 o                         
  -6  -8   3        172.05        165.48        13.00 o                         
  -5  -8   3        609.64        616.30        20.92 o                         
  -4  -8   3       1178.40       1128.03        27.94 o                         
  -3  -8   3        139.38        215.06        15.02 o                         
  -2  -8   3        168.78        163.76         8.79 o                         
  -1  -8   3       1138.23       1063.35        19.57 o                         
   0  -8   3        768.28        733.80        14.85 o                         
   1  -8   3         51.21         49.99         5.96 o                         
   2  -8   3        142.76        132.09         6.70 o                         
   3  -8   3         17.53         13.53         7.89 o                         
   4  -8   3        522.72        512.83        15.64 o                         
   5  -8   3        543.37        564.18        17.93 o                         
   6  -8   3         47.46         36.20         9.38 o                         
   7  -8   3         23.89         10.95        10.41 o                         
   8  -8   3        243.71        271.27        18.87 o                         
   9  -8   3          9.70         31.91        12.90 o                         
  10  -8   3        407.69        450.65        23.03 o                         
  11  -8   3          8.24          1.24        15.17 o                         
  12  -8   3        298.35        288.15        18.63 o                         
  13  -8   3         12.79         32.01        16.51 o                         
 -11  -7   3          5.08         54.69        27.27 o                         
 -10  -7   3        233.56        235.14        20.06 o                         
  -9  -7   3         64.52         68.23        29.23 o                         
  -8  -7   3         53.36         62.02        13.16 o                         
  -7  -7   3         12.21          7.18        11.48 o                         
  -6  -7   3         37.97         30.66        10.56 o                         
  -5  -7   3        713.08        715.72        21.73 o                         
  -4  -7   3        400.56        445.11        17.21 o                         
  -3  -7   3       1295.13       1314.39        23.90 o                         
  -2  -7   3        101.61        120.01         7.76 o                         
  -1  -7   3       1020.55        955.36        17.75 o                         
   0  -7   3       1121.31       1132.22        18.10 o                         
   1  -7   3        810.66        699.85        12.38 o                         
   2  -7   3        398.96        405.63        10.39 o                         
   3  -7   3        516.44        476.59        11.72 o                         
   4  -7   3          2.80         87.07         6.65 o                         
   5  -7   3        467.40        500.69        13.11 o                         
   6  -7   3          1.51         -6.62         8.05 o                         
   7  -7   3         17.39          9.49         8.72 o                         
   8  -7   3        888.29        883.46        23.29 o                         
   9  -7   3        274.31        291.87        14.68 o                         
  10  -7   3        798.17        779.37        27.93 o                         
  11  -7   3       1186.46       1254.41        34.74 o                         
  12  -7   3          4.58         51.52        15.80 o                         
  13  -7   3        247.48        278.77        18.67 o                         
 -11  -6   3         37.62         30.06        23.10 o                         
 -10  -6   3        227.29        247.08        18.70 o                         
  -9  -6   3          2.00         -1.75        12.79 o                         
  -8  -6   3         29.54         43.34        13.91 o                         
  -7  -6   3         84.75        101.50        11.38 o                         
  -6  -6   3         17.09         13.48         9.36 o                         
  -5  -6   3         58.55         42.53         8.19 o                         
  -4  -6   3        876.87        874.63        18.59 o                         
  -3  -6   3         45.76         79.06         6.97 o                         
  -2  -6   3        162.36        123.31         5.83 o                         
  -1  -6   3         53.35         63.11         5.36 o                         
   0  -6   3       8065.21       8211.36        89.26 o                         
   1  -6   3        187.44        161.17         5.28 o                         
   2  -6   3        997.51        818.25        12.00 o                         
   3  -6   3        242.03        226.41         8.02 o                         
   4  -6   3        851.88        848.84        14.61 o                         
   5  -6   3          4.44         21.70         6.29 o                         
   6  -6   3       1599.57       1573.19        22.66 o                         
   7  -6   3        139.14        186.23        11.65 o                         
   8  -6   3        140.08        147.45        13.03 o                         
   9  -6   3         87.36        102.32        14.23 o                         
  10  -6   3       1858.49       1945.74        90.31 o                         
  11  -6   3        195.98        261.48        22.18 o                         
  12  -6   3         21.20         11.65        14.90 o                         
  13  -6   3         29.59         19.08        16.82 o                         
  14  -6   3         11.52         14.59        26.26 o                         
 -12  -5   3         50.15         15.83        24.22 o                         
 -11  -5   3         60.46         60.43        21.76 o                         
 -10  -5   3         60.23         61.68        14.01 o                         
  -9  -5   3        535.46        580.07        21.85 o                         
  -8  -5   3        182.73        144.51        12.56 o                         
  -7  -5   3        606.31        636.20        20.32 o                         
  -6  -5   3          2.61          9.82         8.31 o                         
  -5  -5   3        932.16        854.29        16.47 o                         
  -4  -5   3         84.60         70.07         6.84 o                         
  -3  -5   3        295.25        291.57         8.31 o                         
  -2  -5   3         35.73         27.31         3.91 o                         
  -1  -5   3         34.56         24.18         3.74 o                         
   0  -5   3        205.40        225.62         6.40 o                         
   1  -5   3         54.62         57.57         4.23 o                         
   2  -5   3       3616.54       3512.73        41.86 o                         
   3  -5   3         11.47         33.08         4.78 o                         
   4  -5   3        165.32        422.25         9.37 o                         
   5  -5   3        428.69        456.92         9.68 o                         
   6  -5   3       2476.12       2481.33        34.60 o                         
   7  -5   3       2651.89       2653.19        38.61 o                         
   8  -5   3       1414.12       1418.25        28.84 o                         
   9  -5   3       1629.22       1647.47        36.71 o                         
  10  -5   3        368.50        364.04        26.56 o                         
  11  -5   3        230.10        227.26        20.52 o                         
  12  -5   3        518.64        554.26        33.12 o                         
  13  -5   3         64.33         68.97        23.75 o                         
  14  -5   3         84.05        134.61        21.88 o                         
 -12  -4   3        992.47       1069.97       114.90 o                         
 -11  -4   3        178.14        197.34        23.21 o                         
 -10  -4   3         86.36         93.55        13.84 o                         
  -9  -4   3         20.21         12.04        11.85 o                         
  -8  -4   3        556.89        544.76        24.83 o                         
  -7  -4   3        783.77        733.62        19.12 o                         
  -6  -4   3        295.23        287.74         9.70 o                         
  -5  -4   3        609.57        684.38        13.32 o                         
  -4  -4   3        131.82        152.22         7.24 o                         
  -3  -4   3       1598.76       1718.60        19.95 o                         
  -2  -4   3         10.74         18.59         3.42 o                         
  -1  -4   3        233.36        229.84         6.49 o                         
   0  -4   3        187.69        223.30         5.92 o                         
   1  -4   3       5411.71       5457.47        88.58 o                         
   2  -4   3        865.95        802.59        11.89 o                         
   3  -4   3       8561.88       8923.15       115.12 o                         
   4  -4   3       2765.07       3247.51        33.93 o                         
   5  -4   3        719.40        687.39        11.30 o                         
   6  -4   3        645.15        610.71        12.02 o                         
   7  -4   3       2344.48       2337.06        30.34 o                         
   8  -4   3          0.07         10.70         8.16 o                         
   9  -4   3        419.11        465.71        21.33 o                         
  10  -4   3        228.22        261.98        19.56 o                         
  11  -4   3         25.64         77.65        25.17 o                         
  12  -4   3         21.57          0.49        17.85 o                         
  13  -4   3        290.12        306.94        22.80 o                         
  14  -4   3        126.55        145.30        29.18 o                         
 -13  -3   3        182.82        239.05        50.29 o                         
 -12  -3   3        303.53        311.68        34.13 o                         
 -11  -3   3        560.28        523.78        35.96 o                         
 -10  -3   3        620.79        658.12        23.05 o                         
  -9  -3   3        208.48        198.42        12.77 o                         
  -8  -3   3        478.75        432.92        19.83 o                         
  -7  -3   3        100.87        113.22         8.36 o                         
  -6  -3   3        672.54        708.60        13.62 o                         
  -5  -3   3       1136.25       1153.95        16.06 o                         
  -4  -3   3       1419.01       1227.91        16.52 o                         
  -3  -3   3        418.43        420.49         7.61 o                         
  -2  -3   3         43.44         33.91         3.52 o                         
  -1  -3   3        551.21        549.87         8.64 o                         
   0  -3   3       1873.57       1687.64        21.26 o                         
   1  -3   3        563.48        571.00         9.27 o                         
   2  -3   3      21189.24      22038.23       246.20 o                         
   3  -3   3         17.94         22.69         5.50 o                         
   4  -3   3       4489.94       4583.45        44.71 o                         
   5  -3   3        360.06        361.42         7.39 o                         
   6  -3   3         22.58         27.10         4.64 o                         
   7  -3   3        120.76        127.25         6.36 o                         
   8  -3   3        743.71        680.02        15.81 o                         
   9  -3   3       1644.93       1632.07        35.74 o                         
  10  -3   3        130.12        162.37        15.30 o                         
  11  -3   3        341.66        355.34        20.53 o                         
  12  -3   3         53.99         64.96        20.33 o                         
  13  -3   3         38.00         51.96        19.65 o                         
  14  -3   3        227.52        253.33        48.73 o                         
 -13  -2   3         11.38         -9.98        28.18 o                         
 -12  -2   3          2.98         18.92        18.20 o                         
 -11  -2   3        953.73       1004.74        34.92 o                         
 -10  -2   3         77.33         92.50        17.62 o                         
  -9  -2   3        449.87        460.64        20.78 o                         
  -8  -2   3        126.78        114.04        10.28 o                         
  -7  -2   3        949.44        907.42        17.05 o                         
  -6  -2   3        490.60        518.80        12.19 o                         
  -5  -2   3        628.58        660.09        11.57 o                         
  -4  -2   3          4.03         11.64         4.01 o                         
  -3  -2   3       2606.23       2684.43        37.07 o                         
  -2  -2   3         24.62         41.61         3.51 o                         
  -1  -2   3       1179.22       1174.86        14.52 o                         
   0  -2   3        652.77        683.36        11.74 o                         
   1  -2   3        855.02        794.04        10.80 o                         
   2  -2   3       6022.75       6133.61        72.83 o                         
   3  -2   3       2505.85       2605.02        33.97 o                         
   4  -2   3        565.70        483.49         8.77 o                         
   5  -2   3        987.40        981.72        12.87 o                         
   6  -2   3       3722.14       3729.74        40.16 o                         
   7  -2   3       1003.60        967.90        15.33 o                         
   8  -2   3         77.87         76.44         7.32 o                         
   9  -2   3        173.50        156.00        10.75 o                         
  10  -2   3       2196.21       2236.12        48.48 o                         
  11  -2   3        121.83        119.01        16.34 o                         
  12  -2   3         99.50        103.17        18.56 o                         
  13  -2   3         25.51        -18.72        18.72 o                         
  14  -2   3        578.68        560.93        59.23 o                         
 -13  -1   3         11.26        -17.96        17.96 o                         
 -12  -1   3         47.01         35.13        19.91 o                         
 -11  -1   3        539.03        522.16        23.43 o                         
 -10  -1   3         51.24         51.17        12.88 o                         
  -9  -1   3       1380.77       1388.76        26.18 o                         
  -8  -1   3        374.98        381.59        12.11 o                         
  -7  -1   3        768.23        700.40        14.85 o                         
  -6  -1   3        420.82        388.16        10.24 o                         
  -5  -1   3        151.54        159.50         5.45 o                         
  -4  -1   3       2119.25       2118.19        26.05 o                         
  -3  -1   3       1542.99       1864.77        22.43 o                         
  -2  -1   3        705.26        754.65        10.66 o                         
  -1  -1   3       2315.86       2373.36        30.66 o                         
   0  -1   3       8015.62       7935.75        88.87 o                         
   1  -1   3       4169.00       4316.62        51.39 o                         
   2  -1   3       8851.89       9177.07       108.34 o                         
   3  -1   3       2343.43       2351.33        26.03 o                         
   4  -1   3        252.38        317.34         5.68 o                         
   5  -1   3       3870.84       4025.70        44.42 o                         
   6  -1   3         78.96         82.16         4.84 o                         
   7  -1   3       1792.33       1693.44        18.22 o                         
   8  -1   3          1.93          5.02         6.80 o                         
   9  -1   3         95.23         86.42         8.67 o                         
  10  -1   3        267.93        269.23        15.62 o                         
  11  -1   3        870.39        917.90        30.06 o                         
  12  -1   3          2.80        -11.94        16.49 o                         
  13  -1   3        119.63        117.94        19.72 o                         
  14  -1   3          6.47         26.64        18.64 o                         
  15  -1   3         57.14         58.94        26.84 o                         
 -13   0   3        480.88        591.87        29.30 o                         
 -12   0   3        168.55        165.84        20.64 o                         
 -11   0   3        119.70        154.54        16.37 o                         
 -10   0   3        348.67        340.08        15.09 o                         
  -9   0   3        899.50        888.31        20.63 o                         
  -8   0   3       1353.44       1316.44        19.94 o                         
  -7   0   3          4.12          5.01         5.78 o                         
  -6   0   3        844.55        807.04        12.20 o                         
  -5   0   3         60.09         69.34         4.77 o                         
  -4   0   3       5708.58       5832.70        63.40 o                         
  -3   0   3       7115.24       8301.71       104.55 o                         
  -2   0   3       5553.21       5202.62        85.38 o                         
  -1   0   3       9974.62      10582.05       141.38 o                         
   0   0   3        207.67        205.75         4.49 o                         
   1   0   3       6554.64       6670.50        89.42 o                         
   2   0   3       4983.65       5277.24        62.72 o                         
   3   0   3        263.64        237.36         4.48 o                         
   4   0   3        411.94        534.57         7.12 o                         
   5   0   3        874.96        890.04        11.21 o                         
   6   0   3         20.88         26.24         3.43 o                         
   7   0   3        401.11        436.16         7.72 o                         
   8   0   3        265.38        327.72         8.72 o                         
   9   0   3        236.11        241.15         8.50 o                         
  10   0   3       1049.21       1068.18        23.01 o                         
  11   0   3        888.38        895.60        27.35 o                         
  12   0   3        589.05        622.37        44.22 o                         
  13   0   3         12.95         20.74        19.74 o                         
  14   0   3         13.89         39.16        21.84 o                         
  15   0   3         53.83         94.87        25.09 o                         
 -13   1   3        188.88        188.94        22.88 o                         
 -12   1   3         88.94        106.07        19.72 o                         
 -11   1   3        587.94        656.48        30.99 o                         
 -10   1   3         59.17         58.05        11.68 o                         
  -9   1   3        680.32        756.93        19.33 o                         
  -8   1   3         26.42         35.12         7.36 o                         
  -7   1   3       1492.96       1427.81        19.33 o                         
  -6   1   3        728.31        745.10        12.10 o                         
  -5   1   3       2258.16       2242.81        26.36 o                         
  -4   1   3         85.59         86.47         4.52 o                         
  -3   1   3       9882.05      10410.06       123.17 o                         
  -2   1   3      13602.32      14553.11       162.53 o                         
  -1   1   3      12972.18      14175.30       158.07 o                         
   0   1   3        636.57        661.28         8.81 o                         
   1   1   3       7998.41       8257.08        97.30 o                         
   2   1   3       1622.48       1558.47        17.51 o                         
   3   1   3       4064.52       4223.28        47.97 o                         
   4   1   3       1782.71       1921.31        21.90 o                         
   5   1   3       1224.15       1119.67        12.31 o                         
   6   1   3        157.94        140.98         4.38 o                         
   7   1   3        163.27        131.15         4.53 o                         
   8   1   3        305.38        277.83         8.01 o                         
   9   1   3        747.84        720.25        14.70 o                         
  10   1   3        313.54        356.33        13.41 o                         
  11   1   3        296.82        305.52        14.95 o                         
  12   1   3        309.45        298.23        19.55 o                         
  13   1   3         21.19         42.53        23.92 o                         
  14   1   3         22.00         30.53        21.16 o                         
  15   1   3          1.88          0.41        56.89 o                         
 -13   2   3         28.98         -8.17        26.26 o                         
 -12   2   3        142.41         90.71        19.12 o                         
 -11   2   3          1.27         -4.31        21.37 o                         
 -10   2   3         14.15          2.49        15.80 o                         
  -9   2   3          3.73         11.92         9.68 o                         
  -8   2   3         22.17         24.09         6.75 o                         
  -7   2   3        855.51        815.33        13.32 o                         
  -6   2   3        891.10        920.79        12.49 o                         
  -5   2   3        618.06        568.05         9.45 o                         
  -4   2   3        277.35        253.39         5.54 o                         
  -3   2   3        861.45       1487.47        19.05 o                         
  -2   2   3      16821.33      18237.34       185.75 o                         
  -1   2   3       4161.91       4295.30        46.21 o                         
   0   2   3        127.47        111.34         3.67 o                         
   1   2   3       8448.88       9286.88       115.87 o                         
   2   2   3       5327.28       5563.97        62.54 o                         
   3   2   3        469.35        476.17         7.57 o                         
   4   2   3       2128.30       2484.67        27.79 o                         
   5   2   3       2767.29       2795.31        32.80 o                         
   6   2   3        237.06        234.03         6.01 o                         
   7   2   3        353.69        316.22         7.52 o                         
   8   2   3         25.02         39.70         5.18 o                         
   9   2   3        317.95        316.04        10.65 o                         
  10   2   3         24.50         21.84        10.17 o                         
  11   2   3       1281.89       1275.15        29.62 o                         
  12   2   3        160.21        124.45        15.65 o                         
  13   2   3        177.64        168.73        20.52 o                         
  14   2   3         62.09         91.40        36.22 o                         
 -13   3   3        208.23        239.90        22.62 o                         
 -12   3   3        108.78        120.18        19.67 o                         
 -11   3   3         21.75         39.55        16.31 o                         
 -10   3   3         65.24         37.59        18.24 o                         
  -9   3   3       1349.46       1393.39        31.82 o                         
  -8   3   3        359.74        315.21        10.96 o                         
  -7   3   3        665.04        640.34        12.82 o                         
  -6   3   3       1543.70       1496.00        17.94 o                         
  -5   3   3        826.94        716.17        10.65 o                         
  -4   3   3       2810.04       2813.91        30.34 o                         
  -3   3   3       7730.19       8850.92        94.88 o                         
  -2   3   3       1756.23       1930.62        25.35 o                         
  -1   3   3       8874.93       9635.63       113.55 o                         
   0   3   3      10216.82      11002.66       122.77 o                         
   1   3   3       5185.62       5528.66        74.33 o                         
   2   3   3       1164.95       1165.43        14.18 o                         
   3   3   3         92.53         86.86         3.24 o                         
   4   3   3        755.83        728.77         9.66 o                         
   5   3   3         89.69         93.88         3.88 o                         
   6   3   3       2403.86       2427.73        26.21 o                         
   7   3   3         27.15         23.47         4.47 o                         
   8   3   3        287.98        317.37         9.40 o                         
   9   3   3        160.43        157.83         8.46 o                         
  10   3   3       1064.07       1152.14        36.87 o                         
  11   3   3         42.10         36.40        13.14 o                         
  12   3   3        534.65        520.89        28.32 o                         
  13   3   3          4.07         -5.05        21.16 o                         
  14   3   3        168.29        133.71        21.68 o                         
 -13   4   3        226.95        295.72        25.79 o                         
 -12   4   3          8.92          7.25        18.26 o                         
 -11   4   3        768.62        802.02        33.36 o                         
 -10   4   3        327.58        360.80        18.20 o                         
  -9   4   3        405.22        429.21        18.32 o                         
  -8   4   3       1043.38       1045.86        24.53 o                         
  -7   4   3       1765.43       1649.42        23.45 o                         
  -6   4   3         63.31         68.02         6.04 o                         
  -5   4   3       4321.58       4276.10        52.75 o                         
  -4   4   3         41.21         18.10         4.09 o                         
  -3   4   3       4470.20       4429.29        53.68 o                         
  -2   4   3       2016.89       2036.82        25.15 o                         
  -1   4   3         98.64         96.01         3.77 o                         
   0   4   3       1034.84       1054.69        13.58 o                         
   1   4   3         22.12         25.92         2.32 o                         
   2   4   3      11705.22      13082.08       163.11 o                         
   3   4   3       2740.93       2785.93        34.14 o                         
   4   4   3         86.33        162.60         5.41 o                         
   5   4   3        283.36        280.58         6.26 o                         
   6   4   3        326.20        296.91         7.24 o                         
   7   4   3        256.51        233.65         7.75 o                         
   8   4   3         62.56         57.68         6.99 o                         
   9   4   3       1667.92       1601.25        27.57 o                         
  10   4   3        537.78        582.09        21.12 o                         
  11   4   3        433.25        457.77        19.13 o                         
  12   4   3         27.22         40.31        14.92 o                         
  13   4   3          4.28         -5.51        19.92 o                         
  14   4   3        460.50        465.55        31.20 o                         
 -13   5   3        171.37        186.73        32.09 o                         
 -12   5   3        214.40        211.92        20.88 o                         
 -11   5   3          0.43         29.53        17.80 o                         
 -10   5   3        422.27        443.42        27.90 o                         
  -9   5   3        189.69        234.55        12.78 o                         
  -8   5   3       1085.26       1094.31        21.84 o                         
  -7   5   3        160.61        151.94         8.36 o                         
  -6   5   3        235.68        212.61         7.58 o                         
  -5   5   3         98.32        118.99         6.12 o                         
  -4   5   3       4685.63       4914.89        82.55 o                         
  -3   5   3        113.69        330.37         7.38 o                         
  -2   5   3         17.69         13.87         2.98 o                         
  -1   5   3         30.11         31.72         2.61 o                         
   0   5   3        340.90        340.50         5.98 o                         
   1   5   3        198.79        207.93         5.23 o                         
   2   5   3      11148.67      11887.78       148.80 o                         
   3   5   3       9889.94      10411.49       145.42 o                         
   4   5   3       2009.56       2309.11        30.42 o                         
   5   5   3        850.56        734.81        12.80 o                         
   6   5   3        908.82        873.24        12.96 o                         
   7   5   3        683.91        657.02        12.94 o                         
   8   5   3        154.60        139.88         8.94 o                         
   9   5   3        127.08        115.24        12.37 o                         
  10   5   3        226.34        258.22        15.70 o                         
  11   5   3        504.93        549.78        26.80 o                         
  12   5   3         93.81        125.64        16.17 o                         
  13   5   3        125.01        110.28        19.94 o                         
  14   5   3        103.39         69.67        24.05 o                         
 -13   6   3        203.68        208.40        34.54 o                         
 -12   6   3        332.88        309.69        22.27 o                         
 -11   6   3        995.87        910.18        36.36 o                         
 -10   6   3         87.44         73.20        22.83 o                         
  -9   6   3         65.45         95.90        12.03 o                         
  -8   6   3        304.42        329.17        15.25 o                         
  -7   6   3        481.76        407.30        13.49 o                         
  -6   6   3       3780.61       3725.34        45.19 o                         
  -5   6   3         16.49         24.96         4.97 o                         
  -4   6   3       1539.02       1463.72        16.90 o                         
  -3   6   3        163.80        129.08         4.90 o                         
  -2   6   3        135.02        159.34         5.42 o                         
  -1   6   3        320.18        374.91         7.06 o                         
   0   6   3       1418.64       1295.83        15.92 o                         
   1   6   3         99.94        122.22         4.48 o                         
   2   6   3      17111.34      18658.74       288.83 o                         
   3   6   3         52.35         66.15         9.01 o                         
   4   6   3       3787.95       4195.26        49.09 o                         
   5   6   3         96.80         86.95         4.94 o                         
   6   6   3        228.89        200.87         7.02 o                         
   7   6   3        964.75        937.97        17.12 o                         
   8   6   3        313.04        312.81        11.97 o                         
   9   6   3        196.20        178.32        13.84 o                         
  10   6   3         16.14         21.06        14.29 o                         
  11   6   3        118.34        107.93        15.16 o                         
  12   6   3        375.94        404.35        19.54 o                         
  13   6   3         53.36         30.48        25.61 o                         
  14   6   3         20.80          8.07        18.46 o                         
 -13   7   3        204.52        274.35        25.15 o                         
 -12   7   3        126.73         95.23        19.91 o                         
 -11   7   3       1222.91       1185.69        63.66 o                         
 -10   7   3        242.21        278.65        17.24 o                         
  -9   7   3        451.03        421.96        17.37 o                         
  -8   7   3        681.54        652.99        20.82 o                         
  -7   7   3       1105.37       1049.49        24.52 o                         
  -6   7   3          3.37         -4.59         6.16 o                         
  -5   7   3       2581.41       2393.39        29.27 o                         
  -4   7   3       1602.17       1597.51        31.64 o                         
  -3   7   3         25.54        127.76         5.82 o                         
  -2   7   3        276.58        277.47         6.96 o                         
  -1   7   3         62.24         53.31         3.65 o                         
   0   7   3         29.76         30.16         2.98 o                         
   1   7   3       6241.27       6480.20        67.32 o                         
   2   7   3       1324.42       1327.06        15.35 o                         
   3   7   3       3565.79       3499.08        36.30 o                         
   4   7   3       2608.61       2731.73        30.51 o                         
   5   7   3       1523.61       1499.44        18.87 o                         
   6   7   3          9.19          5.07         5.22 o                         
   7   7   3        173.48        152.52         7.93 o                         
   8   7   3        556.06        569.72        19.23 o                         
   9   7   3         98.02        104.83        12.56 o                         
  10   7   3       2709.99       2870.80        62.27 o                         
  11   7   3        525.03        572.75        23.23 o                         
  12   7   3        579.32        587.99        22.72 o                         
  13   7   3          5.77         16.05        20.54 o                         
 -12   8   3        706.27        683.13        34.08 o                         
 -11   8   3         24.09         41.31        16.19 o                         
 -10   8   3        835.96        817.10        28.22 o                         
  -9   8   3         88.31         87.57        13.99 o                         
  -8   8   3       1307.35       1285.27        30.86 o                         
  -7   8   3        740.94        767.01        20.98 o                         
  -6   8   3       1066.91        965.44        17.94 o                         
  -5   8   3         89.08         78.00         7.45 o                         
  -4   8   3        392.02        344.53         9.40 o                         
  -3   8   3        279.87        298.73         8.02 o                         
  -2   8   3         21.55         33.03         4.06 o                         
  -1   8   3         28.77         25.55         3.77 o                         
   0   8   3        565.25        450.32         8.09 o                         
   1   8   3         51.40         64.27         3.63 o                         
   2   8   3        487.99        397.62         7.55 o                         
   3   8   3        728.03        646.88        11.60 o                         
   4   8   3       1329.45       1378.27        17.77 o                         
   5   8   3       2680.73       2543.91        29.51 o                         
   6   8   3        337.11        281.92         9.28 o                         
   7   8   3         24.42         17.49         9.05 o                         
   8   8   3        917.14        915.47        27.83 o                         
   9   8   3        497.27        498.41        22.97 o                         
  10   8   3        232.64        272.98        19.02 o                         
  11   8   3        865.79        859.73        27.74 o                         
  12   8   3        315.45        310.84        31.53 o                         
  13   8   3        367.29        294.60        39.73 o                         
 -12   9   3        134.71        150.97        25.68 o                         
 -11   9   3         15.37        -15.86        15.86 o                         
 -10   9   3         56.12         39.19        15.19 o                         
  -9   9   3        327.82        409.07        30.81 o                         
  -8   9   3        604.53        569.60        26.50 o                         
  -7   9   3        250.60        248.10        13.78 o                         
  -6   9   3        139.96        170.91        11.67 o                         
  -5   9   3        208.56        204.26         8.83 o                         
  -4   9   3        198.94        192.60         8.31 o                         
  -3   9   3        920.95        882.42        13.42 o                         
  -2   9   3         47.93         65.24         5.11 o                         
  -1   9   3        226.46        237.23        10.17 o                         
   0   9   3       2712.01       2803.85        32.44 o                         
   1   9   3        474.58        493.71         9.74 o                         
   2   9   3        366.45        302.65         7.81 o                         
   3   9   3        181.44        184.26         6.55 o                         
   4   9   3       1059.15       1054.70        16.87 o                         
   5   9   3         10.83         10.15         6.85 o                         
   6   9   3        203.50        196.54         9.98 o                         
   7   9   3        453.08        408.61        16.82 o                         
   8   9   3         30.53         17.50        11.23 o                         
   9   9   3        166.56        179.92        23.08 o                         
  10   9   3        572.72        570.91        27.16 o                         
  11   9   3         11.07         -4.52        15.09 o                         
  12   9   3        573.00        599.12        75.69 o                         
 -12  10   3          5.08          2.32        18.98 o                         
 -11  10   3         52.23         59.12        14.03 o                         
 -10  10   3        168.55        213.96        18.07 o                         
  -9  10   3         40.77         54.08        14.18 o                         
  -8  10   3         68.91        140.87        24.30 o                         
  -7  10   3         73.19         63.03        12.18 o                         
  -6  10   3         35.53         38.28        10.49 o                         
  -5  10   3       1216.61       1161.26        22.49 o                         
  -4  10   3        290.05        268.27         9.89 o                         
  -3  10   3        840.20        853.19        16.71 o                         
  -2  10   3        657.49        649.86        12.54 o                         
  -1  10   3         59.68         54.63         6.17 o                         
   0  10   3         65.02         91.74         4.57 o                         
   1  10   3        159.48        138.76         5.91 o                         
   2  10   3        303.38        321.75         9.55 o                         
   3  10   3        242.35        223.74         8.02 o                         
   4  10   3        494.40        508.77        13.14 o                         
   5  10   3         87.68        107.21         8.45 o                         
   6  10   3        401.20        361.94        15.87 o                         
   7  10   3        219.70        206.78        14.35 o                         
   8  10   3        424.05        413.98        30.27 o                         
   9  10   3        694.08        685.94        24.26 o                         
  10  10   3        293.11        316.36        20.12 o                         
  11  10   3        331.22        356.08        30.07 o                         
  12  10   3        157.89        154.96        18.97 o                         
 -11  11   3        107.37        102.41        16.35 o                         
 -10  11   3        138.25        149.32        14.32 o                         
  -9  11   3         27.79         37.42        12.60 o                         
  -8  11   3        100.42        111.00        12.51 o                         
  -7  11   3         33.36        -10.58        13.95 o                         
  -6  11   3         99.46        105.02        10.59 o                         
  -5  11   3        158.41        146.89        16.56 o                         
  -4  11   3        689.28        747.80        22.60 o                         
  -3  11   3       1136.41       1126.57        21.89 o                         
  -2  11   3       1468.91       1386.79        23.96 o                         
  -1  11   3       1080.95       1052.95        17.60 o                         
   0  11   3       1184.13       1049.20        16.43 o                         
   1  11   3        525.02        499.88        11.59 o                         
   2  11   3       1882.35       1707.12        24.74 o                         
   3  11   3         94.12         72.38         8.30 o                         
   4  11   3        428.98        431.49        15.00 o                         
   5  11   3       1001.68        958.39        20.67 o                         
   6  11   3        170.20        198.32        12.25 o                         
   7  11   3        139.14        156.34        13.42 o                         
   8  11   3         10.55         13.11        12.61 o                         
   9  11   3        183.09        180.33        16.49 o                         
  10  11   3        143.29         86.29        18.88 o                         
  11  11   3        496.05        539.85        33.22 o                         
 -11  12   3         33.74          6.87        18.34 o                         
 -10  12   3         23.66         29.31        14.74 o                         
  -9  12   3         67.50         82.92        14.95 o                         
  -8  12   3          8.53         -0.04        15.66 o                         
  -7  12   3        140.65        166.17        13.72 o                         
  -6  12   3          5.05         -0.19        15.38 o                         
  -5  12   3        374.24        373.22        16.02 o                         
  -4  12   3         15.44         38.96        12.44 o                         
  -3  12   3       1839.37       1819.88        37.90 o                         
  -2  12   3        153.01        178.38        11.06 o                         
  -1  12   3         12.63          0.88         8.08 o                         
   0  12   3        385.18        363.64        14.99 o                         
   1  12   3        582.99        586.78        20.00 o                         
   2  12   3        692.62        654.66        20.78 o                         
   3  12   3        106.42        114.37        10.59 o                         
   4  12   3       2632.71       2566.87        40.03 o                         
   5  12   3        154.23        175.22        11.18 o                         
   6  12   3        106.63         87.37        18.47 o                         
   7  12   3         19.29         29.19        12.87 o                         
   8  12   3        104.35        124.59        15.18 o                         
   9  12   3        223.96        211.17        19.34 o                         
  10  12   3        150.85        169.02        18.73 o                         
 -10  13   3         11.58         48.04        31.04 o                         
  -9  13   3        314.44        336.25        27.12 o                         
  -8  13   3         16.96         26.91        13.66 o                         
  -7  13   3        126.97        131.97        14.76 o                         
  -6  13   3         65.27         48.50        12.58 o                         
  -5  13   3        339.76        335.78        19.93 o                         
  -4  13   3        299.30        298.94        17.20 o                         
  -3  13   3        490.57        517.88        28.21 o                         
  -2  13   3       1145.90       1167.52        24.73 o                         
  -1  13   3         60.03         64.53        15.23 o                         
   0  13   3         12.74          6.63         9.78 o                         
   1  13   3        977.67        949.70        26.22 o                         
   2  13   3          0.87         10.08        10.37 o                         
   3  13   3        126.63        113.85        12.57 o                         
   4  13   3          9.84        142.42        14.39 o                         
   5  13   3       1197.76       1104.39        27.95 o                         
   6  13   3         49.60         17.29        12.39 o                         
   7  13   3        494.93        439.02        23.24 o                         
   8  13   3         62.79         85.92        15.78 o                         
   9  13   3         40.09         23.92        49.02 o                         
  10  13   3        392.45        389.15        43.75 o                         
  -9  14   3         60.92         52.39        24.26 o                         
  -8  14   3        117.03        129.52        24.23 o                         
  -7  14   3         53.76         57.03        17.67 o                         
  -6  14   3        501.27        478.68        22.08 o                         
  -5  14   3         52.91         53.22        13.78 o                         
  -4  14   3         31.41         33.05        12.97 o                         
  -3  14   3        287.78        361.61        17.02 o                         
  -2  14   3         41.54         41.58        13.41 o                         
  -1  14   3         37.75         47.17        14.81 o                         
   0  14   3       1443.71       1323.13       100.66 o                         
   1  14   3        325.29        289.68        18.33 o                         
   2  14   3         55.79         51.85        16.09 o                         
   3  14   3        193.52        249.72        15.14 o                         
   4  14   3       1379.04       1385.30        31.40 o                         
   5  14   3         76.57         88.99        14.47 o                         
   6  14   3        575.02        557.86        28.34 o                         
   7  14   3        130.03        138.43        22.31 o                         
   8  14   3        309.84        310.58        45.52 o                         
   9  14   3         22.81         19.96        53.47 o                         
  -8  15   3         56.61         38.52        17.01 o                         
  -7  15   3         54.27         40.01        14.83 o                         
  -6  15   3        145.68        164.84        13.17 o                         
  -5  15   3        930.93        951.36        24.45 o                         
  -4  15   3        501.24        504.26        21.84 o                         
  -3  15   3         73.58         53.13        13.73 o                         
  -2  15   3        251.73        232.83        14.94 o                         
  -1  15   3        225.60        244.31        16.22 o                         
   0  15   3         41.39         57.28        13.46 o                         
   1  15   3        112.63        128.04        15.05 o                         
   2  15   3        323.37        366.84        22.49 o                         
   3  15   3         16.52         37.32        15.30 o                         
   4  15   3        269.42        302.82        19.98 o                         
   5  15   3        312.38        300.64        26.99 o                         
   6  15   3        133.94        108.53        24.05 o                         
   7  15   3          2.85         -3.32        25.33 o                         
  -6  16   3          5.32         12.65        16.76 o                         
  -5  16   3        257.25        291.14        17.08 o                         
  -4  16   3        205.43        228.66        19.09 o                         
  -3  16   3        169.20        195.68        16.75 o                         
  -2  16   3         32.57         25.92        14.49 o                         
  -1  16   3        147.25        165.11        15.69 o                         
   0  16   3         24.12         10.45        13.83 o                         
   1  16   3        173.15        225.60        18.02 o                         
   2  16   3         85.98         62.18        16.27 o                         
   3  16   3        793.90        826.11        30.11 o                         
   4  16   3         54.08         74.47        16.47 o                         
   5  16   3       1056.31       1040.97        55.44 o                         
   6  16   3          0.68        -10.05        19.98 o                         
  -4  17   3        284.18        305.68        18.12 o                         
  -3  17   3          7.20         12.05        31.08 o                         
  -2  17   3        253.49        301.80        19.21 o                         
  -1  17   3         19.66         59.12        20.80 o                         
   0  17   3        480.22        473.84        26.70 o                         
   1  17   3        172.20        218.49        20.97 o                         
   2  17   3         75.61         97.23        19.54 o                         
   3  17   3          7.84         24.44        16.80 o                         
   4  17   3         19.89         10.61        20.23 o                         
  -2 -14   4         15.76          6.28        22.99 o                         
  -1 -14   4         41.06         25.37        17.26 o                         
   0 -14   4          0.18        -18.73        18.73 o                         
   1 -14   4        105.37         83.63        15.08 o                         
   2 -14   4          0.91        -15.87        15.87 o                         
   3 -14   4        102.12        118.28        16.86 o                         
   4 -14   4         18.49         27.46        17.00 o                         
   5 -14   4        270.19        216.72        16.01 o                         
  -4 -13   4        257.51        285.57        24.93 o                         
  -3 -13   4         18.20         33.38        16.35 o                         
  -2 -13   4         50.49         15.81        23.16 o                         
  -1 -13   4        433.53        479.68        24.66 o                         
   0 -13   4        157.91        189.09        18.79 o                         
   1 -13   4        151.20        145.38        16.13 o                         
   2 -13   4        161.29        160.91        15.08 o                         
   3 -13   4        204.14        256.52        15.88 o                         
   4 -13   4        206.36        176.23        14.82 o                         
   5 -13   4        371.04        381.59        17.90 o                         
   6 -13   4        279.91        312.39        17.77 o                         
   7 -13   4         25.08         -5.61        20.21 o                         
   8 -13   4          4.42         -5.17        14.81 o                         
  -6 -12   4          7.02         47.38        15.71 o                         
  -5 -12   4        394.26        420.22        20.84 o                         
  -4 -12   4        171.22        162.27        15.67 o                         
  -3 -12   4        163.35        158.60        15.15 o                         
  -2 -12   4         58.10         66.56        19.37 o                         
  -1 -12   4        414.19        388.26        19.74 o                         
   0 -12   4        250.56        271.43        18.14 o                         
   1 -12   4        164.05        163.41        15.58 o                         
   2 -12   4         15.67        -10.55        12.91 o                         
   3 -12   4        438.14        442.38        20.76 o                         
   4 -12   4        668.35        674.03        27.58 o                         
   5 -12   4        264.49        239.67        14.88 o                         
   6 -12   4        254.91        282.24        15.58 o                         
   7 -12   4         20.05         21.67        12.65 o                         
   8 -12   4        283.73        317.97        28.06 o                         
   9 -12   4          5.15         12.59        13.12 o                         
  -7 -11   4         12.94         -4.02        21.47 o                         
  -6 -11   4        219.16        216.41        25.78 o                         
  -5 -11   4        378.54        376.60        18.57 o                         
  -4 -11   4        296.38        272.15        16.30 o                         
  -3 -11   4        198.99        193.80        17.13 o                         
  -2 -11   4        108.48         88.98        14.63 o                         
  -1 -11   4        107.01        123.14        14.60 o                         
   0 -11   4          6.95         13.76        13.04 o                         
   1 -11   4        807.71        770.63        27.24 o                         
   2 -11   4        125.69        148.96        14.94 o                         
   3 -11   4        611.51        646.47        24.62 o                         
   4 -11   4         75.04         65.66        15.48 o                         
   5 -11   4        775.33        736.15        24.62 o                         
   6 -11   4         10.00          2.89        12.07 o                         
   7 -11   4        247.27        212.67        14.78 o                         
   8 -11   4         85.73         86.64        13.17 o                         
   9 -11   4         42.23         41.96        13.46 o                         
  10 -11   4         79.72         96.56        17.68 o                         
  -8 -10   4        210.55        189.65        43.18 o                         
  -7 -10   4        116.22        105.48        16.70 o                         
  -6 -10   4        722.10        759.19        32.21 o                         
  -5 -10   4        270.59        255.51        16.78 o                         
  -4 -10   4        568.01        569.28        35.15 o                         
  -3 -10   4         27.69         49.46        14.57 o                         
  -2 -10   4         16.60         25.85        13.22 o                         
  -1 -10   4         26.16         39.62        13.12 o                         
   0 -10   4        320.91        348.14        19.06 o                         
   1 -10   4         66.41         59.61        14.54 o                         
   2 -10   4         92.65         99.79        11.97 o                         
   3 -10   4        250.03        262.02        14.24 o                         
   4 -10   4        192.86        224.87        17.35 o                         
   5 -10   4       1501.83       1524.87        32.89 o                         
   6 -10   4        124.93        100.58        12.02 o                         
   7 -10   4         26.61        -10.73        17.25 o                         
   8 -10   4        641.56        655.55        32.83 o                         
   9 -10   4        283.64        239.60        17.38 o                         
  10 -10   4         33.96         74.83        18.20 o                         
  11 -10   4        749.91        829.56        40.49 o                         
  -9  -9   4        433.19        478.65        36.58 o                         
  -8  -9   4         20.65          5.01        19.81 o                         
  -7  -9   4        231.73        228.73        17.72 o                         
  -6  -9   4          4.51        -14.05        14.05 o                         
  -5  -9   4        132.91        129.17        16.77 o                         
  -4  -9   4        194.23        373.24        20.32 o                         
  -3  -9   4         63.43         58.82        13.20 o                         
  -2  -9   4       1086.04       1080.42        28.72 o                         
  -1  -9   4        308.50        319.95        16.53 o                         
   0  -9   4       1000.36        973.91        23.86 o                         
   1  -9   4        379.58        356.48        16.25 o                         
   2  -9   4        506.93        495.49        19.34 o                         
   3  -9   4         48.49         61.47        10.45 o                         
   4  -9   4       1046.60       1115.52        29.76 o                         
   5  -9   4         16.51         12.59        11.62 o                         
   6  -9   4        201.96        263.57        15.11 o                         
   7  -9   4         41.96         27.83        21.41 o                         
   8  -9   4        459.68        433.41        21.22 o                         
   9  -9   4         59.34         68.76        15.30 o                         
  10  -9   4        658.71        591.56        27.58 o                         
  11  -9   4          1.59          4.84        20.53 o                         
  12  -9   4        591.05        549.91        69.44 o                         
 -10  -8   4         18.29         28.87        28.70 o                         
  -9  -8   4        134.55        156.76        48.43 o                         
  -8  -8   4        141.43        132.44        20.51 o                         
  -7  -8   4        335.01        356.34        19.18 o                         
  -6  -8   4         41.16         58.19        14.44 o                         
  -5  -8   4        459.45        522.80        22.71 o                         
  -4  -8   4          8.81        128.96        14.35 o                         
  -3  -8   4       2955.43       3362.41        67.75 o                         
  -2  -8   4         12.52         12.42        10.49 o                         
  -1  -8   4        388.43        317.64        12.30 o                         
   0  -8   4        463.51        443.43        14.55 o                         
   1  -8   4        308.24        293.01        10.32 o                         
   2  -8   4          0.42          0.52         7.24 o                         
   3  -8   4        821.34        756.24        20.96 o                         
   4  -8   4         54.31         58.25        11.21 o                         
   5  -8   4         79.48         82.23        13.87 o                         
   6  -8   4       1220.21       1131.75        27.56 o                         
   7  -8   4        477.12        523.78        19.42 o                         
   8  -8   4         37.91         59.89        12.25 o                         
   9  -8   4        284.62        304.07        24.44 o                         
  10  -8   4        118.80        119.85        20.27 o                         
  11  -8   4        575.15        621.00        26.90 o                         
  12  -8   4         33.68         42.80        16.00 o                         
 -10  -7   4         18.78          3.96        34.36 o                         
  -9  -7   4          0.79         13.25        20.38 o                         
  -8  -7   4         22.86         28.26        16.82 o                         
  -7  -7   4         73.94         76.50        14.11 o                         
  -6  -7   4         43.35         32.25        13.39 o                         
  -5  -7   4        102.46        114.71        11.77 o                         
  -4  -7   4       1462.78       1605.14        38.70 o                         
  -3  -7   4        363.40        377.46        24.52 o                         
  -2  -7   4       4073.33       3904.69        63.66 o                         
  -1  -7   4        591.16        556.91        14.60 o                         
   0  -7   4       1228.05       1136.02        17.77 o                         
   1  -7   4        149.09        131.76         7.80 o                         
   2  -7   4       1568.42       1534.36        20.77 o                         
   3  -7   4        344.52        324.60        11.01 o                         
   4  -7   4       1487.45       1413.68        24.26 o                         
   5  -7   4        372.85        400.87        16.30 o                         
   6  -7   4       1129.04       1050.59        24.25 o                         
   7  -7   4         43.49         51.61        11.36 o                         
   8  -7   4        113.76        109.20        11.88 o                         
   9  -7   4        576.48        634.42        27.75 o                         
  10  -7   4        105.99        122.72        15.29 o                         
  11  -7   4        509.91        560.20        26.40 o                         
  12  -7   4        121.92        121.89        16.80 o                         
  13  -7   4        430.08        437.09        38.24 o                         
 -11  -6   4         33.09         18.42        20.10 o                         
 -10  -6   4         68.17         66.07        22.11 o                         
  -9  -6   4        247.32        274.58        19.31 o                         
  -8  -6   4          9.90        -18.28        18.28 o                         
  -7  -6   4        228.18        242.53        14.31 o                         
  -6  -6   4        137.00        131.15        11.55 o                         
  -5  -6   4       2013.04       2051.58        34.55 o                         
  -4  -6   4        134.71        136.69        10.47 o                         
  -3  -6   4        614.58        618.25        16.10 o                         
  -2  -6   4         11.98          6.96         6.21 o                         
  -1  -6   4         13.55         10.48         5.07 o                         
   0  -6   4         38.56         67.77         5.28 o                         
   1  -6   4         34.80         26.22         5.15 o                         
   2  -6   4        168.76        137.06         5.38 o                         
   3  -6   4         23.15         61.98         6.30 o                         
   4  -6   4        474.30        463.33        12.36 o                         
   5  -6   4       2386.04       2305.89        29.11 o                         
   6  -6   4         32.08         23.05         7.55 o                         
   7  -6   4        231.69        238.57        15.04 o                         
   8  -6   4       1318.45       1309.63        28.05 o                         
   9  -6   4        807.26        837.30        27.47 o                         
  10  -6   4       1806.62       1882.36        51.80 o                         
  11  -6   4        398.56        392.89        20.89 o                         
  12  -6   4        168.72        162.98        17.75 o                         
  13  -6   4          3.80         39.54        18.89 o                         
 -11  -5   4          3.82         48.09        18.21 o                         
 -10  -5   4         12.11         62.11        15.63 o                         
  -9  -5   4          6.36         -1.12        14.24 o                         
  -8  -5   4        210.73        195.25        24.14 o                         
  -7  -5   4         20.06         34.05        11.00 o                         
  -6  -5   4         10.29         10.83         9.58 o                         
  -5  -5   4        344.85        336.63        16.50 o                         
  -4  -5   4         40.97         35.49         7.46 o                         
  -3  -5   4       1187.11       1190.55        19.83 o                         
  -2  -5   4         58.17         70.49         4.95 o                         
  -1  -5   4         83.66         52.81         4.45 o                         
   0  -5   4       1722.68       1676.27        21.99 o                         
   1  -5   4        424.20        326.76         9.82 o                         
   2  -5   4        134.51        112.13         5.06 o                         
   3  -5   4        132.03        135.45         6.49 o                         
   4  -5   4       5794.29       6032.82        78.36 o                         
   5  -5   4       1189.25       1190.20        17.49 o                         
   6  -5   4          0.17         -4.22         6.72 o                         
   7  -5   4         23.61         32.61         8.01 o                         
   8  -5   4         36.63         32.87        11.54 o                         
   9  -5   4        107.77        126.20        13.90 o                         
  10  -5   4        382.17        401.75        22.28 o                         
  11  -5   4        685.73        759.30        27.87 o                         
  12  -5   4          1.47        -11.09        15.87 o                         
  13  -5   4        197.71        215.54        33.06 o                         
  14  -5   4         15.25         -2.35        43.46 o                         
 -12  -4   4        157.73        185.76        40.11 o                         
 -11  -4   4         15.37         36.27        18.62 o                         
 -10  -4   4         13.87         19.53        14.74 o                         
  -9  -4   4         47.37         56.58        13.91 o                         
  -8  -4   4        118.01        125.38        12.11 o                         
  -7  -4   4        220.84        220.47        12.51 o                         
  -6  -4   4        270.88        253.67        10.95 o                         
  -5  -4   4        112.78         81.27         7.13 o                         
  -4  -4   4        250.84        174.52         7.13 o                         
  -3  -4   4          0.09         10.96         5.15 o                         
  -2  -4   4        430.18        369.66         7.96 o                         
  -1  -4   4         55.49         35.46         4.81 o                         
   0  -4   4       2793.03       2442.80        28.27 o                         
   1  -4   4        978.13        980.54        13.53 o                         
   2  -4   4       2424.03       2489.77        28.74 o                         
   3  -4   4       1456.75       1611.82        20.08 o                         
   4  -4   4      10605.53      10863.43       112.45 o                         
   5  -4   4         69.27         71.62         5.46 o                         
   6  -4   4        133.46        116.07         6.55 o                         
   7  -4   4         88.40         92.07         8.46 o                         
   8  -4   4        224.49        218.52        11.22 o                         
   9  -4   4        974.66        966.38        31.17 o                         
  10  -4   4        650.07        703.03        32.97 o                         
  11  -4   4         21.44          3.28        17.51 o                         
  12  -4   4         64.51         88.47        19.20 o                         
  13  -4   4         22.07         38.11        21.28 o                         
  14  -4   4        178.31        177.11        30.75 o                         
 -12  -3   4         37.15        -10.31        18.67 o                         
 -11  -3   4        210.97        184.03        17.60 o                         
 -10  -3   4         52.52         70.58        14.64 o                         
  -9  -3   4         89.87         65.36        15.36 o                         
  -8  -3   4        330.04        319.10        13.90 o                         
  -7  -3   4        846.63        862.19        22.00 o                         
  -6  -3   4        340.24        340.14        11.00 o                         
  -5  -3   4        428.87        399.34        10.36 o                         
  -4  -3   4        160.02        258.89         7.63 o                         
  -3  -3   4       2807.95       2713.22        29.05 o                         
  -2  -3   4        421.79        376.65         7.64 o                         
  -1  -3   4         42.69         39.63         3.70 o                         
   0  -3   4          8.80         10.45         3.58 o                         
   1  -3   4       7070.68       7630.49       110.22 o                         
   2  -3   4       1010.35       1164.10        22.14 o                         
   3  -3   4       2742.32       3494.78        41.20 o                         
   4  -3   4       3786.02       3836.97        41.36 o                         
   5  -3   4        639.56        576.94         9.39 o                         
   6  -3   4        826.20        817.54        18.91 o                         
   7  -3   4       1402.63       1376.98        21.34 o                         
   8  -3   4       1848.72       1788.61        28.69 o                         
   9  -3   4        273.68        269.13        21.95 o                         
  10  -3   4        216.22        217.39        16.79 o                         
  11  -3   4         18.30         23.04        17.15 o                         
  12  -3   4         41.09         49.35        18.80 o                         
  13  -3   4          1.27          1.45        18.24 o                         
  14  -3   4        190.20        234.04        36.18 o                         
 -12  -2   4        495.62        469.64        27.50 o                         
 -11  -2   4        223.46        221.34        17.94 o                         
 -10  -2   4        856.85        942.81        32.42 o                         
  -9  -2   4        277.36        258.13        15.12 o                         
  -8  -2   4        452.64        464.07        16.92 o                         
  -7  -2   4       1704.16       1648.14        23.88 o                         
  -6  -2   4       2394.48       2323.68        28.99 o                         
  -5  -2   4         11.37          8.69         5.93 o                         
  -4  -2   4        713.19        897.42        13.06 o                         
  -3  -2   4        449.43        548.04        11.91 o                         
  -2  -2   4        457.61        457.63         8.31 o                         
  -1  -2   4        430.41        442.23         7.89 o                         
   0  -2   4         13.08          4.73         3.34 o                         
   1  -2   4       1793.14       1626.32        23.33 o                         
   2  -2   4         21.88         31.12         2.71 o                         
   3  -2   4      23351.40      25401.62       431.74 o                         
   4  -2   4        327.33        319.82         7.25 o                         
   5  -2   4       2217.36       2159.31        23.38 o                         
   6  -2   4         46.60         46.53         4.73 o                         
   7  -2   4       1232.07       1161.75        18.24 o                         
   8  -2   4         15.85         13.17         7.22 o                         
   9  -2   4        692.37        742.48        19.90 o                         
  10  -2   4         23.58         30.85        12.70 o                         
  11  -2   4        448.27        440.58        37.23 o                         
  12  -2   4        146.87        104.48        19.12 o                         
  13  -2   4        273.66        272.40        22.76 o                         
  14  -2   4         61.86         50.02        21.45 o                         
 -13  -1   4        301.46        319.78        32.73 o                         
 -12  -1   4        137.54        112.26        19.72 o                         
 -11  -1   4        369.32        394.48        21.65 o                         
 -10  -1   4       1946.92       1997.09        38.76 o                         
  -9  -1   4         46.37         75.55        11.69 o                         
  -8  -1   4        120.52        120.17        10.16 o                         
  -7  -1   4          2.95         14.27         6.78 o                         
  -6  -1   4       2795.55       2638.18        37.43 o                         
  -5  -1   4        206.15        224.24         7.21 o                         
  -4  -1   4       8770.29       8829.26        87.85 o                         
  -3  -1   4        450.70        476.93         8.49 o                         
  -2  -1   4        690.71        554.49         9.65 o                         
  -1  -1   4        741.20        701.93        10.71 o                         
   0  -1   4        152.58        148.22         4.50 o                         
   1  -1   4       3403.78       3637.98        46.36 o                         
   2  -1   4        462.67        420.00         9.18 o                         
   3  -1   4       3800.05       4056.60        46.32 o                         
   4  -1   4         69.13         52.23         2.82 o                         
   5  -1   4         34.52         32.98         3.67 o                         
   6  -1   4        999.28        919.05        12.35 o                         
   7  -1   4         16.45         19.80         5.25 o                         
   8  -1   4         18.32         18.45         6.65 o                         
   9  -1   4         44.18         43.11         9.65 o                         
  10  -1   4       1308.80       1334.39        32.28 o                         
  11  -1   4        382.66        393.19        20.55 o                         
  12  -1   4        837.77        868.44        39.29 o                         
  13  -1   4        243.74        300.41        30.10 o                         
  14  -1   4         39.14         51.15        40.56 o                         
  15  -1   4        125.72        150.54        24.77 o                         
 -13   0   4        438.11        459.94        34.56 o                         
 -12   0   4         10.59         45.51        19.14 o                         
 -11   0   4        757.48        782.01        29.04 o                         
 -10   0   4         12.31         38.71        14.68 o                         
  -9   0   4        655.05        679.82        20.48 o                         
  -8   0   4        601.39        596.06        16.06 o                         
  -7   0   4        273.81        261.43         8.25 o                         
  -6   0   4        124.52        135.02         6.38 o                         
  -5   0   4       1678.14       1661.96        20.20 o                         
  -4   0   4        228.23        276.79         6.32 o                         
  -3   0   4       2945.51       2796.78        36.71 o                         
  -2   0   4       4020.93       3817.80        48.92 o                         
  -1   0   4       2401.70       2472.39        31.97 o                         
   0   0   4       4955.72       5229.68        62.22 o                         
   1   0   4       2295.33       2333.32        34.90 o                         
   2   0   4        436.26        422.97         6.43 o                         
   3   0   4        176.54        176.33         5.23 o                         
   4   0   4       2490.57       2431.82        27.35 o                         
   5   0   4       3700.98       3581.03        40.21 o                         
   6   0   4         15.60         10.08         3.39 o                         
   7   0   4        877.26        829.10        10.82 o                         
   8   0   4         83.55         92.88         6.24 o                         
   9   0   4         24.80         23.94         7.83 o                         
  10   0   4       1108.33       1200.88        34.80 o                         
  11   0   4         98.89         67.68        13.89 o                         
  12   0   4        887.38        907.31        32.17 o                         
  13   0   4         60.29         52.01        31.79 o                         
  14   0   4         24.53        -19.02        19.02 o                         
  15   0   4         10.23         19.26        26.26 o                         
 -13   1   4         15.01        -27.29        27.29 o                         
 -12   1   4         91.78        102.79        19.21 o                         
 -11   1   4          1.81         13.26        15.61 o                         
 -10   1   4        997.08       1071.90        39.69 o                         
  -9   1   4       1492.84       1543.67        27.85 o                         
  -8   1   4         19.69         19.80         8.96 o                         
  -7   1   4       1776.06       1709.04        21.43 o                         
  -6   1   4       2670.69       2653.27        31.87 o                         
  -5   1   4        110.00        149.68         7.52 o                         
  -4   1   4       1581.41       1548.97        18.37 o                         
  -3   1   4       2764.48       3316.58        47.42 o                         
  -2   1   4         11.42         11.57         2.78 o                         
  -1   1   4      10306.63      11020.25       112.55 o                         
   0   1   4       4853.92       4724.49        53.35 o                         
   1   1   4       3607.05       3900.63        44.28 o                         
   2   1   4        818.38        792.11        10.90 o                         
   3   1   4        153.26        145.68         3.58 o                         
   4   1   4         25.04         32.70         2.42 o                         
   5   1   4         30.60         23.06         2.75 o                         
   6   1   4        193.84        231.54         6.00 o                         
   7   1   4       2809.60       2826.43        28.95 o                         
   8   1   4         68.16         83.04         5.54 o                         
   9   1   4        516.38        562.30        13.43 o                         
  10   1   4          0.33          8.19         8.97 o                         
  11   1   4       1405.18       1375.88        32.89 o                         
  12   1   4         24.52         22.00        16.06 o                         
  13   1   4        192.14        181.16        32.66 o                         
  14   1   4          3.51          6.77        21.31 o                         
  15   1   4         66.80         39.83        22.65 o                         
 -13   2   4        221.27        201.90        41.43 o                         
 -12   2   4         18.20         12.13        26.53 o                         
 -11   2   4        121.63        154.16        16.47 o                         
 -10   2   4         13.03         16.71        14.29 o                         
  -9   2   4        194.35        186.41        11.80 o                         
  -8   2   4        170.39        164.93         9.61 o                         
  -7   2   4        103.82         96.04         7.07 o                         
  -6   2   4        634.51        560.40        13.78 o                         
  -5   2   4        196.41        239.84         6.99 o                         
  -4   2   4       4984.03       5271.00        57.79 o                         
  -3   2   4       2104.47       2050.02        25.90 o                         
  -2   2   4      17248.31      18036.93       201.32 o                         
  -1   2   4        105.64         98.70         3.16 o                         
   0   2   4       3365.41       3293.37        44.83 o                         
   1   2   4         50.40         44.83         2.29 o                         
   2   2   4       1725.51       1663.15        19.58 o                         
   3   2   4          1.43          9.96         2.33 o                         
   4   2   4        139.76        195.51         5.21 o                         
   5   2   4          3.54         10.14         3.06 o                         
   6   2   4        378.38        441.37         8.59 o                         
   7   2   4          1.73         -3.66         3.66 o                         
   8   2   4         31.67         39.64         5.21 o                         
   9   2   4        271.02        259.94         9.44 o                         
  10   2   4       1296.93       1412.01        24.17 o                         
  11   2   4        378.97        411.35        16.35 o                         
  12   2   4        822.37        803.10        30.74 o                         
  13   2   4         35.24         41.90        24.23 o                         
  14   2   4         12.89         25.48        21.87 o                         
  15   2   4         19.36         39.86        22.00 o                         
 -13   3   4         50.12         54.27        30.34 o                         
 -12   3   4         30.53        -22.88        22.88 o                         
 -11   3   4        106.21         98.98        16.00 o                         
 -10   3   4        195.24        222.42        16.10 o                         
  -9   3   4        307.20        295.42        15.68 o                         
  -8   3   4        491.05        472.25        16.44 o                         
  -7   3   4        207.80        210.76         7.87 o                         
  -6   3   4          0.87          4.43         5.36 o                         
  -5   3   4       1371.01       1306.56        17.81 o                         
  -4   3   4         60.18        146.77         8.24 o                         
  -3   3   4      11299.36      11914.06       113.00 o                         
  -2   3   4       3532.93       3768.76        45.40 o                         
  -1   3   4       1412.00       1441.42        19.23 o                         
   0   3   4        165.54        150.26         4.63 o                         
   1   3   4        788.93        814.86        10.94 o                         
   2   3   4        643.04        641.81         9.03 o                         
   3   3   4        518.77        543.67         7.87 o                         
   4   3   4         74.86         73.34         3.58 o                         
   5   3   4         46.89         29.54         3.16 o                         
   6   3   4       2914.72       2946.09        29.74 o                         
   7   3   4        721.75        667.43        10.82 o                         
   8   3   4        590.17        510.78        10.44 o                         
   9   3   4        220.35        232.25         8.85 o                         
  10   3   4       1040.59       1108.47        22.88 o                         
  11   3   4        741.28        736.60        22.45 o                         
  12   3   4        787.27        799.96        27.25 o                         
  13   3   4         81.77         60.57        19.27 o                         
  14   3   4        108.33         81.03        21.68 o                         
 -13   4   4          5.52          4.23        25.14 o                         
 -12   4   4         26.27         24.28        19.72 o                         
 -11   4   4        269.87        259.41        20.55 o                         
 -10   4   4        766.88        816.37        37.22 o                         
  -9   4   4        188.73        167.73        13.80 o                         
  -8   4   4         22.41         13.64        10.22 o                         
  -7   4   4         31.33         47.49         8.14 o                         
  -6   4   4        728.64        717.47        14.79 o                         
  -5   4   4        523.31        496.35        10.12 o                         
  -4   4   4       1031.39       1122.83        15.46 o                         
  -3   4   4        213.04        257.37        10.17 o                         
  -2   4   4       1350.24       1301.39        18.03 o                         
  -1   4   4       2689.54       2825.15        36.43 o                         
   0   4   4         13.61         12.17         2.49 o                         
   1   4   4         47.39         55.18         3.08 o                         
   2   4   4       8932.80       9319.65       110.18 o                         
   4   4   4       1172.44       1159.05        13.08 o                         
   5   4   4       1528.52       1620.27        18.98 o                         
   6   4   4         11.25          7.19         3.61 o                         
   7   4   4        410.28        394.09         9.23 o                         
   8   4   4        154.28        153.00         7.18 o                         
   9   4   4       1369.09       1249.47        24.38 o                         
  10   4   4         28.22          7.33        10.46 o                         
  11   4   4         28.30         15.85        13.05 o                         
  12   4   4         19.63          5.98        14.82 o                         
  13   4   4        171.36        179.66        21.80 o                         
  14   4   4         36.29          7.15        31.80 o                         
 -13   5   4         92.94         95.58        38.40 o                         
 -12   5   4         90.40         95.63        19.17 o                         
 -11   5   4        415.11        472.33        35.29 o                         
 -10   5   4        262.00        269.21        20.41 o                         
  -9   5   4        260.63        244.00        14.14 o                         
  -8   5   4        193.99        188.52        11.36 o                         
  -7   5   4        378.73        344.15        11.19 o                         
  -6   5   4         93.89         94.52         7.10 o                         
  -5   5   4        443.64        441.64        11.74 o                         
  -3   5   4        478.28        383.99         9.00 o                         
  -2   5   4        354.03        388.06         7.57 o                         
  -1   5   4        387.56        371.77         7.69 o                         
   0   5   4        152.91        140.37         4.25 o                         
   1   5   4      11125.31      12262.73       164.19 o                         
   2   5   4       2516.93       2565.43        33.44 o                         
   4   5   4       2783.17       2785.37        29.07 o                         
   5   5   4        468.70        516.14         8.60 o                         
   6   5   4       1813.01       1804.04        27.71 o                         
   7   5   4          5.39          7.02         5.99 o                         
   8   5   4        872.84        817.44        16.01 o                         
   9   5   4        360.50        334.40        14.46 o                         
  10   5   4         71.71         66.37        11.36 o                         
  11   5   4        146.26        186.43        16.40 o                         
  12   5   4        135.80        133.67        16.19 o                         
  13   5   4        126.96        144.93        28.87 o                         
  14   5   4         48.23         26.12        18.98 o                         
 -13   6   4        941.10        937.76        59.01 o                         
 -12   6   4        207.34        221.18        21.04 o                         
 -11   6   4        306.36        308.12        21.60 o                         
 -10   6   4       1616.59       1828.04        41.00 o                         
  -9   6   4        868.91        920.03        23.87 o                         
  -8   6   4        270.53        265.51        14.61 o                         
  -7   6   4         98.70        108.92         8.96 o                         
  -6   6   4          1.90          4.76         7.76 o                         
  -5   6   4        810.54        706.10        13.99 o                         
  -4   6   4       2801.36       2978.19        34.04 o                         
  -3   6   4       4542.55       4377.84        60.50 o                         
  -2   6   4        231.49        229.96         6.07 o                         
  -1   6   4       1932.74       1711.16        27.88 o                         
   0   6   4        238.18        233.92         5.28 o                         
   1   6   4       3363.21       3333.92        43.22 o                         
   2   6   4        169.09        188.53         8.74 o                         
   3   6   4       6350.07       7059.28        93.98 o                         
   4   6   4         24.67         47.42         3.89 o                         
   5   6   4        432.36        347.96         8.27 o                         
   6   6   4        740.96        690.11        13.06 o                         
   7   6   4        332.66        333.63         9.89 o                         
   8   6   4       2334.20       2166.25        31.25 o                         
   9   6   4         98.93        128.82        13.05 o                         
  10   6   4         18.85         51.05        13.48 o                         
  11   6   4         30.05         39.06        15.80 o                         
  12   6   4        688.48        737.85        35.67 o                         
  13   6   4        157.94        164.71        18.73 o                         
  14   6   4         24.46         31.73        19.21 o                         
 -13   7   4         33.27         55.69        21.46 o                         
 -12   7   4        912.17        901.82        36.49 o                         
 -11   7   4         32.85         76.08        18.69 o                         
 -10   7   4       1610.92       1618.24        42.45 o                         
  -9   7   4        107.18        128.39        13.46 o                         
  -8   7   4        444.73        450.22        17.76 o                         
  -7   7   4        188.31        171.96        10.42 o                         
  -6   7   4       2755.17       2782.05        37.67 o                         
  -5   7   4          4.44          3.41         5.53 o                         
  -4   7   4        629.61        664.39        11.51 o                         
  -3   7   4        763.34        906.95        14.77 o                         
  -2   7   4         20.33         16.70         3.83 o                         
  -1   7   4          6.89          6.86         3.13 o                         
   0   7   4       1953.45       1742.36        19.72 o                         
   1   7   4       6718.38       7123.60       103.42 o                         
   2   7   4       2497.41       2519.46        29.09 o                         
   3   7   4       2197.22       2081.21        23.70 o                         
   4   7   4       5756.36       5843.31        59.17 o                         
   5   7   4        701.89        589.11        10.88 o                         
   6   7   4       2333.04       2247.01        25.56 o                         
   7   7   4        255.58        251.99         9.35 o                         
   8   7   4        625.39        569.30        19.75 o                         
   9   7   4        120.88        143.60        13.79 o                         
  10   7   4        188.24        227.69        21.87 o                         
  11   7   4        259.47        231.53        16.58 o                         
  12   7   4        367.68        338.85        20.27 o                         
  13   7   4        187.92        191.39        19.61 o                         
  14   7   4          9.01         -5.84        28.59 o                         
 -12   8   4         86.86         71.14        25.01 o                         
 -11   8   4        151.78        162.95        21.90 o                         
 -10   8   4        310.20        292.16        18.54 o                         
  -9   8   4         15.21         36.53        20.05 o                         
  -8   8   4        144.33        149.45        12.61 o                         
  -7   8   4       1130.74       1157.54        25.94 o                         
  -6   8   4        113.86        101.92         8.04 o                         
  -5   8   4         30.08          6.96         6.21 o                         
  -4   8   4         35.61         35.85         5.95 o                         
  -3   8   4       1119.32        991.88        15.13 o                         
  -2   8   4       2329.03       2246.10        29.37 o                         
  -1   8   4         28.03         24.96         3.78 o                         
   0   8   4         17.31         26.06         3.28 o                         
   1   8   4         34.51         32.18         3.56 o                         
   2   8   4        546.92        498.01         9.02 o                         
   3   8   4         25.80         40.18         4.08 o                         
   4   8   4       8569.04       9118.13        94.88 o                         
   5   8   4         37.04         32.94         4.92 o                         
   6   8   4        267.70        257.26        11.50 o                         
   7   8   4       1062.08        900.08        18.18 o                         
   8   8   4        289.56        288.76        20.60 o                         
   9   8   4          6.67         37.72        12.00 o                         
  10   8   4       1162.89       1204.58        34.63 o                         
  11   8   4         39.51         26.05        14.64 o                         
  12   8   4        168.24        188.44        23.10 o                         
  13   8   4        140.85        172.14        20.66 o                         
 -12   9   4         66.11         19.56        22.47 o                         
 -11   9   4        156.34        154.84        19.34 o                         
 -10   9   4         26.29         68.41        15.63 o                         
  -9   9   4         13.75         16.40        14.21 o                         
  -8   9   4        400.48        396.82        18.26 o                         
  -7   9   4         31.27         37.40        11.01 o                         
  -6   9   4        542.53        518.64        17.40 o                         
  -5   9   4        296.79        263.37         9.51 o                         
  -4   9   4          1.82          3.23         5.62 o                         
  -3   9   4       1227.94       1172.24        17.69 o                         
  -2   9   4        509.27        530.69        10.85 o                         
  -1   9   4       2068.17       1887.14        23.13 o                         
   0   9   4        629.51        628.48        10.75 o                         
   1   9   4        326.56        419.45         8.73 o                         
   2   9   4         24.48         27.65         4.13 o                         
   3   9   4        447.36        428.35         9.47 o                         
   4   9   4       1048.58        978.48        15.18 o                         
   5   9   4       1997.92       1781.76        22.97 o                         
   6   9   4        263.54        232.69         8.98 o                         
   7   9   4        414.92        369.07        14.72 o                         
   8   9   4        114.23        115.17        11.13 o                         
   9   9   4       1000.42       1047.97        30.88 o                         
  10   9   4        335.20        353.89        21.00 o                         
  11   9   4        267.23        240.83        17.38 o                         
  12   9   4        344.76        408.76        21.43 o                         
  13   9   4        807.25        782.12        47.08 o                         
 -12  10   4        179.50        259.67        30.34 o                         
 -11  10   4          6.63        -15.16        19.82 o                         
 -10  10   4        114.49        129.59        16.68 o                         
  -9  10   4        239.90        226.84        16.90 o                         
  -8  10   4         52.85         65.14        16.46 o                         
  -7  10   4         14.44         20.30        12.00 o                         
  -6  10   4        564.68        520.90        20.99 o                         
  -5  10   4        217.69        220.64        12.43 o                         
  -4  10   4        207.47        207.71        10.23 o                         
  -3  10   4         43.50         53.30         6.74 o                         
  -2  10   4        138.45        119.16         6.32 o                         
  -1  10   4         12.47         18.60         5.63 o                         
   0  10   4        652.20        526.04        10.89 o                         
   1  10   4          5.72         -0.14         4.79 o                         
   2  10   4        942.61        935.46        14.77 o                         
   3  10   4         85.04        116.85         6.51 o                         
   4  10   4        111.66        111.06         6.59 o                         
   5  10   4       2219.18       2261.68        29.73 o                         
   6  10   4        210.82        219.06        10.56 o                         
   7  10   4        125.49        135.50        10.88 o                         
   8  10   4         38.15         27.78        11.67 o                         
   9  10   4        390.95        406.74        23.22 o                         
  10  10   4        220.20        240.16        19.15 o                         
  11  10   4        457.93        442.44        27.04 o                         
  12  10   4        187.23        193.33        37.70 o                         
 -11  11   4        182.16        207.93        19.38 o                         
 -10  11   4          9.66         40.14        13.70 o                         
  -9  11   4         38.28         56.63        12.78 o                         
  -8  11   4        154.40        142.62        20.22 o                         
  -7  11   4         93.26        116.90        16.17 o                         
  -6  11   4        104.44        127.07        11.37 o                         
  -5  11   4       1676.26       1696.77        32.26 o                         
  -4  11   4        509.95        631.48        20.96 o                         
  -3  11   4         18.51         30.46         8.30 o                         
  -2  11   4       1173.86       1063.70        20.48 o                         
  -1  11   4         60.11         56.14         7.49 o                         
   0  11   4         14.55          2.45         5.34 o                         
   1  11   4         72.93         66.38         6.37 o                         
   2  11   4        750.44        715.12        15.13 o                         
   3  11   4        109.69        172.64         8.72 o                         
   4  11   4        782.10        822.28        19.32 o                         
   5  11   4         44.66         51.18         9.24 o                         
   6  11   4         44.42         32.36         9.57 o                         
   7  11   4         45.06         39.41        10.63 o                         
   8  11   4        148.07        137.42        13.80 o                         
   9  11   4        204.24        184.72        16.79 o                         
  10  11   4        159.35        191.11        18.90 o                         
  11  11   4          2.10        -27.72        27.72 o                         
  12  11   4        245.64        203.02        27.73 o                         
 -10  12   4          9.96         39.45        16.24 o                         
  -9  12   4         36.38         49.66        14.22 o                         
  -8  12   4         15.58         17.05        13.44 o                         
  -7  12   4        348.86        352.84        16.92 o                         
  -6  12   4         19.38         19.42        23.07 o                         
  -5  12   4       2586.21       2548.26        49.16 o                         
  -4  12   4       1802.06       1802.95        37.71 o                         
  -3  12   4       6134.94       6155.72       103.47 o                         
  -2  12   4        364.36        360.81        26.01 o                         
  -1  12   4         36.45         33.84         8.16 o                         
   0  12   4         84.91         91.91         8.42 o                         
   1  12   4         46.24         39.00         8.62 o                         
   2  12   4        323.10        311.67        13.35 o                         
   3  12   4        290.48        272.94        12.57 o                         
   4  12   4       1321.23       1266.16        24.00 o                         
   5  12   4       1077.09       1115.11        23.05 o                         
   6  12   4        160.06        128.46        11.88 o                         
   7  12   4        109.77        118.29        13.08 o                         
   8  12   4         42.40         23.26        13.28 o                         
   9  12   4        435.02        416.70        24.08 o                         
  10  12   4          1.76        -10.48        21.31 o                         
  11  12   4         75.51         85.28        20.54 o                         
 -10  13   4         16.54         37.61        15.12 o                         
  -9  13   4        156.97        162.01        16.08 o                         
  -8  13   4        198.36        207.23        16.08 o                         
  -7  13   4        143.19        130.44        14.02 o                         
  -6  13   4         44.11         62.15        14.18 o                         
  -5  13   4         74.37         57.57        12.37 o                         
  -4  13   4       2759.93       2876.87        60.76 o                         
  -3  13   4        156.11        157.24        13.55 o                         
  -2  13   4       1279.87       1313.11        27.95 o                         
  -1  13   4          5.76          1.36         9.19 o                         
   0  13   4       1794.93       1731.77        33.17 o                         
   1  13   4         49.69         58.05        10.70 o                         
   2  13   4       1122.35       1115.38        27.97 o                         
   3  13   4        103.21        112.06        13.92 o                         
   4  13   4        477.07        470.71        19.64 o                         
   5  13   4       1051.58        963.44        32.66 o                         
   6  13   4         89.20         96.41        12.96 o                         
   7  13   4         59.81         54.18        14.63 o                         
   8  13   4         19.54         -5.79        16.16 o                         
   9  13   4         43.67         62.56        20.62 o                         
  10  13   4         86.32        105.04        23.82 o                         
  -9  14   4        390.36        392.87        22.51 o                         
  -8  14   4          1.69          6.13        14.61 o                         
  -7  14   4        370.32        386.15        19.72 o                         
  -6  14   4        262.00        256.74        16.56 o                         
  -5  14   4        321.79        336.70        17.14 o                         
  -4  14   4          4.37         29.53        13.86 o                         
  -3  14   4         44.17         21.01        13.10 o                         
  -2  14   4         69.65         59.18        14.12 o                         
  -1  14   4          9.03          6.05        12.04 o                         
   0  14   4        387.68        356.20        16.62 o                         
   1  14   4        373.71        377.21        35.15 o                         
   2  14   4        230.57        233.36        21.92 o                         
   3  14   4        159.94        194.44        14.59 o                         
   4  14   4        616.61        593.33        24.18 o                         
   5  14   4        346.27        306.10        17.58 o                         
   6  14   4        253.46        255.94        18.11 o                         
   7  14   4        574.17        548.79        42.53 o                         
   8  14   4         28.76         52.15        20.24 o                         
   9  14   4         87.99         68.58        23.24 o                         
  -8  15   4        128.90        153.13        23.91 o                         
  -7  15   4         25.40         15.58        14.50 o                         
  -6  15   4         13.87         10.51        14.04 o                         
  -5  15   4       1000.56       1040.41        35.88 o                         
  -4  15   4        172.90        166.94        19.84 o                         
  -3  15   4         30.00         23.58        13.23 o                         
  -2  15   4         13.42         27.23        13.48 o                         
  -1  15   4         79.67         69.11        14.15 o                         
   0  15   4        242.14        208.12        16.99 o                         
   1  15   4         87.08         59.62        14.61 o                         
   2  15   4        161.04        159.12        14.89 o                         
   3  15   4         81.31        131.03        14.77 o                         
   4  15   4          4.57        -11.73        13.59 o                         
   5  15   4        504.57        501.68        24.69 o                         
   6  15   4         10.90          1.77        21.60 o                         
   7  15   4         83.54         74.56        22.86 o                         
   8  15   4         25.62         65.41        28.50 o                         
  -6  16   4         68.71         42.59        23.45 o                         
  -5  16   4         69.42         61.25        17.74 o                         
  -4  16   4        139.35        140.62        17.16 o                         
  -3  16   4          6.38         36.92        13.90 o                         
  -2  16   4        986.84        984.42        28.16 o                         
  -1  16   4          1.64        -18.01        18.01 o                         
   0  16   4        220.18        242.10        16.59 o                         
   1  16   4          2.92        -12.37        16.18 o                         
   2  16   4        765.90        768.41        30.84 o                         
   3  16   4         30.70         61.67        16.07 o                         
   4  16   4        224.73        241.66        19.21 o                         
   5  16   4         49.99         49.80        32.39 o                         
   6  16   4         23.79         46.98        42.31 o                         
  -5  17   4         12.62         -9.69        15.84 o                         
  -4  17   4         53.34         60.98        15.64 o                         
  -3  17   4        147.95        189.18        20.00 o                         
  -2  17   4          4.67        -14.39        15.53 o                         
  -1  17   4        431.92        449.88        50.89 o                         
   0  17   4         21.26         11.34        15.47 o                         
   1  17   4       1020.43        991.94        34.12 o                         
   2  17   4        205.40        202.68        26.59 o                         
   3  17   4         19.12         38.99        16.72 o                         
   4  17   4         43.30         33.40        21.39 o                         
  -1  18   4         11.16          3.12        20.95 o                         
   0  18   4         95.35        149.12        30.50 o                         
   1  18   4        150.81        129.61        20.70 o                         
   1 -14   5         96.18        106.91        25.48 o                         
   2 -14   5         21.48         19.68        14.51 o                         
   3 -14   5          6.20        -10.57        14.32 o                         
  -3 -13   5        198.86        213.64        26.44 o                         
  -2 -13   5         60.48         88.28        24.17 o                         
  -1 -13   5          8.61          5.62        17.06 o                         
   0 -13   5        144.80        155.60        15.71 o                         
   1 -13   5         36.36         50.61        14.23 o                         
   2 -13   5        596.39        647.63        25.81 o                         
   3 -13   5          1.44         11.44        13.78 o                         
   4 -13   5        160.21        187.77        22.95 o                         
   5 -13   5          5.35          5.67        13.60 o                         
   6 -13   5        651.69        614.30        25.77 o                         
  -5 -12   5         18.03         12.01        22.07 o                         
  -4 -12   5         16.50         13.33        15.02 o                         
  -3 -12   5         70.56         72.40        13.83 o                         
  -2 -12   5         50.51         53.46        15.27 o                         
  -1 -12   5        584.98        579.45        27.01 o                         
   0 -12   5          7.60         -5.18        18.55 o                         
   1 -12   5        384.90        401.40        23.10 o                         
   2 -12   5         39.39         71.97        26.22 o                         
   3 -12   5        420.22        436.64        20.30 o                         
   4 -12   5          1.23          4.87        13.04 o                         
   5 -12   5        533.76        520.96        20.73 o                         
   6 -12   5        140.87        127.91        13.99 o                         
   7 -12   5         55.28         52.95        14.52 o                         
   8 -12   5        174.90        236.96        17.51 o                         
  -6 -11   5        103.25        112.24        15.70 o                         
  -5 -11   5         30.99         47.28        16.43 o                         
  -4 -11   5        136.38        160.84        15.44 o                         
  -3 -11   5         13.95          1.97        13.24 o                         
  -2 -11   5        109.33        115.77        16.19 o                         
  -1 -11   5        119.71        108.66        15.22 o                         
   0 -11   5         61.51         70.02        14.25 o                         
   1 -11   5        140.43        112.74        15.20 o                         
   2 -11   5        103.14        146.12        14.26 o                         
   3 -11   5         93.44         89.47        13.68 o                         
   4 -11   5        248.27        252.04        17.88 o                         
   5 -11   5        566.76        571.47        22.34 o                         
   6 -11   5        317.34        329.53        17.37 o                         
   7 -11   5        200.72        187.74        15.07 o                         
   8 -11   5        108.51        136.27        13.96 o                         
   9 -11   5         41.54         29.46        13.82 o                         
  10 -11   5         18.94         40.89        56.54 o                         
  -7 -10   5        203.34        193.87        25.16 o                         
  -6 -10   5         82.27         70.37        15.40 o                         
  -5 -10   5       1230.57       1312.09        34.18 o                         
  -4 -10   5         75.59         95.67        14.21 o                         
  -3 -10   5        475.15        470.27        24.46 o                         
  -2 -10   5        297.22        299.12        21.81 o                         
  -1 -10   5        369.93        392.11        19.55 o                         
   0 -10   5        679.91        717.51        39.06 o                         
   1 -10   5        360.87        312.83        18.21 o                         
   2 -10   5        297.59        316.96        18.16 o                         
   3 -10   5          5.32        -19.10        19.10 o                         
   4 -10   5       1001.09        922.22        27.94 o                         
   5 -10   5        657.57        613.69        22.11 o                         
   6 -10   5        373.19        348.18        15.87 o                         
   7 -10   5        120.83        110.24        13.29 o                         
   8 -10   5        201.06        203.46        17.79 o                         
   9 -10   5        141.29        132.42        19.10 o                         
  10 -10   5        303.07        309.03        21.61 o                         
  11 -10   5         23.02        -11.01        20.20 o                         
  -8  -9   5         56.75         92.46        25.28 o                         
  -7  -9   5         77.31         67.76        20.21 o                         
  -6  -9   5        289.95        294.49        18.00 o                         
  -5  -9   5        189.23        214.39        16.42 o                         
  -4  -9   5          2.32         16.98        13.12 o                         
  -3  -9   5         85.73         68.34        17.38 o                         
  -2  -9   5        177.88        184.15        15.11 o                         
  -1  -9   5         42.26         35.91        12.32 o                         
   0  -9   5          5.01         27.66        10.86 o                         
   1  -9   5       1217.46       1277.79        31.38 o                         
   2  -9   5         66.13        125.38        13.03 o                         
   3  -9   5        695.04        693.39        23.14 o                         
   4  -9   5        471.06        495.11        25.23 o                         
   5  -9   5       2377.28       2386.98        43.44 o                         
   6  -9   5         78.80         53.14        31.92 o                         
   7  -9   5         41.05         33.03        14.19 o                         
   8  -9   5        250.98        253.44        17.18 o                         
   9  -9   5        105.70        115.07        15.86 o                         
  10  -9   5         32.07         34.20        17.68 o                         
  11  -9   5        523.15        543.27        56.60 o                         
  -9  -8   5         11.46         26.85        17.50 o                         
  -8  -8   5        438.99        503.61        30.75 o                         
  -7  -8   5          4.94         33.36        15.93 o                         
  -6  -8   5         44.37         19.91        14.51 o                         
  -5  -8   5         27.05         73.10        14.38 o                         
  -4  -8   5       3139.09       3287.10        61.10 o                         
  -3  -8   5        217.76        223.10        15.97 o                         
  -2  -8   5       2307.06       2458.01        48.40 o                         
  -1  -8   5        225.19        241.90        12.85 o                         
   0  -8   5         39.22         60.10        10.56 o                         
   1  -8   5         54.51         63.63        14.83 o                         
   2  -8   5       1065.83       1132.43        26.05 o                         
   3  -8   5         26.65         35.82        10.00 o                         
   4  -8   5        427.36        436.58        15.95 o                         
   5  -8   5        203.87        241.30        12.02 o                         
   6  -8   5         51.47         57.22        12.25 o                         
   7  -8   5        345.69        300.15        16.48 o                         
   8  -8   5        353.47        339.16        24.99 o                         
   9  -8   5        162.93        195.34        14.84 o                         
  10  -8   5          7.08         18.59        21.89 o                         
  11  -8   5         92.10         75.23        18.80 o                         
  12  -8   5        153.73        121.96        37.35 o                         
 -10  -7   5          7.34         58.80        18.79 o                         
  -9  -7   5        249.99        262.91        25.80 o                         
  -8  -7   5          4.11          2.19        18.51 o                         
  -7  -7   5         50.23         40.69        18.45 o                         
  -6  -7   5         54.61         68.38        15.51 o                         
  -5  -7   5        373.83        374.33        19.10 o                         
  -4  -7   5       1217.40       1504.95        38.58 o                         
  -3  -7   5        648.46        709.28        25.36 o                         
  -2  -7   5        849.80        848.05        23.99 o                         
  -1  -7   5         62.05         36.50         8.54 o                         
   0  -7   5        889.52        862.12        18.47 o                         
   1  -7   5         10.34         10.46         6.75 o                         
   2  -7   5        227.16        237.11        10.26 o                         
   3  -7   5        145.64        118.94         8.63 o                         
   4  -7   5        251.93        266.06        11.77 o                         
   5  -7   5       1015.99       1055.07        23.75 o                         
   6  -7   5        139.07        148.84        14.61 o                         
   7  -7   5         54.87         71.79        11.54 o                         
   8  -7   5        265.54        270.55        14.58 o                         
   9  -7   5        225.94        255.31        15.21 o                         
  10  -7   5        757.52        790.96        27.08 o                         
  11  -7   5        137.12        144.35        19.69 o                         
  12  -7   5       1117.35       1125.07        43.33 o                         
  13  -7   5         38.19         43.61        21.63 o                         
 -10  -6   5         23.46         35.37        17.91 o                         
  -9  -6   5         36.58         24.51        18.67 o                         
  -8  -6   5        184.00        168.27        16.96 o                         
  -7  -6   5        446.51        495.25        22.18 o                         
  -6  -6   5        445.26        426.10        22.69 o                         
  -5  -6   5       2313.26       2571.69        49.98 o                         
  -4  -6   5       1328.37       1327.49        34.55 o                         
  -3  -6   5        398.46        377.96        23.40 o                         
  -2  -6   5        400.48        363.66        15.47 o                         
  -1  -6   5        176.43        174.69         9.25 o                         
   0  -6   5        106.57        104.88         6.57 o                         
   1  -6   5         43.36         41.28         6.33 o                         
   2  -6   5        114.69        192.24         8.56 o                         
   3  -6   5         21.76         21.22         6.30 o                         
   4  -6   5        136.60        130.02         8.39 o                         
   5  -6   5       2452.09       2282.15        32.21 o                         
   6  -6   5          3.88         17.49         8.87 o                         
   7  -6   5        406.82        414.23        18.57 o                         
   8  -6   5        881.20        902.32        23.87 o                         
   9  -6   5       1354.57       1475.74        32.04 o                         
  10  -6   5         12.12         -1.87        13.92 o                         
  11  -6   5        740.66        746.77        27.59 o                         
  12  -6   5         15.04          1.62        17.25 o                         
  13  -6   5         52.64         30.97        18.49 o                         
 -11  -5   5         11.53        132.99        35.33 o                         
 -10  -5   5         44.91         50.34        17.90 o                         
  -9  -5   5          2.90         -5.75        14.79 o                         
  -8  -5   5         25.78         32.74        14.15 o                         
  -7  -5   5         12.79         18.11        12.91 o                         
  -6  -5   5        627.87        607.94        21.86 o                         
  -5  -5   5         54.49        102.30        11.32 o                         
  -4  -5   5       1034.81       1082.03        24.75 o                         
  -3  -5   5        478.57        482.21        14.43 o                         
  -2  -5   5       1450.67       1325.44        19.85 o                         
  -1  -5   5        487.40        479.94        10.96 o                         
   0  -5   5        501.02        392.25        10.99 o                         
   1  -5   5         98.23        117.74         6.32 o                         
   2  -5   5        376.57        326.94         8.61 o                         
   3  -5   5        153.24        159.16        11.94 o                         
   4  -5   5       1968.01       1962.88        26.55 o                         
   5  -5   5         66.39         63.64         6.61 o                         
   6  -5   5         17.08         25.61         6.90 o                         
   7  -5   5        372.30        310.23        13.29 o                         
   8  -5   5        176.10        190.95        12.07 o                         
   9  -5   5         44.89         53.29        11.79 o                         
  10  -5   5        247.88        273.69        31.22 o                         
  11  -5   5        466.35        469.23        21.79 o                         
  12  -5   5         52.11         54.50        19.45 o                         
  13  -5   5        204.95        225.85        20.64 o                         
  14  -5   5          5.49        -15.49        18.36 o                         
 -11  -4   5         83.41         59.97        19.39 o                         
 -10  -4   5        125.58        124.13        14.86 o                         
  -9  -4   5        367.67        404.56        28.42 o                         
  -8  -4   5         17.42         54.01        17.12 o                         
  -7  -4   5        647.61        590.57        22.71 o                         
  -6  -4   5        118.48        139.52        17.16 o                         
  -5  -4   5        464.93        472.83        14.16 o                         
  -4  -4   5          6.92         17.50         7.39 o                         
  -3  -4   5       1229.85       1289.73        19.27 o                         
  -2  -4   5        104.97        128.52         6.69 o                         
  -1  -4   5        175.24        185.10         6.54 o                         
   0  -4   5        256.51        264.95         8.21 o                         
   1  -4   5         42.38         39.57         4.67 o                         
   2  -4   5         10.96         22.93         3.98 o                         
   3  -4   5        213.34        185.72         7.37 o                         
   4  -4   5       4985.47       5087.03        57.02 o                         
   5  -4   5       1184.22       1230.63        19.10 o                         
   6  -4   5       2218.58       2082.90        26.68 o                         
   7  -4   5        266.46        288.63        10.54 o                         
   8  -4   5         27.39         90.93        27.46 o                         
   9  -4   5          7.21         18.51        11.44 o                         
  10  -4   5         56.30         33.63        12.95 o                         
  11  -4   5        204.51        182.23        15.79 o                         
  12  -4   5        465.65        426.79        32.93 o                         
  13  -4   5          6.12         21.79        17.96 o                         
  14  -4   5         92.34         73.43        31.52 o                         
 -12  -3   5        455.34        418.31        41.28 o                         
 -11  -3   5         75.53        102.64        27.22 o                         
 -10  -3   5         30.62         29.00        13.50 o                         
  -9  -3   5        126.07        115.51        14.62 o                         
  -8  -3   5        158.17        182.55        13.95 o                         
  -7  -3   5       1475.00       1515.98        29.30 o                         
  -6  -3   5         25.44         34.77         9.14 o                         
  -5  -3   5        246.87        229.17         8.76 o                         
  -4  -3   5        283.87        268.60         8.91 o                         
  -3  -3   5        147.42        148.27         6.50 o                         
  -2  -3   5       2396.11       2338.37        27.44 o                         
  -1  -3   5       1158.64       1116.42        15.19 o                         
   0  -3   5         21.27         65.37         4.28 o                         
   1  -3   5       2005.67       1915.82        21.96 o                         
   2  -3   5       2977.79       3222.18        34.72 o                         
   3  -3   5       3118.44       2932.04        33.52 o                         
   4  -3   5        247.97        288.46         7.85 o                         
   5  -3   5       2390.60       2259.78        26.38 o                         
   6  -3   5          6.58          8.62         5.92 o                         
   7  -3   5        149.28        160.17         8.55 o                         
   8  -3   5        660.13        553.73        16.48 o                         
   9  -3   5       1020.57       1109.25        31.03 o                         
  10  -3   5        128.60        139.65        15.96 o                         
  11  -3   5        105.71        131.45        18.67 o                         
  12  -3   5          5.80        -17.52        17.52 o                         
  13  -3   5        347.05        320.21        22.47 o                         
  14  -3   5          9.23         27.87        19.10 o                         
 -12  -2   5        343.21        345.24        34.57 o                         
 -11  -2   5        489.95        486.47        32.69 o                         
 -10  -2   5         85.47         89.22        13.78 o                         
  -9  -2   5          8.45         38.95        15.27 o                         
  -8  -2   5        710.58        734.32        21.93 o                         
  -7  -2   5          3.23          9.94         9.68 o                         
  -6  -2   5       1904.68       1923.60        26.01 o                         
  -5  -2   5          9.36         96.76         6.82 o                         
  -4  -2   5         32.84         51.78         5.26 o                         
  -3  -2   5          2.61          0.70         4.61 o                         
  -2  -2   5        877.70        762.69        12.88 o                         
  -1  -2   5        574.01        533.61         9.49 o                         
   0  -2   5       3169.64       2984.16        39.53 o                         
   1  -2   5        575.37        725.34        13.43 o                         
   2  -2   5       7362.47       8040.33        83.09 o                         
   3  -2   5       1394.28       1344.22        19.31 o                         
   4  -2   5        380.77        331.10         7.67 o                         
   5  -2   5        136.26        121.55         5.40 o                         
   6  -2   5        938.84        896.86        14.44 o                         
   7  -2   5         59.28         65.31         6.92 o                         
   8  -2   5        664.42        683.09        17.16 o                         
   9  -2   5         31.79         46.62        11.89 o                         
  10  -2   5         87.40         91.08        14.83 o                         
  11  -2   5          6.59         36.02        16.02 o                         
  12  -2   5        300.66        294.84        21.97 o                         
  13  -2   5        353.68        333.36        24.54 o                         
  14  -2   5        214.30        229.22        23.69 o                         
 -12  -1   5        230.20        231.59        22.57 o                         
 -11  -1   5        573.45        619.14        53.98 o                         
 -10  -1   5        404.83        411.34        25.97 o                         
  -9  -1   5        431.21        450.80        18.54 o                         
  -8  -1   5       1383.16       1329.84        27.27 o                         
  -7  -1   5        107.08        103.93        10.19 o                         
  -6  -1   5         25.55         31.52         6.45 o                         
  -5  -1   5       1113.41       1071.84        18.19 o                         
  -4  -1   5        248.31        311.19         8.37 o                         
  -3  -1   5       1437.24       1437.59        16.92 o                         
  -2  -1   5       3895.43       3771.86        42.05 o                         
  -1  -1   5        711.55        650.77        11.22 o                         
   0  -1   5          6.18          3.32         2.86 o                         
   1  -1   5        584.23        534.60        10.06 o                         
   2  -1   5       1006.70       1011.04        16.38 o                         
   3  -1   5        172.27        199.16         5.87 o                         
   4  -1   5         99.42        119.89         5.53 o                         
   5  -1   5        677.38        703.16        10.72 o                         
   6  -1   5        218.02        224.72         6.68 o                         
   7  -1   5        157.42        176.00         8.34 o                         
   8  -1   5       1046.73       1079.99        19.26 o                         
   9  -1   5       1711.84       1692.91        37.38 o                         
  10  -1   5        244.85        250.15        15.07 o                         
  11  -1   5         37.04         50.75        21.18 o                         
  12  -1   5        980.22        916.23        83.30 o                         
  13  -1   5        179.50        142.40        20.64 o                         
  14  -1   5        112.33        118.98        22.57 o                         
  15  -1   5         34.22         64.77        28.01 o                         
 -12   0   5        699.44        808.54        33.78 o                         
 -11   0   5        371.67        345.19        38.73 o                         
 -10   0   5       1398.02       1360.18        42.05 o                         
  -9   0   5         34.52         46.32        11.53 o                         
  -8   0   5        633.36        621.64        18.53 o                         
  -7   0   5         47.16         45.46         8.30 o                         
  -6   0   5        139.87        152.34         7.45 o                         
  -5   0   5        382.79        408.38        10.71 o                         
  -4   0   5       1297.36       1286.06        15.50 o                         
  -3   0   5       1546.15       1658.21        20.17 o                         
  -2   0   5       1389.77       1317.30        17.90 o                         
  -1   0   5       1626.38       1709.20        22.96 o                         
   0   0   5        494.08        537.19         8.10 o                         
   1   0   5         20.03         22.04         2.59 o                         
   2   0   5        343.79        375.73         7.28 o                         
   3   0   5       6725.04       6754.12        76.37 o                         
   4   0   5       1572.23       1505.57        18.49 o                         
   5   0   5       4366.72       4466.36        45.61 o                         
   6   0   5        626.87        646.17         9.20 o                         
   7   0   5       1795.01       1786.40        21.32 o                         
   8   0   5        216.34        215.62         7.46 o                         
   9   0   5       1762.60       1783.52        27.37 o                         
  10   0   5         60.85         53.22        11.21 o                         
  11   0   5        392.53        417.31        19.73 o                         
  12   0   5        204.50        228.63        18.83 o                         
  13   0   5        278.00        273.74        22.13 o                         
  14   0   5        176.02        155.18        32.39 o                         
  15   0   5         51.71        109.70        28.59 o                         
 -13   1   5        168.42        173.51        66.52 o                         
 -12   1   5        111.08         78.29        24.10 o                         
 -11   1   5        127.46        153.50        19.54 o                         
 -10   1   5        599.56        584.42        21.14 o                         
  -9   1   5        177.72        183.34        11.83 o                         
  -8   1   5         20.47         24.06         8.71 o                         
  -7   1   5       1173.94       1165.55        19.01 o                         
  -6   1   5        178.95        154.07         8.57 o                         
  -5   1   5        150.67        309.65        11.32 o                         
  -4   1   5        185.11        170.90         5.22 o                         
  -3   1   5         18.45          6.89         3.45 o                         
  -2   1   5       4770.10       4490.61        57.21 o                         
  -1   1   5       2656.18       2649.82        29.28 o                         
   0   1   5        719.69        742.85         9.89 o                         
   1   1   5        190.37        149.66         4.84 o                         
   2   1   5        127.71        170.57         5.07 o                         
   3   1   5       3148.55       3153.71        36.54 o                         
   4   1   5         30.56         22.68         2.94 o                         
   5   1   5        608.02        696.72         9.38 o                         
   6   1   5         33.16         31.21         3.46 o                         
   7   1   5        216.63        206.48         6.01 o                         
   8   1   5       1031.59       1023.15        14.47 o                         
   9   1   5         29.10         61.14         7.85 o                         
  10   1   5        887.41        855.27        21.97 o                         
  11   1   5         88.45        112.38        18.19 o                         
  12   1   5        855.87        917.65        29.75 o                         
  13   1   5         50.65         62.15        18.94 o                         
  14   1   5         30.08         56.27        22.41 o                         
  15   1   5          4.79        -21.01        27.43 o                         
 -13   2   5        145.33        161.27        23.59 o                         
 -12   2   5        139.38        146.25        54.56 o                         
 -11   2   5        325.24        320.19        18.45 o                         
 -10   2   5         58.43         62.03        14.91 o                         
  -9   2   5       1569.91       1666.79        31.37 o                         
  -8   2   5        247.66        243.26        10.93 o                         
  -7   2   5         26.10         26.63         6.91 o                         
  -6   2   5        482.93        447.77        12.91 o                         
  -5   2   5       1002.95        943.08        13.73 o                         
  -4   2   5       5968.40       6333.38        63.64 o                         
  -3   2   5       7501.52       7908.25        81.78 o                         
  -2   2   5       4836.44       4737.97        49.43 o                         
  -1   2   5       4836.24       5100.18        57.83 o                         
   0   2   5        966.73       1020.99        14.44 o                         
   1   2   5         39.54         40.59         2.87 o                         
   2   2   5         36.77         48.88         2.79 o                         
   3   2   5        595.29        572.94         7.97 o                         
   4   2   5        706.79        772.61         9.55 o                         
   5   2   5        626.78        852.67        10.58 o                         
   6   2   5        637.95        555.99         8.20 o                         
   7   2   5       1800.08       1756.44        19.27 o                         
   8   2   5       1292.19       1205.13        16.93 o                         
   9   2   5        518.04        510.01        18.89 o                         
  10   2   5       1055.05        986.47        20.23 o                         
  11   2   5        330.76        333.15        13.59 o                         
  12   2   5       1647.55       1545.09        71.65 o                         
  13   2   5          4.52        -17.45        17.45 o                         
  14   2   5         48.17         51.21        35.60 o                         
  15   2   5          4.60         64.03        47.27 o                         
 -13   3   5          7.21         34.30        22.83 o                         
 -12   3   5         15.11         42.33        21.35 o                         
 -11   3   5         11.22          4.11        17.44 o                         
 -10   3   5        162.64        153.47        16.34 o                         
  -9   3   5        345.24        372.78        17.66 o                         
  -8   3   5         23.40         38.55        10.30 o                         
  -7   3   5        117.48        118.18         8.14 o                         
  -6   3   5       2201.41       2136.21        26.17 o                         
  -5   3   5        676.65        702.03        11.51 o                         
  -4   3   5       8041.73       8358.29        90.62 o                         
  -3   3   5       1667.56       1784.32        18.71 o                         
  -2   3   5       3048.62       3206.36        36.13 o                         
  -1   3   5       3632.33       3818.08        48.79 o                         
   0   3   5         49.82         56.76         2.97 o                         
   1   3   5         63.62         85.32         3.08 o                         
   2   3   5        146.12        147.66         4.89 o                         
   3   3   5       2794.35       2859.09        37.28 o                         
   4   3   5        216.97        185.37         4.88 o                         
   5   3   5       2079.72       1948.78        20.44 o                         
   6   3   5          8.68         11.04         3.31 o                         
   7   3   5       1788.74       1767.70        21.07 o                         
   8   3   5        263.84        239.35         7.45 o                         
   9   3   5        833.63        931.11        18.38 o                         
  10   3   5        116.91        131.92        10.19 o                         
  11   3   5        415.64        417.84        14.53 o                         
  12   3   5         33.53         28.28        15.54 o                         
  13   3   5        908.98        806.47        35.64 o                         
  14   3   5         17.26         18.85        27.69 o                         
  15   3   5        126.98        141.15        50.48 o                         
 -13   4   5         34.97         11.48        22.83 o                         
 -12   4   5        158.48        158.82        20.87 o                         
 -11   4   5         12.08         14.90        17.29 o                         
 -10   4   5          8.68         19.65        16.27 o                         
  -9   4   5        826.93        802.34        25.44 o                         
  -8   4   5         63.11         58.47        10.93 o                         
  -7   4   5        659.59        599.04        23.54 o                         
  -6   4   5       1322.10       1388.12        22.71 o                         
  -5   4   5       2262.59       2254.16        28.35 o                         
  -4   4   5         31.60         55.88         4.79 o                         
  -3   4   5       6300.36       6190.41        67.22 o                         
  -2   4   5       9481.02       9616.15       150.36 o                         
  -1   4   5        892.37       1009.97        13.56 o                         
   0   4   5        412.48        391.50         7.68 o                         
   1   4   5        935.73        974.64        13.83 o                         
   2   4   5        504.26        467.21         9.13 o                         
   3   4   5        196.40        205.05         9.89 o                         
   4   4   5      11566.20      11774.35       176.92 o                         
   5   4   5        269.53        294.45         7.19 o                         
   6   4   5       1219.51       1085.13        16.06 o                         
   7   4   5        155.22        148.91         5.96 o                         
   8   4   5       1585.70       1517.12        22.91 o                         
   9   4   5        384.33        513.25        14.60 o                         
  10   4   5        710.88        684.17        22.20 o                         
  11   4   5        163.36        134.13        13.45 o                         
  12   4   5        222.67        210.41        16.75 o                         
  13   4   5        113.42        114.76        21.13 o                         
  14   4   5         68.76         39.28        22.65 o                         
 -13   5   5         64.02         73.37        26.03 o                         
 -12   5   5         18.63         21.73        18.71 o                         
 -11   5   5        296.00        265.71        21.05 o                         
 -10   5   5        186.87        187.07        17.92 o                         
  -9   5   5       1345.00       1385.52        37.34 o                         
  -8   5   5         90.28         77.57        12.82 o                         
  -7   5   5        140.89        163.15        11.08 o                         
  -6   5   5         29.52         38.05         7.79 o                         
  -5   5   5        577.48        552.72        13.16 o                         
  -4   5   5        507.15        565.79        10.18 o                         
  -3   5   5        820.11        730.00        10.66 o                         
  -2   5   5       1394.34       1331.39        16.48 o                         
  -1   5   5       1716.06       1449.48        19.96 o                         
   0   5   5        670.31        711.94        11.85 o                         
   1   5   5       1358.18       1371.08        22.14 o                         
   2   5   5         44.33        109.80         4.50 o                         
   3   5   5       1879.64       1967.63        24.79 o                         
   4   5   5        141.56        129.59         5.38 o                         
   5   5   5       2191.74       2094.64        23.00 o                         
   6   5   5       1100.32        953.58        18.51 o                         
   7   5   5       1675.55       1620.63        23.64 o                         
   8   5   5       1829.30       1804.35        25.53 o                         
   9   5   5         50.59         43.05        10.17 o                         
  10   5   5         13.86         26.62        10.88 o                         
  11   5   5         53.01         85.86        13.28 o                         
  12   5   5        280.84        280.62        17.65 o                         
  13   5   5        119.11        123.72        19.12 o                         
  14   5   5        113.26        126.97        30.45 o                         
 -12   6   5        470.69        416.08        48.42 o                         
 -11   6   5         26.03         53.17        18.24 o                         
 -10   6   5       1191.20       1212.65        33.19 o                         
  -9   6   5         23.67         33.40        12.43 o                         
  -8   6   5        340.43        345.73        17.79 o                         
  -7   6   5         81.97        101.02        10.38 o                         
  -6   6   5        484.35        507.23        21.04 o                         
  -5   6   5         64.70        104.76         7.40 o                         
  -4   6   5        166.65        205.04         6.74 o                         
  -3   6   5       1160.11       1136.55        14.21 o                         
  -2   6   5        228.34        195.96         6.20 o                         
  -1   6   5       1173.14       1122.70        16.01 o                         
   0   6   5         50.54         32.07         2.86 o                         
   1   6   5        925.73        874.71        15.75 o                         
   2   6   5       5723.17       6107.49        69.47 o                         
   3   6   5        425.39        394.67         6.82 o                         
   4   6   5       3823.83       3810.51        36.51 o                         
   5   6   5        258.29        220.49         6.47 o                         
   6   6   5        771.28        808.97        13.46 o                         
   7   6   5         21.70         23.96         6.08 o                         
   8   6   5          6.34         16.28         7.70 o                         
   9   6   5       1936.99       1879.18        39.08 o                         
  10   6   5          2.62          4.08        11.08 o                         
  11   6   5        129.05        148.03        15.33 o                         
  12   6   5         87.05        103.24        17.44 o                         
  13   6   5        717.57        658.99        34.95 o                         
  14   6   5         23.24        -10.12        21.03 o                         
 -12   7   5          7.55         -3.79        20.07 o                         
 -11   7   5        166.25        219.83        22.04 o                         
 -10   7   5        907.50        880.91        29.63 o                         
  -9   7   5         79.78        110.74        18.59 o                         
  -8   7   5        670.47        627.17        20.27 o                         
  -7   7   5         10.30         23.02         9.35 o                         
  -6   7   5         10.80         12.31         7.70 o                         
  -5   7   5       1808.37       1672.53        26.33 o                         
  -4   7   5        127.34        116.51         5.68 o                         
  -3   7   5       1259.25       1119.04        16.19 o                         
  -2   7   5        109.71        148.12         5.12 o                         
  -1   7   5        295.49        284.44         6.48 o                         
   0   7   5       1186.97       1129.43        14.53 o                         
   1   7   5         54.89         75.48         3.89 o                         
   2   7   5       2948.22       3224.21        44.19 o                         
   3   7   5         38.07         63.50         4.18 o                         
   4   7   5        931.91        876.03        12.04 o                         
   5   7   5          7.46          6.80         4.17 o                         
   6   7   5       1797.92       1756.42        24.56 o                         
   7   7   5         74.16         70.81         6.74 o                         
   8   7   5       2827.51       2626.43        41.88 o                         
   9   7   5          0.53         24.11        11.92 o                         
  10   7   5         41.00         53.75        13.79 o                         
  11   7   5        236.48        227.02        15.40 o                         
  12   7   5        207.44        221.22        31.90 o                         
  13   7   5          0.79         -7.03        17.52 o                         
  14   7   5        186.61        193.01        27.95 o                         
 -12   8   5        132.70        186.81        24.35 o                         
 -11   8   5        105.92        133.67        20.76 o                         
 -10   8   5         76.16        106.68        17.34 o                         
  -9   8   5         90.93        115.43        13.98 o                         
  -8   8   5          9.95         28.62        13.51 o                         
  -7   8   5        177.23        190.51        11.52 o                         
  -6   8   5        210.94        203.43        11.51 o                         
  -5   8   5        395.00        321.27        10.46 o                         
  -4   8   5        324.24        345.36        10.66 o                         
  -3   8   5       2013.24       1897.15        27.77 o                         
  -2   8   5        201.13        161.70         6.30 o                         
  -1   8   5       4777.26       4615.54        50.91 o                         
   0   8   5        831.47        940.31        11.96 o                         
   1   8   5        318.68        303.18         6.20 o                         
   2   8   5         60.73         39.74         4.36 o                         
   3   8   5        451.12        403.99         8.59 o                         
   4   8   5        498.58        512.05        10.63 o                         
   5   8   5       2016.89       1947.89        23.62 o                         
   6   8   5         70.72         60.94         5.86 o                         
   7   8   5        694.26        634.88        14.73 o                         
   8   8   5        156.18        150.23        11.64 o                         
   9   8   5        181.75        182.14        14.53 o                         
  10   8   5        425.22        443.42        36.35 o                         
  11   8   5        211.69        246.64        25.04 o                         
  12   8   5         24.94         44.06        17.91 o                         
  13   8   5         65.06         33.91        18.86 o                         
 -12   9   5        718.33        822.89       100.08 o                         
 -11   9   5        205.97        222.33        27.85 o                         
 -10   9   5        372.95        396.46        45.47 o                         
  -9   9   5         18.25         10.74        15.03 o                         
  -8   9   5       1070.00       1038.42        27.65 o                         
  -7   9   5        132.85        113.41        11.82 o                         
  -6   9   5        272.88        272.10        12.21 o                         
  -5   9   5         32.04         47.37         7.98 o                         
  -4   9   5        367.81        356.09        10.03 o                         
  -3   9   5        130.74        129.60         7.44 o                         
  -2   9   5        136.10        138.08         6.52 o                         
  -1   9   5         42.26         44.30         4.67 o                         
   0   9   5       2673.03       2615.03        30.40 o                         
   1   9   5         12.90         32.12         3.89 o                         
   2   9   5        293.17        268.71         8.05 o                         
   3   9   5         34.94         38.15         4.96 o                         
   4   9   5       2782.71       2845.89        34.08 o                         
   5   9   5       1966.54       1902.46        24.78 o                         
   6   9   5       1504.86       1419.87        20.24 o                         
   7   9   5        200.55        233.67        11.99 o                         
   8   9   5        441.49        451.03        18.46 o                         
   9   9   5       1043.60       1108.73        30.77 o                         
  10   9   5         92.47         98.85        14.85 o                         
  11   9   5        392.63        392.17        20.36 o                         
  12   9   5         42.57         24.87        26.62 o                         
  13   9   5        324.34        301.32        27.42 o                         
 -11  10   5        113.68        125.08        27.00 o                         
 -10  10   5          5.38          5.48        16.27 o                         
  -9  10   5        136.50        143.15        16.72 o                         
  -8  10   5         56.40         68.07        14.88 o                         
  -7  10   5         27.34          8.17        11.95 o                         
  -6  10   5         15.74         17.70        11.07 o                         
  -5  10   5        939.89        948.46        21.95 o                         
  -4  10   5       1407.96       1410.84        25.00 o                         
  -3  10   5        345.05        351.40        10.47 o                         
  -2  10   5        590.47        553.10        11.46 o                         
  -1  10   5          8.51          5.88         4.71 o                         
   0  10   5         51.31         40.82         5.40 o                         
   1  10   5         18.75         13.79         4.34 o                         
   2  10   5       1520.90       1507.27        19.42 o                         
   3  10   5        211.32        182.15         6.91 o                         
   4  10   5       1656.07       1483.76        20.77 o                         
   5  10   5          5.58          0.77         6.80 o                         
   6  10   5       1309.65       1281.73        23.89 o                         
   7  10   5       3295.08       3143.36        48.82 o                         
   8  10   5        120.94        121.40        12.77 o                         
   9  10   5        114.90        118.61        15.60 o                         
  10  10   5        130.50        138.45        18.95 o                         
  11  10   5         41.15         19.69        19.75 o                         
  12  10   5        733.65        686.00        35.34 o                         
 -11  11   5        377.28        426.84        23.04 o                         
 -10  11   5         64.61         62.38        15.82 o                         
  -9  11   5         18.14         28.82        17.03 o                         
  -8  11   5         69.50         97.48        17.24 o                         
  -7  11   5        458.04        450.95        25.16 o                         
  -6  11   5        635.81        617.84        28.64 o                         
  -5  11   5       1543.73       1668.00        36.73 o                         
  -4  11   5          4.66         61.28         9.92 o                         
  -3  11   5       1859.94       1698.13        31.59 o                         
  -2  11   5        300.28        295.19        12.10 o                         
  -1  11   5        639.78        594.32        14.84 o                         
   0  11   5        245.69        239.28        12.44 o                         
   1  11   5         19.71         16.40         5.87 o                         
   2  11   5        268.57        257.74        12.29 o                         
   3  11   5         18.81         32.79         6.53 o                         
   4  11   5         69.67         82.34         8.87 o                         
   5  11   5        634.59        620.94        21.75 o                         
   6  11   5       2900.95       2799.71        48.89 o                         
   7  11   5       1202.12       1191.00        30.59 o                         
   8  11   5          5.30         17.07        14.27 o                         
   9  11   5        468.43        537.82        28.29 o                         
  10  11   5         55.52         46.21        17.79 o                         
  11  11   5        117.44         65.76        20.01 o                         
  12  11   5        134.91        116.04        21.29 o                         
 -10  12   5         87.47        137.62        21.81 o                         
  -9  12   5          0.27          3.36        14.12 o                         
  -8  12   5        317.16        312.83        17.85 o                         
  -7  12   5         10.19          4.21        12.49 o                         
  -6  12   5        434.29        398.16        17.64 o                         
  -5  12   5         37.51         51.69        12.12 o                         
  -4  12   5       3726.19       3863.78        68.47 o                         
  -3  12   5          7.85         11.45         9.60 o                         
  -2  12   5       3645.02       3537.72        57.28 o                         
  -1  12   5          2.55         -8.65         8.65 o                         
   0  12   5        905.71        883.15        18.50 o                         
   1  12   5         51.14         50.94         8.56 o                         
   2  12   5       1519.67       1591.32        30.47 o                         
   3  12   5         91.61         95.70        10.44 o                         
   4  12   5         27.14         36.06        10.00 o                         
   5  12   5        313.55        314.89        18.41 o                         
   6  12   5        236.90        190.66        12.58 o                         
   7  12   5        674.66        633.03        23.43 o                         
   8  12   5        422.43        414.06        24.48 o                         
   9  12   5        433.87        492.53        32.76 o                         
  10  12   5         73.20         56.59        18.29 o                         
  11  12   5         66.74         63.02        25.37 o                         
 -10  13   5         24.57         14.81        17.09 o                         
  -9  13   5        376.20        415.37        26.21 o                         
  -8  13   5         19.60         38.92        14.35 o                         
  -7  13   5        252.45        284.84        16.00 o                         
  -6  13   5         39.27         41.42        12.82 o                         
  -5  13   5        781.64        785.73        27.34 o                         
  -4  13   5        413.72        568.72        30.19 o                         
  -3  13   5        787.72        785.43        27.13 o                         
  -2  13   5         61.09         75.09        10.91 o                         
  -1  13   5        149.19        152.48        10.34 o                         
   0  13   5         25.52         16.34         8.64 o                         
   1  13   5        269.86        286.63        14.14 o                         
   2  13   5        680.37        625.94        20.38 o                         
   3  13   5         11.49          4.48         9.48 o                         
   4  13   5         66.90         74.35        10.69 o                         
   5  13   5          8.71        -12.71        12.71 o                         
   6  13   5        545.30        483.48        18.94 o                         
   7  13   5         20.71         10.13        13.80 o                         
   8  13   5         45.28         55.33        17.12 o                         
   9  13   5         36.89         31.12        20.05 o                         
  10  13   5        399.32        474.21        39.12 o                         
  -9  14   5        132.34        143.44        31.67 o                         
  -8  14   5         19.36         49.31        14.73 o                         
  -7  14   5        125.41        115.42        14.19 o                         
  -6  14   5          9.07         -7.38        13.04 o                         
  -5  14   5        364.19        351.44        17.49 o                         
  -4  14   5        535.24        542.76        25.99 o                         
  -3  14   5        168.34        184.27        13.89 o                         
  -2  14   5         40.64         40.30        14.93 o                         
  -1  14   5        148.63        137.88        11.92 o                         
   0  14   5        685.82        743.56        22.77 o                         
   1  14   5         72.09         89.74        12.88 o                         
   2  14   5          0.56         23.67        12.13 o                         
   3  14   5         83.78         82.05        16.64 o                         
   4  14   5          7.99          1.33        12.13 o                         
   5  14   5        827.54        712.13        24.59 o                         
   6  14   5         12.75         17.01        12.57 o                         
   7  14   5         13.93         18.81        16.93 o                         
   8  14   5        125.26        143.14        21.59 o                         
   9  14   5         14.20         15.69        22.54 o                         
  -8  15   5        397.90        398.51        21.74 o                         
  -7  15   5         19.84          9.31        18.21 o                         
  -6  15   5         60.24         55.96        14.40 o                         
  -5  15   5        689.50        794.73        27.21 o                         
  -4  15   5        206.48        197.93        15.06 o                         
  -3  15   5        279.70        293.29        17.89 o                         
  -2  15   5        762.56        756.09        24.20 o                         
  -1  15   5        136.07        130.38        13.07 o                         
   0  15   5        287.71        307.73        16.35 o                         
   1  15   5        286.80        262.00        15.33 o                         
   2  15   5        339.45        339.15        17.79 o                         
   3  15   5        300.21        277.93        16.37 o                         
   4  15   5        577.96        513.28        23.46 o                         
   5  15   5        110.98        109.73        15.37 o                         
   6  15   5        112.90         93.51        16.49 o                         
   7  15   5         76.56        127.20        25.23 o                         
   8  15   5          7.68        -24.10        24.10 o                         
  -7  16   5        281.37        309.05        22.57 o                         
  -6  16   5          2.71         18.25        17.89 o                         
  -5  16   5        395.67        342.41        17.47 o                         
  -4  16   5         53.16         68.57        14.54 o                         
  -3  16   5        259.61        273.38        16.54 o                         
  -2  16   5        139.28        147.23        16.30 o                         
  -1  16   5        350.75        346.11        22.82 o                         
   0  16   5        115.92        160.32        16.47 o                         
   1  16   5        163.81        170.06        16.77 o                         
   2  16   5        122.59        123.61        14.81 o                         
   3  16   5        155.27        169.87        15.83 o                         
   4  16   5         45.25         56.01        15.37 o                         
   5  16   5         28.79         17.07        24.93 o                         
   6  16   5         51.16         38.51        37.93 o                         
   7  16   5          6.87         42.74        27.02 o                         
  -5  17   5         13.63         32.77        17.87 o                         
  -4  17   5         53.30         54.84        29.29 o                         
  -3  17   5        100.58         98.99        15.02 o                         
  -2  17   5          8.40          4.98        16.93 o                         
  -1  17   5        458.79        478.09        24.97 o                         
   0  17   5        123.86        139.12        15.50 o                         
   1  17   5        372.76        367.19        20.52 o                         
   2  17   5         22.13         42.53        16.00 o                         
   3  17   5        437.06        422.98        22.36 o                         
   4  17   5          0.92         21.64        17.24 o                         
   5  17   5        692.39        685.07        63.61 o                         
  -2  18   5        112.36        136.88        16.86 o                         
  -1  18   5          0.21        -21.86        24.85 o                         
   0  18   5        730.56        784.32        65.79 o                         
   1  18   5        269.75        257.52        22.49 o                         
   2  18   5         79.85         96.81        24.34 o                         
  -1 -13   6        107.80        111.83        14.56 o                         
   0 -13   6         38.29         30.82        23.84 o                         
   1 -13   6        568.11        608.77        25.23 o                         
   2 -13   6         25.56         56.65        26.20 o                         
   3 -13   6        180.72        158.63        23.64 o                         
   4 -13   6         39.68         51.32        17.74 o                         
   5 -13   6        313.25        301.08        38.99 o                         
  -3 -12   6         33.23         37.45        14.24 o                         
  -2 -12   6        360.31        351.08        17.97 o                         
  -1 -12   6         17.59          8.13        15.53 o                         
   0 -12   6        260.26        286.16        26.22 o                         
   1 -12   6        418.58        420.34        21.25 o                         
   2 -12   6        677.91        667.60        26.15 o                         
   3 -12   6         51.81         75.42        19.83 o                         
   4 -12   6        165.77        172.15        19.08 o                         
   5 -12   6         97.28         67.24        15.71 o                         
   6 -12   6        257.92        259.30        18.07 o                         
   7 -12   6         15.24         57.16        13.80 o                         
  -5 -11   6         40.05         89.50        21.63 o                         
  -4 -11   6        374.31        367.45        20.55 o                         
  -3 -11   6        126.07        129.49        17.79 o                         
  -2 -11   6        297.84        295.03        23.80 o                         
  -1 -11   6        186.24        167.47        23.34 o                         
   0 -11   6        245.22        252.69        18.97 o                         
   1 -11   6         14.23          2.57        13.76 o                         
   2 -11   6        811.62        890.54        27.06 o                         
   3 -11   6          3.40         -8.41        15.09 o                         
   4 -11   6        254.80        255.98        19.59 o                         
   5 -11   6          6.89         11.50        19.88 o                         
   6 -11   6        262.56        242.65        21.36 o                         
   7 -11   6        166.96        177.27        14.89 o                         
   8 -11   6        113.85        151.98        18.47 o                         
   9 -11   6          0.43          3.86        17.28 o                         
  -6 -10   6        262.31        250.45        18.05 o                         
  -5 -10   6        125.40         97.65        15.17 o                         
  -4 -10   6         41.32         55.89        14.63 o                         
  -3 -10   6         27.10         23.08        18.75 o                         
  -2 -10   6        571.09        610.71        25.36 o                         
  -1 -10   6        253.57        281.94        16.96 o                         
   0 -10   6         50.58         50.32        13.21 o                         
   1 -10   6         88.45        105.55        13.52 o                         
   2 -10   6          9.45          4.64        12.86 o                         
   3 -10   6        453.53        436.82        28.69 o                         
   4 -10   6         18.37         36.21        12.80 o                         
   5 -10   6       1337.04       1298.33        30.75 o                         
   6 -10   6         86.73         80.96        13.40 o                         
   7 -10   6         15.66         40.43        13.29 o                         
   8 -10   6         52.59        117.43        16.64 o                         
   9 -10   6         20.74         72.63        27.62 o                         
  10 -10   6        145.59        200.53        33.44 o                         
  -7  -9   6          0.11         10.21        23.58 o                         
  -6  -9   6         19.40         62.44        15.23 o                         
  -5  -9   6        682.68        657.86        26.09 o                         
  -4  -9   6         14.74          6.67        13.97 o                         
  -3  -9   6          6.58         11.65        14.48 o                         
  -2  -9   6         41.36         43.31        14.79 o                         
  -1  -9   6        100.62         92.83        15.36 o                         
   0  -9   6        775.62        748.09        24.77 o                         
   1  -9   6        220.99        229.37        14.28 o                         
   2  -9   6        129.68        154.75        13.83 o                         
   3  -9   6         36.78         29.63        11.80 o                         
   4  -9   6        148.29        134.05        15.43 o                         
   5  -9   6         22.34          3.69        12.80 o                         
   6  -9   6        508.28        447.62        17.50 o                         
   7  -9   6         16.18         18.36        13.22 o                         
   8  -9   6        161.67        131.24        13.68 o                         
   9  -9   6        183.01        146.25        14.04 o                         
  10  -9   6          5.60         46.57        15.24 o                         
  11  -9   6          7.68         11.29        15.84 o                         
  -8  -8   6         66.57         61.63        38.80 o                         
  -7  -8   6        211.54        195.02        20.79 o                         
  -6  -8   6         64.72         68.71        15.62 o                         
  -5  -8   6         16.37         26.54        18.23 o                         
  -4  -8   6         28.54         40.58        13.62 o                         
  -3  -8   6        296.69        288.27        60.69 o                         
  -2  -8   6        199.16        206.11        16.59 o                         
  -1  -8   6         62.59         63.99        11.91 o                         
   0  -8   6         36.75         50.42        11.84 o                         
   1  -8   6         31.59         36.12        11.35 o                         
   2  -8   6        248.13        287.25        17.64 o                         
   3  -8   6        310.30        285.94        18.18 o                         
   4  -8   6         60.95         42.57        10.72 o                         
   5  -8   6        326.67        320.70        13.74 o                         
   6  -8   6         74.22         58.02        11.15 o                         
   7  -8   6        994.37        965.64        28.58 o                         
   8  -8   6        287.07        330.48        28.25 o                         
   9  -8   6          5.62         19.95        15.75 o                         
  10  -8   6        617.94        576.75        32.25 o                         
  11  -8   6         34.89         23.67        21.38 o                         
  12  -8   6         74.09         64.58        16.03 o                         
  -9  -7   6        337.13        320.85        22.40 o                         
  -8  -7   6        102.63         76.77        17.00 o                         
  -7  -7   6        141.56        164.52        18.56 o                         
  -6  -7   6         10.57         31.93        14.65 o                         
  -5  -7   6       1100.30       1256.37        33.34 o                         
  -4  -7   6        935.08        981.59        35.65 o                         
  -3  -7   6       2231.79       2338.77        51.97 o                         
  -2  -7   6         70.43         61.96        11.95 o                         
  -1  -7   6         71.44         70.78        10.79 o                         
   0  -7   6          2.74          3.82         9.76 o                         
   1  -7   6        174.21        199.25        12.70 o                         
   2  -7   6         11.04          1.32         8.77 o                         
   3  -7   6         61.60         61.39         9.91 o                         
   4  -7   6        187.57        160.87        11.70 o                         
   5  -7   6        344.03        379.44        14.35 o                         
   6  -7   6        837.17        778.61        25.86 o                         
   7  -7   6        684.89        718.88        24.26 o                         
   8  -7   6        171.03        182.43        16.82 o                         
   9  -7   6        361.98        371.55        19.16 o                         
  10  -7   6          0.91        -15.96        15.96 o                         
  11  -7   6        375.72        346.86        21.96 o                         
  12  -7   6        259.96        276.64        50.77 o                         
 -10  -6   6         46.48         80.92        23.53 o                         
  -9  -6   6          1.28         13.88        31.92 o                         
  -8  -6   6         24.82         40.18        20.49 o                         
  -7  -6   6          1.49         -7.36        16.78 o                         
  -6  -6   6        411.17        407.49        30.36 o                         
  -5  -6   6          2.34         -5.65        12.95 o                         
  -4  -6   6       2409.86       2521.55        48.81 o                         
  -3  -6   6          8.15         -7.09        11.30 o                         
  -2  -6   6       3470.14       3358.36        61.11 o                         
  -1  -6   6         68.59         66.14         8.72 o                         
   0  -6   6        288.10        240.33        11.17 o                         
   1  -6   6          1.69         -5.25         6.99 o                         
   2  -6   6        428.90        458.70        14.74 o                         
   3  -6   6         40.20         26.45         6.95 o                         
   4  -6   6         15.87         23.08         7.69 o                         
   5  -6   6          6.52         -2.30         9.57 o                         
   6  -6   6       1140.85       1180.06        25.67 o                         
   7  -6   6        856.25        982.70        23.70 o                         
   8  -6   6         26.56         21.42        11.90 o                         
   9  -6   6        159.27        147.54        14.76 o                         
  10  -6   6        173.05        143.55        17.90 o                         
  11  -6   6        226.24        203.03        18.75 o                         
  12  -6   6        165.33        177.65        19.80 o                         
  13  -6   6        832.05        922.11        67.29 o                         
 -10  -5   6         68.83         66.98        19.25 o                         
  -9  -5   6         35.16         49.40        22.91 o                         
  -8  -5   6          6.19         21.64        16.79 o                         
  -7  -5   6        710.70        695.70        26.44 o                         
  -6  -5   6          3.86         10.39        15.77 o                         
  -5  -5   6       1055.34       1130.01        29.97 o                         
  -4  -5   6         66.80         74.69        10.91 o                         
  -3  -5   6        100.28        101.32        10.14 o                         
  -2  -5   6        166.04        154.35         8.88 o                         
  -1  -5   6        771.98        798.25        15.52 o                         
   0  -5   6        608.82        566.32        13.92 o                         
   1  -5   6         43.33         45.12         6.72 o                         
   2  -5   6        811.24        809.09        13.79 o                         
   3  -5   6        280.32        275.01         8.38 o                         
   4  -5   6       1351.97       1284.19        19.31 o                         
   5  -5   6       2245.44       2107.49        26.78 o                         
   6  -5   6       5975.20       5836.18        73.19 o                         
   7  -5   6        203.88        192.69        11.38 o                         
   8  -5   6       3181.94       3313.13        55.25 o                         
   9  -5   6        511.91        522.38        22.26 o                         
  10  -5   6        394.31        390.51        22.64 o                         
  11  -5   6         31.42         35.03        16.95 o                         
  12  -5   6        196.90        218.64        21.03 o                         
  13  -5   6          4.34         -7.05        17.55 o                         
 -11  -4   6          3.93        -14.00        22.69 o                         
 -10  -4   6        195.31        182.75        17.64 o                         
  -9  -4   6         36.41         45.42        14.08 o                         
  -8  -4   6         17.41         29.46        18.83 o                         
  -7  -4   6        456.53        439.09        40.51 o                         
  -6  -4   6         43.22         57.09        13.72 o                         
  -5  -4   6        713.00        725.07        30.65 o                         
  -4  -4   6       2622.90       2540.87        40.37 o                         
  -3  -4   6        279.11        261.44        10.23 o                         
  -2  -4   6        474.68        464.77        12.63 o                         
  -1  -4   6        177.53        142.76         7.24 o                         
   0  -4   6         19.03          9.26         6.19 o                         
   1  -4   6        188.44        263.37         8.71 o                         
   2  -4   6        169.99        145.61         6.03 o                         
   3  -4   6        526.98        526.29        12.06 o                         
   4  -4   6          1.26         -2.26         6.21 o                         
   5  -4   6       4424.97       4467.71        49.24 o                         
   6  -4   6          0.52          0.63         6.95 o                         
   7  -4   6        568.28        573.89        15.39 o                         
   8  -4   6        230.22        218.28        12.56 o                         
   9  -4   6        870.14        855.29        30.30 o                         
  10  -4   6         38.70         30.76        16.28 o                         
  11  -4   6         48.19         46.53        16.80 o                         
  12  -4   6         42.95         29.91        18.19 o                         
  13  -4   6        533.61        617.61        34.33 o                         
  14  -4   6         29.50         31.09        25.07 o                         
 -11  -3   6        349.90        403.77        35.64 o                         
 -10  -3   6        165.72        205.22        37.68 o                         
  -9  -3   6          9.93         -8.75        18.72 o                         
  -8  -3   6         31.55         33.84        14.26 o                         
  -7  -3   6         49.08         40.61        12.09 o                         
  -6  -3   6         49.94         40.13        10.82 o                         
  -5  -3   6        332.83        390.52        15.36 o                         
  -4  -3   6       1162.64       1127.62        17.37 o                         
  -3  -3   6        147.26        155.36         8.00 o                         
  -2  -3   6        676.01        615.29        12.88 o                         
  -1  -3   6         55.95         56.10         5.29 o                         
   0  -3   6       3506.37       3441.90        41.16 o                         
   1  -3   6        450.04        446.65         9.44 o                         
   2  -3   6         40.32         41.49         3.97 o                         
   3  -3   6        136.35        109.43         5.46 o                         
   4  -3   6        111.64        115.73         6.17 o                         
   5  -3   6       1744.18       1832.39        23.92 o                         
   6  -3   6       1777.34       1689.37        21.94 o                         
   7  -3   6          2.92          1.17         7.36 o                         
   8  -3   6       2525.21       2570.47        48.57 o                         
   9  -3   6        736.67        765.86        26.95 o                         
  10  -3   6        264.64        258.70        18.21 o                         
  11  -3   6          7.94         17.22        16.17 o                         
  12  -3   6        425.97        418.89        29.98 o                         
  13  -3   6        242.63        276.33        21.87 o                         
  14  -3   6        184.68        189.43        26.22 o                         
 -11  -2   6        110.85        143.53        19.73 o                         
 -10  -2   6         10.96          6.31        13.77 o                         
  -9  -2   6        295.56        289.65        15.46 o                         
  -8  -2   6         64.19         59.34        13.32 o                         
  -7  -2   6        253.53        270.89        13.20 o                         
  -6  -2   6         24.82         38.63        12.43 o                         
  -5  -2   6        307.13        302.66        11.72 o                         
  -4  -2   6         20.34         25.21         6.15 o                         
  -3  -2   6        664.61        599.18        12.51 o                         
  -2  -2   6       3783.22       3804.53        45.16 o                         
  -1  -2   6       1437.80       1466.86        19.10 o                         
   0  -2   6        916.65        874.74        13.81 o                         
   1  -2   6       1122.67       1083.63        15.19 o                         
   2  -2   6         15.01         13.04         3.60 o                         
   3  -2   6        189.39        202.47         6.52 o                         
   4  -2   6         78.91         94.04         5.71 o                         
   5  -2   6        309.26        273.18         8.82 o                         
   6  -2   6        273.75        247.83         8.78 o                         
   7  -2   6         89.37        125.42         8.74 o                         
   8  -2   6        159.51        142.34        16.23 o                         
   9  -2   6         85.57         70.74        13.00 o                         
  10  -2   6        293.70        293.10        18.04 o                         
  11  -2   6         24.09         10.70        24.68 o                         
  12  -2   6        461.01        447.85        26.63 o                         
  13  -2   6         82.11        100.01        19.07 o                         
  14  -2   6        504.79        421.47        27.13 o                         
 -12  -1   6        487.53        621.75        39.68 o                         
 -11  -1   6         85.18         86.40        25.30 o                         
 -10  -1   6         48.81         54.60        14.33 o                         
  -9  -1   6        207.26        194.61        13.35 o                         
  -8  -1   6        464.37        479.96        17.05 o                         
  -7  -1   6        126.72        125.05        11.13 o                         
  -6  -1   6         35.83         47.15         8.69 o                         
  -5  -1   6        675.46        667.23        13.02 o                         
  -4  -1   6         10.78          6.94         6.10 o                         
  -3  -1   6        207.70        211.31         6.90 o                         
  -2  -1   6         54.26         44.28         4.88 o                         
  -1  -1   6        168.57        204.16         6.07 o                         
   0  -1   6         28.54         24.94         3.66 o                         
   1  -1   6        501.96        477.52         8.93 o                         
   2  -1   6       1623.33       1662.38        21.60 o                         
   3  -1   6       4474.73       4365.76        48.59 o                         
   4  -1   6        290.91        274.49         7.49 o                         
   5  -1   6       4228.71       4098.16        48.82 o                         
   6  -1   6        928.92        888.95        15.45 o                         
   7  -1   6       3595.90       3569.66        49.05 o                         
   8  -1   6         33.46         54.91         7.95 o                         
   9  -1   6         40.85         43.42        11.55 o                         
  10  -1   6        171.68        204.95        19.92 o                         
  11  -1   6        259.40        243.11        18.56 o                         
  12  -1   6          0.77        -16.42        16.42 o                         
  13  -1   6        345.13        305.58        29.11 o                         
  14  -1   6          0.52         46.83        21.58 o                         
 -12   0   6        202.81        225.75        44.35 o                         
 -11   0   6         91.86         71.27        21.03 o                         
 -10   0   6        214.18        209.93        14.54 o                         
  -9   0   6         64.63         75.00        14.05 o                         
  -8   0   6         47.00         30.87        10.04 o                         
  -7   0   6        162.83        173.21        10.06 o                         
  -6   0   6         40.90         53.54         7.76 o                         
  -5   0   6        192.91        187.65         7.79 o                         
  -4   0   6        667.01        545.04        10.58 o                         
  -3   0   6        511.95        462.88         8.29 o                         
  -2   0   6        873.81        772.61        12.44 o                         
  -1   0   6       1032.84        993.03        13.93 o                         
   0   0   6        143.55         93.45         4.01 o                         
   1   0   6        472.29        498.26         9.24 o                         
   2   0   6        174.97        153.66         6.96 o                         
   3   0   6          1.48         21.65         3.53 o                         
   4   0   6       3807.74       3968.96        44.24 o                         
   5   0   6          2.62         -2.06         3.67 o                         
   6   0   6         25.15         24.64         4.35 o                         
   7   0   6        182.90        187.98         8.91 o                         
   8   0   6       1661.76       1618.49        26.75 o                         
   9   0   6         51.36         50.89        10.74 o                         
  10   0   6        881.20        824.94        24.09 o                         
  11   0   6         63.43         62.83        14.27 o                         
  12   0   6        626.56        579.16        25.81 o                         
  13   0   6        120.40        116.91        20.02 o                         
  14   0   6        209.95        230.00        24.68 o                         
  15   0   6         20.70         27.43        29.18 o                         
 -12   1   6          4.05         19.48        28.88 o                         
 -11   1   6        568.01        516.73        43.53 o                         
 -10   1   6        148.20        144.88        17.93 o                         
  -9   1   6        685.75        709.39        35.56 o                         
  -8   1   6        804.02        793.90        19.31 o                         
  -7   1   6        164.84        160.28         9.56 o                         
  -6   1   6         43.16         68.75         6.97 o                         
  -5   1   6        193.61        193.34         6.96 o                         
  -4   1   6       3184.55       3093.49        34.30 o                         
  -3   1   6         29.39         44.04         4.03 o                         
  -2   1   6       2378.54       2273.82        25.16 o                         
  -1   1   6       4312.53       4206.90        42.43 o                         
   0   1   6       6247.82       6099.93        71.62 o                         
   1   1   6       1054.49       1019.67        15.14 o                         
   2   1   6        411.29        412.87         8.14 o                         
   3   1   6       5485.78       5780.45        59.92 o                         
   4   1   6         28.72         26.52         3.45 o                         
   5   1   6       2405.80       2263.98        25.70 o                         
   6   1   6         15.61          7.79         4.18 o                         
   7   1   6        154.34        174.00         6.36 o                         
   8   1   6        494.95        623.55        13.86 o                         
   9   1   6        928.32        925.82        20.17 o                         
  10   1   6       1842.52       1781.10        32.22 o                         
  11   1   6       2295.43       2224.37        38.92 o                         
  12   1   6        102.74        114.73        16.36 o                         
  13   1   6         11.32         13.98        17.80 o                         
  14   1   6         99.97         52.52        28.59 o                         
  15   1   6         24.98          9.34        29.76 o                         
 -12   2   6        135.38        119.12        26.18 o                         
 -11   2   6        136.93        133.69        21.81 o                         
 -10   2   6        350.07        327.97        18.54 o                         
  -9   2   6        404.07        421.47        18.19 o                         
  -8   2   6       3008.25       2928.27        42.89 o                         
  -7   2   6       1387.18       1372.37        23.12 o                         
  -6   2   6       1852.02       1767.65        22.77 o                         
  -5   2   6       1311.28       1447.08        18.32 o                         
  -4   2   6        898.49        804.04        12.63 o                         
  -3   2   6        119.43        114.45         4.60 o                         
  -2   2   6       2519.73       2613.14        27.36 o                         
  -1   2   6        875.85        922.04        11.14 o                         
   0   2   6       2645.33       2466.27        33.64 o                         
   1   2   6        279.38        318.49         6.40 o                         
   2   2   6        135.32        142.70         4.91 o                         
   3   2   6       1583.90       1473.96        16.59 o                         
   4   2   6        640.75        617.10         8.79 o                         
   5   2   6       1041.43        911.59        10.93 o                         
   6   2   6        541.28        530.41         9.82 o                         
   7   2   6       2216.78       2256.50        23.23 o                         
   8   2   6          5.50         23.01         6.02 o                         
   9   2   6        508.55        529.21        15.10 o                         
  10   2   6         67.23         64.79        10.72 o                         
  11   2   6       1216.51       1245.98        27.50 o                         
  12   2   6         99.52        111.06        14.74 o                         
  13   2   6        420.45        369.86        33.24 o                         
  14   2   6          4.83          3.51        24.77 o                         
  15   2   6        188.67        206.57        33.26 o                         
 -12   3   6         78.21          3.23        25.68 o                         
 -11   3   6        242.55        263.40        20.78 o                         
 -10   3   6         38.24         20.51        17.10 o                         
  -9   3   6         96.57        112.97        16.30 o                         
  -8   3   6        474.26        457.27        18.62 o                         
  -7   3   6        740.16        724.14        17.46 o                         
  -6   3   6       1621.09       1635.20        21.68 o                         
  -5   3   6          8.20         19.08         5.34 o                         
  -4   3   6       9308.89       9365.66        97.06 o                         
  -3   3   6       1657.49       1593.38        18.74 o                         
  -2   3   6      10496.17      10860.92       116.82 o                         
  -1   3   6        520.07        507.26         8.58 o                         
   0   3   6         24.18         25.69         3.17 o                         
   1   3   6        103.48        123.74         4.11 o                         
   2   3   6        114.72         90.89         4.50 o                         
   3   3   6        355.69        366.68         7.48 o                         
   4   3   6        661.38        605.55         8.98 o                         
   5   3   6        239.98        255.84         6.51 o                         
   6   3   6       3241.60       3179.20        30.90 o                         
   7   3   6        797.63        737.29        10.87 o                         
   8   3   6       1813.27       1755.93        23.21 o                         
   9   3   6        251.22        234.94        10.43 o                         
  10   3   6       1128.72       1039.16        23.59 o                         
  11   3   6        892.86        874.01        23.84 o                         
  12   3   6         78.93        103.74        14.70 o                         
  13   3   6        140.96        141.41        21.10 o                         
  14   3   6         76.80        148.94        35.89 o                         
  15   3   6         23.18         63.61        40.85 o                         
 -12   4   6          2.43        -15.25        29.39 o                         
 -11   4   6        180.35        202.66        19.52 o                         
 -10   4   6         24.54         29.87        17.04 o                         
  -9   4   6        567.93        611.21        28.15 o                         
  -8   4   6        205.40        220.99        14.37 o                         
  -7   4   6       2233.36       2190.76        35.74 o                         
  -6   4   6          0.48         78.78        10.50 o                         
  -5   4   6       1739.85       1754.56        23.77 o                         
  -4   4   6       2775.33       2798.39        38.43 o                         
  -3   4   6       1462.81       1362.01        17.22 o                         
  -2   4   6        892.78        901.87        13.08 o                         
  -1   4   6       7493.78       7270.95        83.31 o                         
   0   4   6         69.77         46.76         3.34 o                         
   1   4   6        562.92        634.97         9.65 o                         
   2   4   6       1523.24       1556.65        23.15 o                         
   3   4   6       1691.87       1753.82        21.41 o                         
   4   4   6       1974.96       2028.55        21.24 o                         
   5   4   6         78.50         79.24         3.86 o                         
   6   4   6        274.59        252.54         7.07 o                         
   7   4   6        378.66        363.87         9.66 o                         
   8   4   6        942.01        965.98        16.82 o                         
   9   4   6        790.30        786.85        17.56 o                         
  10   4   6       1384.66       1331.32        24.01 o                         
  11   4   6         15.98         17.43        12.30 o                         
  12   4   6        331.52        259.11        18.40 o                         
  13   4   6        190.20        176.26        23.08 o                         
  14   4   6        230.94        208.42        52.52 o                         
 -12   5   6         49.89         48.27        20.50 o                         
 -11   5   6         16.25         40.93        16.04 o                         
 -10   5   6        353.53        336.96        20.64 o                         
  -9   5   6        118.65        129.28        23.40 o                         
  -8   5   6       2044.15       1962.02        40.90 o                         
  -7   5   6       3865.84       3838.03        67.44 o                         
  -6   5   6       1199.81       1151.62        27.10 o                         
  -5   5   6          3.15         24.22         7.25 o                         
  -4   5   6        144.73        125.97         5.82 o                         
  -3   5   6          8.23         10.67         3.71 o                         
  -2   5   6        803.81        735.19        13.64 o                         
  -1   5   6        801.90        842.12        12.57 o                         
   0   5   6       1557.39       1432.92        19.75 o                         
   1   5   6         37.30         65.94         3.40 o                         
   2   5   6       4670.19       4290.41        47.49 o                         
   3   5   6       1008.15       1057.92        12.96 o                         
   4   5   6       4856.01       4949.93        48.51 o                         
   5   5   6         38.60         47.65         3.88 o                         
   6   5   6          6.56         -4.08         4.50 o                         
   7   5   6        518.45        583.21        11.32 o                         
   8   5   6        608.76        602.19        15.60 o                         
   9   5   6         55.52         64.65         8.76 o                         
  10   5   6        340.29        347.71        14.36 o                         
  11   5   6         18.60         17.06        14.55 o                         
  12   5   6          7.52          9.30        21.59 o                         
  13   5   6        581.13        582.16        27.36 o                         
  14   5   6         30.71         39.84        21.69 o                         
 -12   6   6        212.04        209.81        38.85 o                         
 -11   6   6        213.05        217.48        19.22 o                         
 -10   6   6         86.70         85.24        15.67 o                         
  -9   6   6        114.72        116.63        18.05 o                         
  -8   6   6        466.89        419.87        19.04 o                         
  -7   6   6        422.42        386.36        17.00 o                         
  -6   6   6         59.46         70.67        11.92 o                         
  -5   6   6        506.17        463.39        17.84 o                         
  -4   6   6         21.68         17.48         5.87 o                         
  -3   6   6        162.53        116.81         4.84 o                         
  -2   6   6        288.05        323.65         7.45 o                         
  -1   6   6        426.69        359.26         8.63 o                         
   0   6   6        828.64        687.98        11.42 o                         
   1   6   6       1138.54       1148.74        15.20 o                         
   2   6   6        763.56        639.01         9.58 o                         
   3   6   6       3362.99       3559.60        35.47 o                         
   4   6   6       1886.90       1838.78        19.78 o                         
   5   6   6        205.55        235.90         6.69 o                         
   6   6   6        706.39        632.50        13.68 o                         
   7   6   6       1421.18       1333.22        21.47 o                         
   8   6   6         26.90         19.59         8.13 o                         
   9   6   6        220.86        225.14        13.30 o                         
  10   6   6        762.79        772.51        22.60 o                         
  11   6   6        145.77        142.62        15.03 o                         
  12   6   6        382.34        376.27        21.54 o                         
  13   6   6          9.18         25.57        18.28 o                         
  14   6   6        263.98        318.65        52.14 o                         
 -12   7   6         61.42         53.31        25.77 o                         
 -11   7   6        146.58        131.21        20.61 o                         
 -10   7   6         27.64          7.81        16.20 o                         
  -9   7   6        301.12        291.28        19.66 o                         
  -8   7   6        202.79        207.05        13.76 o                         
  -7   7   6         49.67         59.31        10.38 o                         
  -6   7   6         32.37         21.29         8.97 o                         
  -5   7   6        122.76        148.67         8.48 o                         
  -4   7   6        203.04        198.77         7.71 o                         
  -3   7   6       2031.32       1790.91        23.53 o                         
  -2   7   6          0.50         -2.50         3.98 o                         
  -1   7   6       4410.78       4239.08        47.01 o                         
   0   7   6        128.45        169.32         7.85 o                         
   1   7   6        740.74        767.93        12.57 o                         
   2   7   6         39.61         49.89         3.96 o                         
   3   7   6         85.29        123.32         4.62 o                         
   4   7   6        153.50        178.80         6.87 o                         
   5   7   6        134.51        117.33         5.90 o                         
   6   7   6        913.37        889.66        16.62 o                         
   7   7   6        212.60        206.93         8.45 o                         
   8   7   6        207.51        388.87        18.49 o                         
   9   7   6        361.00        352.97        16.09 o                         
  10   7   6        798.75        726.86        22.95 o                         
  11   7   6         47.51         72.84        14.21 o                         
  12   7   6        183.33        169.36        18.70 o                         
  13   7   6         80.07         89.55        22.91 o                         
  14   7   6         82.06        140.76        25.04 o                         
 -12   8   6        304.05        349.93        42.89 o                         
 -11   8   6          2.18        -11.82        24.22 o                         
 -10   8   6        585.71        610.25        27.56 o                         
  -9   8   6         10.70         16.20        14.01 o                         
  -8   8   6       1582.14       1612.75        31.79 o                         
  -7   8   6        514.65        502.94        19.01 o                         
  -6   8   6        459.73        464.05        18.35 o                         
  -5   8   6        965.76        919.97        19.85 o                         
  -4   8   6        128.43        131.17         7.19 o                         
  -3   8   6          3.08          9.98         5.07 o                         
  -2   8   6       1735.88       1741.56        21.94 o                         
  -1   8   6       1278.36       1269.55        16.87 o                         
   0   8   6       3719.21       3666.63        42.74 o                         
   1   8   6         37.62         45.72         4.17 o                         
   2   8   6        847.94        710.85        11.07 o                         
   3   8   6         23.44         18.87         3.98 o                         
   4   8   6       3313.92       3188.61        39.68 o                         
   5   8   6         14.60          4.79         5.58 o                         
   6   8   6         13.33         12.27         6.33 o                         
   7   8   6        537.87        528.90        14.55 o                         
   8   8   6          5.85         16.71        11.00 o                         
   9   8   6        567.75        551.39        23.74 o                         
  10   8   6         61.71         41.18        19.87 o                         
  11   8   6         56.51         55.31        14.73 o                         
  12   8   6          5.88        -18.12        18.46 o                         
  13   8   6        432.32        403.09        36.97 o                         
 -11   9   6        650.63        746.79       145.88 o                         
 -10   9   6         73.92        105.45        21.21 o                         
  -9   9   6        689.12        692.77        29.11 o                         
  -8   9   6         61.18         63.38        15.08 o                         
  -7   9   6         62.54         81.34        12.00 o                         
  -6   9   6         78.02         81.93        12.04 o                         
  -5   9   6        972.77       1008.22        22.48 o                         
  -4   9   6        164.36        142.98         8.14 o                         
  -3   9   6        420.55        381.91        11.57 o                         
  -2   9   6         30.15         28.85         5.37 o                         
  -1   9   6       3102.08       2869.45        33.35 o                         
   0   9   6         19.14         17.10         3.88 o                         
   1   9   6          4.86         24.09         4.09 o                         
   2   9   6        223.35        199.04         7.47 o                         
   3   9   6        776.65        737.92        12.69 o                         
   4   9   6        561.04        535.69        12.08 o                         
   5   9   6       1590.77       1525.80        21.24 o                         
   6   9   6       1982.26       1865.97        26.97 o                         
   7   9   6         52.27         44.02         9.01 o                         
   8   9   6       1640.46       1841.39        44.63 o                         
   9   9   6         45.59         44.92        15.00 o                         
  10   9   6         35.22         28.91        15.97 o                         
  11   9   6          6.59        -13.37        16.79 o                         
  12   9   6        300.12        339.55        25.40 o                         
  13   9   6        148.22        164.90        27.04 o                         
 -11  10   6        338.40        375.92        34.04 o                         
 -10  10   6        613.39        618.07        36.14 o                         
  -9  10   6         19.09         -0.78        17.29 o                         
  -8  10   6        306.85        312.27        18.67 o                         
  -7  10   6         52.24         53.35        13.67 o                         
  -6  10   6         26.32         36.55        11.71 o                         
  -5  10   6        489.55        548.63        21.01 o                         
  -4  10   6        220.64        180.40        10.01 o                         
  -3  10   6       2098.60       1981.10        26.92 o                         
  -2  10   6         74.35         55.57         6.30 o                         
  -1  10   6        830.86        718.97        15.59 o                         
   0  10   6          0.34         -1.82         5.43 o                         
   1  10   6         26.02         55.49         5.88 o                         
   2  10   6        161.32        185.33         6.66 o                         
   3  10   6        170.14        153.73         6.53 o                         
   4  10   6          0.53          0.70         5.87 o                         
   5  10   6       1175.41       1112.26        20.14 o                         
   6  10   6          1.54         -0.48         9.38 o                         
   7  10   6       3369.71       3284.81        55.52 o                         
   8  10   6         66.90         68.13        15.14 o                         
   9  10   6        352.34        377.46        21.51 o                         
  10  10   6         85.89         99.10        16.75 o                         
  11  10   6        351.00        343.88        24.98 o                         
  12  10   6         93.69         92.14        20.89 o                         
 -11  11   6          4.05         18.94        20.18 o                         
 -10  11   6        504.23        532.67        25.59 o                         
  -9  11   6         38.88         43.08        17.90 o                         
  -8  11   6         17.62         14.82        16.33 o                         
  -7  11   6         32.93         46.87        16.00 o                         
  -6  11   6        265.96        268.84        16.06 o                         
  -5  11   6        630.55        671.33        26.83 o                         
  -4  11   6       1061.96       1025.36        22.20 o                         
  -3  11   6         54.77         44.60         8.51 o                         
  -2  11   6       2503.71       2430.90        34.36 o                         
  -1  11   6        952.30        936.39        18.83 o                         
   0  11   6       1598.58       1519.42        24.65 o                         
   1  11   6         38.28         19.24         6.24 o                         
   2  11   6        828.32        819.62        14.67 o                         
   3  11   6         44.50         33.08         6.70 o                         
   4  11   6        497.02        504.62        19.90 o                         
   5  11   6         80.40         74.24        10.01 o                         
   6  11   6         92.66        100.40        11.35 o                         
   7  11   6        770.92        707.55        23.38 o                         
   8  11   6        230.09        202.24        18.56 o                         
   9  11   6        270.62        295.71        29.73 o                         
  10  11   6         63.94         79.60        18.56 o                         
  11  11   6         51.40         22.30        19.98 o                         
  12  11   6        244.63        255.25        33.64 o                         
 -10  12   6         10.25         38.12        15.41 o                         
  -9  12   6        314.36        303.93        16.89 o                         
  -8  12   6         28.40         33.65        13.66 o                         
  -7  12   6        156.30        131.47        14.28 o                         
  -6  12   6         33.20         59.83        15.49 o                         
  -5  12   6         27.62         21.14        12.15 o                         
  -4  12   6        666.02        704.86        21.63 o                         
  -3  12   6        893.71        893.77        22.76 o                         
  -2  12   6        345.17        343.74        16.71 o                         
  -1  12   6        120.58        146.93        12.51 o                         
   0  12   6        233.87        216.16        11.75 o                         
   1  12   6         10.59         40.18         8.57 o                         
   2  12   6         71.22         93.23         8.69 o                         
   3  12   6         24.80         18.73        12.08 o                         
   4  12   6         21.92         11.76         9.46 o                         
   5  12   6        102.36         99.56        11.34 o                         
   6  12   6       2348.47       2165.65        40.55 o                         
   7  12   6        203.26        211.54        18.36 o                         
   8  12   6        546.82        526.60        28.40 o                         
   9  12   6        291.96        241.74        28.72 o                         
  10  12   6        157.83        223.88        40.29 o                         
  11  12   6         32.32         31.72        20.72 o                         
  -9  13   6         47.38         63.20        19.02 o                         
  -8  13   6        203.96        194.75        15.96 o                         
  -7  13   6        359.22        386.11        18.95 o                         
  -6  13   6        384.79        392.28        17.95 o                         
  -5  13   6       1349.93       1337.54        33.19 o                         
  -4  13   6        152.56        148.11        19.62 o                         
  -3  13   6       2286.60       2120.88        39.21 o                         
  -2  13   6         71.19         72.81        11.03 o                         
  -1  13   6         20.81          2.31        10.27 o                         
   0  13   6        149.81        146.42        10.12 o                         
   1  13   6         65.73         56.93         9.63 o                         
   2  13   6        635.50        555.98        19.73 o                         
   3  13   6         80.30         71.41        11.26 o                         
   4  13   6         61.84         50.42        11.11 o                         
   5  13   6        416.51        430.06        18.58 o                         
   6  13   6       1015.64        961.28        27.49 o                         
   7  13   6        853.28        796.70        28.64 o                         
   8  13   6         28.99         39.22        16.33 o                         
   9  13   6        664.38        609.04        29.22 o                         
  10  13   6          7.51         35.35        17.88 o                         
  -9  14   6         19.31         19.64        15.14 o                         
  -8  14   6        102.63        106.77        32.27 o                         
  -7  14   6         20.52         46.17        14.33 o                         
  -6  14   6        260.95        294.90        15.98 o                         
  -5  14   6        254.00        281.21        19.89 o                         
  -4  14   6       1240.60       1265.88        35.71 o                         
  -3  14   6        344.96        311.12        17.71 o                         
  -2  14   6         24.52         69.38        15.39 o                         
  -1  14   6         43.54         36.14        10.13 o                         
   0  14   6        349.26        354.43        14.03 o                         
   1  14   6        166.14        195.06        13.35 o                         
   2  14   6        584.55        605.46        22.35 o                         
   3  14   6         58.53         42.14        14.10 o                         
   4  14   6        234.24        230.30        14.17 o                         
   5  14   6         72.13         59.73        12.16 o                         
   6  14   6         96.91         86.73        13.93 o                         
   7  14   6        542.10        532.18        30.24 o                         
   8  14   6        387.56        382.86        22.04 o                         
   9  14   6        184.32        131.44        27.39 o                         
  10  14   6        228.80        194.47        23.05 o                         
  -8  15   6          0.95         16.65        15.57 o                         
  -7  15   6        217.70        225.11        18.66 o                         
  -6  15   6        186.25        195.02        16.03 o                         
  -5  15   6        262.78        278.96        24.88 o                         
  -4  15   6         88.30         92.52        13.58 o                         
  -3  15   6         62.96         89.13        13.21 o                         
  -2  15   6        140.65        165.46        13.55 o                         
  -1  15   6        388.38        385.46        16.45 o                         
   0  15   6        649.67        605.22        22.12 o                         
   1  15   6         52.43         51.99        12.48 o                         
   2  15   6         11.33         22.21        11.99 o                         
   3  15   6        484.29        430.91        20.00 o                         
   4  15   6        857.88        844.55        29.43 o                         
   5  15   6        323.62        282.28        19.70 o                         
   6  15   6        458.00        464.42        46.47 o                         
   7  15   6        190.97        169.12        31.51 o                         
   8  15   6         82.22        124.43        30.16 o                         
   9  15   6          3.59          6.13        25.70 o                         
  -6  16   6         10.17         37.71        17.45 o                         
  -5  16   6        159.94        171.19        15.46 o                         
  -4  16   6        398.16        355.73        17.49 o                         
  -3  16   6        464.67        417.02        21.66 o                         
  -2  16   6        381.22        362.24        17.45 o                         
  -1  16   6        205.20        207.14        15.40 o                         
   0  16   6         36.05         15.89        13.25 o                         
   1  16   6        109.87        134.06        14.46 o                         
   2  16   6        537.38        478.47        23.06 o                         
   3  16   6        269.27        287.90        17.04 o                         
   4  16   6         22.12         16.85        14.56 o                         
   5  16   6        415.27        425.25        23.03 o                         
   6  16   6         19.47         -0.58        35.01 o                         
   7  16   6         90.59         73.34        27.13 o                         
  -5  17   6         39.26         51.40        28.07 o                         
  -4  17   6        135.69        108.08        24.49 o                         
  -3  17   6         10.89        -15.12        18.09 o                         
  -2  17   6        609.34        611.81        28.29 o                         
  -1  17   6         51.43         43.25        16.33 o                         
   0  17   6       1225.30       1183.00        36.50 o                         
   1  17   6        125.14        171.23        17.64 o                         
   2  17   6        713.82        777.20        32.36 o                         
   3  17   6         88.56        130.73        18.73 o                         
   4  17   6        123.56        130.58        19.57 o                         
   5  17   6         34.52         43.70        34.49 o                         
   6  17   6        188.96        212.41        39.68 o                         
  -2  18   6         84.53        105.71        16.86 o                         
  -1  18   6        239.78        266.43        18.62 o                         
   0  18   6        151.53        158.66        17.12 o                         
   1  18   6        342.97        379.39        23.56 o                         
   2  18   6         41.42         55.07        28.52 o                         
   3  18   6        194.61        241.86        23.71 o                         
  -1 -12   7         98.07         85.89        22.92 o                         
   0 -12   7        572.57        558.55        27.16 o                         
   1 -12   7         38.01         57.12        23.31 o                         
   2 -12   7        207.38        240.84        25.48 o                         
   3 -12   7          3.66         31.18        15.22 o                         
   4 -12   7        170.52        187.51        27.19 o                         
   5 -12   7         66.21         52.33        24.20 o                         
   6 -12   7         18.38         21.29        34.72 o                         
  -3 -11   7        322.95        333.20        29.35 o                         
  -2 -11   7        102.90        123.00        14.72 o                         
  -1 -11   7        539.89        593.74        27.25 o                         
   0 -11   7         89.62        133.25        16.92 o                         
   1 -11   7        446.71        471.74        23.18 o                         
   2 -11   7         98.38        106.87        15.23 o                         
   3 -11   7        468.82        469.41        29.66 o                         
   4 -11   7          0.82         -5.31        26.38 o                         
   5 -11   7        314.68        314.17        17.72 o                         
   6 -11   7         22.42         37.12        15.01 o                         
   7 -11   7         13.11         17.73        16.50 o                         
   8 -11   7          5.23         65.66        20.98 o                         
  -5 -10   7          7.29         14.84        14.47 o                         
  -4 -10   7        271.71        262.12        17.40 o                         
  -3 -10   7         56.73         79.79        14.68 o                         
  -2 -10   7        419.63        434.90        21.28 o                         
  -1 -10   7         18.15        -14.67        14.67 o                         
   0 -10   7        345.37        375.05        17.82 o                         
   1 -10   7         28.09         47.50        13.41 o                         
   2 -10   7         32.93         19.96        13.14 o                         
   3 -10   7        656.47        572.07        22.91 o                         
   4 -10   7        179.29        189.48        18.81 o                         
   5 -10   7         91.41         70.95        13.39 o                         
   6 -10   7        241.47        235.00        20.77 o                         
   7 -10   7         23.04         38.40        15.35 o                         
   8 -10   7         85.86         86.28        16.71 o                         
   9 -10   7          6.40         17.61        25.83 o                         
  -6  -9   7          5.51          7.76        18.04 o                         
  -5  -9   7         46.14         38.47        14.62 o                         
  -4  -9   7        392.33        372.98        18.95 o                         
  -3  -9   7        211.50        245.49        16.57 o                         
  -2  -9   7        407.44        359.81        18.45 o                         
  -1  -9   7         93.22         96.56        14.69 o                         
   0  -9   7        465.00        489.70        22.77 o                         
   1  -9   7        379.03        365.65        19.22 o                         
   2  -9   7        365.50        334.09        17.10 o                         
   3  -9   7          6.47         43.73        13.55 o                         
   4  -9   7        529.50        491.64        22.34 o                         
   5  -9   7        131.48        110.83        13.62 o                         
   6  -9   7        571.92        558.30        22.31 o                         
   7  -9   7        709.59        739.53        24.70 o                         
   8  -9   7         15.47         20.89        14.04 o                         
   9  -9   7          4.00         16.10        15.01 o                         
  10  -9   7        488.45        467.94        29.14 o                         
  -7  -8   7         69.70         99.28        20.37 o                         
  -6  -8   7          6.83         31.59        14.47 o                         
  -5  -8   7         92.46         96.17        14.41 o                         
  -4  -8   7         68.20         71.43        16.65 o                         
  -3  -8   7         47.57         42.76        15.89 o                         
  -2  -8   7         91.15         85.58        14.69 o                         
  -1  -8   7        101.71        123.90        17.23 o                         
   0  -8   7          6.40         20.04        11.56 o                         
   1  -8   7         17.31         26.17        15.48 o                         
   2  -8   7         18.03         21.58        11.91 o                         
   3  -8   7        210.10        222.82        18.55 o                         
   4  -8   7         76.92         88.48        11.93 o                         
   5  -8   7        378.47        423.74        19.92 o                         
   6  -8   7          7.14         17.82        12.30 o                         
   7  -8   7       1467.88       1434.64        30.27 o                         
   8  -8   7         36.88         38.83        13.60 o                         
   9  -8   7        724.67        744.12        49.69 o                         
  10  -8   7         31.33         32.76        15.11 o                         
  11  -8   7         22.73         23.93        15.78 o                         
  -8  -7   7         32.88         45.77        20.89 o                         
  -7  -7   7         17.62         22.16        16.21 o                         
  -6  -7   7        159.29        159.23        15.28 o                         
  -5  -7   7         90.39         94.05        17.32 o                         
  -4  -7   7       1554.12       1608.37        37.90 o                         
  -3  -7   7         46.10         10.57        23.03 o                         
  -2  -7   7         67.50         44.44        12.41 o                         
  -1  -7   7        132.53        114.42        13.58 o                         
   0  -7   7        615.43        782.69        21.69 o                         
   1  -7   7         34.07         39.05        13.27 o                         
   2  -7   7        469.16        497.45        19.34 o                         
   3  -7   7        281.45        235.27        12.84 o                         
   4  -7   7         88.10         44.53        10.54 o                         
   5  -7   7         33.58         16.43         9.90 o                         
   6  -7   7       1427.35       1341.55        26.57 o                         
   7  -7   7          7.42        152.92        14.00 o
[truncated: 378,757 more chars]
